# Supplementary material for: The Distant Siblings—A Phylogenomic Roadmap Illuminates the Origins of Extant Diversity in Fungal Aromatic Polyketide Biosynthesis
Source: Genome Biol Evol. 2015 Nov 3;7(11):3132–54. doi: 10.1093/gbe/evv204 (PMC5635595; doi:10.1093/gbe/evv204)
Supplement: Supplementary Data [file evv204_Supplementary_Data.zip]

Archive with 10 entries (10 files):
- SM7_Ortholog_aligment.nxs
- SM8_Spectree_BI.nwk
- SM9_Chronogram_BI.nwk
- SM10_Spectree_ML.nwk
- SM1_tables_figures.pdf
- SM2_NRPKS_alignment.nxs
- SM3_Gene_identifiers.xls
- SM4_Genetree_BI.nwk
- SM5_Genetree_ML.nwk
- SM6_Genetree_ALE.nwk
