# Supplementary material for: The Distant Siblings—A Phylogenomic Roadmap Illuminates the Origins of Extant Diversity in Fungal Aromatic Polyketide Biosynthesis
Source: Genome Biol Evol. 2015 Nov 3;7(11):3132–54. doi: 10.1093/gbe/evv204 (PMC5635595; doi:10.1093/gbe/evv204)
Supplement: Supplementary Data [file evv204_Supplementary_Data.zip › SM7_Ortholog_aligment.nxs]

#NEXUS
[saved by seaview on Thu Apr  9 15:13:58 2015]
BEGIN sets;
        charset Cct8p = 1-545;
        charset Crm1p = 546-1590;
        charset Elp3p = 1591-2134;
        charset Erb1p = 2135-2769;
        charset Gdh2p = 2770-3731;
        charset Hsh49p = 3732-3931;
        charset Icp55p = 3932-4362;
        charset Ils1p = 4363-5424;
        charset Ilv2p = 5425-6017;
        charset Kog1p = 6018-7150;
        charset Mcm7p = 7151-7844;
        charset Msh3p = 7845-8682;
        charset Nat3p = 8683-8854;
        charset Nhx1p = 8855-9337;
        charset Pol1p = 9338-10566;
        charset Pwp2p = 10567-11409;
        charset Rvb1p = 11410-11863;
        charset Rvb2p = 11864-12317;
        charset Ssl2p = 12318-13052;
        charset Tif5p = 13053-13409;
        charset Tsr1p = 13410-14099;
        charset Uba1p = 14100-15090;
        charset Vma4p = 15091-15314;
        charpartition mine = LG+I+G:Cct8p, LG+I+G:Crm1p, LG+I+G:Elp3p, LG+I+G:Erb1p, LG+I+G:Gdh2p, LG+I+G:Hsh49p, LG+I+G:Icp55p, LG+I+G:Ils1p, LG+I+G:Ilv2p, LG+I+G+F:Kog1p, LG+I+G:Mcm7p, LG+I+G:Msh3p, LG+I+G:Nat3p, LG+I+G+F:Nhx1p, LG+I+G:Pol1p, LG+I+G+F:Pwp2p, LG+I+G:Rvb1p, LG+I+G:Rvb2p, LG+I+G:Ssl2p, LG+I+G:Tif5p, LG+I+G:Tsr1p, LG+I+G+F:Uba1p, LG+I+G:Vma4p;
END;
BEGIN DATA;
  DIMENSIONS NTAX=150 NCHAR=15314;
  FORMAT DATATYPE=PROTEIN
  GAP=-
  ;
MATRIX
[1] Tx1001064
????????????????????????????????????????????????????????????
????????????????????????????????????????????????????????????
????????????????????????????????????????????????????????????
????????????????????????????????????????????????????????????
????????????????????????????????????????????????????????????
????????????????????????????????????????????????????????????
????????????????????????????????????????????????????????????
????????????????????????????????????????????????????????????
????????????????????????????????????????????????????????????
????????????????????????????????????????????????????????????
????????????????????????????????????????????????????????????
????????????????????????????????????????????????????????????
????????????????????????????????????????????????????????????
????????????????????????????????????????????????????????????
????????????????????????????????????????????????????????????
????????????????????????????????????????????????????????????
????????????????????????????????????????????????????????????
????????????????????????????????????????????????????????????
????????????????????????????????????????????????????????????
????????????????????????????????????????????????????????????
????????????????????????????????????????????????????????????
????????????????????????????????????????????????????????????
????????????????????????????????????????????????????????????
????????????????????????????????????????????????????????????
????????????????????????????????????????????????????????????
????????????????????????????????????????????????????????????
????????????????????????????????????????????????????????????
????????????????????????????????????????????????????????????
????????????????????????????????????????????????????????????
????????????????????????????????????????????????????????????
????????????????????????????????????????????????????????????
????????????????????????????????????????????????????????????
????????????????????????????????????????????????????????????
????????????????????????????????????????????????????????????
????????????????????????????????????????????????????????????
??????????????????????????????????YMTVRSKLTGKEKKVWDEIEPDYASD
SSTEETTNRVGNIPQYWYDDLPHIGYDIDGKKVMRPATGDELDRFLDGVEEMGGWASVVN
KNEQEVKTLTEDELNLIQRLARAENPDESYDPYAPTIPYFTSQVMDMPLSHRPEPKSRFL
PSKWEHKKVMRIVRAIRAGRITPRRPGAPKPRFYALWSADTAPHPMHMPAPKLAPPTHGE
SYNPPEEYLWTKAEEEEFDALEKEDKKGKVVPRKYGSLRLVPAYQNFVQERFERCLDLYL
APRARKPRLDIDPTDLIPRLPSPQELRPFPTTKSVAYVHPGVRVRCVSVDPTGMWVVTGA
EDGEVRLWECVGRCAMKWKVKEPVYSVEWCPDREKCFFVAATANKIHLISPPLISDSLAA
RSAAFALSASTQPDGVAWRKPRDSEREEGRLVEVEVPGEIKQVTWHKRGDYFATVSSPAG
ARSVLIHQLSKHHTQAPFAKLKGDVQRVQFHPSRPHFYVATQRHVRIYDLMKQQLVKTLN
PGLKWISSLDIHPLGDNVLVGSYDRRLVWHDLDLSTTPYKTLKYHARALRSVAFHPSYPL
FASSSDDGTIHIFHATVYADLLTNPLIVPLKVLRGHDIKDSLGVLDVKWHPKEPWVVSVG
ADGVGRLWC???????????????????????????????????????????????????
????????????????????????????????????????????????????????????
????????????????????????????????????????????????????????????
????????????????????????????????????????????????????????????
????????????????????????????????????????????????????????????
????????????????????????????????????????????????????????????
????????????????????????????????????????????????????????????
????????????????????????????????????????????????????????????
????????????????????????????????????????????????????????????
????????????????????????????????????????????????????????????
????????????????????????????????????????????????????????????
????????????????????????????????????????????????????????????
????????????????????????????????????????????????????????????
????????????????????????????????????????????????????????????
????????????????????????????????????????????????????????????
????????????????????????????????????????????????????????????
???????????TNPQRNQDATCYLGNLDERVTDALVWELMLQAGPVANVHLPKDRISMTH
QGYGFCEFLTEEDAEYACKIMNQIKLFGKPIRVNKASSDRKQLDIGANLFIGNLDPNIDE
RMLYDTFTAFGTLVQPAKISRDGTGASKFGFVSYDSFEAADAAIESMNGQFLMNKPVTVS
YAFKKDGKGERHGTPAERLLAAQARKNNALG?????????????????????????????
????????????????????????????????????????????????????????????
????????????????????????????????????????????????????????????
????????????????????????????????????????????????????????????
????????????????????????????????????????????????????????????
????????????????????????????????????????????????????????????
????????????????????????????????????????????????????????????
????????????????????????????????????????????????????????????
????????????????????????????????????????????????????????????
????????????????????????????????????????????????????????????
????????????????????????????????????????????????????????????
????????????????????????????????????????????????????????????
????????????????????????????????????????????????????????????
????????????????????????????????????????????????????????????
????????????????????????????????????????????????????????????
????????????????????????????????????????????????????????????
????????????????????????????????????????????????????????????
????????????????????????????????????????????????????????????
????????????????????????????????????????????????????????????
????????????????????????????????????????????????????????????
????????????????????????????????????????????????????????????
????????????????????????????????????????????????????????????
????????????????????????????????????????????????????????????
????????????????????????????????????????????????????????????
????????????????????????????????????????????????????????????
????????????????????????????????????????????????????????????
????????????????????????????????????????????????????????????
????????????????????????????????????????????????????????????
????????????????????????????????????????????????????????????
????????????????????????????????????????????????????????????
????????????????????????????????????????????????????????????
????????????????????????????????????????????????????????????
????????????????????????????????????????????????????????????
????????????????????????????????????????????????????????????
????????????????????????????????????????????????????????????
?????????????????MRHGFAEAYSSEENYFLYWTDTRHERVGLPKPPDQKIDWRNRD
RIRTASAVLVVCLRIGYDPPDIIKTDPCAKLECWVDPFAAKDKAMERIGKNLQQQFENLA
PKTRYKQYLDPPIEDAKKFCTGARKTAKNERTLFYYNGHGVPKPTPSGEIWMFNRQYTQY
IPVSLAEIIGWIGSPAIYVWDCSAAGNIVSKVQEFSTKRDADLTREAAQPDVPFRDTIQL
AACLSHETLPMNPDLPADLFTCCLTSPIEIALRFFLLRNPLKTNLDLDMLKIPGKLNDRR
TPLGELMWIFTAVTDTIAWNTLPRDLFQKLFRHDLVVAALFRGFLLAERIMRFYECTPIS
VPALPQTHNHPLWDSWDLAVDMCLAQLPTLLEHEQRWPSPYIHSTFFAEQLTAFEIWLEQ
GVAKRRHPEQLPVVLQVLLSQAHRLKALILLCKFLDLGPWAVNVALSIGIFAYVLRLLQA
PAVELKPVLIYIWARILAVYEGCKEDLLKQAPFTYFVSVLHPSSQLLPNVSEHRAMCAFI
LAVCCRDFKVGQVACLRVNVFESCLVHLRDEDPLLRQWAILCIAMMWDDFEEAKGMGVKS
RVHEVFCNLLHDPVPEVRAAVMYALGTLLGATGSSGEQTDVELGVAMATLKSSSDGSPPV
RRELVVLLSSIVNEHQGQFIVAAYRAIADRVNRAEGPSNPAFQATMFSCMYQTLTQLTAD
PQLEIAELAQQVMDYIFDILFSSPLGPPARALLNSVSPDVSPTPTTTGKRSATALKSAAL
EGG--------------PDQVFPLKGTFFDFALEYYKEPQMRATEADEPGSVLHNERVWR
RQRNEAVIIKTQPMKGPACRTRWDEQIGYIAGDAVPTRIMFHQFEPHIISSDDKGNITVF
DWEKNYRVNYFANGTPQNVPITTLRLVNEDDVALLLTASADGDIRLFRSYESPDQVKLIS
AFQGIAEELPRSSDAGLVVEWQQGRGQLLMGGNVKYIRVWDATRETVVQDLPTRANSCLT
SMTCDQVAGNIVVAGFGDGALRVYDRRLPPRDNMVRRYTGHNAWVQNVHMQRGGNRELAT
ADLGGQVCLWDIRLTEPIASLQAHQGNLTQMTVHEHAPIFATSSNVVKLWNMDFSKFSGG
SSMTFLAFHP??????????????????????????????????????????????????
????????????????????????????????????????????????????????????
????????????????????????????????????????????????????????????
????????????????????????????????????????????????????????????
????????????????????????????????????????????????????????????
????????????????????????????????????????????????????????????
????????????????????????????????????????????????????????????
????????????????????????????????????????????????????????????
????????????????????????????????????????????????????????????
????????????????????????????????????????????????????????????
????????????????????????????????????????????????????????????
????????????????????????????????????????????????????????????
????????????????????????????????????????????????????????????
????????????????????????????????????????????????????????????
????????????????????????????????????????????????????????????
????????????????????????????????????????????????????????????
????????????????????????????????????????????????????????????
????????????????????????????????????????????????????????????
????????????????????????????????????????????????????????????
????????????????????????????????????????????????????????????
????????????????????????????????????????????????????????????
????????????????????????????????????????????????????????????
????????????????????????????????????????????????????????????
????????????????????????????????????????????????????????????
????????????????????????????????????????????????????????????
????????????????????????????????????????????????????????????
????????????????????????????????????????????????????????????
????????????????????????????????????????????????????????????
??????????????????????????????????SLDELDPEVQELWSSRALLLVLLLLI
LSFWVSYYLKVRRIRSIHETIVAMFSGMCVGALVRLAPGHVVQDMIAFKSTILLNVLLPP
IILNSGYQLKQENFFRNFAVILSFAFAGTFISAVVLGVIVYLYSLLGEGLSLTIIECLLF
GSTLSATDPVTILAIFNALHVDPKLYSVIFGESILNDAVAIVM--TLSQFHGEKIHLLSF
FHGTGIFLLTFFISMALGVIFGLSCSLMLKHSELGRYTEIEACLVLLIAYTSYFFSNAMS
MSGIVSLLFCGITLKHYAYHNMSRRTQRATRAIFGILASLAENFIFIYLGLSLFTQTQLV
YKPMFILVTGFAVCVARYCAVFPISKVINVVFRARGARTDELPHSYQMMLFWAGLRGAVG
VALAEGMKGEHAVALRTTVLVAVVMTVVVFGGTIQRMIEILGIRTGVEEEESSEDEEGND
QSSDPDVLPQLLP--GQVWSALDEQYLLPVFSNTTANSWAHASSQLSLRR----------
---------------RTLLHEEDKLEED--------------------------------
-----------------------------------------------------DDDLFVK
PSTAKGSALVNTSKPVKSPMERIAARDYGGEVHEDDG------LPFDDVEGDFLD-----
DDTGKW-----NLRNVSSNQGYVKRG--------------------------------TL
SASRRPAGDELAQGRLP--DGDIPIDAAGAQYWHVFGSTATAFERFVVDHKITGPCWLNI
SK----------------------------------------------------------
------------------------------------------------------------
------------------------------------------------------------
------------------------------------------------------------
------------------------------------------------------------
---------------------------------------------------PVAIQDL--
------------------------------------------------------------
------------------------------------------------------------
------------------------------------------------------------
------------------------------------------------------------
-------------QHYPNL-----------------------------------------
------------NLGP--------------------------------------------
------------------------------------------------------------
------------------------------------------------------------
------------------------------------------------------------
------AASSFRFSNLCGTVYRQGNVVFTPDGNSVISPVGNRVSVFDLVNNKSRTLAFEN
RKNIARLALSPDSSVLISVDEDGRAVLVNFKRSTVLHHFNFKKAVRDIKFSPDGKFIAVT
HGSQVQVWQTPSHLAREFAPFNLHRTYTGHYDDVLSITWSADSRFFLTTSKDMTARLYTL
YPVEGYRPKTFAGHRDAVLAAYFSEDHKTIYTVSRDGAVFTWSKKADEADSDEDIALTRW
GVQQRHYFMQAAKVVSTTWHAPSNLLIVGFSTGVFGLWEMPSFTNVHTLSVSQEKITSVA
VNASGEWLAFGASKLGQLLVWEWQSESYVLKQQGHYFDMNTLSFSADGQQVATGGDDGKV
KIWNATSGFCFVTFEDHSSAVTAVEFAKQGQVVFSASLDGTVRAFDLIRYRNFRTFTTPS
PVQFNSLAVDPSGEIVAGGAGDGFEIYMWSTQTGKLIDILAGHEGPVSALAFSPLGDRLV
SASWDKSIRVWDTYGRSSTVEPFQLKADALALAFRPDGKEVAVSTLDGQISFWDVKNGVQ
RTLIEGRKDVSGGRKADDRVTAANNSSGKSFNSLSYTADGSCVLAGGNSKHVCLYDARDG
VLLRRFQISQNLSLDGTQEFLDSRKLTEAGPMELIDDRGDLSDLEDRLDKTLPGARSGDM
SKRKYRPEARTKCVRFSPTGRSWAAASTEGLLVYSLDDSITFDPFELDVDITPASILETL
NERHYLKALVMSLRLNERPLIQTVYEAIPPSAVPLLTRQLPVTYLDPVLRFLATQLEKSP
HVEFHLVWISSLFAAHGKHLRQYSSQHAATFRGLQKGLTDVQESIVRLSDDNSFTLQFVL
DQQQRRKES???????????????????????????????????????????????????
????????????????????????????????????????????????????????????
????????????????????????????????????????????????????????????
????????????????????????????????????????????????????????????
????????????????????????????????????????????????????????????
????????????????????????????????????????????????????????????
????????????????????????????????????????????????????????????
????????????????????????????????????????????????????????????
????????????????????????????????????????????????????????????
????????????????????????????????????????????????????????????
????????????????????????????????????????????????????????????
????????????????????????????????????????????????????????????
????????????????????????????????????????????????????????????
????????????????????????????????????????????????????????????
????????????????????????????????????????????????????????????
?????????????????MNKSSDSESTKIKFKFGGAGALVSSNFRQRDYGYLPLRPDQAS
RPFYIVSTGHIILENFHPLAKYATDFLVAIAEPVSRPKYIHEYKLTPHSLYAAVSVGLET
ENIIEVLNRMSKVPVPDELCEFIRECTHSYGKVKMVLKKNRHYVESSDPETLRILLRDEV
IAKARVPPGLETAPTKAPGTSKAGPQDQRTQEEEDLFTAVEKEDMDDDDEVHSFEVRESE
IEAVKRRCLDLDYRMMEEYDFRHDEINPTLEIDLKPSAALRPYQEKSLGKMFGNGRARSG
IIVLPCGAGKTLVGITAATTIRKSCIVLCTSSVSVMQWRQQFLQWSTIKESAISVFTADQ
KEKFTGEAGIVVSTYSMVANRQKRSHDSQKMMDFLTSREWGFILLDEVHVVPAAMFRRVV
TKIKAHTKLGLTATLVREDDKIDDLNFLIGPKLYEANWMDLAENGHIAKVQCAEVWCDMT
PEFYREYLRESSRKKMLLYCMNPRKFQACQFLIQYHENRGDKIIVFSDNVYALEAYAKKL
GKLYIHGGTPQVERMRILQNFQHNPIVNTIFLSKVGDTSIDLPEATCLIQISSHFGSRRQ
EAQRLGRILRAKRRNDEGFNAFFYSLVSKDTQEMYYSSKRQGFLVDQGYAFRVITSLDGL
EQLDNLVYPTKAEQIELLQSVLLASETDADVGGGAASGYNS-APQATRIAGSLQALSGGQ
SMAYSERQKSANKQLSKRHNLFKKRDEAAKKRMAVNIRRDVKDSFYRYKMPVLLTKIEGR
GNGIKTVLPNMADVARALNRPASYPTKYFGSELGAQSTCNDDTERYIVNGAHDQNRMREL
LDGFIDKFVLCQSCKNPETELIVKDEYITADCKACGHVGDIDMRHKLSGYIVKNPPKKAK
KGKKGAAGADSIDDDQDETRKIREGAAEVREADEDWGEDTSPEAVAARMAALGVSGDGGP
YAEFATWVKENKDVSAAEIYKEADSRGVAKKHRLLPYLFPALFTDKVADELPKYLALLAK
LTNSDKAVKALGGGIEKLLGDDYPDAVAQTPKVLMVLYQNDIMDEDAIKHFATHVSKKYV
AKDVSKRVRKAAEPMVKWLEEAESDEEESHSHKPHLKQSNKAFKSKHASKSTLRDQAKGT
SQKVQAKNLKVNRRNHAKQVVKKKRDLLEEQKGIFQGRRNVQRVVAVVPMTEDVSALETA
EMLAQAVGGQLTEGYRSLDVPKFNQSLRFLLLPASLFPILDAAAAADFVIVALSSEQEVD
AQGETVLRCLTGLGVANVVGVVKDLPGGNPTLASSTRLSLQSFLTHFFPSIDRIHCVSST
SEATLIVRGLCEKTPKGLRWRESRPRVLAERVAWSGTLAVEGVVRGSRMSANRLVHLQGW
GDFKIEKIVLAPPARPMSPLSTP-DDADSLASTNIPDFGLPTEEMAPGAAGPPARPPKLK
KF-------------VDTA----------------TASVSARPFADLSPEQEQAQLEEYA
RNRDDLDFPDEVDTPLHTPARERFARYRGLKSFRTSRWDPYEELPREYGRCFMLEDWKGM
GRRLEKRAAEGVEPGTRVIVYLAVPRRLIEPMHPFTLFGLLKHEHKYSIMHFSIQRNTEN
SDTVRSKDPLVLQQGFRRFAINPIFSQGGRGSNNVHKFERFLRHGIASIGTAYMPITFGS
SPSLLLRVPSPVHLIGTGTLLSSDPTRITAKRVILTGHPFKVHKKTATIRYLFFNRDDVE
YFKPVQLRTKGGRIGHIREPLGTHGYFKAGFDGPISQLDTVCLTLYKRCFPKWSRVWDG?
????????????????????????????????????????????????????????????
????????????????????????????????????????????????????????????
????????????????????????????????????????????????????????????
????????????????????????????????????????????????????????????
????????????????????????????????????????????????????????????
????????????????????????????????????????????????????????????
????????????????????????????????????????????????????????????
????????????????????????????????????????????????????????????
????????????????????????????????????????????????????????????
????????????????????????????????????????????????????????????
????????????????????????????????????????????????????????????
????????????????????????????????????????????????????????????
????????????????????????????????????????????????????????????
????????????????????????????????????????????????????????????
????????????????????????????????????????????????????????????
????????????????????????????????????????????????????????????
????????????????????????????????????????????????????????????
????????????????????????????????????????????????????????????
????????????????????????????????????????????????????????????
????????????????????????????????????????????????????????????
??????????????
[2] Tx1028729
MSLNIPNAPNAGLFKQGYNNYDSEDGAVLRNIDACRAIASTVQTSLGPYGRNKVVINHLQ
KMILTSDAATILRELEVVHPAAKLLVMASQQQEAEMGDATNLVIVLAGELLRKAEDLLRM
GLKTSDIVIGYEKAQKFALETLEELSVDKVEDMRDQEELSKAISTVIASKQNGNEAFLAD
LVAEAVLTVLPKNPANFNVDNIRVVKIMGGSLEQSKVVKGMVFPKEPDGSIKKASHAKVG
VFTCPIDAGQTETKGTVLLHNAKEMMDFTKGEESQLETSIKELYDSGLRVVICGERVGDL
AMHYLNRFGILCIRILSKFELRRVCRVVGATPLARLGAPMPDEMGSIDVVETLEIGGDRV
TVFRQEDEVTRTATLVLRGATQNHLDDIERAVDDGVNVVKAITRDPRLVPGAGATEVELV
ERIQAYGEKTPGLSQYAIKKFGEAFEVVPRTIAESAGLDATEVLSRLYAAHANDRWDTGI
DIENDNTGLLDAKDEGILDLLISKQWAIKLATEAARTVLSVDQIIVARQAGGPKPPAPNP
NWDEDMSIEELDVLVRSFYEGRGEQQFKEDPDAWLMVDKILSDAQYPQTKYLGLQVLDHV
IMTRWKVLPREQCQGIRNFIVQFIIQCSSTEDSLRQQKTLLNKLNLVLVSVLKQEWPHNW
PTFINEIIQSCHSNLAICENNMIILRLLSEEVFDYSAEQMTSTKTRNLKQTMCAEFSQIF
NLCQEVLNTATQPSLIKATLETLLRFCNWIPLGYIFETPLIDTLRTRFLSTPEFRNVTMQ
CLTEIGGLQTGQSYDEELVKMFTETLTTIANIIPVSLDLKSTYPSSNSRDQEFIQNLALF
LCNFFGMHLNLVEKLPNRDFLIHGHYYLIRISQIDDREIFKITLDYWLKLVQELYEEMQA
LPITDLNPLMAVAGNPTMLNNYPLRKHKYNEVLSNLRVVMIEKMVRPEEVLIVENDEGEI
VREFVKESDTVQLYKTIRECLVYLTHLDVVDTENIMTEKLARQVDGSEWSWHNCNVLCWA
IGSISLAMNEETEKRFLVTVIKDLLGLTEMKRGKDNKAVVASNIMYIVGQYPRFLKAHWK
FLKTVVNKLFEFMHESHEGVQDMACDTFIKIARQCRRHFVALQPSEQEPFIEEIVRNMGK
ITCDLTPQQVHTFYEACGYMVAAQGNKHQQERLLSDLMAIPNAAWDEIIKQATVNPSILQ
DAETIKVIGNIMKTNVSACSSVGSYFYPQIGRIYHDMLQMYNATSTLISEAVARDGELAT
KMPKVRGLRTIKKEILKLIEVYVDKAEDLQAVRAQMVPPLLDSVLVDYNRNVAGARDAEV
LKACSTIITKLSALMEDQVPTIMQNVFECTLEMINKDFSEFPEHRVEFFNLLRAINLHCF
PALLKLDNNQFKFVIDSCSWAFKHDNRDVEAAGLNMALELINNIAKTDVQTANAFFQRFF
ITILQDVFFVVTDNDHKAGFKTQSMLLMKLFYYITQPKIQGPIYSPDQAQAGTDNREFVA
NFVANLLQNAFRNLQTNQIQSFVEGLFTLNTQYDKFRLNLRDFLVSLKEFAGDNAELFVV
EKEQQEQEAKNADMERRQKVGGLLKPSELDKPDMAPESERFLRCCADVANALIEDHEATR
DINLNSLRNKLAKKHKLMNIPPLTAIIASIPEHYKKYILPKLIAKPIRTSSGIAVVAVMC
KPHRCPHIAYTGNICVYCPGGPDSDFEYSTQSYTGYEPTSMRAIRARYDPFEQARGRVDQ
LKSLGHSVDKVEYIIMGGTFMSLSESYREEFIAQLHNALSGYQTTNVDEAVEAGEMSNVK
CVGITIETRPDYCLQPHLSDMLRYGCTRLEVGVQSLYEDVARDSNRGHTVAAVAETFCLA
KDAGYKVVSHMMPDLPNVGMERDIDQFREYFENPAFRTDGLKIYPTLVIRGTGLYELWRT
GRYQNYTPNGLIDLVARIMALIPPWTRIYRVQRDIPMPLVTSGVENGNLRELALARMKDF
GTTCRDVRTREVGVNEIKNKIRPNQIELVRRDYVANGGWETFLAYEDPKQDILVALLRLR
KCTEKYTYREELIGQPTSMVRELHVYGTAVPVHARDPRKFQHQGFGTLLMEEAERIAIEE
HGSDKISVISGVGVRSYYKKLGFWLDGPYMSKWLNSRVVKDANGGERYEYAEVDPVYDSD
DSDAQPVNTIGDIPLSFYDSYPHIGYDINGKKIMRPATGEALDALLDSIEIPKGWTGLTD
PETGKPLDLTQDQLELLKRLQMNEVPNEGYDPYPDMVPYFTSIEEKMPLSAAPEPKRRFV
PSKHEAKRVAKLVRAIKEGRILPYKPPEEEESYYDVWANEQDPHVMNIPAPKLAPPGYDL
SYNPPPEYLPTEEEKEAWKNQDPEEREKEYLPAKFDSLRKVPGYGEFVKERFDRCLDLYL
APRIRKNRLNVDPNSLLPKLPRPEDLKPFPTLNQTIFRGHDGRVRSVAFSPDGEFVASGG
DDGTVRVWALNGHQEWMAKLEEPVNMVRWRPNKETFILAAAAGEDLFFMIPSVASDAVEK
ASREVLDVATNKEPPAKWSRPGAKLEAAGVLLMATVRSAIKVINWHKRGEYICTVSPTGQ
RSSVAIHAISKHLSQLPFRKLPGLAQTAQFHPSRPLFFVATQRMIRCYDLQREELVKVVQ
PGARWISSFDVHPGGDNLIVGSYDRRLLWHDLDLSARPYKTMRFHPEAIRAVKFHRTLPL
FADASDDGTLQIFHGKVVSDLMENATIVPVKMLRGHKVISKLGVLDVDWHPKHPWCLSAG
ADGTCRLWTSATVGYIAPEFTGKSEQKKTVKSLIWAAGYVPEPQIDEQIEWFYENLGIDD
VYFELESPDVISSHITSLYAAKVASFAREDKQEEIRLDMEANDHAIYIDTSVAGPRYEER
LEAKYIDHPSKYRVETFRSSKATLRCYFVYQCRFATPTDPKETNLELIADHGFLQKATVN
TKQIYQDIIELAVNRAGPVIEVFDIEGTDEKRMVLAFRSRTAQGLFSALSDLYHYYGVTS
TRKYLEQFSNGITVMSVYLRPASQF-SWDESIDQISKEVSLLYCLPHNKFHNLFLDGQLS
LQESVYAHSAWVFVQHFLNRLGPEYASLAELLDVKNNAQQALLSNLKRRLRSETFTPDYI
YEIIQNYPGLVRALYASFANVHLVKDQVSSSLSVEVLSDDALKDKISKNVNNEHDEMVLT
AFRVFNNAVLKTNYFTPTKVALSFRLDPSFLPDVEYPKPLYGMFLVISSESRGFHLRFKD
ISRGGIRIVKSRNKEAYGINARSLFDENYGLASTQQRKNKDIPEGGSKGVILLDPKQQAR
EAFEKYIDSILDLLLPAGIKNPIVDLYGKEEILFLGPDENTAELVDWATEHARSRGAPWW
KSFFTGKSPKLGGIPHDTYGMTTLSVREYVKGIYRKLELDPSTIRKMQTGGPDGDLGSNE
IKLGNEKYTAIVDGSGVLVDPKGLDREELLRLAHGRKMIIEYDVSKLSAEGYRVLCEDVN
LTLPSGEVVNNGTSFRNTFHLRDAVDVFVPCGGRPASIDLISVNRLIKDGKSVVPYLVEG
ANLFITQEAKLRLEAAGCILYKDASANKGGVTSSSLEVLASLSFDDEGFVQNMCHDAGQA
PQFYQDYVKQVQLKIQENARLEFEAIWREHEQTGTPRSILSDKLSVAITDLDEKLQHSDL
WDNEKIRRSILEDALPRLLLEKIGLDTLIARIPDSYLRSIFGSYLASRFVYEFGSSPSQF
AFFDFMSKRMAQNREQDKEATVYIGNIDERATSAMVYEIMLQMGPIHNIHMPRDRVTQTH
QGFGFVEFRTPTDAEYAANVMNGIKLYGKSLRVNKASADKRAAEVGAELFIGNLDSMVDE
KILYDTFSRFGPLLSLPKVAREESGASKFGFVSFADFESSDAAIDTLHGQYILSKEVSVQ
YAFKKDGKGERHGDQAERSLAAEAKKRNIVGVSASELRFGQPVHETHPHILKAGEITQGI
TAQEYADRRAALAHSMTDGSVAVLHAASLQYKSGAVFHAYRQESNFLYLTGWMEGDAIAV
IQKGPGDYIFHMFVKPKNAREEQWNGYRNGVDAARDIFNADEAHSIYETEHLLPKVLDRA
KLIYADSPPKGGWLWRLISGPLYSVMNKLRVVKSEAEVANMRLAGQISGRVITDAMRQPW
KREKDLHWFLDYNFAANGCEGPAYIPVVAGGERANCIHYTVNNSTFDEDEFILIDAGGEY
GTYITDISRTWPASGRFTPAQRDLYQAVLNVQRSSVSLCRENSKLSLEDIHNVTARGLVD
QLRAIGFEVTMANIDQLFPHHVGHYIGLDVHDCPGYSRRETLRRGHCVTIEPGVYVPHDD
RWPAAFRGMGVRIEDSVCVDHDSPYILSTEAVKEVDDIEALRMSIDFPKEEEVVLQRWRE
IDAFLRQVELSEGRPRYTFYDGPPFATGLPHYGHLLTSTIKDVIPRYWSMKGFHVERRFG
WDTHGLPIEHEIDKKLGISGKAAVMELGIAKYNEECRSIVMRYAKEWRVTVERLGRWIDF
DNDYKTMDPSFMESEWWVFKQLFDKDQVYQGHRVMPYSTVLTTALSNFEANQNYQDVTDP
AVVVTFPLVDEPDVNLLAWTTTPWTLPSHLGLAAHPDFEYVKILDEKSGKTYILLEKLLG
TLYKDPKKAKFKIVEKILGKDMLGWKYTPPFNYFYDEFKDVAFKVLNATYVTDDSGVGIV
HQAPAFGEDDYNVAVAAGIVTENRSPPDPVNDTGHFTDRVSDFKGMHVKEADKHIIKYLK
NAGRIANESQLKHSYPMCPRSDTPLIYRAVPSWFIRIPDIIPDMLKNIKETRWVPSFVKE
KRFASWIANARDWNVSRNRYWGTPIPLWVSEDLEERVCVGSVQELRDLSGYEDLTDLHRD
KVDHITIPSKMGKGQLKRIEEVFDCWFESGSMPYASQHYPFENVEKFEQSFPGNFIAEGL
DQTRGWFYTLTVLGTHLFGKSPFKNCVVNGIVLAEDGKKMSKRLKNYPDPSIIMSKYGSD
ALRLYLINSPVVRAEPLRFKESGVKEVVQKVLLPLWNSYKFFEGQVALLKKVENVDFVWD
PKLEATNVMDRWILASCQSLLAFVNQEMEAYRLYTVVPRLLGLIDNTTNWYIRFNRKRLK
GENGLDDTLHALNALFEVLFTLCRGLAPFTPFLTDNIYLKLLPHIPKELQGDDSRSVHFL
PFPDVRQELFDEEVERRVGRMQRVIELARVSRERRTIGLKQPLKTLVVLHSDSQYLEDVK
SLKNYISEELNVQDLVLSSDESKYNVQYSVTADWPVLGKKLKKDMARVKKGLPLLTSDQV
KGYLQDKHIDVDGIRLEEGDLVVRRGVKEDDSSKNFETNTDSEVLTILDTEIHPELVAEG
LGREIINRVQRLRKKAGLVPTDDIKMEYRVVADVGLSGAFKSQTPAFEKALRRPLEEASA
TEGLIAEEEQEVQQATFILRLLKLSNPEMDESFIGKSGGEIFHEMMLRHDVKHIFGYPGG
AILPVFDAIYNSKHFDFILPRHEQGAGHMAQGYARATGKPGVVLVTSGPGATNVITPMQD
ALSDGTPIVVFTGQVVTSAIGSDAFQECDTVGISRSACKWNCMVTSIAELPRRINEAFEI
ATSGRPGPVLIDLPKDITAGILRKAIPTQTRLPSSMASQTAQVMEKQLNASLSRAADLIK
IAKQPIIYAGQGIIQSEGGTELLRELADKCSIPVTTTLQGLGAFDERDEKSLQMLGMHGM
AYANMSMQEADLIIALGARFDDRVVLNTSKFAPNAKAAAAEKRGGIIHFDILPKNINKVI
QATEAIEGDVATNLKMLMPMLTPTQRSGWFNKISEWKAKWPLSYEHSDASGLIKPQTLIE
ELSDLTSKIDKKTIISTGVGQHQMWVAQHYSWREPRSFVTSGGLGTMGFGLPSAIGIAVA
KPDALVIDIDGDASFNMTLTELSTAAQFNIGVKVIILNNEEQGMVTQWQNLFYEDRYAHT
HQKNPDFIKLADAMGVQARKVTKPDDVRASLEWLINTDGPALLEVVTDKKVPLLPMVPAG
AGLHEFLVYDKEKDKARARHGFEDHYQSEDNWYMYYTDKRHETTGKPKPPQELQDWRQRD
RLKTVSAALAVCLNIGVEPPDQLKTNPGAKLEAWTDPTVPIQKALENIGKALQAQYETLA
IRARYKQYLDPSVEETKKFCISLRRNAKEERVLLHYNGHGVPKPTASGEIWVFNKNYTQY
IPVSLYDLQHWLQAPTIFVWDCSEAGNILNNYHRFVEKHEEEEDEAAEDTKTNFRPYIHL
AACAVKENLPTNPLLPADLFTACLTTPIEMALWFFVLQNPLKTKVSPERKKLPGRLQERR
TPLGELNWIFTAITDSIAWTTLPRDLFRKFFRQDLMVAALFRNFLLAQRVMTVYGCHPQS
YPKLPDTHQHPLWETWDLAVDMALSQLPALEKKESEGDYEYQNSSFFTEQLTAFDVYLTR
GAMAQKSPDQLPVVLQVLLSQQHRVRALILLGRFLDLGPWSVQLALSIGIFPYVLKLLQS
AAAELKPVMVFIWARLIAVDLSCQQDLIKDSGYSYFAQILKPSEGLVVDSDEHKAMCAFI
LAMLCKDYKNGQMVCNQTDIMTYCLTHLQNENPLLRQWACLCISQLWQDLPEAKWRGIRE
NAYVKLAYLVRDPCCEVRAAMVHAMTTFLGIPDLTEEVARIEESIAWTILDMGNDGSPMV
RKEFVVFLSHFAVRFESKFLVAAYEQLVEEKEYLKPMAHGLSHNTVYMALWKLALVLSVD
PHPEVQREATIVVDYVHHALLSSKVGAQTQLVMAEIQKRATLPLPSPGRRTASLLFPSLV
INELYNVAHEPYAFKERKPPTLPLKSRFLEWSIEYFREPQMKPSEADEPGSTEYNERLWR
RARNETIFRETQPLKQQAGSHKWNNQLGIVNNGAQPAKMTFHQFEDHLAVADEGNTVYVW
DWKKQGRLSRFSNGNPEGSKISDMKFINEDDQAMLLTGSSDGVIRVYRNYESDRAIELAS
SWRALTHMVPSNVNSGMVFDWQQVTGRVLVAGDVRVIRVWYAAYETCVMDIPARSGSCVT
SLTSDQMTGNMFVAGFGDGAVRVFDTRNRPQESMVRKWKDERQWVKSVHMQRGGQRELVS
ASRNGKVKIWDIRMDKPLHSFQTTRDTLRTASTHEHLPVFAVGTHTVKVFNLDLSSVSSS
SAISATAFHPPQYKYKNMLQQLSDRTIDEATIDLDDLSTWESQLRLVDSIEMNTKHYVEI
FSRAVDEVLPPASADTTFKDDVLDVLMARRQARNRELDEADDKFPAELTRRYTLVFKPRS
PSKALAVRQVRGDHLGHLITVRAIATRVSDVKPIVQVSAYTCDRCGCEIFQPITDKQYGP
LTMCPSEDCKQNQAKGQLNPSSRASKFLPFQEVKVQEMAEQVPIGQIPRSLTVFCHGTLV
RQINPGDVVDISGIFLPTPYTGFKAMKAGLLTDTYLEAHHVLQHKKAYSEMIVDPTLVRR
IEKYRQTGQVYELLAKSIAPEIFGHLDVKKALLLLLIGGVTKEMGDGMKIRGDINICLMG
DPGVAKSQLLKYISKVAPRGVYTSGRGSSGVGLTAAVMRDPVTDEMVLEGGALVLADNGI
CCIDEFDKMDETDRTAIHEVMEQQTISISKAGISTTLNARTSILAAANPVYGRYNPRISP
VENINLPAALLSRFDILFLLLDTPTRETDEQLAKHVTFVHMNSRHPDIDNVVFSPHEVRS
YIAQARTYRPVVPANVSEYMIKTYVRMRDQQQRAEKKGKQFTHTTPRTLLGVVRLAQALA
RLRFSNEVVQDDVDEALRLVEASKESLNNELDGRRNMKPTDRIYNLVKNLAETGQIELSM
SKVRDRVLAR-FTLDQWQDALHEHTSLNVWQTTGNGARLVFVVVSLTSAEERRQHQELHK
KFVKKKGSKTGKLTPMEIQFLEIKRKHMDTVLIVEVGYKFRFFGEDARIAAKELSIVCIP
GKRFASASIPVHRLPVHAKRLVAAGHKVGVVRQIETAALKKAGDNRNTPFVRKLTNLYTK
GTYIDENGELSSGGYLLCITESKKVDVGIIAVQPATGDIIYDHFEDGFMRSEIETRLLHI
SPCEFLIVGDLTKGTDKLVHLSGDRSRVERVPKEKAAESHVTQFYADLKLPEPVTICLSA
MINHLQEYGLEHIFDLTKYFQSFSTRSHMLINGTTLESLEVYRNSTDHSEKGSLFWALDK
TLTRPGQRLLRKWVGRPLLDQELLEARLNAVEELLNKQSTPVSQLESLLANTTDLERSLI
RIYYGKCTRPELLSVLQALQRVASYYSTIKAPSDAPFSSPLLSEAICSLPQILDTVVSYL
ERINLVAARKDDKYGFFRDEFQTEDMQDHQLGIAHVEHELDGHRAVAAEKIKKKMVDYVA
GIEFLIEVPNADIKHVPASWAKISGTKKLSRFHTPEVLRFITERDQHREALAAACDKAFK
DLLASIASDYQPLRDAVSALATLDCVLSLSKVAAQPGYSRPSFLPPPTISITNGRHAIAE
HTEGGYIPFSTTLAHPSPLAHLITGPNMGGKSSFVRALALIVLLSQVGSYVPADSLSLTL
CDAIHTRTGARDNLFAGESTFMVEVSETARILRSAGPRSLVILDELGRGTSTHDGAAIAQ
AVLQHVVTEQCLTLFITHYQNLARVAEGLVKNVHMKFKAEKEEEVTFLYEVGEGVAHRSY
GLNVARLARIPKKVIDVAALKSSQIEQEMKMRRLRGVSEVMDMATFRRFRPDDVNKFSKC
NLDPFTETYELNFYLQYHAKWPSLFQVCEDMDGNIVGYIMGKVESSPLPWHAHITALTVA
PEARRSGIAKILTDQLEVAADAENAWFVDLFVRSSNHRAITLYKNLGYSVFRVVKDYYGS
SEDAFDMRKPMKRDKDHHIRDDGENHLVNPEDVWEDPEGDSAQKELFAAWALFISIMLLI
VAFFTSYMLQMKKVTAIHETVISIFAGMVVGLVLMIFGGDSIRTMISFDYQIFFNLLLPP
IILSSGYELHQANFFRNIGTILTFAFAGTFLSAVVIGFILYLFTLIPGSLEMSFVDAISV
GATLSATDPVTILAIFNAYKVDPKLYTIIFGESILNDAIAIVIFETAQKYKKGGLSIISF
FEGTGIFLLVFFCSLFIGFLVGVATALLLKFTYLRRTPKIESCLMVLIPYATYFFSHGLH
MSGIVSLLFCGITLKHYAYFNMSRRTQLTTKFIFQILSQLSENFIFIYLGLALFTDNHLQ
FQPPLIIVTILAVCAARWVAVFPLSKAINWFIRYRAGRGDELPYNYQAMLYWAGLRGAVG
VALAALLTGENSPALRATVLVVVVLTVIIFGGTTARMLEILGIRTGVVEEVDSDDEFDTK
VRIDSDLPPQLWTSEASVFHHLDEDFIKPRLLLQGDSSHRARLAELKALRASGKYKVDVD
DLYDEVDEDGYKKVVRERLNQDDFVVDDNGEGYADDGREDWDRDSAAKKSRQEEDANDRD
ISEYFRTQPKPKVKTKALSDLLGEVDSNIPEPVRKARALSPAPSSPAAKVAQRDDMMEVT
HTGAIATTVNLTSRPIKPVKPAEAGKIDHKDAIEEDGSLNFFWTDYTELNGSLFLFGKVL
NKTKSYVSCFVKVDNILRKLYFLPREHREMMQVYDEIDTMMTKMNVGMYKIKACTRKYAF
ELRDVPKEAQYMKLLYPYSKPEIDPNRPGETYSHVFGSNTSLFEQFVLWKNIMGPCWLKI
EDADFKLKNASHCKLEVVADHPNMVSVLSENDAPPLTLMSVSLRTAFNEKDNKQEILSIS
ARIYEKVSLADTTPAEKLPCRTFTVIRPQSFPLGFDQLAKKRRGLIVLKKQEADILAFFL
AQVDVADPDVILGHQLEGVDYSVLLNRLHEKKIPGWSRLGRLRRTQWPASGKTGNVQILS
GRLMCDLANDAGKSVMKCQSWSLTEMCSLYLSGRRREFDNEVALKTWAKEKQGLLDYITH
MEADTHYIAALALGVQMLPLTKVLTNLAGNSWARTLTGTRAERNEYILLHEFYRNKYICP
DKQSFRSRQRAEEAQTAEGKKKDKYKGGLVFEPEKGLYDKFVLVMDFNSLYPSIIQEFNI
CFTTVDRPDTKDEVPEVPTNQDQGILPRLIATLVSRRRQVKSLMKDKKAPEELATWDIKQ
LALKLTANSMYGCLGYTKSRFYARPLAVLTTFKGREILRSTKELAESNSLQVIYGDTDSV
MINANVDNVADAFKVGNEFKKAVNEQYKLLEIDIDNVFRRILLQAKKKYAAINLVDGKFE
KMEVKGLDMKRREYCALSKEISQHLLNEILSGDDTEVSIARIHEYLNEIAGKMREQSIPV
QKYIIHTQLGKAPQDYPDSNSMPQVQVALREMAKGKTVRKGDVIAYVITGDSNSSEPAPK
RAYTPGDLKADSSLLPDVEWYIGKQIFPPVERLCANIVGTSTSQLAEQLGLDIKRYSSFQ
TQNDLEIHPLDSQIPDEVRFGDCTRLSLRCKCKALSTFEGLAATPRVSQSGILCPCGTLI
STLSVVAQMEHAIRTQTSRYYEGWLICDDTQCGNRTRQMSVYGSRCLGPDCLGRMRYEYT
EKAIYTQLLYFASLWDVDKAKTKADRENILALAEHNRVRFGNIKGVVDKYLDKCGRQWVA
MDTLFTMKTDFKFSNLLGTVYCQGNLLYSPDGTHLFSPVGNRVTVFNLVENKSYTLPFAH
RKNIARIGLTPRGNLLLSIDEDGHAILTNVPRRISIYHFSFRSSVTSLSFSPSGRHFAVG
LGRRIEVWHVPSTPELEFAPFVRYHSHTGHFDTVTNIEWSSDSRFFLTTSKDLTARVWSL
TPEEGFTPTVLSGHKQAVIGAWFSENQETIYTISKDGAVFDWQYVKPIDEDKDDDEDMRW
RIVQRHYFMQGAHVRCAAFHPETNLLVAGFSNGLFGLYEMPDFNMIHKLSISQNDIDFVT
INKSGEWLAFGASKLGQLLVWEWQSESYILKQQGHFDAMNSLVYSPDGQRIITCADDGKI
KVWDIQSGFCIVTFTEHTSGVTACEFAKKGNVLFTSSLDGSIRAWDLIRYRNFRTFTAPT
RLSFSCMAVDPSGEVVAAGSLDSFDIHIWSVQTGQLLDQLSGHEGPVSSLAFTPNGNSLI
SGSWDRTARIWSIFSRTQTSEPLQLQADVLDIAVRPDSLQLAISTLDGQLTFWSVTDAEQ
TSGVDGRRDVSGGRKLTDRRTAANMAGTKSFNTIRYSTDGSCLLAGGNSKYICLYSVTTM
VLLKKFTVSVNLSLSGTQEFLNSKLLTEAGPAGELDDQ-EASDREDRADSTLPGSKRGDP
SARKKAPEVRVTGIGFSPAGTAFCAASTEGLLIYSLDQDIQFDPFDLNMEITPASTLAVL
EEQDYLKALVMAFRLNEAGLIKRVFQAIPSHEIPLVVADLPTIYVSRLLRFVAAQTEESP
HIEFCLVWIKAIVDKHGAWLSANRAKADIELRVVARAVAKMRDEIRRLADENVYMVDYLL
GQAQEKTEKMVQISEVKGNKRDNRTAAHTHIKGLGLKSDGYAEKQAAGFVGQAAARESCG
VVVDLIRAQKMAGRGVLLAGGPGTGKTALALAISQELGTKIPFCPIVGSEIYSTEVKKTE
MLMENFRRAIGLKVRETKEVYEGEVTELTPEEAENPLGGYGKTISTLLIGLKSAKGQKKL
RLDPSIYEAIQKERVTVGDVIYIEANTGACKRVGRSDAYATEFDLEAEEYVPIPKGEVHK
KKEIVQDVSLHDLDVANSRPQGGQDIMSMMGQLMKPKMTEITDKLRGEINKVVSKYIDQG
VAELVPGVLFIDEAHMLDVECFTYLNRALESPIAPIVVLASNRGMCTIRGTDDIVAAHGI
PSDFLARMLIIPTTPYEADEIKRIVRIRSTTEGVSVSDAAIDKISEHGVRISLRYCLQLL
TPSSILAKANGRSQIDVQDVAECEDLFLDASRSAALLSSEAGYVSKDLRGLNLIAAHSHI
RGLGVDTTLEPRASSQGLVGQEKARKAAAVMLQMIKEGKIAGRAVLIAGPPSTGKTAIAM
GMAQSLGPDVPFTTLASSEIFSLEMSKTEALTQAFRKSIGVRIKEESEIMEGEVVEIQID
RSVTGSAKQGKLTIKTTDMEAVYDMGSKMIDAMTKERVMAGDIISIDKSSGKITKLGRSY
ARSRDYDAMGVDTKFLQCPDGELQKRKEVVHTVTLHEIDVINSRTQGFLALFSGDTGEIR
SEIRDQINTKVGEWKEEGKAEIVPGVLFIDEVHMLDIECFSYINRALEDDLAPVVIMASN
RGNSRIRGTDYRSPHGLPLDFLDRVAIINTHSYTPEEIKQIISIRAQEEEVDVHPDALAL
LTKIGQEAGLRYASNLITTSQLVSAKRKAKQVEVGDVQRSFQLFYDPARSIKFVAESEKR
LIGNTGAVDFSVKMDLSMPRSNEEVDNIDIFSLDQIRDPLPHIFGDRDFSYLVLKKDHQN
RPLWIDQKGRIILESFNPLAEQAQDFLITISEPLSRPTFMHEYALTTHSLYAAVSVGLSP
EDIINTLDRFLKTPLPDEIRNFITSCTQSYGKVKLVLKNTKYYVESPDPNMLQTLLKNPR
IGPLRVQGTITTSPKIGPGTQNAAGAKGQPVQEGEVFATLNEEDDEDQEVTHSFEIADKD
VETVQKECLNLGYPVLEEYDFRRDEANANLDIDLKPGTQIRPYQEKSLSKMFGNGRAKSG
LIVLPCGAGKTLVGITAACTIKKGVIVLCTSSMSVVQWRNEFLKWSNINPDDIVAFTSDS
KNNFTGSTGIIVTTYAMVTQSRARSYDAEKMMKFLTGREWGLMLLDEVHVVPANIFRKVT
SSIKTHSKLGLTATLLREDDKISDLNFLIGPKLFEANWMELSKQGHIARVQCAEVWCPMP
TEFYDQYLKAPSRKKGLLYIMNPRKFQACQYLINYHESRGDKIIVFSDNVYALKAYALKL
QKAFIYGGTGQAERLQVLENFQHNPNVNTLFLSKIGDTSLDLPEATCLIQISSHYGSRRQ
EAQRLGRILRAKRRNDEGFNAFFYSLVSKDTQEMYFSSKRQAFLVDQGYAFKVITQLANI
EKTPGLAFADVSERRELLQKVLVENESMEEDDPDDMFHQGTMKKGARRTAGTLGELSGGQ
DMAYIEQNKKMSAKRKASNAFFKKIGRENARRMAVNVRRDVSDAFYRYKMERLQTKIEGK
GNGIKTVVVNLSSVAASLARPGSYVIKYFGFELGAQTNIDPKDDRWIINGAHDAPKLQDH
LDGFINKFVLCKKCKNPETDVVIKDDHITLDCKACGKISDVDLRLKLSGFILKNQPKKGK
KDKRRAAKNGNAAGSDDEFQKVQAEAAAAEVKEHEWAVDMSEEAVKARQASLPGEFKPTI
YDELGDWIQSQIDVESIDIYVKAKELGIEGKHRTVLVLVQTIFDKNIVAQISKRASMLKQ
FVTSERHERALLGGTERLVGADHPEMFQSIVKILQLYYHHDLISEEVVTKWGSKASKKYT
DISTSKKVRKAAEPFLTWLAEADSEEESSHSHRPTTKVTHKSFKSRAASKHELRDRAKGV
KTPHQQVMSKFDRRNQAKQARLNKHKEQVKDNLVFAGKDGAPRHVALIPLCAGTDLNATI
KQLNSSVDIEDDGGNYRVTVDRFKQKLQYIPIERDLNACLDAARVADFVIVVLSASVEVD
ELGELILRSVESQGMSTLFTIVEGLDKVPAKQRHSVLGSLRSFITHFHPEQEKLYSIENR
QECANLMRSLCNTTPKGIRWRDDRSWMLAEDIKFAEPTVITGIVRGKGLKADRLVQIGDW
GTFQIEKIESAPLPKQAGVLDEPSADRDELVELAPEEVMMVAMEADSEKKGTDEEAAKIK
KRVPKGTSNYQSAWYLEDVSDSESDMEDYQARPEDSEYPQSEMMIEPDEEEDLKQLEQYA
GEEDDMEFPDEIELHPGVLARERLARYRGLKSLRTSRWEESEDRPEEWRRLLQVPNYQSS
KSQATREALVGVEPGTRVHIHIKISPIQEKPKKPLTLFSLLRHENKKTAVNYLFNLSSDF
TQSIKAKEELIVQCGPRRMVIKPLYSQPGQTPNDVHKYCRFIHPGQSAIATFTGPLTWGA
VPVLFFKRTGPGSLIGTGTAIPPSTSRVIAKRIILTGHPYHIHKRIVTIRYMFFNREDVE
WFKALPLWTKRGRSGFMKEPLGTHGYFKATFDGRINPQDSIGVSLYKRVWPRTAVPVEGM
QVDNNEIDESLYSRQLYVLGHEAMKRMGASNVLIVGLKGLGVEIAKNIALAGVKSLTLYD
PAPVQIADLSSQFFLTPGDVGKPRDEVTVPRVAELNAYTPVKLHQGLDLSQFDKYQVVVL
TNAPIHQQKAIADYCHSKGIYVVVADTFGLFGSVFCDFGEKFTVIDPTGETPLSGIVAGI
DEEGMVSALDETRHGLEDGDYVTFSEVEGMEALNGAEPRKITVKGPYTFSIGDVSGLGQY
KRGGMYQQVKMPKVINFKDFTASLKEPEFLISDFAKFDRPQQLHLGFQALHAFQLNHKRL
PNPMDEDDAIVVLGAAKKFEIELDEKLLKELSYQAQGDLNPMAAYFGGLVAQEVLKAVSG
KFQPIVQWMYFDSLESLPTSTKSAELCKPTGSRYDGQIAVFGTEYQNKIANLKQFLVGAG
AIGCEMLKNWAMIGLGTGPEGKIWVTDMDSIERSNLNRQFLFRADDVGKMKSDRAALAVQ
RMNPDLEGHMITLKERVSADTESVFNEEFWHNLDGVTNALDNVEARTYVDRRCVFFQKPL
LESGTLGTKGNTQVVLPHLTESYSSSQDPPEKEFPMCTIRSFPNKIDHTIAWSKEMFEKL
FVKAPQTVNLYLTQPQFIESSLKQGGNHKETLETIRNYLTERPRTFEDCIAWARQLFESE
FSNKIQQLLYNFPKDSETSSGTPFWSGPKRAPDALKFDSNNPSHFGFIVAAANLHAFNYN
IKPTDKSIYLRELENVIVPDFTPDSNVKIQADDKEPEAE-FDDNDEIKKLADGLPSPSSL
SGFQLVPVDFEKDDDSNHHIDFITACSNLRAENYKIEPADRHKTKFIAGKIIPAIATTTA
LVTGLVVLELYKIIDGKDDLEQYKNGFINLALPFFGFSEPIASPKMEYQGPDGRIWDRFE
IEDITLQELLDTFKAKGLTISMLSSGVSLLYASFFPPSKLKERYALKLSQLVETISKKPI
PAHQKDVIFEIVAEDLNEEDVEVPYIKVRVHALSDQQVNNELSKMTAFIKQEAMEKAREI
EIKANEEFEIEKSKLVRQETDAIDSQYEKKFKQATMSQQITRSTVSNKTRLKVLGSRQEM
LDNIFEEAQKKLAEGAKDKAKYQKALKGLLLEGFFALNEPELQVRARKKDYDVVKKAIEE
ASKDFKKELGKDITAKIQEDLPEGIAGGVFIISGSGKIDIDNTFEARLKLLEESAAPAVR
EALFGKNPNRKFND
[3] Tx1033177
MSLSMPGPSQAGLFKPGYQSHDAEDGAVIRNIEACQAIAQTVLTSLGPYGRNKIVINHLQ
KMILTSDAATILRELDVVHPAAKLLVMASQQQDAEMGDGTNMVIILAGELLKKAEELLRM
GLKTSDITQGYEKAQNFALQVLEGLEVDRLQDLRSQTELSKALRTVVASKQSGTEDILAS
LVAEAVLAVLPKNPVNFNVDNVRVVKIMGGSLEQSRVVKGMVLGREPDGVVKKAQKAKVG
VFSCPIDISQTETKGTVLLKNAQEMLDFSKGEEERLEAAIKELYDSGLRVLVCGSTIGDL
AMHYLNRFNILVIKILSKFELRRLCRVVGATPLARLGAPMPDEMGSIDVVETTEIGGDRV
TVFRQEDAVTRTSTIVLRGATQNHLDDVERAIDDGVNAVKAITKDPRLVPGAGATEIQLV
EKISAFADRTPGLPQHAIRKYAEAFEVIPRTLAESAGLDATEVLSRLYTAHHHPYWTTGV
DLEGPSTGTLDTVDEGILDLLASKSWAIRLASESARTVLSVDQIIVARQAGGPKPPGPNP
NWDEDMSIQELDNTVRAFYEGKGDLDFQS-------------------------------
-----KASSADPDGGIRNFIVNFIIENSKSEDKLRSERAFLNKLNLVLVSILKQEWPHNW
PTFINEIISSCHTSLSICENNMAILRLLSEEVFDFSQDQMTSVKARNLKTSMTQEFSSIF
QLCSEVLNTANQPSLVKATLETLLRFLNWIPLGYIFETPIINTLLTRFLDVPEFRNVTLK
CLTEIGGLQIGNNYDERLVHMFTETLTAVSRIIPLSMDLKQTYAKSNSRDQEFVLNLALF
LSSFFSAHLNLIEKLPNRDYLTHAHFYLIRISQIDDREVFKICLEYWTRLVQELYEEMQQ
LPITDINPLVSMSGHPSTLANYPLRKHKYEEVLSSLRTVMIEKMVRPEEVLIVENDEGEI
VREFVKESDTIQLYKTIRECLVYLTHLDVVDTENIMIEKLAKQVDGSEWSWANCNTLCWA
IGSISGAMNEETEKRFLVNVIKDLLGLTEMKRGKDNKAVVASNIMYIVGQYPRFLKAHWK
FLKTVVNKLFEFMHETHEGVQDMACDTFIKIANKCRRHFVALQPGENEPFIEEIVRNMRK
ITCDLSPQQVHTFYEACGYMISAQGQKGLQDRLIENLMSLPNSAWDAIIVQANQNPAILQ
DGETIKIIGNIMKTNVAACSSVGTYFYSQLGRIYHDMLNMFRASSQLISDAVAHDGNIAT
KTPKVRGLRTIKKEILKLIDTYVQKADDLEMVNANMVPPLLEAVLVDYNRNVPDAREAEV
LNVMTTIIHKLHNLMEDKVPLIMESVFECTLGMINKDFHDYPEHRVQFFKLIQAINLYCF
PALLKLDATQFKFVIDSCMWASKHDNREVENTGLTMCLELMNNMADTDAQTSNIFFQQFY
IPILQDVFFVLTDSDHKAGFKSQAMLLSRMFYFIESGKVQNPIYSPEQAPLGTSNKDFLQ
EYVANLLQNAFKNLQEIQIKQFVVGLFAFNDDFNKFKTHLRDFLISLKEFSGDNADLYAE
EREQALRDAKAAERDRAMRVGGLLKPSEMDNAKLPPENERFMRACSDIANALIQEYEAKR
DINLNKLRGQVAKKHALATQPPLTAIIAAVPEHYKKYILPKLIAKPIRTSSGIAVVAVMS
KPHRCPHIAYTGNICVYCPGGPDSDFEYSTQSYTGYEPTSMRAIRARYDPFEQARGRVDQ
IKSLGHSVDKVEYIIMGGTFMSLPEDYRESFVAQLHNALSGYQTDNVDEAVQAGEMSNVK
CVGITIETRPDYCLDQHLSSMLRYGCTRLEIGVQSLYEDVARDTNRGHTVAAVAETFKLA
KDAGFKVVSHMMPDLPNVGMERDLFQFQEYFENPAFRTDGLKIYPTLVIRGTGLYELWRT
GRYKNYTPNALIDLVARILALVPPWTRIYRVQRDIPMPLVTSGVENGNLRELALARMKDF
GTTCRDVRTREVGINEVKNKIRPSQVELIRRDYTANGGWETFLAYEDPKQDILIGLLRLR
KCSPTHTFRPEFTGQQTSIVRELHVYGSAVPLHGRDPRKFQHRGFGTLLMEEAERIAREE
HGSTKISVISGVGVRSYYARLGYTLDGPYMSKMLEERIEKDANGNDRYVYDEINPDDNSD
YSDVENANTIGNIPLSFYDQYPHIGYDINGKKIMRPATGEALDALLDSIEIPKGFTGLTD
PSTGKPLELSQDELELLRKVQMNEIPEEGYNPYEPLMEWFSNKQEIMPLSAAPEPKRRFV
PSKHEAKRVMKIVKAIREGRILPYKPPSEELINYDLWADERPDHPMHVPAPKLPPPGYEE
SYHPPPEYLPDNKERKAWQEADPEDRDREFLPTDFGSLRKVPGYGEFVKEKFERCLDLYL
APRVRRSKLNIDPESLLPKLPSPEELKPFPSVCATVFRGHKGRVRSLAVDPTGVWLATGG
DDGTVRVWELTGRQLYSVKVEDPVNVVRWRPSKDAVVLAAAAGDDIYLIVPPILDPELEQ
ASLDLLDAAASKTTPPQWVRPSAALADNGVCAVIPLRYVAKSISWHRRGDYFVAVCPTPA
SMAIAIHTLSKHLTQYPFSRGGGPPQTAHFHPSKPILFVANQRTVRAYDLSRQLLVKIIQ
PGARWISSFDIHPGGDNLIVGSYDRRLLWHDLELSQRPYKTLRYHRKAIRAVKFHPRYPL
FADASDDGSLQIFHGSVTGDMLSNASIVPLKVLKGHKITGELGVMDLDWHPREAWCVSAG
ADGTCRLWMEEDPGYVAAKFEGKEKQMEQVMDQLEKKGFIPIEFVVGETEWFYNQLGIDD
TYFQTESVDAIVTQILSLYAAKVAAYARDDKKLEIRLDKEAEDHAVYIDTSKPGPGYEQR
IDKKYINPSGNYRVETFRSDGQQLRCYFVYKCQFANPPDPYETNIDIIGEKRFLQKATPN
TKAIYQEIISNAVSRSGPVIELFEIEKSREKRLVIAYRQGSAMGLFSALSDLYHYYRLTS
SRKYLENFSNGITVISLYLRPLPKYPPIEAAIHQIIKEVSLLYCIPQNKFQHHFASGRLS
LQETIYAHCAWVFVQQFLNRLGSEYISLTDLLDSNNSVHAELLAKIKKRLRTETFTSDYI
LEIVNKYPELIHKLYLDFANTHYVQTRFLPTLSYEVLDGHKLKQLISSTAANEHDEMVMS
AFRVFNASILKTNFFTPTKVALSFRLNPDFLPEHEYPQRLYGMFLVISSEFRGFHLRFRD
IARGGIRIVKSRNKEAYSINARSLFDENYNLANTQQRKNKDIPEGGAKGVILLDVNHQAR
VAFEKYIDSILDLLLPPGIKDPIVDLHGKDEILFMGPDENTAELVDWATEHARNRGAPWW
KSFFTGKSPKLGGIPHDTYGMTTLSVRQYVLGIYRKLKIDPSTIRKLQTGGPDGDLGSNE
ILLSNEKYTAIVDGSGVIVDPQGLNHEELVRLAKKRATISEFDLSKLSPKGYRVLVDESN
VHLPSGELVHNGMIFRNLFHLRRQYDTFVPCGGRPESIDLSTVGKLIKDGKATIPYIVEG
ANLFITQDSKLRLERAGCILFKDASANKGGVTSSSLEVLASLSFDDEEFVENMCIREGTV
PTFYSEYVKQVQEVIKSNATLEFEAIWREHEQTGLLRSVLSDRLSVAITQLDEELQKTEL
WDNIELRRSVLHDALPNLLLQKIGLDTILQRVPENYLRAIFGSYLASRFVYEYGSSPSQF
SFFDFMTKRIAGAREQDKEATVYIGNLDERVTDSLVWELMLQAGRIVNVHLPKDRVTQSH
QGYGFVEFISEEDAEYASRIMNGIRLYGKPIRVNKASADKKSVEIGAELFVGNLDPMVTE
QVLYDTFSRFGNLVNIPKIARDDNNLSKYGFVSFADFESSDAAITNMNGQYLMNKQVSVQ
YAYKKDGKGERHGDEAERMLAAQARKHNVRGISAAELKFGQPLHETHPHILEPGELTPGI
TALEYAQRRSRLANKLPKYAVAVLAAAEVTYRASGIFNEYRQDSNFFYLTGFNEPNALAV
IANGSNNHLFHLYCREKDAKAELWDGARSGTRAAIDVFNADESGDIERIGDLLPKILADA
TEIYTDIPANPGSLHRYLYGPLRSILNEMRVFKSEDEVVQLRRVGQASGRAFTESMRQTF
SKEKDLTAFLEYNFKRNGCDNSAFVPVVAGGSNALSIHYTRNDDVLRDGDMVLVDGGGEA
GTYISDITRTWPVNGKFSDPQRDLYNAVLNVHRSCVSLCREDAGLSLDRLHSVAETGLRD
QLIQLGFDVSGGAMGILFPHHLGHYIGLDVHDCSGYSRGYNLKAGQCITVEPGIYVPDDE
RWPARFRGIGIRIEDSVCVGDDSPIVLTTEAVKEVDDIEALRMSIDFPREEEAILQRWRE
INAFRRQVELSEGRKPYTFYDGPPFATGLPHYGHLLASTIKDIIPRYWSMKGHYVERRFG
WDTHGVPIEYEIDKKLGMSGLEAVEKIGIEKYNEECRAIVMRFASEWRQTIERLGRWIDF
DNDYKTMNVSFMESVWWVFKQLFDKDLVYRGYRVMPYSTALNTPLSNFEAQQNYKDVQDP
AVVVTFPLVHEPETSLLAWTTTPWTLPSNIALAVNPTFEYIKILDEASGKHYILLESLLR
TLYKDPKKAKFKIVDRFKGATMKDWKYQPLFDYFYEEFKEHGFRVLNAEYVTAEDGTGIV
HQAPAFGEDDYRVGMENGVISESRLPPNPVDEKGCYTAEVKDFEGQHVKAADRGIIKHLK
AAGRLVVDSQITHSYPFCWRSDTPLIYRAVPAWFVKIGPIIPQMLQGIDDSHWVPSFVKE
RRFSSWIQNARDWNISRNRFWGTPLPLWVSDDFKEVVAVGSAEELKQLSGYEELTDLHRD
KVDKITIPSKQGKGVLRRVSEVFDCWFESGSMPYASQHYPFENKEQFENSFPGDFIAEGL
DQTRGWFYTLTVLGTHLFGKLPFKNCVVNGIVLAEDGKKMSKRLKNYPDPALVMERYGSD
ALRLYLINSPVVRAEPLRFKESGVKEIVAKVLLPLWNSYKFFEGQAALFKKTQGFDYTFD
PKAEATNVMDRWILASCQSLLKFVNEEMAGYRLYTVVPRLLELIDNTTNWYIRFNRRRLK
GENGVDDTQHALNTLFEVLYTLVRGLAPFTPFLTDTIYLKLLPHIPEALRSEDSRSVHFL
PFPEVREELFDEVVERRVARMQKVIDMARISRERRNIGLKTPLKTLVVIHQDQQYLDDVK
SLQGYILEELNVLELVLSSDEEKYNVQYSVTADWPTLGKKLKKEVQKVKKALPSLTSEDV
KKFVADKKMLVDGIELVEGDLVVKRGMKEDSASANMEPNTDSDLLTILDANLYPELAEQG
LGREIINRLQRLRKKAGLVPTDDVKMEYAVLSDVGINKAFETQAKAIEKVVRRPLDRYEL
EPGMIIQEEQEVQKATFLLRLLKLQVPELDDSFVGLSGGEIFHEMMLRLGVKHVFGYPGG
AILPVFDAIYNSKHFDFVLPRHEQGAGHMAEGYARASGKPGVVLVTSGPGATNVITPMQD
ALSDGTPMVVFCGQVPTSLIGTDSFQEADVIGISRACTKWNVMVKSVAELPRRIQEAFEI
ATSGRPGPVLVDLPKDITAGILRKPIPMNSTLPSSAATMAAELSMQQLKGTINRVARLVN
ISKKPILYVGQGLLARPDGPQILKELADKACIPVTTTLQGLGGFDETDPKALHMLGMHGS
AYANMAMQEADLIIAIGARFDDRVTGNISKFAPQAKLAASENRGGIVHFEIMPKNINKVV
QANEAVEGDCAENIRLLLPHVEAVERKEWFDQINDWKARFPFSYERETAEGPIKPQAVIE
KLSDLTAHMKDRTVITTGVGQHQMWAAQHFRWRHPRTMITSGGLGTMGYGLPAAIGAKVA
RPDALVVDIDGDASFNMTLTELTTAAQFNIGVKVLLLNNEEQGMVTQWQNLFYEDRYSHT
HQKNPDFVPMAQAMGVAADRCTKPSEVEEKLKWLIEQDGPALLEVFTDRKVPVLPMVPAG
CALHEFLVYDEAKEKERMRHGWQEEYTSSENFYMYFTEKRHETNGIPRDPSPSQDWRMKD
RLKTVSAALAICLNIGVDPPDVVKTNPTAKLECWVDPTSGHNKIMEQIGKKLQEQYETLS
LRTRYKQYLDPSVDETKKFCISLRRNAKDERVLFHYNGHGVPLPTQSGEIWVFNKNYTQY
IPVSLYDLQSWLAGPSLFVFDVSHAGNIVSNFHTFVEKHEKENAEAKKDIVQNYGDCIIL
AACQKTESLPTNPDLPADIFTCCLTTPIEIALRFFILQNPLQTNISIDEFRVPGRLQDRR
SPLGELNWIFTAITDTIAWNTLPRALFKKLFRQDLMVAALFRNFLLAERIMRTYKCHPIS
SPELPETHHHPLWKSWDLAVEMVLSQLPALIDHEEGRQYEYQHSTFFAEQLTAFEVYLSS
GPTEKNPPDQLPIVLQVLLSQAHRLRALILLSKFLDLGPWAVHLALSIGIFPYVVKLLQS
AAQELKPVMVFIWARIMAVDHTVQNDLLKDNGIHYFISILNPSSPIVGNASEHRAMCAFI
VSIFCKNYPQGQNVCLSAELFDSCLKHLMDENPLLRQWSCLCISMLWSDFPEAKWMGIRC
AAPARLCELNFDPVPEVRAAMLHAVTTFLGIPDLTDQVAQIEESLAMTVLPMAADGSVLV
RKELLVFFSTFVRRYQNKFLVAAYEEFQDEKQNLNHRSQILSRNTTFGTIWKQLLILSVD
PHPDIAQDAAMVVDYIHICLLQSPMATLTNKIRNEILDLSSVPPKQEGKRTASVAASKAF
GSSAYHQAPTPTGFEPRAVPTIPLMSRFLDWSTEYFREPQMKPNEPDEPGSADYNERLWR
RSRNEKIISETQPLKGVAGSSRWDNSLSLLSNSSQPLKMCFHQFEDHLAVADDRDTIAIW
DWQSHKRLNRFSNGNPAGSKINEVRYINEDDQALLMTGSSDGVLKVFRNYESAKKVEIVT
SFRALPELIPSNRNAGLVLDWQQGQGKALVAGDVKVIRVWNAATEVCTNDIPARSGSCIT
SLTSDQVAGNIFVAGFGDGAVRVFDQRLKPTTSMVKVWREHKQWITNVHMQRGGLRELVS
GSRNGEIRLWDLRMDTPFSTFSATKDTLRTLSVHEHAPVFMVGTHEVKTFNVNLSTFSSS
SPIASTAFHPPKLKYMQVLQEVADRERTNILIELDDLATYEKGLRLVESVQKNTYHYIDL
FSRAVDDLMPKESKEITFKDDVLDVIMSQREKRNEAMNMAQSIFPPELTRRYTMNFKPLT
QSKALAVRNVRAEHIGGLITVRGITTRVSDVKPAVEINAYTCDRCGCEVFQPVTTKQFLP
MSECVSEECRTNNSKGQLFLSTRASKFVPFQEVKIQEMADQVPVGHIPRTMTIHCHGSLT
RQLNPGDVVDIAGIFLPTPYTGFRAIRAGLLTDTYMEAQHITQHKKSYNDTAMDSRTLRK
IDQYQKSGNMYEYLSRSIAPEIYGHLDVKKALLLLLIGGVTKEMGDGLHIRGDINICLMG
DPGVAKSQLLKYIAKVAPRGVYTTGRGSSGVGLTAAVMRDPVTDEMVLEGGALVLADNGI
CCIDEFDKMDDSDRTAIHEVMEQQTISISKAGITTTLNARTSILAAANPLYGRYNPRVSP
VENINLPAALLSRFDVMFLILDTPSREADEELASHVTYVHMHNKHPEHAGVMFTPQEVRQ
YIARARAYRPVVPSAVSDYMVGAYVRMRKQQKKDEAEKKQFSHVTPRTLLGVVRLSQALA
RLRFSNEVVTEDVDEALRLVEVSKASLANDGQSSLDQSPTSKIYYLIRSMMESGASELSM
RRIRERVLAKGFTEDQLNVTIDEYEQNNVWQVLGGGTRLVFVDATLASRQRQKEREALHQ
KFVRKKAAKGSKLTPMEKQVIDIKRKHMDTVLVVEVGYKFRFFGEDARVAAKELSIVCIP
GKRFASASIPVHRLHVHVKRLVAAGHKVGVVRQIETAALKAAGDNRNAPFVRKLTNLYTK
GTYIDDAEGLPATGYLLCITETNKVQVGIVAVQPATGDIVYDDFEDGFMRSEIETRLLHI
APCELLIVGELSKATEKLVHLSGDKTRVERVPKSKAAESHVSSFYAGLNLPEQVTICLSS
MIEHMKEYGLEYVFELTKYFQHFSSRSHMLLNGNTLMSLEIYQNQTDHTTKGSLFWTLDR
TQTRFGQRMLRKWVGRPLLDKSRLEERVNAVEELKNPEKTMVERLKGLLGKVSDLEKSLI
RIYYGKCTRPELLTVLQTMQMIAQEFSDVKSPADTGFASAAINEAITCLPTILEDVIAFL
DKINMHAAKSDDKYAFFRETEETEDISDQKLGIASVEHELEEHLSVAGQKLGKKTVEYVA
GIDYLIEVENSSIKRVPASWVKVSGTKKVSRFHTPEVIQLMRQRDQHKEALAAACDKAFI
SLLADIATKYQPFRDSVQALATLDCLIALATIASQPGYVKPEYTDHTCIQVDQGRHPMVE
QLLDSYVPNDIDLDSDKTRALLVTGPNMGGKSSYVRQVALIAIMGQIGSYVPAQSAKLGM
LDAVFTRMGAFDNMLAGESTFMVELSETADILKQATPRSLVILDELGRGTSTHDGVAIAQ
AVLDYMVRSRSLTLFITHYQHLSSMVHTFLRNVHMRFTESGNEEITFLYEVGEGVAHRSY
GLNVARLANLPGPLLDQARQKSKELEEKIRRRKLAGLGEVMEMSSIRRMSPTDLLSLNLT
NLDPLTENYDLGFYLNYLMRWPSLFSSVQDRQEGIVGYIMGKLEEQPTPWHGHITVLTVA
PAWRRLGHARRLTERLEQGSDINDAWFVDLYVRAGNKVAVGMYKGMGYSVFRRVVNYYSS
GEDAFDMRKPCSRDKKLHIRENGEEFLVDPIHVSDDPAPDTGDKEFFSSWALFILIMLLM
FALFTSYILQQKKIQAVHETVLSIFAGMFVGLIIRLSPESPIQDSVTFDYQFFFNLLLPP
IILASGYELHQANFFRNIGTILTFAFAGTFISAIVLGLVLFVWTRIPDGLNISFVEAIAV
GATLSATDPVTILAIFNLYKVEPKLYTVIFGESILNDAIAIVLFETAQKYADSSLTFLNL
FEAIGVFLLVFFGSMMVGIIVGIMTALGLKYTHVRRQPKIESCLIVLIAYASYFFSNGVY
LSGIVSLLFCGITLKHYAYYNMSRRTQLTTKYLFQVMAQLSENFIFIYLGLDLLVQRHLQ
FKPLFILVAVFGICIARYLAVFPLSKAINWFIRYRARRADELPFAYQAMLFWAGLRGAVG
VALAAGLKGVNAPALRATVLVVVVLTVIIFGGTTARMLEILGIRTGVVEEIESDDEFDVH
ARPSDDLPPDLFSSGAAWFRQLDEDYIKPRLLLDQSNASRAKLAELRALRAAGKYEVEQG
DIYEEVDDEGYKKIIRNRLDQDDFVVDDNGEGYADDGREVWNEDSAAKRKREEEEKINNG
ISKYFPSAPKPKVATAEMADLLGEVDTNVVPHRRKVRILSPPLSSPISKAVERNDIMEIA
QVTGAKATVNMAGRPPPPTKPSEMGKLRAQDVVEDDGSLRMFWLDFTEVNGSLCLFGKVK
NKNGSYASAFVKIDNILRKLYFLPREYRDMEDVYHEVDGMMSRLKVGMHKMKPCTRKYAF
ELPGVPKETEYLKLFYPYDKSPLPMDVKGETFSHVFGTNTSLFEQFVLWKNIMGPCWLKI
EEADFAVNNASWCKFECQAAKPALISPVPDNEAPPLTLMSLSFRTQLNVKENKQEILVAS
ARVYENVSLTDTTPPERLPCKSFTVMRPSSYPMHFEAETRKQRGTFMLEKSEQFLLSKFL
ALFEKMDPDVLMGHQLQEVDLSILLSRLREKKTPGWHRLGRLKRGDWPKNNRGGGFHLIA
GRLMCDVANDMGKSLMKCQSWSLTEMCDLYLGKSRQELDCEAALKTWATTKDGLMNFVNH
CDADTYFIAALVLRLQMLPLTKVLTNIAGNSWARTLSGTRAERNEYILLHEFHRNKYICP
DKYSSKLLKAEEKMQSADKKKKDKYKGGLVFEPEKGLYDKFILVMDFNSLYPSIIQEYNI
CFTTVERTATAEKVPEVPSDQEQGILPKLIATLVGRRREVKKLMKDKRAPEQLALWDTKQ
LAFKLTANSMYGCLGYTQSRFYARPLAMLTTFKGREILRSTKELAESKQLRVIYGDTDSV
MINTNMDTISDALKVGDEFKKSVNERYRLLEIDIDNVFRRLLLHAKKKYAAINMTDGKYD
KLEVKGLDMKRREYCSLSKEVSQKLLNEVLSGEDQEVVLNRVHDYLRELAEKMREYSVPV
QKYVIYTKLSKRPEEYPNKESMPPVQVALRELARGKTVRPNDVISYVVTGDAESSLAPAK
RSYTPQDMKPDSGLKPDIEFYLLKQIFPPIERLCAPIPGTDAVRLAECLGLDVRKYQINS
SSQNADIFPLESQIPDSVRFENATRFTLTCFCKEKSVFEGLAQSTMCTANGVVCACQKTF
SVLTIVAQLESQIRAQTSKYYEGWLVCDDTACGNRTRQISVYGHRCLGPGCLGRMTYEYS
EKQMYNQLLYFAGLWDVDKARKAAKKDSVTALAEFNRIRFGTIKGVVDAYLKKCGRQWVE
MDSLFRMKTDFKFSNLLGTVYRKGNLLFTPDGTCLISPVGNQVSVFDLVHNTSYTLPFAH
RTNIDRVALAPRGNLLLTIDENGRAILTNFLRRIVIHHFSFKGRVSALQFSPSGRHFAVG
VGRRLQFWNTPTTPELEFAPFVLHRDLAGHFDVIQHIEWSSDSRFLLTASRDLTARVWSM
DPEEGFEPTTLAGHRQGVKAAYFSADQESIYTVSSDGALFRWEYVTKKDPETDDIAEARW
RIVKKDFFMQNAKVNCAAFHAPTNLLVVGFSNGLFGLYDLPEFNQIHQLSVSQSNIDCVT
INKSGEWLAFGSSQHGQLLVWEWQSESYILKQQGHLDSMNALAYSPDGQRIVTAADDGKI
KVWDVKSGFCLVTFTEHTSGVTACEFSKKGNVLFTASLDGSVRAWDLIRYRNFRTFTAPS
RLSFSSLAVDPSGEVVCAGSPDSFDIHIWSVQTGQLLDQLAGHEGPIVTMAFAADGSHLV
TGSWDRTVRVWSIFGRTQTSEPLQLQADVLSVAFRPDGKQVAASTLDGQLSFWSVENAVQ
VGGVDGRRDVSGGRKITDRQTAANAAGTKSFRCIRYSSDGSCILAAGNSKYICLYDVATG
SMLKKYTVSVNTSLDGTQEILNSRDMTEAGPRGLIDETGEASDHETRVDRNLPGAKRGDP
GVRTTRPEVRVTAVDFSPTGRAFCAASTEGLLIYSLDSDLVFDPYDLDISITPSSILATL
EDETFLKAFIMAFRLNEQKLIRAVHEAIPPSEITHVVRSVPTVYLPRLLRFVAHAAEETP
HLEFNLLWIEALFSNHGRYFKENSGSFAPELRAVQRAIDEINNSLKRLTEKNIHNLNYLL
SRPVLAGNKMVQISEVKGNSRENRTAAHTHIKGLGLRQDGTAEASGDGFVGQATAREACG
VVVDLIKAKKMAGRAVLLAGGPGTGKTALALAVSQELGTKVPFCPIVGSEIYSAEVKKTE
ALMENFRRAIGLRVRETKEVYEGEVTELTPEETENPLGGYGRTISHLIIGLKSAKGTKKL
RLDPSIYEAIQKERVTVGDVIYIEANTGACKRVGRSDAYATEFDLEAEEYVPVPKGEVHK
KKEIVQDVTLHDLDMANARPQGGQDVMSMMGQLMKPKKTEITEKLRQEINKVVNRYIDQG
VAELVPGVLFIDEVHMLDIECFTYLNRALESSISPIVILASNRGNTVIRGTDDISAAHGI
PPDLLARLLIIPTHPYSPDEIKTIIRLRAKTEGLSITDPALDKVSEHGSKVSLRYALQLL
TPASILAKVNGRPGIEEADVAECEDLFLDARRSATIVNQDSEYVAKELRGLNLIAAHSHI
RGLGVDDSLQPRASSQGLVGQEKARKAAAVILQMVKEGKIAGRALLIAGPPSTGKTAIAM
GMAQSLGSDVPFTMLAASEIFSMEMSKTEALTQAFRKSIGVRIKEESEIIEGEVVEIQID
RSVTGGNKQGKLTIKTTDMETIYDMGTKMIDSMTKERVMAGDIISIDKSSGKITKLGRSY
ARSRDYDAMGADTKFVQCPEGELQVRKEIVHTVSLHEIDVINSRSQGFLALFSGDTGEIR
SEVRDQINTKVAEWKEEGKAEIIPGVLFIDEVHMLDIECFSYINRALEAELAPIVIMASN
RGHARIRGTTYSSPHGLPLDFLDRVVIVSTQPYSADEIRQILAIRAQEEEIDLSPDALAL
LTKIGQESNLRYASNIITTSHLLSQKRKAKEVSIDDVQRSYRLFYDPARSVKFVSTYEQR
FIGDQGAVSFIAAMELSMPRSSDEYDVLEKFSLE-AVQRQDPDFGYKDFSSLSLKPDHAN
RPLWIDLKGTITLESFSPLAPQAQDFLTTIAEPLSRPTHLHEYRLTGNSLYAAVSVGLLP
QDIINFLDRLSKTPLPDTIKSFILDFTKSYGKIKVVLKHNRFFVESTDPAMLQMLLQDEV
IGSQRLKGTIIQQPKMGPGTKDAAGVRGEARKEDDILLAIRDDDDEEEVQVHSFEIPNEA
VEPVKARCQAMGCPALEEYDFRNDEINPTLDIDLKPAARIRSYQEKSLSKMFGNGRAKSG
IIVLPCGAGKTLVGITAGCTIKKGTIVLCTSSMSVVQWRNEFLRWSNIDPGDIAVFTSDN
KEKFRRSTGIIVSTYSMVSQTRARSHDAQKMMDWIQSREWGLMILDEVHVVPASMFRKVT
SAIACQSKLGLTATLLREDDKIKDLNFLIGPKLYEANWMELAEQGHIAKVQCAEVWCPMT
TEFYSEYMREKSRKAALLYIMNPRKFQACQFLIDYHEKRGDKVIVFSDNVYALQRYALKL
NKAYIYGGTPQNERMRILENFQHNEQVNTIFLSKIGDTSLDLPEATCLIQISSHYGSRRQ
EAQRLGRILRAKRRNDEGFNAFFYSLVSKDTDEMFYSSKRQAFLVDQGYAFKVITHLQGI
ENLEGLAYATPSERRELLQEVMLQNETSAEVEHDDLFSGRSGKGAVKRSAATLSGLAGGE
DMAYIEYNKSRNKQLKVHHPLFRKLERERLKRMAVNIRRDVSDPFYRYKMERLQSKIEGK
GNGIKTVVVNLNSVAQSLSRPPSYVIKYFGFELGAQANAKPTDDRWIINGAHDAPKLQDY
LDGFISKFVLCKKCKNPETDVIIKDEKIFLDCKACGQRSEVDSRLKLSTFIIRNGGKGGK
KDKKKARRDKNDAGSDDETRRIKAGAKDIEIDDDEWAVDVSEEAVKARAKELPDDLKPSA
YDELGSWILNAVTVSDVDIYMKAKEYGIENKHKTLAVLAQTIFDEKIAKQVPARAALLKK
MITSERHEKAFLGGTERFVGKDHPELIGQVPAVLLKYYEHDLVSEETLKAWGSKASKKYV
DISTSKKVRKAAEPFLEWLENAESEEESDHHHRSTTKSSNKPYKSRHASKSALKDKAKGV
KTPHQQLKSKLDRRNQARQKQQLKHQEKAQSVSIFTGQNGAPRHVAVVPLSVDIDVAAII
RALNESVDVSAPDSATRVRVDRFRQSLQYIPAKYDLMNALDVCRMADFVVLALSAQVEVE
EQGELLLRSIEGQGISNVIAMVQGLDQIPAKKRPQVAASLKSFANHFFPSVEKVLSVDSR
QECSNAIRSLCTATPKGIRWRDERSWMFVENVQWPDDVVVTGVVRGKGLKADRLVHIPGW
GDFQIGAITAAPLATSAPLLDGPSADCDDLATVAPEEIEMDDFPV-EERKGSDDDSPPKP
KRLPKGTSEYQSAWFLDDVSDSGSDLEDEAGAPEDSEYPQSEMFVDPSPEDEAKDLEDFA
SANEDLEFPDEIELHPNVLARERLARFRGLKSFKTSPWETSEDRPEDWRRLLQFADYKGS
RNKFLREALVGVNPGVRVDVHLKVPATLRSRPQPTSLFSLLRHEHKHTVVNINMHLNSSV
EEPLKSKEQLVVQCGPRRLVVNPIFSAGDNTPNNVHKFDRFLHPGRSAVASWIGPLTWGA
VPVLVFKNKNNNELIGNGTIVAPDQSRVVAKRAILTGHPYKIHKRVVTVRYMFFNPEDIQ
WFKALQLWTRRGRSGYIKESLGTHGYFKATFDAKINPQDSIGISLYKRVFPRKARALEDM
QVDQGEIDESLYSRQLYVLGHEAMKRMGSSNVLVVGLKGLGVEIAKNIALAGVKSLTLYD
PAPVAISDLSSQFFLQPQDVGKPRAEVTAPRVAELNSYVPVTVHENINLEQLKRYQAIVL
TLTPLKEQLAIADFCHNNGIYLTITDTFGLFGYLFNDFGKNFTVGDATGEEPVSGIVAAI
DENGLVSALDETRHGLEDGDFVTFSEVKGMEGLNGCAPRKVTVKGPYTFSIGDVSDLGTY
QSGGIYSQVKMPKFMDFAPLSEQIKNPEFIISDFAKFDRPQQLHVGVQALHKFAESHGDL
PRPHNDSDAQDVFKIANELKVELDEKLIKELSYQARGDLNPLAALFGGIAAQEVLKAVSG
KFNPVKQWLYFDSLESLPTSITSEEACKPLGTRYDGQIAVFGKEFQDKIANVKQFLVGAG
AIGCETLKNWAMMGLGTGPEGKIIVTDMDQIEKSNLNRQFLFRSRDVGKLKSECASAAVQ
AMNPELNGKIVTLRDRVGPDTEHIFNEEFWEGLDGVTNALDNVDARTYVDRRCVFFRKPL
LESGTLGTKGNTQVVLPRITESYSSSQDPPEKTFPMCTLKSFPNRIEHTIAWARDLFQTY
FVGPPEAVNMYLSQPNYIQQTLKQAGNEKQTLEHLRDFLTDKPLTFDDCIVWARNQFEAQ
YNNAIQQLLYNFPRNSKTSTGQLFWSGPKRAPTPLKFDSANPTHLSFIVAGANLHAFNYG
IKPADKAYYRKVVDNMIVPEFTPKSGVKIQANENDPDPDAFDDGQEIQRLVDSLPSPKDL
AGFRLNPVEFEKDDDTNHHIDFITAASNLRADNYDIPQADRHKTKFIAGKIIPAIATTTA
LVTGLVALELFKIIDGKDDIEQYKNGFVNLALPFLGFSEPIASPKGKYMGKEGQIWDRFE
VDDIPLQDFLKHFSDMGLEISMVSSGVSLLYASFYGPSKVKDRLPMKMSKLVEHISKKPV
PEHQKNVIFEVTAEDQTEEDVEIPYVMVKLHALSDDQVAGELRKMTAFIRQEALEKAREI
QLKADEEFAIEKSKLVRQETAAIDTQYEKKFKQASMSQQITRSTLANRTRLRVLSSRQEL
LDDLFQQARDQISGAAKDAEKYEAVLKGLVLEGLYALNEDKVSIRARKQDTDAVKKAIEE
AAKEFKETVGKETSAELDEELPEGSAGGVVIIGGQGKIEINNTFEERLRLLEIDALPAVR
ETLFGKNTNRRFYD
[4] Tx1064592
MSLKLPQNPNAGLFKQGYNSYSNADGQINKSIAAVRELHQMCLTSMGPCGRNKIIVNHLG
KIIITNDAATMLRELDIVHPAVKVLVMATEQQKIDLGDGTNLVMILAGELLNVSEKLLAL
GLSAVEIIQGYNMAKNFTLNELDKLVVDEIVDKSDKNELIKIIKPVIASKQYGFEDLLSG
LVAEAVSHVIPTSKPYFNVDSIRVVKIMGGSLSNSSVIKGMVFNREPEGHIKSLERHKVA
VFVCPIDIANTETKGTVLLHNAQEMLDFSRGEEKQIDAMMKEIADMGVKCIVAGAGVGEL
ALHYLNRYGILVLKVPSKFELRRICRVCGATPLPRLGAPTPEELGLVDTVKTVEIGGDRV
TVFKQDSEISRTATIILRGATQNNLDDIERAIDDGVSAIKGLMKPGKLLPGAGATEIELV
SRINKFGEKTPGLLQLAIKQFALAFEVVPRTLAETAGLDVNEVLPNLYAAHTMDCLFKGI
DTSGEEEGVKDIREDSVYDMLATKRFAINVATEAATTVLSIDQIIMAKKAGGPAPPQRPG
NWDQDKDIAALDQVVETFYKGSGVQKFQEHPDAWQRADKILQFSNNPQAKFIGLTILDKL
INTKWKLLPEDQRIGIRNFVVGMIITLCQDDTVFQTQKNLINKSDLTLVQILKQEWPQNW
PEFIPELIGSSTSSVNVCENNMVILKLLSEEVFDFSAEQMTQAKALHLKTSMSKEFEQIF
KLCFQVLEQASSTSLVVAALESLLRYLHWIPYRYIYQTNILELLSTKFLVSAETRAVTLK
CLTEVSSLRLPTNTKTQTVLFFQNTLQQMINVVPVTADLKSMYATANGVDQSFLQDFAMF
LTTYLTNHRELLESDESRELLLNSHQYLIQLSKIDERELFKTTLDYWNNLVADLFYEVQR
LPLNELNPLMQLGSNPEFLKRFPLKKHIYEDICSQLRWVIIENMVKPEEVLVVENDEGEI
VREFVKESDTIQLYKSEREVLVYLTHLNVVDTENIMINKLTRQLDGSEWSWHNINTLSWA
IGSISGTMNEETEKRFVVTVIKDLLALTEKKRGKDNKAVVASDIMYVVGQYPRFLKAHWN
FLKTVILKLFEFMHETHEGVQDMACDTFIKIVQKCRYHFVIQQPRETEPFIQTIIRDIQK
TTSDLQPQQVHTFYKACGIIIAEERNIPERNRLLNDLMQLPNMAWDAIVEQSTANPALLL
DSETVKIVANIIKTNVAVCSSMGADFYPQLGHIYYNMLQLYRAVSSMISSQVAQDGVIAT
KTPKVRGLRTIKKEILKLIEIYIAQAKNLDDVVKVLVDPLLNAVLEDYMNNVPDARDAEV
LNCMTTVVSKVGHMIPQGVILILQSVFECTLNMINKDFTEYPEHRVEFYELLKVINEKQF
AAFLQLPPAAFKLFVDAICWAFKHNNRDVEVNGLQIALDLVKNIEMGDNQFAEAFYKNYF
FTFVSETFYVLTDSDHKSGFSKQSLLLMKLISLVYENKISVPIYDESTVAQGTTNQAYLN
QYLANMLGNAFPHLTADQITNFLGALTKQYGDLSKFNGILRDFLVQIKEIGGDPTDLFAE
EKETALQEQQRVEKEKAAMVGGLLKPSELAKQNLAPEKERFIQCCSDITLELTNSLTSTR
EINLNGLITKYSKKYKLKQQPRLTDIINSIPDQYKKYLLPKLKAKPVRTASGIAVVAVMC
KPHRCPHIAYTGNICVYCPGGPDSDFEYSTQSYTGYEPTSMRAIRARYDPYEQARGRVEQ
LKQLGHSIDKVEYIVMGGTFMSLPNDYREDFITKLHNALSGFNGNDLDEAIKYSQQSLTK
CVGITIETRPDYCTETHLDDMLRYGCTRLEIGVQSLYEDVARDTNRGHTVKAVSEIFALS
KDAGYKVVAHMMPDLPNVGMERDIEQFKEYFENPGFRTDGLKIYPTLVIRGTGLYELWKS
GKYKSYNANALVDLVARIMALVPPWTRIYRVQRDIPMPLVTSGVDNGNLRELALARMKDL
GISCRDIRTREVGIQEVHHKVQPDQVELIRRDYYANGGWETFLSYEDPKKDILIGLLRLR
KATKKYTYRKEFTSQRTSIVRELHVYGSVVPLHSRDPRKFQHQGFGTLLMEEAERIAREE
HGSEKIAVISGVGVRNYYAKLGYELDGPYMSKIIPNVYTKFSDGQPRIIKPEINPVYDSD
DSDVETKNTIGNIPLSAYDEMPHIGYDINGKRIMRPAKGSALDQLLDTIELPEGWTGLLD
QSSGAALNLTEEELELISKIERNEQTDD-TNPYEPYVDWFTRHEEVMPLTAIPEPKRRFV
PSKNEAKRIMKIVKAIREGRIIPPKKLKENEYKFDLWGDSTNDHVMHLRAPKLPPPTNEE
SYNPPEEYLLNDEEKKEWENTEVAEREKNFIPQKYGALRKVPGYGENIRERFERSLDLYL
APRVRKNVLNIDPESLIPELPSPKDLRPFPIRCSTIFAGHKGKIRTLSIDPSGLWLATGS
DDGTVRVWEITGREVYKVSLDDHIECIEWNPDKETGILAVAVGENIHLIVPPIFGFDIEN
AGKTKIEHDTFKKQIAQWNKPSQKQLEKDICITITCKKTVKRLSWHRKGDYFVTIQPDSG
NTSVLIHQLSKHLTQSPFKKSKGIIMDAKFHPFKPQLFVCSQRYIRIYDLSQQTLVKKLL
PGARWLSKIDIHPRGDNLIASSFDKRVLWHDLDLASTPYKTLRYHDKAVRSVNFHKRLPL
FSSVADDGNIHIFHATVYDDMMKNPMIVPLKKLTGHKIKNSLGVLDAIWHPREAWLFSAG
ADNTARLWTSSLSDYHAFDFVGKDLQREAVIDILDNSGFIPDDLIEQEVDWFYNSLGIDD
LFFARESPQLLANIIHSLYASKLDSFAKSKELFNIKNKIITQNHAIFMETNDMQTPYDFD
VDDLFLDNKDSTRLVAFWTPESDLKLTFVYDSVFENDISALRGQINSISDKTMAEIFSDE
NKKLYGLLINLVQEREGPVIKTTSVQNKDEIRLLVAFKRFTTKSYYSAINSLFHYYKIRP
SKFYLESFKDNVVIFSIYMNQTQLPHDLELAIKQIEREASLLYTIPNNSFSKVYEERQFS
PQEAVYAHVASIFINHFINRLGSDYQALLSQISPNDTILLEVITNLKRKLRNETFTQQMI
IDVLQKYHRIVSKLYKNFAQLHYYHDSLEATLSYEPFNDQEFEAHLNKFPNDTPDLLILK
TLNLFNKSILKTNFFITRKVAISFRLNPELMPKTEYPDTPYGLFFVVGNTFKGFHIRFRD
IARGGIRIVCSKTQDIFDMNSKTVIDENYQLASTQQRKNKDIPEGGAKGVILLNPIEQTF
IAFSQYIDSIIDILIKDPLKEKYADCLDKEEILFLGPDEGTAGFVDWATNHAKRRGCPWW
KSFLTGKSQNLGGIPHDEYGMTTIGVRAYVNKMYETLHLNDTIIRKFQTGGPDGDLGSNE
ILLSNEQYVSILDGSGVLYDPNGIDKEELFRLAHERLMISSFDITKLSKLGFFVSVSDID
IMLPNGTIVANGTSFRNTFHTQIHVDLFVPCGGRPNSINLSNLHFFIKTNKTKIPYIVEG
ANLFIAQTCKISLERHGCVFFKDASANKGGVTSSSLEVLASLALNDDDFVNKFVGPNNER
TILYKSYVVEVQSRIQKNAEAEFNQLWKINQTSGTPISELSNILSQTINKLNDDLMDSEL
WNDLKLRNYLLKKIIPKLLIDVAGEDQILNNIPESYLKVMLSSYLASSFVYKYGIDVNIG
KFLEFIGTLKRNASLNNPETTVYVGNIDPKVTKEQLYELFIQVSPISKLRYPKDKILQMH
QGYAFIEFYTAKDVQYVIQVMNNVALYDRFLKVRQSVQNPSIVLPIAKLFVKNLDESIEN
PQLIKLFQKFGPLFKDPEIFFLSNGKLRCAYIYFKFYENSDMAIAKLNNELIVNKRINVD
YAFKENSNNAKYGDDVDRLLNREAKKNGMIKRTRLPLQTGQPIHETRPWKLHSGQLTQGI
TALEYYERRTKLA--LPANSALIIQGNQVHHASGAVFYPFQQDTDLYYLTGWNEPDSIMV
LESGS----LHMFVPPKDPFREQWDGFRTGVEGVQEIFNADSALENSQIVKYVRDLVKRN
DTVYFDSTSNVN--------KVRQLVGEQRLVKSAAEIKLMRCAGRISGRAYNQAFARRF
RNERTLHSFLEYQFISGGCDKSAYVPVVAAGSNALCIHYTRNDDVMFDDEMVLVDAAGAL
GGYCADISRTWPISGTFTQPQRDLYQAVLNVQRKCISLCKAENAFSLHDIHEKSVQFMRQ
ELLNLGIHIRNWDVTRLYPHYIGHNLGLDVHDVPQMSRYEPLKSGQVITMEPGLYIPDDP
EIPEYFRNVGIRIEDDIAVHDTTYTNLTVEAVKELDDLENVMTHFSFSKEEDKVLAYWNE
IDAFHTSLELTKDKPEFSFFDGPPFATGTPHYGHILASTIKDIVPRYATMTGHHVERRFG
WDTHGVPIEHIIDKKLGIKGKEDVFKYGIDNYNNECRSIVMTYAEDWRKTIGRLGRWIDF
DNDYKTMYPSYMESTWWAFKQLFEKQQVYRGYRVMPYSTGLTTPLSNFEAQQNYKDVNDP
AVTIGFNVIGQEKTQLVAWTTTPWTLPSNMALCVNPDFEYVKIYDEKKDRYYILLESLIK
SLYKKPKDEKYKVVEKIKGSDLVGLKYEPLFPYFAEEFKDTAFRVISDGYVTSESGTGIV
HNAPAFGEEDYTICTREGIVSEGANFPNPLDDLGRFTSEVTDFAGVYVKDADKLIIKHLT
ATGNMLYHTQIRHSYPFCWRSDTPLLYRAVPAWFVRVRNIVPQMLESVEKSHWVPNVIKE
KRFANWIANARDWNVSRNRYWGTPIPLWVSDDFKEIVCIGSVEELEKLSGVTGIKDLHRD
TIDKLTIPSKQGKGELKRIEEVFDCWFESGSMPYASQHYPFENTEKFSQRVPANFISEGL
DQTRGWFYTLSVLGTHLFGSVPYKNVIVSGIVLAADGRKMSKSLKNYPDPNIVLVKYGAD
ALRLYLINSPVLKAESLKFKEEGVKEVVSKVLLPWWNSFKFLDGQIALLKKTSDIDFKYD
PSLMSDNVMDRWILASMQSLVQFIHQEMGLYKLYTVVPRLLNFIDELTNWYIRFNRRRLK
GENGVEDCLKALNSLFEALFTFVRAMAPFTPFLADTIYLKLKEYIPADVLAKDGRSVHFL
SYPVVREELFDEAIETAVARMQSVIDLGRNIREKKMISLKTPLKTLVILHGDEAYLKDVE
ALKDYITEELNVRDVIITSDEKKYGVEYKAVADWPVLGKKLKKDAKKVKDALPSVSSADV
QKYLDTGKLEVAGIELVKGDLNVIRGLPESETAHGQETRTDQEVLIILDTNIYPELKTEG
LARELVNRIQKLRKKCGLEATDDVLVEYDLVKDIDFDSIVKEHFDMLSKTCRSDIVKGTG
KEGAIADEEQAINDTTFRLKIFKLQEPQMDTSFVGLSGGQIFNEMMKRQNVDTVFGYPGG
AILPVYDAIYNSEAFNFVLPKHEQGAGHMAEGYARASGKPGVVLVTSGPGATNVVTPMAD
ALADGIPMVVFTGQVPTSAIGTDAFQEADVVGISRSCTKWNVMVKSVAELPLRINEAFEI
AMSGRPGPVLVDLPKDVTAAILREPIPIKSTLPSGTLTQIKIAQEDFLADSINRAADLIN
LAKKPVLYVGNGIFNNEDGPRLLKELSERAQIPVTTTIQGLGAFDQEDPKSLDMLGMHGC
ATANLAMQNADLIIAVGARFDDRVTGNIAKFAPEARRAANEGRGGIIHFEISPKNINKVV
EAQVAVEGDAAANIDKMLPAIFPIERTEWFKEINQWKKDYPYDYMKEVPGGKLKPQTVIS
KLSKVANATGRPVIVTTGVGQHQMWTAQHWTWKHPRSFITSGGLGTMGYGLPSAIGAQVA
HPEALVIDIDGDASFNMTLTELSSAVQAGTPVKIMILNNEEQGMVTQWQSLFYENRYSHT
HQLNPDFMKLADAMGLKGIRVKKQEELDGALKEFVSTPGPVLLEVEVEKKVPVLPMVPAG
KGLDEFMSYDPKVEKEQMRHGFEEQYDT-QNFIFYFDDKRHRTNGNPIPQKTISDWKMKD
RQKTVSAALLLCLNLGVDPPDLVKTHPCARMESWVDPLNDSKKAIEQIGKNLQSQYETLS
LRCRYKQSLDPCVEDVKRFCNSLRRSSKDDRILFHYNGHGVPQPTPSGEIWVFNRGYTQY
IPVSIYDLQSWLGAPCVYVYDCNSAGNIVTNFQKFVQKRIKDDQEGNHDPSAAYLQCFQL
ASCRANELLLMSPELPADLFTCCLTCPIEISIRIFLMQSPLKHSKANVPVSIPGVLSDRR
TPLGELNWIFTAVTDTIAWTSLPRPLFKKLFRHDLMIAALFRNFLLAKRIMPWYNCHPIS
DPELPDSADHPMWKSWDLAMDEVLGKLVTELKNSPPTQQQQQFTGFFEQNLTAFELWLKY
ASNSRHPPEQLPIVLQVLLSQVHRIRALVLLSRFLDLGPWAVYLSLSIGIFPYVLKLLQS
PAPELKPILVFIWARIMSIDKNTQAELIKERGYIYFISILVPEWGYNDTTDEQKAMAVFV
LASFVRDYKPGQKLCFSLELITKLSFYIDNDIPLLRQWCILLIGLLYIQNPLNKFMCMNN
GTLETLLLTLKDPVPEVRTAVILTLKHFISDLDDAIKLKQQELSNLIATLALINDGSPLV
RKEVIIFFSQIVYRYTNFFLVVVFNELTDEISQLGENRHSVSHGSVFSTVWKALLILAED
PYLENKKMAEQVVDYILLELSQNELGSVFGKIEHYLVKRSTQSLNNNTDRFVTLSRLKGF
GEPAYGTSYTVQFFLEHEQLPLPLESRFFDYSCEYFQEPQMRKPESDEVGSLEYNSRLWR
RNRNEKIIEETQKQKKLSLYGNWNNKIAILDNKTQPKVLKFTQFEDYLVSADDRDNITVF
DWENKTRLNRFSNSNPFGTKITDLKFLNEDDITLLLTASSDGIIKVYRNFQSKDDVQEIS
ACRALTDMLLAPRSSGLLTEWQQIRGSLLATGDVKIIRVWDAHTETVEVDIPAKTSSLIT
ALTSDQLAGDIFTAGFADGSLRVYDRRMDSRDSMVRRWRANGTWINNVHLQRGGYRELVS
STTNGVVQLWDIRSQEPVQTFVDEDTTMTCMQVHEHAPIIATGTRQLKIWTTSIANFRGN
SFLSSMTFHPGGPKYLAILEKVANRELDSITVELDDILQFQNETDLVSAIQQNANHFIEL
FCRAIDDLMPLPTKQIDYKDDVLDVILSQRRLRNERMVNETELFPANLTRRYFFYLKPLS
HYKPLSVREIKGDFLGQLITVRGIVTRVSDVKPSVLVIAYTCDQCGYEVFQEVHSRTFTP
LIDCTSEECAQNQTKGQLFMSTRASKFSAFQEVKIQELSQQVPVGHIPRSLSIHVNGALV
RSMTPGDIVDVSGIFLPSPYTGFKALKAGLLTETYLEAQFVRQHKKKFASFDLSSGMEDR
VTEMIAQGDVYNRMAKSIAPEIYGNLDVKKALLLLLVGGVDKKVGDGMKIRGDINVCLMG
DPGVAKSQLLKAICKISPRGVYTTGKGSSGVGLTAAVMKDPVTDEMILEGGALVLADNGI
CCIDEFDKMDESDRTAIHEVMEQQTISISKAGINTTLNARASILAAANPLYGRYNPRLSP
LENINLPAALLSRFDILFLLLDTPNRENDEKLAEHVAYVHMHQSQPDLEFEPIEPARMRE
YIAFAKSKRPVMNEAVNEYVIQAYIRLRQDSKREMDSKFSFGQATPRTLLGIIRLSQGLA
KLRLSDTVDIDDVEEALRLVRVSKESLYQDNNTREDENPTTKIFTIIKNLSQDPSNSLPY
ETIVKTVRSRGFTMLQLNNCIQEYSYLNVWHLLNEGNTLKFVDDVISKKNIYSMDAEASP
ETTRESKKIKSKLTPLDQQIQELKSIHKNKLLVVRVGYKYKCFAEDAIIASKILKIKLVP
GKQFAYCSFPDTRLNVHLERLIYNNCKVGVVEQAETSAIKKNSSNKSQVFERKITGIFSK
ATYGNSPHDKNNTKSIWALNISLKRFYSLLSVNLNSGEVIYDEFFEPLHTYSLKERIKYL
EPVEIVTLKPLPRYVDILFNESNCKVTINEIE-NTAIQSSLKIVANKLKFSLELSKLLET
LYIYLQEYNNERILFISTNFAKFLANQHMTLSDSTLEGLDILRN---DGEKGSLLWLLDH
TRTSFGLRKLRDWVLHPLRTIDKIEERLDAIECILKEINCFLESFNQLLKGLPDLLRTLN
RIAYGHTSKKEVYFFLKQMCSIGDHFKTHSKEGRINKQSQLLTSILKDIENNYQHLPQLF
AMINVAAVMENQKTEFFNNNYNPDGIIKIQRDIEDVKSDLSAELKHIRKVLGRPYLNYKD
EIEYLIEVKNTQVTNLPSDWIKINNTLKISRFATPTTTKLVEKLQFHKDLLVQEVEKEYQ
RFLSKINDEYIRLRNIIENIATYDCLLSLSAVSCNIKYTRPIFSNEQVIKLKGARNPIIE
SLDINYVPNDTDMNRKDGLINIISGPNMGGKSSYIRQVALLIILAQIGSFVPADYMEVSI
FDNILTRIGAHDDLLRGESTFKKEMLDVLQVLENCTKDSLVLLDEVGRGTGTLDGKAISY
SLINYFMEETPLILFTSHFPILGTIKSPLVKCYHMDYVEEKWSSVTFLYKLKSGFTTNSY
GLNVAKLASIDKDIINEAYEISESMKNEEEKDEYLELKEILKMTTVQSFEATDLFKLNNV
NLDILTENFPLEFYFEYLILWPELFFKSVESNDNISGYMMAKTEGKTHEWHSHITAVTVA
PEFRRISLASKLCNSLEAMTDPHEVNFIDLFVKCNNVLALNLYEKLGYSVYRRVIGYYND
DKDAFDMRKSMVRDEGRSIRKNGRNEKCYPHEVKDEPEVSPVVEEMFSSWALFIMLFLLI
SALWSSYYLTQRRIRAVHETVLSIFYGMVVGLIIRMTPGNYIQDTVTFNSSYFFNVLLPP
IILNSGYELNQENFFNNMVSILTFAIPGTFISACVLGIILYIWTAIGESVNISFVDALSV
GATLSATDPVTILSIFNAYQVDPKLYTIIFGESLLNDAISIVMFETCQKFHGKPAKFSSL
FEGIGLFLMTFSVSLVIGVFIGILVALLLKHTHIRRFPQIESCLILLIAYESYFFSNGCH
MSGIVSLLFCGITLKHYAYYNMSRRTQITIKYIFQLLARLSENFIFIYLGLELFTEVELV
YKPMLIIVTAISICVARWCAVFPLSRFVNWMYRMKTIRPDEIPYNYQMMTFWAGLRGAVG
VALALGLQGEYKFTLLATVLVVVVLTVIVFGGTTASMLEVLKIKTGCVSENDSDDEFDAA
TSNDNVRAPRLFNSDSQWFQEFDEQVLKPVFLDSSNAKRLENLKKLQAQRAGVDSEVEED
KLYDEVDENEYRRRKRQALLQDDFVVDDDGVGYVDRGVDEWDGEDDQKKKSKKN---KKQ
ISDLITNNTLKKIAVDDFDDILGEFDTGDVEKQGKKRVSSST-NSPTMVKQKVDDDIIYK
RRTMTASRINLNSSNPSPATPHLVNKYSKEQIVPENGKFQMFWMDFCEVNNSLILFGKIR
TNDGNLISGMLQINGLCRELYFLPNTDKTPEEIHEEIPLLLEKYGLHDIRAKPEKMKYAF
ELPGIPHESTYLKVLLPFQTPLIPPDLSSETFNHVFGGNTNIFEAFAIQNKIMGPCWLEI
SNGDFSLQNSSNCAVEVSVHKPQDIQVADNKTTPDLKCISLAVQTVMNSKENKQEIVAIT
ISTYNNLSLDSPIPEDLQPNDIVTLVRPEHFPPGLATLAGQKKGKIRQFNMEKPLLACFC
AMMKVLDADVIIGHRLENVYLDVLVHRMHDLNVPTFSSVGRRSRKTWPDRGKGNNMDLFA
GRLLCDIGNEMGQSLTKCQSWDLAEMYQVTCQHDHKPLDINYQNPQYHDDVNLLSMALQE
NITNSMIAAEVSFRIQMLSLTKQLTNLAGNAWAQTLGGTRAGRNEYILLHEFKRNGYIVP
DKETNKMRSQRQQKKTGAASKKAKYQGGLVFEPEKGLHKNYVLVMDFNSLYPSIIQEFNI
CFTTVERDPENEELPEVPTDIEQGVLPRLLANLVQRRREVKKIMATESDPHKRVQCDIRQ
QALKLTANSMYGCLGYVYSRFYAKPLAMLVTNKGREILMNTRQLAENMNLLVVYGDTDSV
MIDTGCDNYADAIKIGNNFKKLVNDRYKLLEIDIDNVFKKLLLHAKKKYAALNVSEGKET
VLEVKGLDMKRREFCPLSKDVSTHVLTTILSDKDPETALQEVYDYLENVKNKMENNEIRA
DKYKINMKLSKDPKAYPGGKNMPAVQVALKMRKAGRVVKAGSVITFVITQEEDEIIPAAD
RAYALNEMKKDSNLKPDPEYYLEKQIFAPVDRLLERIESFDVVRLSAALGLDSKKYLRRG
ENSIDSLQPLETTISDMERFAEVALLELSCNCNIEFPFGGIIASNQMCYNGLQCKCEHMF
TPLQISSQLESCIRSHISLYYAGWLTCDDSTCGNATRQISVFGKRCLNDGCTGVMRYRYS
DKQLYNQLLYFGSLFDREKNKNQEKESSIRALSEQNRELLEVNQGVVQKYLSDCGRRYVD
MGSIFDMKSDFKFSNLLGTVYRQGNIIFSNDGTQLLSPVGNRVSVFDLINNKSFTFEYEH
RKNIATIDLNKQGTLLISVDEDGRAILTNFKAKTVLHHFNFKEKCYQVKFSPDGKLFALA
TGRFLQIWKTPDATDRQFAPFVRYRVHAGHFQDILSLTWSLDSRFIISTSKDLTARIWSI
DSEEKDLAMTFAGHRDYVMGAFFSADQEKIYTVSKDGALFVWEFTKKSEEEEIDISKYSW
RITQKHFFYANCKVKCVTFHAPSNMLVVGFTNGEFRLYELPHFTLLQQLSMGQNPINTVA
VNSSGEWLAFGSSKLGQLLVYEWQSESYILKQQGHFDATNSLTYSPDGSRVVTAAEDGKI
KVWDVVSGFCLATFQEHTSSVTQVQFAKRGQVLFSSSLDGTVRAWDLIRYRNFRTFTAAE
RIQFNCLAVDPSGEVVCAGSLDNFDIHVWSVQTGQLLDTLSGHEGPVSCLAFSQENSVLA
SASWDKTVRVWSIFGRSQQVEPFDVYSDVLALTIRPDGKQVAVSTLKGQILMIDIESGQQ
VGNIDCRKDIISGRHLEDRFTSKNSERSKYFTSIHFSFDGMALVAGGNNNSICLYDVPNE
VLLKRFTVSRNMTLNGTLEFLNSSRMTEAGSLDLIDDAGENSDLEDRIDNTLPGAKTGDL
SSRKTRPEIRVTAVEFSPTANAFAAASTEGLLIYSVDEALMFDPFDLDMDITPQNTLESL
REKEYSNAFVMAFRLNEDYLINKIYEAIPVSEIPLLCNNLPVVYLARILKFIGDFSMESQ
HIEFNLLWIKALLSAHGSYINGHKHLFSAAMRSVQRFIGRVAKDVVTTSTNNKYAYRFLT
STDGRTESEMVTITEVNDSGSAARTAAHTHIKGLGLDETGVAKNVEGGFVGQIEAREACG
VIVDLIKAKKMSGRAILLAGGPSTGKTALALAISQELGPKVPFCPLVGSELYSVEVKKTE
ALMENFRRAIGLRIKETKEVYEGEVTELTPEDAENPLGGYGKTISHVVVGLKSAKGSKTL
RLDPSIYESIQKEKVNVGDVIYIEANTGAVKRVGRSDAYATEFDLETEEYVPLPKGEVHK
KKEIVQDVTLHDLDIANSRPQGGQDVVSMMGQLLKPKKTEITEKLRQEVNKVVAKYIDQG
VAELVPGVLFIDEVNMLDIEIFTYLNRALESNIAPVVVLASNRGMTTVRGTEDVVSPHGV
PPDLIDRLLIVRTLPYNKEEIRSIIERRAKVENLDVVPESLDLLATLGTETSLRYVLQLL
SPAGILADTAGRKEILVSDIEEAKFLFLDAKRSTKILETTANYNEDSLKSLSLIASHSHI
TGLGLDPQLQPLPTSQGMVGQLKARRAAGIILKMVQNGTIAGRAVLVAGPPSTGKTALAM
GLSQSLGKDVPFTALAGSEIFSLELSKTEALTQALRKSIGVRIKEETELIEGEVVEIQID
RSITGGHKQGKLTIKTTDMETIYELGNKMIDGLTKEKVLAGDVISIDKASGKITKLGRSF
ARSRDYDAMGADTRFVQCPEGELQKRKTVVHTVSLHEIDVINSRTQGFLALFTGDTGEIR
SEVRDQINTKVAEWKEEGKAEIVPGVLFIDEVHMLDIECFSFINRAIEDEFAPIIIMATN
RGISQTRGTNYKSPHGLPLDLLDRSIIITTSSYNEEEVKTILSIRAQEEEVELAPDALDL
LTKTGMETSLRYSSNLISVAQQIAQKRKSNVVEIVDIKRAYLLFLDSKRSVKFVQENESQ
YIDDQGNVQISTAMDTTYTSGDEDYYTANKLAAKDVPDTVSGMFRSHDFSYLKLRPDHAS
RPIWISSDGRIILESFSPLAEQAQDFLVTIAEPISRPSHIHEYKITAYSLYAAVSVGLET
DDILSVLDRLSKVPVAQSIIDFIEGATISYGKVKLVIKHNRYFVETTQAEILQMLLKDPI
IGPLRIDSDSKTP----IQSYDKLPENINPNDVEAIFSAVERDDDEDLDAVHSFEIGNNS
VEIVKKRCQEIDYPVLEEYDFRNDHRNPDLDIDLKPSTQIRPYQEKSLSKMFGNGRARSG
IIVLPCGAGKTLVGITAACTIKKSVIVLCTSSVSVMQWRQQFLQWCTLQPESCAVFTSDN
KEMFQTESGLVVSTYSMVANTRNRSHDSQKVMDFLTGREWGFIILDEVHVVPAAMFRRVV
SAIAAHAKLGLTATLVREDDKISDLNFLIGPKLYEANWMELSQKGHIANVQCAEVWCPMT
AEFYQEYLRESARKRMLLYIMNPTKFQACQFLIQYHERRGDKIIVFSDNVYALQEYALKL
GKPFIYGSTPQQERMNILQNFQYNDQINTIFLSKVGDTSIDLPEATCLIQISSHYGSRRQ
EAQRLGRILRAKRRNDEGFNAFFYSLVSKDTQEMYYSTKRQAFLVDQGYAFKVITHLHGM
ETLPNLAYASARERRELLQEVLLKNEEAAGLEVDDADNTIGRRAKAVRGQGSLAGLAGGE
DMAYMEYSTNKNKDLKEHHPLIRKMYYKNLKKMSINICRDNHDPFYRYKMPPIQAKVEGR
GNGIKTALLNVADVARALNRPTPYLVKYFGFELGAQTSISVEKDRYLVNGVHEPAKLQDV
LDGFINKFVLCGSCKNPETEIIVKNDDLVRDCKACGKRTPMDLRHKLSSFILKNPPESMG
KKKKAATASANVDEDDDESRQINAAASSLEVKDDEWAVDMSEEAIRRRAKELAVET-LTK
LDEFGEWIIKEENPSDVELYKKAADLDVLSDPKIACVLAQTLFDENIVEEIVGHSAFFTK
VFVTPEYEKHFLGGIERFLGLQHKELIPQLPKILVQLYNNDIISEEEIMRFGTKSSKKFV
PKEVSKKVRRAAKPFITWLQNAESDEEESHSHRSSVKNGHKAFKSKHASKGALKRVYKGV
NNKTLKGVSKLQRRNTARQLREKKILETFETRKLFEGANGAEKIITVIPLTADVFANDIV
CKLLSAADLGAVASVRTFKIRKFKSSLKIIIPDSNFLNILDAAKVADFVVFGLSGTSEVD
EFGEQIVRALELQGISSFLGVVTNLSSVEKEKQLDVKQSLESYFKHFFPNEDRIFNLEKP
SDSLNALRTLCQKLPRPVQWRDNRGYLIADYVDVISQLVVGGTVRGVGFNADRLVHIPDL
GDFQIERIEKVSASARLNNIMNATANRDNLDDYAPADLEMTYDDFEDNLSSPGREQFHKQ
VKVPKGTSDYQAKWYLDDVVDDADEPEENDVDNEEGDEESDDDFVELTVEEEERQLKEYA
LEQEDREFPDEIELDPSESGIERLKRYRGLKNLYNCVWNVDEKDPQEWKRLLRIGNYKNT
RNRIVKEAKSQVIAGDRVKLFIKFPKFLLPNQILFAVYGLLLHEHKNAVVNFSLQRWEEY
DKPVPSKEPIVVQYGIRRYTIQPLYSADSNNPNNVHKFERFLHPDVLSVATCIAPVDFTQ
SPAIFFKPSTDGELIGHGTFLNADHTRILAKRAILTGHPFRFHKNVVTIRYMFFRAEDVE
WFKSIPLFTKTGRSGFIKESLGTHGYFKATFDTKLSAQDAVAMSLYKRMWPRTSLPWSPM
TLNTREVDESLYSRQLYVLGKEAMLKMQLSNVLIIGLRGLGVEIAKNVALAGVKSLTVYD
PITVTIQDLSSQFFLTEADLGKQRDQVSRDKLAELNSYVPVKVLDSLDETILRDYQVVVA
TDVNLENKVKLDNFCHQNDIKFIATETRGLFGNVFVDLGKEFTVLDPTGEEPRTGMVSDI
EPDGTVTMLDDNRHGLEDGNYVKFSEVEGLDKLNDGSLHKVEVLGPFAFKIESVEKLGQY
KKGGIFTEVKVPQKVSFKTLQESLNDPEYIFSDFSKFDRTAQLHLGFQALNQFMVRHGQL
PRPMNDEDANELVKLVKDLDAEINENLIRELSYQARGDIPGIVAFFGGLVAQEVLKACSG
KFSPLKQYMYSDSLESLPDPFPNEETTKPINSRYDNQIAVFGLKFQQKVANSKVFLVGSG
AIGCEMLKNWALMGLGSGSEGRIILTDNDSIEKSNLNRQFLFRPKDVGRNKSEVAADAVI
AMNPDLKGKVEPKIDKIGPETESIFNDSFWQNLDFVTNALDNVDARTYVDRRCVFYRKPL
LESGTLGTKGNTQVVIPGLTESYSSSRDPPEKSIPLCTLRSFPNKIDHTIAWAKSLFQGY
FADAAENVNLYLSQPNFVDQTLKQSGDVKGILESVSDSLTNKPTTFEDCIRWARLEFEKK
FNHDIKQLLYNFPKDAKTSNGEPFWSGAKRAPTPLVFDINNPDHFHFVVGGANLRAFNYG
LADPNVEQYKSVISAMEIPEFKPNVNLKIQVNDEDPDPNAS-VDDELDILASSLPDPSTL
TGFKMEPVDFEKDDDTNHHIEFIASCSNCRAQNYFIETADRQKTKFIAGRIIPAIATTTS
LVTGIVNLELYKVVAGKKDIEQYRNGFVNLALPFFGFSEPIASPKAKYNDVTYKIWDRFD
IQDIKLSELIKHFETKGLEITMLSYGVSLLYASFFPPKKLKERLNLPISQLVKVVTKKEL
PSHVRTMILEICADDKEGEDVEVPFITVHLTSLTPNQVNDELNKMQAFIRKEAEEKAKEI
QLKADQEYEIEKTSIVRNETNNIDVNYEAKLKKLSLKQQITKSTIANKIRLKVLSAREQS
LDQIFDEAKEKLASLAKNESTYKPILQALILEALLRLLEPKVIIKVTEKDAKLVPSLLDG
LKKQYKEITKKDIEIVVSKELSKDIAGGLLATDANDKIEVNNTLEERLELLSQEALPAIR
LEMFGPSKTRKFFD
[5] Tx1071378
MSLKLPQNPNAGLFKQGYNSYSNADGQINKSIAAVRELHQMCLTSMGPCGRNKIIVNHMG
KITITNDAATMLRELEIVHPAVKVLVMATEQQKIELGDGTNLVMVLAGELLNVCEKLIAL
GLSAVEIIQGYNMAKNFTLQELDKLVVDDIVDKNDKSQLIKIIKPVIASKQFGFEDLLSD
LVADAVSHVLPKTSPYFNVDSIRVVKIMGGSLSNSTVIKGMVFNREPEGHVKSLEQHKVA
VFVCPLDIANTETKGTVLLHNAQEMMDFSKGEEKQIDAMMKEIADMGVKCIIAGAGVGEL
ALHYLNRYGILVLKVPSKFELRRICRVCGATPLPRLGAPTPEELGVVETVKTMEIGGDRV
TVFKQESEISKTATIILRGATQNNLDDIERAVDDGVSAIKGLMKPGKLLPGAGATEIELV
SRITKFGEKTPGLLQLAIKQFALAFEVVPRTLAETAGLDVNEVLPNLYAAHTMDCLFKGI
DTLGESEGVKDIREDGVYDMLATKKFAINVATEAATTVLSIDQIIMAKKAGGPKPPQRPG
NWDQDKDINALDQVVDTFYKGSGVQKFQEHPDAWQRADQILQFSNNPQAKFIGLSILNKL
ISTKWKLLPAEQRIGIRNFVVGMIITMCQDDMVFQTQKNLISKSDLTLVQILKQEWPQNW
PEFIPELISSSTSSLNVCQNNMVILKLLSEEVFDFSAEQMTQAKALHLKTSMAKEFEQIF
KLCFQVLEQGSAPSLVVAALESLLRYLHWIPNRYIFETNLLELLSTKFLGSSDIRAITLK
CLTEVSSLRIPPPMKTQTVLYFQNTLQQILHVIPVSTDLKSTYATANGTDQSFLQDFAMF
LTTYLTHHRDLLESDESRELLLSAHQYLIELSKIDERELFKMTLDYWNNLVSDLFYEVQK
LPLNELNPLMQLGTNPDFLKRFPLKKHIYENICSQLRWVIIENMVRPEEVLVVENDEGEI
VREFVKESDTIQLYKSEREVLVYLTHLNVEDTEQIMVNKLARQIDGSEWSWHNINTLSWA
IGSISGTMNEETEKRFVVTVIKDLLALTEKKRGKDNKAVVASDIMYVVGQYPRFLKAHWN
FLKTVVLKLFEFMHETHEGVQDMACDTFIKIVQKCKYHFVVQQPRETEPFIQTIIRDIQS
TTSDLQPQQVHTFYKACGIIISEERNIAEKNRLLSDLMALPNMAWDAIVQQSTANPALLL
DSETVKIIANIIKTNVAVCSSMGADFYSQLGHIYFNMLQLYRAVSSMISEQVALDGLIAT
KTPKVRGLRTIKKEILKLIETYISQAKNLEEVVKDLVDPLLNAVLEDYLNNVPDARDAEV
LNCMTTVVSKVGHMIPQGVILILQSVFECTLNMINKDFTEYPEHRVEFYELLRVINEKSF
GAFLELPPTAFKLFIDAICWAFKHNNRDVEVNGLQIALDLVKNVEMGNTPFANSFYKNFY
FTFVSETFYVLTDSDHKSGFSKQCLLLMKLISLVYENKIQVPIYDESSAPQGTSNQVYLN
QYLANMLGNAFPNLTGEQITNFLGALTKQYGDLSKFNGILRDFLVQIKEIGGDPTDLFAE
EKENALQEQNRIQREKAAMVGGLLKPSELGKQNLAPEKERFIQCCSDVTLELTNSLTSTR
EINLNGLITKYSKKYKLKQQPRLTDIINTIPDQYKKYLLPKLKAKPVRTASGIAVVAVMC
KPHRCPHIAYTGNICVYCPGGPDSDFEYSSQSYTGYEPTSMRAIRARYDPYEQARGRVEQ
LKQLGHSIDKVEYVVMGGTFMSLPNDYREDFITKLHNALSGFNGNDLDEAIKYSQQSLTK
CVGITIETRPDYCTQTHLDDMLRYGCTRLEIGVQSLYEDVARDTNRGHTVKAVAEIFAIS
KDAGYKVVSHMMPDLPNVGMERDIEQFKEYFENPDFRTDGLKIYPTLVIRGTGLYELWKS
GKYKSYNSNALVDLVARIMALVPPWTRIYRVQRDIPMPLVTSGVDNGNLRELALARMKDL
GTSCRDIRTREVGIQEVHHKVQPDQVELIRRDYYANGGWETFLSYEDPKKDILIGLLRLR
KASKKYTYRKEFTSQRTSIVRELHVYGSVVPLHSRDPRKFQHQGFGTLLMEEAERIAREE
HGSEKISVISGVGVRNYYAKLGYELDGPYMSKKIPNIYTKYIDGTPRIIKPEINPVYDSD
DSDVETKNTIGNIPLSAYDEMPHIGYDINGKRIMRPAKGSALDQLLDTIELPEGWTGLLD
QDSGAGLNLTEEELELISKIGRNEQTDDQTNPYEPYVDWFTRHEEVMPLTAIPEPKRRFI
PSKNEAKRIMKIVRAIREGRIIPPKQLKELEYKYDLWGDSTNDHVMNLRAPKLLPPTNEE
SYNPPEEYLLTEEEKKEWENTEFSEREKNFIPQKYGSLRKVPGYGENIRERFERSLDLYL
APRVRKNVLNIDPESLIPELPSPKDLRPFPIRCSTIYAGHQGKIRTLSIDPSGLWLATGS
DDGTVRVWEITGREVYNVTLDDHIECIEWNPDKETGILAVSVGEHIHLIVPPIFGFDIEN
KGKSKIEHDTFKKQVAQWNKPTQKQLEKDICITITCRKTVKRLSWHRKGDYFVTVQPDSG
STSVLIHQVSKHLTQSPFKKSKGIIMDAKFHPFKPQLFVCSQRYIRIYDLSQQTLVKKLL
PGARWLSKIDIHPRGDNLIASSFDKRVLWHDLDLASTPYKTLRYHDKAVRSVNFHKKLPL
FSSVADDGNIHIFHATVYDDMMKNPMIVPLKKLSGHKIKNNLGVLDAIWHPKEAWLFSSG
ADNTARLWTSSLSDYHVFDFPGKESQREEVVDILDQQGFIPDNLIEQEVDWFYNSLGIDD
LFFSREKPQIISNIIHSLYASKIDSFAKSNQYFNIKNKIITPNHAIFMESKGHDQPYDQE
IDDLFLDNKLKCRLVSFWTQESDLKLTFVYDSNFIQRLSTLKGNIDTISDKTMAQVSSLE
NKKLYGHLINLVQERDGPVIRTISIENNDEIRLLVAFKRFSTQKYYSALNSLFHYYKIKP
SKFYLETFNENITIFSIYLNQSQLPHDLELAIKQIEREASLLYTIPNNSFNKVYQQRLFS
PQEAIYAHVSAIFINHFINRLGSEYQTLISQISVNDTVLLEVITNLKKKLRNETFTQEMI
IDVLHKYSKIVSKLYKNFAQLHYLQDELEKTLSFEPFNDQEFETYLNKFPNDSPDLLILQ
TLNLFNKSIVKTNFFITRKVAISFRLNPSLMPKIEYPETPFGVFFVVGNTFKGFHIRFRE
ISRGGIRIVCSKTQDIFDMNSKTVIDENYQLASTQQRKNKDIPEGGSKGVILLNPFEPTF
NAFSQYVDAIIDILIKDPLKEKYIDYLDHEEILFFGPDEGTAGFVNWATNHAHKRGCPWW
KSFLTGKSPNLGGIPHDEYGMTSLGVRAFVNKMYETLNLNDSVIHKFQTGGPDGDLGSNE
ILLSNEIYVGIVDGSGVICDPMGLDKNELFKLAHKRLMVSHYDNTKFSKSGFYVSVTDMD
LMLPNGTIVANGTTFRNTFHTQIHVDLFVPCGGRPNSISLSNLHFFIKTGKSKIPYIVEG
ANLFIAQAAKIELEKHGCILFKDASANKGGVTSSSLEVLASLALSDNDFVNKFIGKDEER
TALYKSYVVEVQARIQKNAEAEFNQLWKINQSTGTPISELSNILSLTINKLNDDLVGSEL
WNDLKLRNYLLNKIIPNLLIDVAGAEQVLNNIPEPYLKVMLSSYLSSTFVYQNGIDVNIG
KFLEFIGELKRNSQMSNPELSVYVGNIDPNVTKAQLYELFVQVSPISKIAYPKDKLLQTH
QGYAFIEFYTPEDTNYVVKVMNNVSLYDRFLKVRKSVQNLVEVLPIAKVFVKNLDESVDI
QQLSNIFEKFGPLFKEPEIFYLSNNTLRCAHIFFKFYPDSDAAIGKLDNELIANKRINLD
YAYKEGGKNNKYGSETDRLLNKEAKKNGLLLRLRSPIQAGQPLHETRPNLLKPGELTPGI
TALEYFQRRHDLMGRLPLNSCLILQSNQVKYASGAVFYPFQQDNDFYYLTGWNEPDSIMI
LERRKDETIFHMITPPKDAFAEQWEGFRTGEKGVKDIFNADGSNSIAEWPSYLEKILKRN
DTVYFDKQMKNS--------DAREIIAEMRKIKSDAELRVMRRAGQISGRSYNQAFGRRF
RNERTLHSFLEYKFVSGGCDKSAYIPVVASGSNSLCIHYTSNNDVMYDDEMVLVDASGAL
GGYCSDISRTWPVNGEFTEPQKDLYSAVLNVQRKCIQLCKASNNYSLQDIHNKSMEYMKE
ELLNLGINAGNWEVDKLYPHYIGHNLGLDVHDVPQVSRFEPLKPGQVITIEPGLYIPNDT
QFPDYFRNVGIRIEDDIAIHENSFTNLTIEAVKELPDLESVMTHFSFSKQEEEVKAFWDE
IDAFHRSLELTEDKPEFSFFDGPPFATGTPHYGHILASTIKDIVPRYATMTGHHVERRFG
WDTHGVPIEHIIDKKLGIKGKDDVYKYGIDNYNNECRKIVMTYAADWRKTIGRLGRWIDF
DNDYKTMYPSFMESTWWAFKELFEKDQVYRGYRVMPYSTGLTTPLSNFEAQQNYKDVNDP
AVTIGFDVIGQEKTQLVAWTTTPWTLPSNMALCVNPEFEYVKIYDEKKDRYYILLEALIK
SLYKKPKDEKYKIVEKIKGSELVGLKYKPLFPYFAEEYKETAFRVISDGYVTADSGTGIV
HNAPAFGEEDFNVCLAAGIIQPGSTFPNPLDDLGKFTSEVTDFAGVYVKDADKLIIKHLT
NTGNLLYATQIRHSYPFCWRSDTPLLYRTVPAWFVKVKDIVPQMLESVQKSHWVPNVIKE
KRFANWIANARDWNVSRNRYWGTPIPLWVSDDFKEVVCVGSIAELEELTGVTGITDIHRD
IIDKLTIPSKQGKGELRRIEEVFDCWFESGSMPYASQHYPFENTEKFNERVPANFISEGL
DQTRGWFYTLSVLGTHLFGKVPYKNVIVSGIVLAADGRKMSKSLKNYPDPNIVLEKYGAD
ALRLYLINSPVLKAESLKFKEDGVKEVVSKVLLPWWNSFKFLDGQIALLKKTSDIDFKYD
PNMKSDNVMDRWILASLQSLVQFIHQEMGLYKLYTVVPKLLNFIDELTNWYIRFNRRRLK
GENGVEDCLKALNSLFEALFTFVRAMAPFTPFLSDSIYMKLKAFIPADVLSKDDRSVHFL
SYPEVREELFDEAIEKAVARMQSVIELGRNIREKKTISLKTPLKTLVILHSDEEYLKDVE
SLKSYIAEELNVRDIIITTDEAKYNVEYKAVADWPVLGKKLKKDAKKVKDALPSVKSADV
QKYLETGELQVADILLVKGDLNVIRGLPESAVQSGQETRTDQEVLIILDTNIYPELKTEG
LARELVNRIQKLRKKCGLNATDDVLVEYELVKDIDFEDVVKQHLDMVSKTCRSDITKSSG
KEGAIADEEQSINDTIFKLKIFKLTEPEMDSSFVGLSGGQIFNEMMKRQNVDTVFGYPGG
AILPVYDAIYNSDAFKFVLPKHEQGAGHMAEGYARASGKTGVVLVTSGPGATNVVTPMAD
ALADGIPMVVFTGQVPTSAIGTDAFQEADVVGISRSCTKWNVMVRSVAELPLRINEAFEI
ANSGRPGPVLVDLPKDVTAAILRNPIPIKSTLPI--TSQLKVAEEAYTMESINRAADLIN
LAKRPVLYVGNGIMNNPDGPRLLKELSDRAQIPVTTTIQGLGAFDQEDPKSLDMLGMHGC
ATANLAMQNADLVIALGARFDDRVTGNIAKFAPEARRAALEERGGIIHFEISPKNINKVV
EAQVAVEGDAASNVSKLLPLVFPVERKDWFKQINQWKKEYPYSYMKETAESKIKPQTVIS
KLSKIANGTGKPVVVTTGVGQHQMWAAQHWTWKHPRSFITSGGLGTMGYGLPAAIGAQVA
RPDAIVIDIDGDASFNMTLTELSSAVQAGVPIKILLLNNEEQGMVTQWQSLFYEHRYSHT
HQLNPDFMKLADAMGLKGIRVKNQGELDGALKEFVDYQGPVLLEVEVEKKVPVLPMVPAG
KGLDEFINFDPEMEKEQTRHGFEEQYNSEQDFIFYYDDKRFRTNGNPVLEKAIPDWKMKD
RQKTVNAALLLCLNLGVDPPDVIKTHPCARLESWVDPLDDSKKAIEQIGKNLQSQYETLS
LRCRYKQSLDPCVEDVKRFCNTLRRNSKTDRILFHYNGHGVPQPTPSGEIWVFNRGYTQY
IPVSLYDLQNWLGAPCVFVYDCNSAGNIVTNFQNFVQKRIKDDEDGNHDPSSAYQECFQL
ASCQVGELLLMSPELPADLFTCCLTCPIEISVRVFLMQSPLKHSKSNIPVNIPGALADRR
TPLGELNWIFTAVTDTIAWTSLPRPLFIKLFRHDLMIAALFRNFLLAKRIMPWYNCHPVS
DPELPNSADHPMWKSWDLAMDEVLGKLVSDLKNSPVNQQQQQFTGFFEQNLTAFELWLKY
ASNARHPPEQLPIVLQVLLSQVHRIRALVLLSRFLDLGPWAVYLSLSIGIFPYVLKLLQS
PAPELKPILVFIWARIMSIDKNTQAELIKEKGYLYFITILVPDWGINDTTDEQKAMAVFV
LASFVREFKPGQKLCFSTQLLNKLCFYIENDIPLLRQWSVLLVGLLYSQNPLNKFICLIN
YSLQTIIKSLDDPVPEVRTASILTLRYFISDLDEARKLKQQELSTLTSILPLINDGSPLV
RKEILLYFSQVIYRYINLFIVAVFNELLEELDQLKNAKQSISHGSIFSAVWKALLILMED
PYLENKMIAEKIVSYILLELSHKELGTTFDKITHYLIKRNANKKNNDMGTYSVLSRFSGF
EEQSYGVSPAVKYMRYDKRMTLPLESQFLEYACEYFHEPQMRKQESDEVGSKDYNGRLWR
RNRNEKIIQETQKQKGLSLYGNWANKFLTLDNKTQPKILRFTQFEDYLVSADDRDNITVF
DWTAKKKLSRFSNGNPFGSKITDVKFLNEDDQTLLLTGSSDGIVKIYRDFHSIEEIKLIS
ACRALTDMLLTPRSSGLLTEWQQIRGSLLATGDVKIIRIWDAHTETVEVDIPAKTSSLIT
SLTSDQLAGDIFTAGFADGTLRVYDRRMDPRDSMVRRWRADGAWINNVQLQRGGYRELVS
STTNCVVQLWDMRSEDPVLTFIDENTTLTCMQVHEHAPVIATGTKQIKIWTTSLSSFHYG
TFLSSLAFHPKGPKYMNILQRISNRELDSITVELDDILQYQNEGDLVNSIQENANHFIEL
FCRTIDDLMPLPTKEIDYKDDVLDVILNQRQLRNERMVSETELFPANLTRRYFFYFKPLS
HSKPLSVREIKGDFLGQLLTVRGIITRVSDVKPAVLVIAYTCDQCGYEVFQEVTSRTFTP
LTECTSKECSQNQTKGQLFMSTRASKFSAFQECKIQELSQQVPVGHIPRSLTIHVNGGLV
RSMTPGDIVDVSGIFLPAPYTGFKALKAGLLTETYLEAQYVRQHKKKFASFDLSSGIENR
VMDLISEGDVYNRLAKSIAPEIYGNLDVKKALLLLLVGGVDKRVGDGMKIRGDINVCLMG
DPGVAKSQLLKSICKISPRGVYTTGKGSSGVGLTAAVMKDPVTDEMILEGGALVLADNGI
CCIDEFDKMDESDRTAIHEVMEQQTISISKAGINTTLNARASILAAANPLYGRYNPRLSP
LENINLPAALLSRFDILFLLLDTPNRDNDEKLAHHVAFVHMHQKQPDLDFVPIEPSRMRE
YIAVAKSKRPVMNETVNEYMIQAYIRLRQDSKREMDSKFSFGQATPRTLLGIIRLSQALA
KLRLADSVDVDDVEEALRLIRVSKESLYQDNSNKEDENPTTKIFTIIKKLLQDGGRGIPY
ETIVKVVRSRGFTMLQLSNCIQEYTYLNVWHLLQEGSVLKFVNDTISKSEATDSNHEKNP
KSAKKEPKKQDKLTPLDQQVKELKLKNKDKILIIRVGYKYKCFAEDAVIVSNILHIKLVP
GKQFAYCSFPDTRLNVHLERLIFNNLKVAVVEQTETIAIKKNDANKTQVFQREIKNTFSK
ATFGNDQFAKKDTKSIWGLDFDESIQYYIISANLNNGEIIYNTFTDELKAENLKLRIKHL
EPIEIISPKKLPNHILSLFKPSRCLVSYTDNEHHCERKTTLNEIGEMLDFAKELKDLLVH
FFIYLKQYGNEKLLLIRSNYKPFSIDKCITLSHSTIESLDIITE---NNGKGSLMWLLDH
TRTSFGLQKLREWILHPSTDSLIIEERLDAIECIIGEVNTFFESFNQILKTTPNLLRTLN
RIAYGTTSRKEIYYFLKNMCAINELFINHSDKGNIASKSTLLTKIITDISEFSKQIPDLL
AMINISAVMEKQVIGFFNNNYHASEILRIQQDIESVKYKLNDELKKIRKLLKRPYLDYKD
EINYFIEVKNTDVKNIPDSWIKMNNTLRVSRFNTPETKQLVEKLQYHKDLLVQECEKQYT
VFICRLTNEYSILKNVIDNIATYDCILSLSAVSCNMGYTRPKFTDKRFIKAKNSRNPIIE
SLNINYVSNDISMNEEDGIVHIISGPNMGGKSSYIRQVALLVILAQIGSYVPADYMEMSI
FDQVLTRIGAHDNILRGDSTFKVEMLEVLEIVKKSTDNSLLLLDEVGRGTGTQDGKAISY
SLLEYFLHDSPLILFTTHFPEMGDITSKFLKCYHMDYVEENWPSVIFLYKLKPGFTNNSY
GLNVAKLANIDTDIINAAYELSENSKKESENSKFLYLRRILGMTTLQPFEATDLFKLNNV
NLDTLTENFPLEFYFEYLILWPELFFKSVESHDDISGYMMGKTEGKANEWHTHITAVTVA
PEFRRISLASKLCNTLDAMTDPHEVNFIDLFVKCNNVLAINLYEKLGYSVYRRVVGYYND
DKDAYDMRKSMGRDKGKSVRDDGRNHKCYPHDVRDEPEVSPVVEEMFSSWALFIMLFLLI
SALWSSYYLTQRKIRAVHETVLSIFYGMVVGLIIRLSPGNYIQDTVTFNSSYFFNVLLPP
IILNSGYELNQENFFNNMVSILTFAIPGTFISACVLGTIVYLWTALGESVHISFVDALSV
GATLSATDPVTILSIFNAYQVDPKLYTIIFGESLLNDAISIVMFETCQKFHGQPAKFSSL
FEGIGLFMMTFMVSLLIGVVIGIVVALLLKHTHIRRYPQIESCIILLIAYESYFFSNGCH
MSGIVSLLFCGITLKHYAYYNMSRRTQITVKYIFQLLARLSENFIFIYLGLELFTEVELV
YKPLLIIVTAISICVARWCAVFPLSRFVNWIYRMKTLRPEEIPYNYQMMTFWAGLRGAVG
VALALGLQGEYKFTLLATVLVVVVLTVIVFGGTTAGMLEVLKIKTGCVTENDSDDEFDAE
ISRDNDRGNNLFKSDSQWFQDFDEHVLKPVFLDNTNS-----------------------
------------------------------------------------------------
---------------------------------PRKRSFNNS-NSPTMVRTKADDDIVYT
RRTLTAKRINFTSSNPAPGTPNLTARYTKDQIVTKTGSFQFFWLDFTEVNNTLVLFGKAK
TLDGSFISAMVQINGLCRELYFLPRENNTPEEIHEEIPLLLEKYGLDNIRAKPEKKKYAF
ELPDIPHEANYLKVLMPFNTPLIPPDLSSDTFSHVFGGNTNIFEAFVVQNKIMGPCWLEI
KDGDFALQNASHCSIEVAVNKPQNVIPLDIKTIPDLKSISLSLQTMMNPKANKQEIVSIT
MSIFNRISLDSPIPEGLKPDSIITLLRPTSFPLGLAALAKQKNGNLRLFNDEKTLLQCFC
ALMKVNDADVLIGHRLDSVYLDVLVHRIYDLKIPTFSTIGRRSKKTWPERGKGTGMDLFA
GRLLCDIGNEMGQSLTKCQSWDLSEMYQVTCDGNHKPLDINYQNPQYQDDTNLLTMALQE
NITNSLITAEISFRIQMLSLTKQLTNLAGNAWAQTLGGTRAGRNEYILLHEFTRNGFIVP
DKETNKMRTQRQRKQAPVSSKKAKYQGGLVFEPEKGLHKNYILVMDFNSLYPSIIQEYNI
CFTTVERNQDDDELPEVPSDIAQGVLPRLLANLVDRRREVKKIMKTETDPHKKIQCDIRQ
QALKLTANSMYGCLGYVNSRFYAKPLAMLVTNKGREILMNTRQLAESMNLLVVYGDTDSV
MIDTGCDTYADAIKIGNDFKKLVNERYKLLEIDIDNVFKRLLLHAKKKYAALNVTDGSEL
TLEVKGLDMKRREFCPLSKDVSTHVLNTILSDKDPEAALQEIYGYLEDIRNKMENNEIRV
DKYKINMKLSKDPQAYPGGKNMPAVQVALKMRKAGRVVKAGSVITFVITGKQEEKLSPAD
RAFALNEMVKSNKLIPDAEYYLEKQIFSPVERLLERIESFDVVRLSEALGLDSKKYLRR-
-NNIDALQPLETTISDMERFKDATTLDLHCNCSSEFPFGGIVPSNLMCYNGLQCNCEKIF
STIQLTSQLESSIRSHISLYYAGWLICDDITCGNVTRQISVFGKRCLNDGCTGVMRYRYT
DKQLYNQLLYFDSLFDREKNKNQENDSSIRALSEQNRELFEVNRGVVQKYLSDCGRRYVD
MGSIFEMKSDFKFSNLLGTVYRQGNIIFSNDGTKLLSPVGNRISVFDLINNQSFTFEYEH
RKNIATFDLNKQATLLLSVDEDGRAILTNFKTKTVLHHFNFRERCYQVKFSPNGELFALA
TGRFIQIWKTPSATDRQFAPFVRYRVHAGHFQDILSLTWSQDSRFIISTSKDLTARLWSI
NSDEKDLAMTFAGHRDYVMGAFFSDDQEKIYTVGKDGALFTWEFTPRQLNEDVDISKYHW
RITNKNFFFANAKVKCVTFHHKSSILIVGFTNGEFRLYEMPSFTLLQQLSMGQNPVNTVT
VNSTGEWLAFGSSKLGQLLVYEWQSESYILKQQGHFDSTNSLTYSPDGSRVVTAADDGKI
KVWDVVSGFCLATFTEHTSSVTQVQFAKKGQVLFSSSLDGTVRAWDLIRYRNFRTFTAAE
RIQFNCLAVDPSGEVVCAGSIDSFDIHVWSVQTGQLLDTLSGHEGPVSCLSFSQENSVLA
SASWDKTVRIWSIFGRSQQVEPFEVYSDVLALSVRPDGKQIAVSTLKGQISMIDIESGNQ
VGNIDCRRDIISGRHTEDRFTSKNSERSKCFTSIHYSFDGLAIIAGGNNNSICLYDVPNE
VLLKRFIVSKNMTLDGTLEFLNSNKMTEAGSLDLIDDDAENSDLEDRIDSTLPGSRSGDQ
STRKLKPEVRVTSVQFSPTANAFAAASTEGLLLYSVDEVLAFDPVDLDMDITPESTLECL
KEKEYLNAIVMAFRLNEKYLINKVYEEIPISELPLVCTNLPVIYLPAILKFIGDFSMESQ
HIEFNLLWIKSLLSAHGAYMNNHKHLFSTAIRSVQRFIGRIAKEVVTTSTNNKYSYSFLT
STDGKDINNMVTISEVKDNAAATRTAAHTHIKGLGLDETGVAKRVEGGFVGQMEAREACG
VIVDLIKAKKMSGRAILLAGGPSTGKTALALAISQELGPKVPFCPLVGSELYSVEVKKTE
TLMENFRRAIGLRIKETKEVYEGEVTELTPEDAENPLGGYGKTISHVIVGLKSAKGTKTL
RLDPSIYESIQREKVNIGDVIYIEANTGAVKRVGRSDAYATEFDLETEEYVPLPKGEVHK
KKEIVQDVTLHDLDIANARPQGGQDVVSVMGQILKPKKTEITEKLRTEVNKVVAKYIDQG
VAELIPGVLFIDEVNMLDIEIFTYLNRALESNIAPVVVLASNRGMTTVRGTTDIVSPHGV
PPDLIDRLLIVRTLPYTKDEIRSIIERRSKVENLELATDALDLLANMGAETSLRYSLQLL
SPSGILAETSGRNEILVEDINEASLLFLDAKRSTKILETTANYNEDSLKSLSLIASHSHI
TGLGLDEHLQPRPTSEGMVGQLQARRAAGIILKMVQNGTIAGRAVLVAGPPSTGKTALAM
GLSQSLGKDVPFTALAGSEIFSLELSKTEALTQALRKSIGIKITEETELIEGEVVEIQID
RSITGGHKQGKLTIKTTDMETIYELGNKMIDGLTKEKVLAGDVISIDKASGKITKLGRSF
ARSRDYDAMGADTRFVQCPEGELQKRKTVVHTVSLHEIDVINSRTQGFLALFTGDTGEIG
SEVRDQINTKVAEWKEEGKAEIVPGVLFIDEVHMLDIECFSFINRALEDEFAPIIIMATN
RGISQTRGTTYKSPHGLPLDLLDRSIIITTNQYNEQEIKTILSIRAQEEEVEITPEGLDL
LTKTGVETSLRYSSNLISVSQQIALKRKSNVVDIVDIKKAYLLFLDSKRSVKFVQENESQ
YIDDQGRVQISTAMDTTVTTDDEEYETANKLAAKDIPDTVSGMFRSHDFSYLKLRPDHAS
RPIWISSDGRIILESFSPLAEQAQDFLVTIAEPISRPSHMHEYKITAYSLYAAVSVGLET
ADILSVLDRLSKVPVAQSIIDFIEGATISYGKVKLVIKHNRYFVETTQADILQMLLKDSI
IGPLRIDSEQKKQKNRNNNKNTKNKDNINPDDVEAMFSAVEQDEDDDIDAVHSFEIANES
VEIVKKRCQEIDYPVLEEYDFRNDHRNPDLDIDLKPSTQIRPYQEKSLSKMFGNGRARSG
IIVLPCGAGKTLVGITAACTIKKSVIVLCTSSVSVMQWRQQFLQWCTLQPENCAVFTSDN
KEMFQTESGLVVSTYSMVANTRNRSHDSQKVMDFLTGREWGFIILDEVHVVPAAMFRRVV
SAIAAHAKLGLTATLVREDDKISDLNFLIGPKLYEANWMELSQKGHIANVQCAEVWCPMT
AEFYQEYLRESARKRMLLYIMNPTKFQACQFLIQYHERRGDKIIVFSDNVYALQEYALKL
GKPFIYGSTPQQERMNILQNFQYNDQINTIFLSKVGDTSIDLPEATCLIQISSHYGSRRQ
EAQRLGRILRAKRRNDEGFNAFFYSLVSKDTQEMYYSTKRQAFLVDQGYAFKVITHLHGM
ENLPNLAYASPRERRELLQEVLLKNEEAAGLEIDDADNSIGRKSKAVRGEGSLAGLAGGE
DMAYMEYSTNKNKELKEHHPLIRKMYYKNLKKMSINICRDNHDPFYRYKMPPIQAKVEGR
GNGIKTALLNVADVARALNRPTPYLVKYFGFELGAQTSISVDKDRYLVNGVHEPAKLQDV
LDGFINRFVLCGSCKNPETEIIIKDSDLVRDCKACGKRTPMDLRHKLSSFILKNPPESMG
NKKKAATASANVHEDEDEARQIHAAAKTLEVKDDDWAVDMSEEAIRKRAKELQVNSGLSK
LDEYGEWILKDEEPSDVELYKKAVELNILNDPKIGAVLAQSLFDEGIVDEIAQHAAFFTK
VFVEPEFEKNFLGGIERFLGLEHKDLIPQLPKILVQLYNNDIISEEEIMRFGTKTSKKFV
PKEVSKKVRRAAKPFIVWLQNAESEDEESHSHRSSVKNGHKAFKSKHSSKGALKRVYKGV
NNKTLKTVSKLQRKNMAKQLRDKKIFDSLEIRKLFDGLNGAHKIITVIPLTSDVYANEIV
KQILISADIGITPSITKFKIPKFKCNLEFIIPDSNFLNILDCAKVADFVVFGLSGTSEVD
EFGEQIIRALELQGISSYIGVVSNLSKVEKEKQLDVKQSLESYFKHFFPSEDRLYNLEKS
SDSLNVLRTICQKLPRNVQWRDNRGYLIADQVDFVGSLVIEGEVRGVGFQADRLVHIPDL
GDFQLSKIERIKTSRRLQNEFHPSNNRDDLDDYAPEDLEMSDDDFADDLKAPGREQKEKK
VKVPKGTSDYQAKWYVDDVVNVSDDEDTEEQNMDDDEEDHADNFVDLSPEEEERQLQEYA
MEKEDREFPDEIELNPNESAIERLKRYRGLKNLYNCIWNVDEKDPSEWKRLLRIGNYKNT
RNRVLKETKAEVTAGDRIRLFINFPKFLLEKQKLLAVYGLLSHEHKNAMVNFSIERWEEY
EKPVPSKEPIVVQYGVRRYTIQPLFSGDSNSPNNVHKFDRFLHPDTFSIATCIAPVDFTQ
SPAIFFKPETDGELIGHGTFMNADHTRVLAKRAILTGHPFRFHKNVVTVRYMFFRAEDVE
WFKSIPLFTKTGRSGFIKESLGTHGYFKVNFDGKLSAQDVVAMSLYKRMWPKTSLPWSSM
TNKIGEVDESLYSRQLYVLGKEAMLKMQLSNVLIIGLKGLGIEIAKNVTLAGVKSLTIYD
PALVAIEDLSSQFFLTESDVGKPRDQASKAKLAELNSYVPINILQSINEESLKEFQVIVA
TDVNLEDKVKLNEFCHPLGIKFISTETRGLFGNVFTDFGDEFTILDPTGEEPRTGMVSDI
ESDGTVTMLDDNRHGLEDGNYVKFSEVQGLEKLNDGSLFKVEVLGPFAFKIGSVAEFGQY
KKGGIFTEVKVPQKTSFKTLQQSLDDPEFVFADYAKFDRTPQLHLGFQALHQFAVRHGQL
PRPMNEEDANELVKLVTDLDAEINDKLIKELAYQARGDIPGIIAFFGGLVAQEVLKACSG
KFSPLKQFMYFDSLESLPDPFPTEETTKPLNSRYDNQIAVFGIDFQKKVANSKVFLVGSG
AIGCEMLKNWALMGLGSGLEGHIVVTDNDSIEKSNLNRQFLFRPKDVGRNKSEVAADAVV
AMNPDLLNKVEPKIDKVGPETENIFNDSFWQNLDFVTNALDNVDARTYVDRRCVFYRKPL
LESGTLGTKGNTQVVIPGLTESYSSSRDPPEKSIPLCTLRSFPNKIDHTIAWAKSLFQGY
FADSAENANVYLSQPNFIEQSMKQSGDVKGTLESIADSLNNRPSNFDDCIQWARLEFEKK
FNHDIKQLLYNFPKDAKTSNGEPFWSGAKRAPTPLEFDIDNDDHFHFVVGAANLRAFNYG
LPEPDVEHYKEVISSMIIPDFTPNANLKIQVNDEDPDPNAD-VGDELDMLASSLPKPSTL
TGFSMKPVEFEKDDDTNHHIEFITACSNCRAQNYFIEVADRQKTKFIAGRIIPAIATTTS
LVTGLVNLELYKVVYGCEDIEQYKNGFVNLALPFFGFSEPIASPKAKYNDVTYKIWDRFD
IQDIRLSDLIAHFEKKGLEITMLSYGVSLLYASFFPPKKLKERLNLPITELVKLITKADL
PSHVRTMILEICADDKEGEDVEVPFITIHLTSLTPNQVNDELNKMQAFIRKEAEEKAKEI
QLKADQEYEIEKTSIVRNETSNIDTNFEAKLKKLSLKQQITRSTIANKMRLKVLSAREES
LNDIFDSAKEQLIELAKDETKYKPILKALILEALFRLLENKAVIRVTERDSKIVPSLLDD
VKKQYKEVTKKDIEISVSKDLNENIAGGLFATNGDGKIEVNNTLEERLDLLSQEALPAIR
LEMFGPSKTRKFFD
[6] Tx1071380
MSMKLPQNPNANLFKQGYQSYSNADGQINKSIAAIREIHKMCLTSMGPCGTNKVIVNQLG
KIIITNDAATMLRELDIIHPAVKVLVMATEQQKIDMGDGTNLVMVLAGELLNVCEKLIAL
GLSAVEIIQGYNMAKNFTLKELDSMVVGEIENKTDKKELIKVIKPVISAKQHGYEDLLSE
LVSEAVSYILPKSDPFFNVDSIRVVKIMGGSLSNSSVIKGMVFNREPEGHIKALQKHKVA
VFTCPIDIANTETKGTVLLHNAQEMLDFSKGEEKQLDQMMKEIADMGVTCIVAGAGVGEL
ALHYLNRYGILVLKVPSKFELRRICRVCGATPLPRLGAPTPEEIGIIETVKTMEIGGDRV
TVFKQDEETTRTATIILRGATQNNLDDIERSIDDGVAAVKGLMKPGKLLPGAGATEIELV
SRITKYGEKTPGLLQLAIKQFALAFEVVPRTLAETAGLDVNEVLPNLYAAHTVSHLYKGV
DVDDETDGIKDITEEGIYDMLAAKKFAINVATEAATTVLSVDQIIMAKRAGGPKAPQKPG
NWDHDKDINLLDSVVDTLYKGSGQQKFQDHPDAWQRADKILQLSNNPQTKFIGLSIMDKL
ITTKWKLLPADQRIGIRNFIVGMIISMCQDNTLFRSQKNLINKSDLTLVQILKQEWPQNW
PNFIPELISSSTSSPNVCENNMIILKLLSEEVFNFSDEQLTQAKAQHLKTSMSKEFEQIF
KLCYQVLEQGSSVPLVVSALESLLRYLYWIPPIYVYETNLIELLSNKFLISSDTRAITLK
CLTEISSLNLVINMKSKTIMLFQNTINQISNVFPVSTDLKSTYKTANGNDQSFLQDFAMF
LTTYLSNHRSLLETDESRDLLLQSHQFLIQLSKIEERELFKTTLDYWNNLVSNLFLEIEQ
LPQNQMNPLMQLGANPEFLKKFPLKKHIYDGVCSQLRWVIIENMVRPEEVLIVENDEGEI
VREFVKESDTIQLYKSEREVLVYLTHLDVIDTEEIMINKLSRQLDGSEWSWHNINTLCWA
IGSISGTMAEDTEKRFVVTVIKDLLALTDKKRGKDNKAVVASNIMYVVGQYPRFLRAHWN
FLKTVVIKLFEFMHETHEGVQDMACDTFIKIVQKCKYHFVIQQQRESEPFIQDIIRNIQE
TTADLQPQQVHTFYRACGLIVSEERQQAERDRLLSDLMQLPNMAWDAIVQQSNENPALLL
DPETVKIIANVIKTNVAVCTSMGPDFYSQLGHIYYNMLGLYTAVSSMISDQVSKEGIIAT
KTPKVRGLRTIKKEILKLVETYIAKAKNLDDVVKVLVEPLLNAVLEDYMNNTPDARDAEV
LNCMTTVVNKVGPMIPQGVILILQSVFDCTLNMINKDFTEYPEHRVEFYKLLRAINEKSF
NALLQLPPAAFKLFVDAICWAFKHINRDVEVNGLQIAIDLVDNIDLSVTDFASGFYENYF
FIFISETFFVLTDPDHKSGFSKQSLLLMKLIALVEENKITVPLYKQGDAPQGTSNQVYLN
EFLGNMLSNAFPHLTRDQLVSFLSVLTKQFKDYNSFRATLRDFFVQIKEVGGDPTDLFTE
DRENALQEKNKLDKERAAKIGGLLKPSEMDKQKLLPEKERFIECCSDISLELTNSLTSTR
EINLNGLITKYSKKYKLKQQPRLTDVINSIPDQYKKYLLPKLKAKPVRTASGIAVVAVMC
KPHRCPHIAYTGNICVYCPGGPDSDFEYSTQSYTGYEPTSMRAIRARYDPYEQARGRIEQ
LKQLGHSVDKVEYIIMGGTFMSLPKDYREDFITNLHNALSGFNGNDLDEAIQYSQQSLTK
CVGITIETRPDYCTKPHLDDMLRYGCTRLEIGVQSLYEDVARDTNRGHTVKSVSEIFALS
KDAGYKVVSHMMPDLPNVGMERDLEQFKEYFENPNFRTDGLKIYPTLVIRGTGLYELWKV
GKYKSYNANALIDLVARIMALVPPWTRIYRVQRDIPMPLVTSGVDNGNLRELALARMKDF
GTKCRDIRTREVGIQEVHHKIQPDQVELIRRDYYANGGWETFLSYEDPKKDILIGLVRLR
KASKKYTYRKEFINQRTSIVRELHVYGSVVPLHSRDPRKFQHQGFGTLLMEEAERIAREE
HGSEKISVISGVGVRNYYAKLGYELDGPYMSKKITNIYTKYSDGRERIIRPEINPVYDSD
DSDVETKNTIGNIPLSAYDEMPHIGYDINGKRIMRPAKGSALDQLLDSIELPEGWTGLLD
QNSGSSLNLTEEELELISKIQKNEQTDESINPYEPLVDWFTRHEEVMPLTAIPEPKRRFV
PSKNEAKRVMKIVKAIREGRIIPPKKLKENEFQYDLWGDAMEDHVMTLRAPKLPPPTNDE
SYNPPEEYLLSPEEKEDWENTEHSERERNFVPQKYNALRKVPGYTESVRERFERSLDLYL
APRVRKNKLNIDPDSLIPELPSPKDLRPFPIHCSTVYSGHKGKIRAISIDPSGLWLATGS
DDGTVRIWEITGREMYKVTLDDHIESLEWNPDASTGILAVAAGENIYLIVPPIFGFDIEN
VGKTKIEYDTFKKQIAQWNKPSESQVEKDICIVITCKKTVKKVSWHRKGDYFVSVQPDAG
NTSVLIHQVSKHLTQSPFKKSKGIVMDAKFHPFKPQLFVCSQRYIRIYDLSQQILVKKLL
PGARWLSKIDIHPRGDNVIASSFDKRVLWHDLDLANTPYKTLRYHDKAVRTVNFHKKLPL
FSSAADDGTIHIFHSTVYDDMMKNPLIVPLKKLTGHKIVNSLGALDAIWHPREAWLFSAG
ADNTARLWTSSMSDYHAFEFPGKTLQKENVIDILDRQGFIPDDLIENEVEWFYNSLGIDD
LFFSRNTPELLANLIHSLYSSKLDSFAKSKQIFNIKNKIITDNSAIFMESNGLCSPYDSE
IDDLYLDNKEKGRLVSFWTPESGLKLTFVYNSNFPEVLTSFKGDIDSISDKTMVKVTSLE
NKKMYGLLIKLVQEREGPVIKTTSMENNDEVRMLVAFKRFTTKKYYSAVNSLFHYYKLKP
SKFYVESFNNDVIIFSIYLNKSKLTYSLEQAITQIEKEASLLYAIPENAFHSVYLERQFS
PQEAIYAHIGSIFINHFINRLGSDYQSLLTQLNPTDTLLLELIEKMKRKLRTETYSQSMI
INTFHKYHKVVSKLYKNFAEIHYSYDKLENTLSYEPFNEQEFKAYLDKYPNDSPDLLILK
TLHIFNKSILKTNFFVTRKVAISFRLDPTLMSKTEYPDTPYGVFFVIGNTFKGFHIRFRD
IARGGIRIVTSPTQDVYEVNSKNVIDENYNLAYTQQRKNKDIPEGGSKGVVLMNPCSPTF
IAFSQYIDSVIDVLIKDPLKEKYVDLLKHEEILFLGPDEGTAGFANWATFHSKKRGCPWW
KSFLTGKSSDLGGIPHDRYGMTSSGVRAYVNQLYDTLKITDKPINKMQTGGPDGDLGSNE
ILLSNEVYVGIVDGSGVLCDPNGIDKQELRLLAKKRQTVSEFPAELLSKDGFFVSTSDME
LKLPDGTIIANGTTFRNTFHTEIKIDIFVPCGGRPNSINLSNLHCYIRTNKSKIPYIVEG
ANLFIAQSAKIALEEHGCILIKDASANKGGVTSSSLEVLASLSLNDEDFVKKFVGLKGER
TELYNNYVVEVQKRIYNNASNEFKQLWAISRQTGEPISQLSNILSETINKLNDDLIDSNL
WNDVNLRNYLLNKILPKLLVDTAGPQKILHNIPNAYIKALLSSYLSSSFVYEFGVDVNVG
KFIEYIGRLRRNIPDITESSTIYVGNLDPRITKLDLYELFIQFGKIYKINYPRDKISENY
QGFAFVEFQSAKDSNYVLSLFQNISLYGKPIKIRPQNNQLVNLLPVAKLFLKGLDDTVDL
NQLKIIFNKFGELVKDPELVPLSNAQMVGIYIYFRSYTDSDNAIKSLNKKFIFNKQIQLE
YAFKNSSKQTRYGDEIDRVLNVEAIKNGLL-RVRATLQSGQPLHETRPHLVQPGQLTPGI
SAAEYFSRRLRIANALRSRSLAILAGNKVHYASGPVFYPFQQNTDLFYLTGWNEPDSIAV
LELPHDEPILHMVVPRKDPYMELWQGARTGVQGAMDIFNADSALANDDLLQHIQSLVKRS
DIIYYDGQWNQYTIQKAIDSDLSRLVAAQRVIKSSAELAVMARASYASALSFNEALSQAF
LSEKQLQSFLEYRFIQNGADKSAYVPVVASGSNALCVHYTINDDLIYNDELVLVDAAGSY
GGYCSDISRTWPANATFTPAQKELYQAVLNVQKQCILQSTQASGHSLNDIHQLSVDLMVQ
ELKNCGLSIDRSKINTLYPHYIGHNLGLDVHDAPEYSRLKPLQENQVITIEPGVYVPDDP
AYPEHFRNIGIRIEDDIRVGIDDSQILTIDAVKEISDIESRLSHFSFPKEEEKVLALWNE
IDAFHTTLELTKDKPEFSFFDGPPFATGTPHYGHILASTIKDIVPRYATMTGYHVERRFG
WDTHGLPIEHIIDKKLDIHSKEDVFKFGLENYNNECRAIVMTYADEWRKTIGRLGRWIDF
DNDYKTMYPSFMESTWWAFKQLFEKDQVYRGQRVMPYSTGCTTPLSNFEAQQNYKDVNDP
AVTIGFDVVGQEKTQFVAWTTTPWTLPSNMALCVNPEFEYVKIYDENKDMYFYTLESLIK
TLYKKPAAEKYKVVEKVKGSDLVGMKYKPLFNYFYDDWKDTAFRVLADSYVSNDSGTGIV
HNAPAFGEDDYRVCVANGVIKEDSDFPNPVDDVGNFLDEVTDFKGMYVKDADKFIIKHLT
ASGNMLLASQIRHSYPFCWRSDTPLLYRTVPAWFVRVKNIVPQLLESVKKTHWVPEVIKE
KRFANWIANARDWNISRNRYWGTPIPLWASEDLTEIVCVGSIAELEELSGVKNITDLHRD
TIDNITIPSKKGNGPLKRIEEVFDCWFESGSMPYASQHYPFENKDLFKQRVPANFISEGL
DQTRGWFYTLSVLGTQLFGEVPYKNVIVSGIVLAADGKKMSKSLKNYPDPNIVLNQYGAD
ALRLYLINSPVLKAESLKFKEEGVKEVVSKVLLPWWNSFKFLDGQIALLKKTSDIDFQYD
PTLRSDNVMDRWVLASLQSLVKFIHAEMSEYRLYTVVPELLQFIDSLTNWYIRFNRRRLK
GENGVSDCVKALNTLFEALFTFVRAMAPFTPFLSDSIYLRMKEYIPADIISKDSRSVHFL
SYPVVREELFDEAIEKAVGRMQSVIELGRNIREKKTISLKTPLKSLVILHGDKEYLKDVA
ALKNYIVEELNVRDVIITDDEAKYGVEYTAIADWPVLGKKLKKDAKKVKAALPTVTSEQV
VQYLETGKLVVDGIELVKGDLNVVRGLPESKTQEGQETRTDQEVLIILDTKIYDELKTEG
LARELVNRIQKLRKKCGLEATDDVLVKYDLVKDIDFESVIKAHGEMLTKTCRSEISKDDG
RTDAIADEEQTINDTVFQIENIQVDSPDLDHTMIGMTGGEIFNEMMRRKNVDTVFGYPGG
AILPVYDAIYNSENFKFVLPRHEQGAGHMAEGYARASGKPGVVLVTSGPGATNVVTPMAD
ALADGVPMVVFTGQVPTSAIGTDAFQEADVIGISRSCTKWNVMVKSVDELPKRINEAFEI
AMSGRPGPVLIDLPKDVTAAVLKNPIPVNNSLPYTAISNINIIQRKFLSENIQETAKLIN
MAKKPVIYAGAGILSNLNGPTLLKELSERSQIPVTTTLQALGAFDQQDPKSLDMLGMHGS
AVANLAIQNADLIIALGGRFDDRVTGNISKFAPEARKAALEKRGGIVHFEISPKNINKVV
ETQIALEGDVTENLEILLPLIKSVERPEWFAQINQWKKAYPYEYMRETPGSKIKPQTVIS
RLSDIANSTGKKVIVTTGVGQHQMWTAQHWTWRNPRTFITSGGLGTMGYGLPAAIGAQVA
FPEALVIDIDGDASFNMTLTELSSAVQANTPIKIMLLNNEEQGMVTQWQTLFYEHRYSHT
HQMNPNFQKLAEAMGLKAMKLKEYEQIDSTLKEFLEHEGPVLLEVEIEKKVPVLPMVPAG
KGLDEFMYFDPKTEKEQTRHGFEEQYNSEQEFQFYFDDKRHKTNGNPIPDKPIPDWKVKD
RQKTVSAALLLCLNLGVDPPDVIKPHPCARIEAGVDPLNDSKKAIEQIGKMLQNQYETLS
LRTRYKQSLDPCVEDVKRFCTSLRRTSKDDRILFHYNGHGVPQPTPSGEIWVFNRGYTQY
IPISLYDLQTWIGAPSIFVWDCSSAGNILNNFKKFVQKRIKDEDDGNYDPSIAFKECFQL
ASCREGELLLMSPELPADLFTCCLTCPIDISVKVFLLQSPLKDTKSSIPVKIPGVLSDRR
SPLGELNWIFTAITDTIAWCSLPRNIFKKLFRHDLMVAALFRNFLLAKRIMPWYNCRPIS
DPELPDIANHPLWTAWDVAIDEVLSKLVEDLKKENMNTPQQQYTGFFEQNLTAFELWLKY
SSNSRKPPEQLPIVLQVLLSQVHRIRALVLLSRFLDLGPWAVYLSLSIGIFPYVLKLLQS
PAPELKPILVFIWARIMSIDANIQSELLKEKGYAYFISILVPEWGLNDTTDEQKAMAVFI
LSAFIRDFPSGQKQCFNLDLVNRLRYYIENEVPLLRQWSVILLGQLCYQHPLFKYISLDL
GVFNTLHHSLDDPVPEVRTAALFAIQCSIIGFDEPGRLRKQEMSHVVKVLSLVNDASPLV
RKQLLVYFSHILHRYYNLFQVVAFDSLIGELAQLNIEHNSASHGSVFSAVWKSILILASD
GMEEIRKLAYTLIDNVLSRLGHPELKAPFAKMVNYLIQRRSKNPVEGLGYYSSLNRLQGI
SETEIPSSRNSPTINQNLNNKIPFKSTFLDYCFEYFQEPQMRRSEAEEPGSVEYTARVWR
RNRNEEIIQETQHEKLLAISGDWSEQRCTLDNKTQPKLIKFSQFENYLITADERDNITVF
DWESSQICSKFSNGNPYGTKITSLQLINEDDNALLLTGSSNGIVKVFKNMHDSEDVEVIN
SWRALTDMLLTPRSSGLLLEWQQMKGYLLATGDVKVIRIWDAHTESMEVDIPAKTSSLIT
SITSDQLSGNIFVCGFTDGSLRVYDRRVDVRDAMVRVWRGGGSSITNVHLQRGGYRELVS
GSSNGVVELWDIRSEAPVTTFRDEPTTLTCLQVHEHAPVIATGTKQVKIWTTSLSSFPKS
SFLSSLAFHPTGPKYLNILLQVANRDLDTVTIELDDLLKYESETSLVRAIQENAKHFIEL
FCKAIDDYMPLPTKDINYQDDVIDVILNQRRLRNERMISEAELFPPNLTRRYYLYFKPPS
SSIPLSVRQIKGCHIGKLITVRGIVTRVSDVKPAVLVIAYTCDSCGYEIFQEINSKTFTP
LSECTSKECEQNQTKGQLFMSTRASKFSPFQELKIQELSQQVPVGHIPRTLTIHVNGSLV
RSMTPGDIVDVAGIFLPSPYTGFKALRAGLLTENYLEAQYVNQHKKKYSSFQMNTDTERH
IQELVNSGNVYETLAKSIAPEIYGHLDVKKALLLLLVGGVNKTVGDGMKIRGDINICLMG
DPGVAKSQLLKAICKITPRGVYTTGKGSSGVGLTAAVMRDPVTDEMILEGGALVLADNGI
CCIDEFDKMDDTDRTAIHEVMEQQTISISKAGINTTLNARSSILAAANPIYGRYNPRLSP
LDNINLPAALLSRFDVLFLMLDVPSRESDEKLAEHVAFVHMYNKQPDLDFQPIETSQMRE
FIAYAKTKRPVMNETVNDYVVQAYIRLRQDSKRDINTKFSFGQATPRTLLAIIRLAQALA
KLRLSETVDIEDVEEALRLVRVSKESLYQETNSIEDENPTTKIFTIIRKMVQESGKVLPY
DTIIKTVRARGFTTAQLNSCIQEYSYLNIWHLTNENTILRFVDDTISKKKRKCSIVIEEN
PNKKFATATTSKLTPLDQQVKDLKINNMDKVLVIRVGYKYKCFAEDAVKVSNILHIMLVP
GKQYAYCSFPDTRLNVHLERLVRNNLKVGVVEQFETTAIKKLSSNKSSVFERRIANTYSK
ATFGNTPFKCKNLNSIWCISINILNNYKLFSVNLNSGEIIYDTFEEFPKNQQLLTRIKYL
QPVEIITLKGLD---IKLFKDT---ITIINKSEDESIIEKLDTFLVENKIEEKTSVILQF
LYDYLQQYNNQDILLIKDNYKSFVSTQHMLLSSKTIDTLDIFSN---NGSKGSLYWILDH
TRTPFGSRTLLDWISRPLLNAEEINDRLDAVECMKNIISQFFESIGNLLKGMPDLLRALN
RIAYGSISKKELYFFLKQFNMLEELLDLHSERNSI--KSDMIRNIFISINLRIKSISNLL
SMINVSSVLEKQTLEFFNNNYNPDKIIQRQRDIEGIKSELDEELKIIRKQLKRPHLNYKD
EKDYLIEVRNSQVKGLPSDWIKISSTKMVGRFQTPNVTKLLERLQYQKDMLQLDCEQEYS
RFVDIINKKYPLLRDIINNLGVYDCILALAAVSCNVNYTRPIINDKQHIIGKNSRNPIVE
SLDIKYVPNDINITS-TNAINIITGPNMGGKSTYIRQVALLVILAQVGSYVPADFLELSI
FDNISTRIGAYDDLIRGESTFMIELNEIKEILDTYSSKSLLLLDEVGRGTSTIDGKAISS
SLIKYFIETQPLIFFTTHYPV-QDISSSTIKNYFMDYIEEMWRSITFLYKLKNGISEGSF
GLNVAKLAQINEKILTKAQELSVSMKTTYELNSDLELKRILHMTTLQPFEVTDLLKLNNV
NLDILTENFPVEFYFEYLILWPNLFFKSQETKYDISGYMMAKTEGKGQDWHSHITAVTVD
SVFRRISLASKLCNSLAAMVDPHDVNFIDLFVKCNNELAIKLYEKLGYSVFRRVVGYYND
DKDAFDMRLGMERDLGKSIRKDGRNFKCYPHDIKYDSNADASEEEIFSSWALFIMLFLLI
SALWSSYFLTQNHITAVHETVLSIFYGMVIGLIIRMSPGHYIQDAVTFDSSYFFNVLLPP
IILNSGYELNQINFFNNIISILVFAIPGTFISACVLGFIIFIWTSLGESVNISFVDALSV
GATLSATDPVTILSIFNAYKVDPKLFTIILGESLLNDAISIVMFETCQKFHGQPAKFSSL
FKGIGIFLVTFSVSLMIGLMIGLLVALILKHTHIRRYPEIESCLILLIAYESYFFSNGCH
VSGIVSLLFCGITLKHYAYFNMSRRTQITIKYIFQLLSRLSENFIFIYLGLELFTEVELV
YKPLLIIVTAISICVARWCSVFPLSRFINWIYRFKYNSNEEIPYNYQVMTFWAGLRGAVG
VALAMGIKGEFKFTLLATVLVVVVLTVIIFGGTTAGMLEVLHIKTGCIDENDSDDEFDAN
NNDDNDREINIFRSDSQWFHSFDEQVLKPVFLDNSATGKLEKLKKLQALRNAKNNDDNDN
KIYDEIDEIEYRNRKRQELLHDDFVIDDDGKGYVDRGIEDEENDENKKNSKSKKNSNQTQ
ISDMLNNQTNKRVNLDEFDDILGDFEADTSSIANLKRSIDIDDNSPTLNRKASDEDILFG
RRTITTSRINLDSSNPAPGTPHFQKKYSKENVISDSDSFHMFWMDFCEVDNSLILFGKVK
THDGTLVSAMLQINNLNRELFFLPREGKTPEDVHEEIPLLMDKYGLDTIRAKPERKKYCF
EIPDIPTETYYLKVLLPYKPPLIPAELSSDTFYHVFGGNTNIFESFVIQNKVMGPCWLKV
KNGDFALQNASHCQLEIVVNNPKDIVPIDLKDMIDLDCVSLSLQTVLNAKANKQEIVSIT
LSTYKNIAIDSPIPEDIVPNDTVTLIRPSSFPLGLATLGKEKQSQLRLFNNEKTMLMCFA
AMMKVLDPDVIIGHRLETLTLDVLSHRLNDLKVPTFSSLGRRVRKDWPPRGKNNGMDICS
GRLLCDISNEMGQSLTKCQSWDLAEMYNITCGRQHKSLDINYQNKQYQEDVNSMLMAIQE
NITNSILASEVSFRIQLLSLTKQLTTLAGNAWSQTLGGTRAGRNEYILLHEFSRNNYILP
DKESNRQKAQRRQQIPPVSNKKAKYQGGLVFEPEKGLHKNYILVMDFNSLYPSIIQEFNI
CFTTVDRNLNDDELPEVPSNKAQGVLPRLLATLVQRRREVKKVMASETDLHKKVQCDIRQ
QALKLTANSMYGCLGYNNSRFYAKPLAMLTTNKGREILMNTRQLAESLELAVVYGDTDSV
MIDTGCDNYNNAIKIGQDFKKLVNERYRLLEIDIDNVFKKLLLHAKKKYAALNVIQGNET
TLEVKGLDMKRREYCPLSKEVSIHVLNTVLSDKDSETALSEIYEYLERTRNNVENNDIRI
DKYKINTKLSKDPNSYPNKKTMPAVQVALKMRKAGRVVKAGSVITFIITGNSQS--HYAD
RAYALNEMNKSNNLVPDPTYYLEKQIFSPVERLLENIESFDIVRLSTSLGLDSKKFLRR-
PAGIDTLQPLETTVADIERFKDSSALELTCNCANKFLFGGIIASNTMCYNGLQCNCEHIF
SPLQITSQLERCIRSHISLYYAGWLVCDDKTCGTVTRQISVFGKRCLSDGCTGVMRYKYS
DKKLYNQLLYFDSLFDCEKNKNQLNESSIKVLSEQNRDLFETNRSVVQKYLSDCARRYVD
LGSIFEMKSDFHFSNLLGTVYRQGNLVFSHDGKQLLSPVGNRVSVFDLINNKSFTFEYEH
RKNISTFDLNRQGTLLLSVDDDGRAILVNFKSRNVLHHFNFKEKCTHLKFSPDGKWFAIA
SGRFLQIWKTPDVGDRQFAPFVRHRIQAGHFQDLTSVSWSHDSRFLLTTSKDLTSRIWSV
ASEDKELATTFAGHRDYVLGAFFSQDQEKIYTVSKDGALFVWEYTTDPESDEIDLSKYSW
RITAKHYFFANAKVKCVTFHPQTNMLVVGFTNGEFRLYELPSFVLLQQLSMGQHPVNTVS
VNSTGEWLAFGSKTLGQLLVYEWQSESYILKQQGHFDTLNGLTYSPDGSRVVTASEDGKI
KIWDVVSGFCLATFEEHTSAVSAVQFSKRGQVLFSASLDGTVRAWDLIRYRNFRTFTAAE
RIQFNSLAVDPSGEVVCAGSIDNYEIQVWSVQTGQLLDCLAGHEGPVSCLAFSQENNVLA
SASWDKTIRVWSIFGRSQQVEPIDVSADVLALSIRPDGRQVAVSTLKGQITMFDIESGLQ
VGNIDCRRDIISGRHLEDRFTSKNSERSKYFTTIHYSFDGLALVAAGNNNSICLYDIPNE
VLLKRFVVSKNMTLNGTLEFLNSSRMTEAGSLDLIDRDGENSDLEDRVDDSLPGSNRGDL
STRRLRPEIRVTSIQFSPTANAFAAASTEGLLIYSVDDTMLFDPFDLDMDVTPENVIEIL
KEKEYLNALVLAFRLNETYLINKVYEAIPISEIPLIGSSLPVVYASRFLKFIGDFSMESQ
HIEFNLLWIKSIISSHGNYMSSHKHEFSTSLRTVQRFIGRIAKDITTTYSDNKYGAMFLV
STDGSNGKDMVEITQIDKNNGASRTAAHTHIKGLGLDEYGVAKKVEGGFVGQVEAREACG
VIVDLIKSKKMSGRAILLAGGPSTGKTALALAISQELGPKVPFCPLVGSELYSVEVKKTE
TLMENFRRAIGLRIKETKEVYEGEVTELTPEDAENPLGGYGKTISHVIVGLKSAKGTKTL
RLDPTIYESIQREKVSVGDVIYIESNTGAVKRVGRSDAFATEFDLETEEYVPLPKGEVHK
KKEIVQDVTLHDLDIANAKPQGGQDVISMMGQLLKPKKTEITEKLRQEVNKVVAKYIDQG
VAELVPGVLFIDEVNMLDIEIFTYLNKALESNIAPVVVLASNRGMTTVRGTEDVISPHGI
PPDLIDRLLIVRTLPYTRDEIRTIIERRSKVENLSLEEIALDRLADLGSETSLRYVLQLM
SPAGILAHATGRSDITISDIEEAKLLFLDVKRSTKILEDSSSYNEESLKTLSLIAAHSHI
TGLGLDENLQPRPTSDGMVGQLQARRAAGIILKMVQNGSIAGRAVLVAGPPSTGKTALAM
GVSQSLGKDVPFTTIAGSEIFSLELSKTEALTQAFRKSIGIKIKEETELIEGEVVEIQID
RSITGGHKQGKLTIKTTDMETIYELGNKMIDGLTKEKVLAGDIISIDKASGKITKLGRSF
SRSRDYDAMGADTKFVQCPEGELQKRKTVVHTVSLHEIDVINSRTQGFLALFTGDTGEIR
SEVRDQINTKVAEWKEEGKAEIVPGVLFIDEVHMLDIECFSFINRALEDEFAPIVMMATN
RGISKTRGTNYKSPHGLPLDLLDRTIIITTSSYNEQEIKLILSIRAQEEEVEISPDGLDL
LTKIGIESSLRYSSNLISVSQQIALKRKSNIVEVADIKRAYLLFLDSARSVKYVQENEAQ
YIDDSGNVNISTAMDIS--PQVDDSRSLNQVNEKDKPDSVSGIFRNYDFSYLKLRPDHSS
RPIWICNDGRVILESFSPLAEQAQDFLVTIAEPVSRPSHIHEYKITAYSLYAAVSVGLET
DDIISVLDRLSKVPVAPSIINFIKGATVSYGKVKLVIKHNRYFVETTQADILQMLLRDSI
IGPLRIDNDKQLEYQKNKPTQQNKSKNIDPNDVEAMFSAVDIEDDDDLDAVHSFEIANEA
VEIVKKRCQEIDYPVLEEYDFRNDHRNPDLDIDLKPSTQIRPYQEKSLSKMFGNGRARSG
IIVLPCGAGKTLVGITAACTIKKSVIVLCTSSVSVMQWRQQFLQWCTLQPENCAVFTSDN
KEMFQTESGLVVSTYSMVANTRNRSHDSQKVMDFLTGREWGFIILDEVHVVPAAMFRRVV
SAIAAHAKLGLTATLVREDDKISDLNFLIGPKLYEANWMELSQKGHIANVQCAEVWCPMT
AEFYQEYLRENARKRMLLYIMNPTKFQACQFLIQYHERRGDKIIVFSDNVYALQEYALKL
GKPFIYGSTPQQERMNILQNFQYNDQINTIFLSKVGDTSIDLPEATCLIQISSHYGSRRQ
EAQRLGRILRAKRRNDEGFNAFFYSLVSKDTQEMYYSTKRQAFLVDQGYAFKVITHLHGM
ENLPNLAYSSARERRELLQEVLLKNEEAAGIEIDDADNSIGRRSKAVRGEGSLAGLAGGE
DMAYMEYSTNKNKDLKEHHPLIRKMYYKNLKKMSINICRDNHDPFYRYKMPPIQAKVEGR
GNGIKTAVLNASDVARALNRPTPYIIKYFGFELGAQTSISVDKDRYLVNGVHEPAKLQDA
LDGFINRFILCGSCKNPETEIVIKDNDLVRDCKACGKRTPMDLRHKLSSFILKNPPDSIK
KKKKAATASANVHEDDDEARQIKAAAKDLEVKDDEWAVDMSEEAIRARAKELQASENMNK
LDQYGEWIIEESEPSDIELYKKAAELDVISDSMVGCVIAQCIFSKDIVSEIEEHAAFLNK
IINDKDFEKNFLGGIERFLGLENKDLIPTLPKILLNLYNNDIISEEVIMKFGTKVSKRYV
PKEVSKKVRRAAKPFITWLENAESEDEDSHSHRSSIKNGHKGFKSKHSSKGALKRLHKGV
TGKSNKISSKLQRKNKSKQLRLKKIMDTLEVRKLFEGSSGAEKIITIIPLTPDIDAGDIV
SKLLASSELSESAFIKDFHIKKFKSTLKIIVPDSNFLNVLDCAKVADIVVFGLSGTSEVD
EFGEQVIRALELQGIASYIGVVPNLSKVPKEKQLDVKQSLESYFKHFFPNEDRIYNLEKP
AESLNALRILSQRFPRGVTWRDQRGYLLADQIDFVGQLVVQGTVRGIGFNANRLVHIPGL
GDFQVEAIERISASGRLQNVFQSNDNRETLDEYIPYDAEMSDGDFQDNLTAPRSQQEDKI
KRVPKGTSKYQAMWYLNDVIEVSDDEEIEYDDMAEQTDGPEEIFEDLSPEEEERQWMQYS
LEKDDLDFPDEIELNPNESAIERLMRYRGLKNLHNCVWDYDEKDPAEWNRLLRIGNYKNT
KAKLNKEAINQVVAGDRAKISINFPKVLLESQLAFVIYGLLSHEHKNAMVNFSIQRWEEY
ENPVPSEEQLIVQYGARRYIIRPQFSSASNTSNNVHKYERFLHPDTISIATCMAPVDFTQ
SPAIFFKPVSDGELVGFGSFLNTDHTRILAKRAVLTGHPFRFHKSVLTVRYMFFRPEDVE
WFKSIPLFTKTGRSGFIKESLGTHGYFKATFDAKLSAQDVVAMSLFKRMWPLPSLPWSTM
SNKEGEIDEGLYSRQLYVLGKEAMLKMQHSNVLIIGLKGLGIEIAKNVALGGVKSLSIYD
PTPIVIQDLSSQFFLNESDIGKQRDQVSRDKLAELNGYVPIKVVESLDHSKLSEFQVIVT
TDMSLEEKIKLNEFCHQNNIKFISTETRGLFGNLFVDFGKEFTVIDPTGEEPRTGIVSDI
EEDGTVTMLDDNRHGLEDGKYVKFSEVQGLEKLNDGTLFKVEVLGPFAFRIGSVKQYGKY
IKGGIFTEVKVPQKISYRTFRENLTEPEYTYSDFAKFDRSSQLHLGFQALHQFQVKHGQL
PRPMNKGDANELVKLVTDLGVEVNEKIITELSYQARGDIPGMVAFFGGLAAQEVMKACSG
KFTPLKQIMYFDSLESLPDSFPTESTTKPICSRYDNQIAVFGQDFQKKIANSKVFLVGSG
AIGCEMLKNWALIGLGSGEKGHIVVTDNDSIEKSNLNRQFLFRPKNVGGNKSEVAAAAVI
AMNPDLQGKITAKIDKVGPETENTFDDAFWSNLDFVTNALDNIDARTYVDRRCVFFRKPL
LESGTLGTKGNTQVVIPNLTESYSSSRDPPEKSIPLCTLRSFPNKIDHTIAWAKSLFQGY
FTDAPENVNMYLTDPNFIEQTMKQSGDVKGILESISDSVTKKPTNFDDCIEWARLEFEKK
FNHDIKQLLYNFPPDAKTSSGEPFWSGPKRAPTPLTFDINNEDHFHFVVGAANLRAFNYG
LEDPNKSHYESVISSLMVPEFSANVNLKIQVNDEDPDPNA--VPDDLDSLAASLPKPTTL
KGLSLQPVEFEKDDDTNHHIEFISSCSNCRAQNYFIETVDRAKTKFIAGRIIPAIATTTS
LVTGLVLLELCKVIDAKTDIEQYKNGFVNLALPFFGFSEPIASAKGKYNDKEYRIWDRFD
INNPTLSDIIKYFETESLEISMLSYGVSLLYASFFPPKKLKERMNLTMKELVKLVTKKEI
PSHVSTMILEICADDKEGEDVEVPYIVVHLTSLTPNQVNDELNKMQAFIKKEAEEKAKEI
QLKADQEYEIEKTQLVRTETSNIDSAFSDKMKKASLKQQISKSTVANKMRLKILSSREES
LDNIFELAKKQLKTLATDEPKYKPILKGLILEAMCKLLDSKIIIQATKRDESLVKSMIDE
LKNEYKTISKSEPEITISEDLNKDISGGAVVSNANGKISINNTLEERLELLNATALPAIR
LEMFGPSESRKFFD
[7] Tx1071381
MSLKLPQNPNAGLFKQGYNSYSNADGQINKSIAAIREIHQMCLSSIGPCGRNKVIINHLG
KIIITNDAATMLRELDIIHPAVRVLVMATEQQKIDMGDCTNLVMVLAAELLNVAEKLISL
GLSPIEIIQGYNMAKNFTFKELDSMVVNEIEDRNDKLELKKILKPVIASKQYGSEDLLSD
LVADAVAHVLPKNVPFFNVDSVRVVKIMGGSLNNSTVIKGMVFNREPEGHLKSLIKHKVA
VFTCPLDIANTETKGTVLLHNAEEMLNFSKDEEKQIDNMMKEIADMGVTCVVAGAGVGEL
ALHYLNRYNILVLKVPSKFELRRICRVCGATPLPRLGAPTPEEIGIIETVKTMEIGGDRV
TIFQQESEITRTATIILRGATQNNLDDIERAIDDGVAVIKGLMKPGKLLPGAGATEIELV
SRITKYGERTPGLLQLAIKQFALAFEVIPRTLAETAGLDVNEVLPNLYSAHNVDHLCKGV
QLDGEADGVTDIREEGIYDALAAKKFAINVATEAANTVLSIDQIIMAKRAGGPAPPSKPG
NWDQDKDIPLLDQIVDSFYKGSGATKFQEHPDAWQRADKILQFSNNSQAKFIGLSILDKL
ITTKWKLLPQEQRVGIRDFVVGMVISLCQDDNVFKNEKNLINKCDLTLVQILKQEWPQNW
PNFIPELIGSSSSSVNVCENNMIILKLLSEEVFDFSAEQMTQAHALHLKKSMSKEFEQIF
KLCYQVLEHGSSTSLIVAALESLLRYLHWIPYTYIYDTNLLELLSTKFITSAETRAITVK
CLTEVSQLDIPLTVKPQIVMYFQNTLSQIANVIPITADLKTTYKTASGNDQSFLQDFAMF
LTTYLTRNRSVLESDESRELLLNAHQYLIQLSKVDERELFKTTLDYWHNLVAYLIQEIQQ
LPIHELNPITQLGYNPELLKKYPLKKHIYDVICSQLRWVIIENMVRPEEVLIVENDEGEI
VREFVKESDTIQLYKSEREVLVYLTHLDVIDTEEVMISKLARQIDGSEWSWHNINTLCWA
IGSISGTMNEATEKRFVVTVIKDLLALTERKRGKDNKAVVASNIMYVVGQYPRFLKAHWN
FLRTVILKLFEFMHETHEGVQDMACDTFIKIVQKCKYHFVIQQPRESEPFIQTIIREIQS
TTADLQPQQVHTFYNACSIIIGEERNAAERNRLLGDLMQLPNMAWDAIVQQSSENPDLLL
DSETVKIIANIIKTNVAVCSSLGAEFYPQLGHIYINMLQLYRAVSSMISAQVAKEGLIAT
KTPKVRGLRTIKKEILKLIEIYISKARNLDEIVKDLIEPLLNAVLEDYLNNVPDARDAEV
LNCMTTVVQKVGHMIPQGVILILQSVFECTLNMINKDFTEYPEHRVEFYKLLRAINEKSF
GALLQLPEAAFKLFVDAIFWAFKHNNREVEINGLQIALDLTRNIESTGSDFVNNFYQNYF
FTFISETFYVLTDSDHKSSFSKQSLLLMKLISLVEENKITVPLYKPGSATENTSNQDYLH
QYLANLLGNAFPHLSKDQVISFLSALIKQYKNPPGFNGILRDFLVQIKEIGGDPTDLFSE
DREKNIQEKNKIDRENAMKIGGLIKPSELEKQNLAPEKERFIQCCTDITLELTNSLTSTR
EINLNGLITKYSKKYKLKQQPRLTDIINSIPDQYKKHLLPKLKAKPVRTASGIAVVAVMC
KPHRCPHIAYTGNICVYCPGGPDSDFEYSTQSYTGYEPTSMRAIRARYDPYEQARGRVEQ
LKQLGHSIDKVEYVVMGGTFMSLPKDYREDFIVNLHNALSGFNGTDIDEAIKYSQQSLTK
CVGITIETRPDYCTPTHLDDMLKYGCTRLEIGVQSLYEDVARDTNRGHTVKSVCETFAIA
KDAGYKVVSHMMPDLPNVGMERDIEQFKEYFENPDFRTDGLKIYPTLVIRGTGLYELWKT
GRYQSYNANALVDLVARIMALVPPWTRIYRVQRDIPMPLVTSGVDNGNLRELALARMKDF
GTTSRDIRTREVGIQEVHHKIQPDQVELIRRDYYANGGWETFLAYEDPKQDILIGLLRLR
KPSKKHTYRKEFTAQRTSIVRELHVYGSVVPLHSRDPRKFQHQGFGTLLMEEAERIAREE
HGSEKISVISGVGVRNYYAKLGYELDGPYMSKKYSHIISKYSDGSVRVIKPEIDAVYDSD
DSDVETKNTIGNIPLSAYDEMPHIGYDINGKRIMRPAKGSALDQLLDEIELPEGWTGLLD
QESGSSLNLSQEELELISKIQRNEQTDESTNPYEPLIDWFTRHEEIMPVTAIPEPKRRFV
PSKHEAKRVMKIVRAIREGRIIPPKKLKEN-HNFDLWGDAMPDHVMTLRAPKLPPPTNDE
SYNPPEEYLLTKEEQEEWENTEYSEKEKKYLPQKYSALRKVPGYTESIRERFERSLDLYL
APRVRKNKLNIDPDSLIPELPSPKDLRPFPIRGSTIYAGHQGRIRTLSIDPSGLWLATGS
DDGTVRIWEITGREVYKVTLDDHIECLEWNPDKETGILAVAVGDNIYLIVPPIFGFEIEN
HGKTKIEYDNFKKIVAQWNKPSEKQLAQDISIVITCKKPVKKLSWHRKGDYFVTVQPDSG
HTSVLIHQMSKHLTQSPFRKSKGIIVDAKFHPFKPQLFVCSQRYIRIYDLSQQLLIKKLL
PGARWLSKIDIHPRGDNVIASSYDKRVLWHDLDLASTPYKTLRFHDKAVRSVNFHKRLPL
FSSASDDGFIHIFHATVYDDMMKNPMIVPLKKLTGHKITNSLGVLDTIWHPREAWLFSAG
ADNTARLWTSSISDYHVFDFPGKDLQREQVIDLIDQQGFIPDDLIEQEVDWFYNSLGIDD
LFFARETPELLSSIIHSLYASKLDSFTKLSDLFKIKNKILTDNHAIFMETSNLNVPYDGQ
IDELYLDNNSSTRSVSFWTPQSGLKLTFVYNCNFDGTITSLNGDIDSISDKTMTQVSSLE
TKNYTVILIKLVKEREGPVIKTVSSENNDEIRLLIAFKRFTTKNYYEAISTLFHYYRLSP
SKFYLETFSDNIVIFSIYLNRSQLGNNIELSLKQIEREASLLYAIPNNSFDKLYEQRLFS
PQEAVYAHVSANFINHFINRLGSDYQSLIAELNVSNIILLELVENLKRKLRTETFTLQMI
ISSLEKYYMIVSKLYKTFAEVHYRRDELKETLSFEPFNDQEFESYLNKFPNDSPALLILK
TLNIFNKSILKTNFFVTRKVALSFRLDPKLMPVSEYSETPYGIFYVIGNTFKGFHIRFRE
ISRGGIRIVTSKNADIYESNTRNVIDENYQLALTQQCKNKDIPEGGSKGVILLSPTSSTF
NAFSQYVDAIIDILIKDPLKETYVDLLGYEEILFFGPDEGTAGYVDWATQHARLRGCPWW
KSFLTGKSASLGGIPHDEYGMTSLGVRAYVNALYRTLNLENTTIRKFQTGGPDGDLGSNE
ILLSNELYVAIVDGSGVLCDSNGLDSLELIKLANSRSTVSNYDMKKLSNMGFFVSVDDMD
IMIPNSTIVANGTTFRNTFHTQIKIDLFVPCGGRPNSINLNNLHYFIKTNKSRIPYIIEG
ANLFINKAAEIALDAHGCLLFKDMSVNKGGVTSSSLEVLASLSLNEEDFSQQFIGNSDEK
SPLYKGYICEVQSRIQDSAEKEFKLLWDLKRKTNKPTAKLSDLISQTINKLNDDLIDSNL
WNDIKLRDYLFKKIIPSLLTEVAGEADILKNIPVPYLKALLSSYLSSSFVYKFGVEVDIG
NFLEYIGMLKRNNKVWNSNKTVYVGNIDPQVTLDILYELFVQVAPISSIKYPKDKVLQAY
QGYAFIDFFTEDDVQYVIKVMNNVRLYGKLLKVRLSNYALVEILPVPKVFIKDIDSTTTT
ETLSSLFKKIGPVLKEPEFFYLSYGKLRCAYLYMKNYDDSDKAIKILNNSLVGNKRVKVD
YAFKDNTSVIKFGEDIDRLLNKEALQRDLIKRNYASLQAGQPLHETRPNLLKSGELTPGI
TALEYFDRRVKFAKLLPAKSCAIIAGNQVKYASGAVFYDFQQNNNLFYLSGWNEPDSVLI
LEKTEIDLVFHMLVRPKDEYSEKWEGFRTGIEGVRDIFNADESDDISNLSDYVKKIVKRC
DNIFYDKDTNQSKFGNFFSVGLDKILAPMRRIKSPSELKVMRRAGQISAYAYNQALPKKF
RNERTLQAYLEFKFISGGCDKSAYIPVVASGKNALCIHYTRNNDTIDDGKMVLVDAAGSI
GGYRSDISRTWPINGKFTEAQKALYSAVLNVEKRSIELCTADHGLSLHEVHQKSTEYMLE
ELKNVGFGIDYSEVDKLYPHYIGHNLGLDVHDVPNASRHNKLEAGQVITIEPGIYIPDEP
SYPSYFRNIGIRIEDDIAVGEKSYVNLTAEAVKEIADIENAITYFSFPREEEKVLAFWEE
IDAFHRSMELTKDKPEFSFFDGPPFATGTPHYGHILASTVKDIVPRYATMTGHHVERRFG
WDTHGLPIEHIIDKKLGINSKEDVFKYGIENYNNDCRDIVMTYADEWRKTIGRVGRWIDF
DNDYKTMYPTFMESVWWAFKELHKKDQVYRGFRVMPYSTGLTTPLSNFEAQQNYKDVNDP
AVTIGFSVVGQEKTQLVAWTTTPWTLPSNLALCVNPEFEYVKIYDENKDQYFILLESLVK
SLYKKPAAEKFKVVEKIKGSDLVGLKYEPLFPYYKEDFADSAFRVVGDSYVTSDSGTGIV
HNAPAFGEEDYNVCLKNAIIKEDGEIPNPVDDNGKFTDNITDFKGMYVKDADKEIIKYLT
ASGNLLLASQIRHSYPFCWRSDTPLLYRTVPAWFVRVKEIVPQMLDSVMKSNWVPNNIKE
KRFANWIANARDWNVSRNRYWGTPIPLWVSEDYEEIVCIGSIQELEELSGVTGIKDLHRD
IIDKITIPSKQGKGDLKRVEEVFDCWFESGSMPYASQHYPFENAEKFNQRVPANFISEGL
DQTRGWFYTLSVLGTHLFGTVPYQNVIVSGIILAADGRKMSKSLKNYPDPNIILEQYGAD
ALRLYLINSPVLKAESLKFKEEGVKEVVSKVLLPWWNSYKFLEGQIALLSKTSDLKFKWD
PTVKSNNVMDRWLLASIQSLVQYIDGEMADYRLYTVVPRLLHFIDELTNWYIRFNRRRLK
GENGVDDCLKALNSLFEALFTFIRAMAPFTPFLADTIYMKMKEFIPKDILSSDDRSVHFL
SYPIVKKELFDEKIEVAVSRMQTVIELGRNIREKKTISLKTPLKSLVILHNDDEYLKDVE
DLKEYIIEELNVRDVIITKDEDKYGVEYRVVADWPILGKKLKKDAKKVKDALPNVTSVQV
REYLGTGELDVAGIKLVKGDLNAIRGLPESKVQDGQETRTDHEVLIILDTKIYPELKTEG
LARELVNRIQKLRKKSGLEATDDVLVEYELTKDIDFEDIVKEHKEMLTKTCRSEIKKSDN
RADPIADEEQTINDTVFKLKIFRIKNPEMDSSLIGLTGGEIFHEMMKRHNVDTVFGYPGG
AILPVYDAIYNSKDFNFVLPRHEQGAGHMAEGYARASGKCGVVLVTSGPGATNVITPMAD
ALADGVPMVVFTGQVPTAAIGTDAFQEADVIGISRSCTKWNVMVKRVEDLPKCINEAFEI
ATSGRPGPVLVDLPKDVQASILRAPIPIKTTIPSNALKQLTSAYTQFSEAGIKRAAELIN
IAKKPILYVGGGILNNPEGPRLIKELSDRAQIPVTTTLQALGAFDQDDPKSLDMLGMHGY
APANLAIQNADLIIAVGARFDDRVTLNISKFAPEARRAALENRGGIIHFDISAKNINKVV
ETQVPIEGDAATNLQQMIPSVFSVERKEWLDTINNWKAKYPYAYQKETPGSKIKPQTVIA
KLSEIANSSGKPIVVTTGVGQHQMWAAQHWTWKTPRTFISSGGLGTMGYGLPAAIGAQVA
RPDAVVIDIDGDASFNMSLTELSSAVQACTPIKILLLNNEEQGMVTQWQSLFYKHRYSHT
HQLNPDFVKIAEAMGMKGMRLAEQSKMEDTLHEFFNFDGPVLLEVVVEKKVPVLPMVPAG
KGLDEFICFDPEVEKEQTRHGFEEQYNSKESFLFYYDDKRHLTNGNPVPDIPILDWKMKD
RQKTVSVALLLCLNLGVDPPDVIKTQPCARVEAGIDPLNDSKKAIEQIGENLQSQYESLS
LRARFKQSLDPSVEDVKRFCYSLRRTSKEDRILFHYNGHGVPKPTPSGEIWVFNRGYTQY
IPVSLYDLQTWLGAPCIFVYDCNCAENIVSNFQTFVQKRIKDDESGKHDPSIAYSECFQL
AACRSNELLQTAVELPADLFTCCLTNPIEISVKVFLLQSPLNKSKGIAPIKIPGTISDRR
TPLGELNWIFTAITDTIAWTSLPRPLFKKLFRHDLMVAALFRNFLLAKRIMPLYNCHPVS
DPHLPDIADHPMWKSWDLAIDELLSKLVADMENSKFTQVKKQFTDFFEQNLTAFELWLKY
YSNSRNPPEQLPIVLQVLLSQVHRIRALVLLSRFLDLGPWAVYLSLSIGIFPYVLKLLQS
PAPELKPILVFIWARIMAIDKSIQSDLLKEKGYMYFVNILIADYGANETTDEQKAMAVFI
LAAFIRDFPQAQKQCFSIELINMLSYYLLYDIPLLRQWSAILLGQFCDHNPLNKYIYMDL
DITSSLIKALTDLVPEVRAASLNALSYFISEADDVSLLKVQGIYNVVAILKLVEDGSPFV
RKEVIIFLSKFVHRYINFFVVVFFEFLVDELIQLKVNKNNVSHGSIFSSVWKTLLIFSCD
PFEENKELANKVIDYIFFEVNNKEFKVSLRKIGENLIKRSSNNSSDEKSGQFFLTKINGF
GENEDGVLNRPKNIDPIKEYTLPLKGQFLDFCFEYFQEPQMKKHEIDEVGSVEYNTRLWR
RNRNEEIIEKTQSEKTLALYGNWNNRISIFDNKSQPKLLEFTQFDNYLVAADERDCITVY
DWANDDVLNKFSNDNPYGTKITSLKFLNEDDSSLLLTGSSDGILKIYKDIDKNGNTTIVS
AWRGLTDMLLTPRSTGLLTEWQQSKGSLLVTGDVKVIRVWDAHSESIEVDIPVKTSSLVT
SITSDQLAGDTVVCGFSDGSIRVYDRRLNSRDAMVRLWRSEHYPINYVHLQRGGFRELAS
GTTDGTVELWDIRNQDPITSFNIGISTMTKMQLHEHGPILATGTKQVSIWTTALSTFSHG
SFLSSLAFHPKGPKYLGLLQKVANRELDTVTVELDDIFKYQSESDLLVAIENNTNHFTEL
FCRSIDNIMPLPTKEMNYKDDVLDVILNQRRLRNERLVSETDLFPPELTRRYFFYFKPLS
SAIPMSVRQIKGGSLGKFITVRGIITRVSDVKPSVMVIAYTCDTCGYEVFQEVHSKTFSP
LSECSSRECQQNQAKGQLFMSTRASKFSAFQECKIQELSQQVPVGHIPRTLTIHINGSLV
RSVTAGDIVDISGIFLPSPYTGFKALKAGLLTETYLEAQYVKQHKKKFSNFTLSTDIEER
IEKITRSGNVYENLAKSIAPEIFGNLDVKKALLLLLVGGVYKQVGDGMKIRGDINVCLMG
DPGVAKSQLLKAILKITPRGIYTTGKGSSGVGLTAAVMKDPVTDEMILEGGALVLADNGI
CCIDEFDKMDENDRTAIHEVMEQQTISISKAGINTTLNARTSILAAANPLYGRYNPRLSP
LENINLPAALLSRFDILFLMLDIPNKDDDAKLAEHVAYVHMHNKQPTLDFEPIDSDSMRE
FIALAKTKRPVMSAEVNEYVINAYINLRQDSKREMDSKFSFGQATPRTLLAIIRLSQALA
KLRLADTVDVEDIEEALRLIRVSKESLYSEVNKKDDESPTTKIFTVIKKMALEDSKSLSY
EAVVKSIRARGFTMLQLNNCIQEYTYLNVWHLINEGTILKFVDDIISRDKVNISNGQRSS
TFLKTNKSTTDQLTPLDKQIKDIKIKNMDKVLIVRVGYKYKCFAEDAIIVSQLLHIMLIP
GKQFAYCSFPDIRLKVHLENLVHHNLKVAIVEQTETSAIKKVLSKSSSVFERQITGVFTK
ATFGNSTFTLKHNNSIWILKLLKLFEFFLISVNLNSGEVVYDSFTEPINREKFETRLLHL
NPVEVLTTEEFPELISKKLKGKECSIIKQSKDIPNVPTKELDEIVKGNDMKDVFRSLLYH
LYFYLTEYNNQNILKLPTNYKHFLTNSSFTLDKNTIQSLDIFSN---DCGKGSLFWLLDH
TRTAFGSRQLRDWVLHPLTNQVLIEERLNSIEALVTEIENFFDSLNNLLKNTPDILKTIN
RISYGITSRKEVYYFLKQMKQFYDHFQVHNSSGLINKKSPFLFNLFKTINENLLRIPELL
AMINISAVLKIQVCEFFNNNYNSENMTSIQREIGSIKNELQEELQNIKNILKRPHLSFKD
ETEYLIEVRNTQVKGIPADWVVVNRTKMISRYQTPKTKLLCEKLQFQNELLYNEANSEYL
SFVKCINKEYTKLHQIISNFGVYDALLSLSATSNYTNYVRPKFTDVQYIQASNSRNPIIE
SLNLNYVPNNVTISQKEGSFLIITGPNMGGKSSYIRQVALLIILSQIGSFVPADVLEISI
FDNVLTRIGAYDNLLQGQSTFKVELQEILHIIKNSTENSLLLLDEVGRGTSTKDGQAISW
SLINYFVTLPPVVLFTTHYSNLKNLSSKVIQNYYMDFVERKWTTVVFLYKLKKGLTDNSY
GLNVAKLAQIDARIINEAHSASETMRDEEEIEPKLNVKNILSMSTLDPFEATDLFNLDNV
NLDVLTENFPVEFYFEYLILWPGLFFKTVETTNNISGYMMAKTEGHGNDWHSHITAVTVA
PEFRRLFLASILCNTLEKITDPHNVNFIDLFVKCDNALAIKLYEKLGYSVFRRVVGYYND
DKDAFDMRKGMIRDKGKSIRSDGRKHRCFPHDIKSDPLLDPLNEEMFSSWALFILLFLLI
SALWSSYYLTQRRIRAVHETVLSIFYGMVVGLIIRLSPGHYIQDIVTFDSSYFFNVLLPP
IILNSGYELNQADFFSNMFSILIFAIPGTFISACVLGLILYVWTAIGDGVKISLVDALSV
GATLSATDPVTILSIFNAYKVDPKLYTIIFGESLLNDAISIVMFETCQKFHGKPAKLSSL
FEGIGMFMYTFSISLLIGCLIGILVALILKHTHLRRFPQIESSIILLICYESYFFSNGCH
MSGIVSLLFCGITLKHYAYYNMSRRTQITIKYIFQLLARLSENFIFVYLGLELFTEVELV
YKPLLIIVTAISICVARYAAIFPLSRFVNWIYSVRTRAAQEIPYNYQVMMFWAGLRGAVG
VALAMGIQGDFKYPLLATVLVVVVLTVIIFGGTTASMLEVMNIKTGCVTEHDSDDEFDAN
SNPDHSTVGNIFRSDSQWFQTFDDHILKPVLLDNVVESRLEKLKKLQAARNGGQDDVYDD
VLYDELDENEYRSRKRQELLQDDFVVDDDGLGYVDRGVDDWDNDESKKKPLTEK--DTKS
IENIIQLNKPKKFGVADFDDILDEFNDSNEEKMSNKRIMTKDVSSPTATKSEKDEEIAFG
RRTMKSTRINLSSTNLGPGTPTESKKYDKEQIIPETNGFKMFWLDFSEVDSKLIIFGLVR
ALDGSLLSAMVQINGLARELFFLPREGVEPEEVQEEIPLLLEKYGLDKIRSKPQEMKYAF
EIPGIPHVTNYLKVLLPFDTPIIPSDLNSEKFSHVFGGGTGILESFLVQNKIMGPCWLDI
KNGDFTLQNTSHCKLEISVSNPSDIKPIEDSGEVFLKCMSLSVQTVMNRSENKQEVVAIT
MATYNRISPENAIPENINPDQLITLVRPTSFPLGLAPLAKQKNGQVRLFNNEKTLLACFC
AMLRVSDPDVLIGHRLENVILDVLSHRIWDFKIPNFSSLGRRNRREWPARGKQNNMDISS
GRLLCDIANEMGQSLTKCQNWDLSEMYTVTTGIEHKSIDINYQNTQYHEDVNSMIMALQE
NVNNVKLTAEVSFRIQLLSLTKQLTNLAGNAWSQTLGGTRAGRNEYILLHEFVRNGYIVP
DKESNKSRARKNVEHPAVSSKKAKYQGGLVFEPEKGLHKNYILVMDFNSLYPSIIQEFNI
CFTTVDRNLNDEEIPEVPSEKEQGVLPRLLQNLVQRRREVKKLMINESDPHIRAQCDIRQ
QALKLTANSMYGCLGYVNSRFYAKPLAMLVTGKGREILMNTRQLAESMNLKVVYGDTDSV
MIDTGSELYGQAIAVGLNFKKLVNERYKLLEIDIDNVFKKLLLHSKKKYAALNVTNKQET
SLEVKGLDMRRREYCPLSKEVSTNILNLILSDKDSETALQEIYDYLEDIKSKVENNEIRV
DKYKINTKLSKDPSAYPGGKSMPAVQVALHMRKAGRVVKAGSVITFVITEKESSTTSPAE
RAFSLNEMVKTNNLLPDPNYYLEKQIFAPVERLLENIESFDIVRLSSALGLDSRKYLQRV
NEGIDNLQPLETTISDVERFKDTAFVILNCSCDNEFPFGGIVASNTVCFNGIQCKCEHIF
STIQFTSQLERCIRSHISLYYAGWLHCDDRTCGNVTRQISVFGKRCLMDGCTGVMRYRYT
DKQLYNQLLYFDSLFDCKKIKNRENELTVNALTEQNRELFQINHDVVQKYLNDCGRRYVH
MGSIFEMRSDYEFTNLLGTVYRRGNILFSSDGTQLISPVGNRVSVFDLINNKSFTFEYEH
RKNIASLDINKQGTLLLSIDEDGRAILVNFKSRQVLHHFNFKDKCQSIKFSPDGKHFALG
SGRFIQIWKTPDVNNRQFAPFIRQRVQAGHFQDVTSLTWSYDSRFIISSSKDLTARIWSL
DSEDKDLAMTFAGHRDYVMGAFFSADQEKIYTVSKDGALFTWEYSSKEDDDDPDLSKYSW
RISEKNFFFQNATVKCVTFHAKSNMLIVGFSNGEFRLYELPSFALLQQLSMGQNPVNTVS
VNETGEWLAFGSSSLGQLLVYEWQSESYILKQQGHFDALNDLTYSPDGSRVVTSSEDGKI
KIWDVVSGFCLATFEEHTSSVTAVQFAKRGQVLFSASLDGTVRAWDLIRYRNFRTFTSTD
RIQFNCLAVDPSGEVVCAGSLDNFEIHVWSVQTGQLLDTLAGHEGPVSCLAFSQENGVLA
SASWDKTIRIWSIFARSQQVEPLEVYSDIVALTIRPDGKHVAASTIRGQISIFDIEEGKQ
IGNIDCRKDIISGRYLEDRFTSKSSERSKFFTSIHYSFDGMAIIAGGNNNSLCLYDVTNE
VLLRRFIVSQNMTLNGTQEFLNSSKMTEAGALDLIDEDAENSDLEDRIDSSLPGSRRGDM
STRRTRPEIRVTAVQFSPTANAFAAASTEGLLIYSLDNVVVFDPFDLDIDITPQNTIASL
TNKEYLNSFVMSLRLNEVYLINKVYESIPVSEIPLICSNIPVVYLPRILQFVGDFSMDSP
HIEFNLIWIKSLFSSHGSYINDNKHIFGSSMRSIQRFLSRIAKDAVVASVDNKYTYRFLS
GTDGKLNDGMVEISEIKNNGSGTRTATHTHIKGLGLDDQGIAKKVEGGFVGQIEAREACG
VVVDLIKAKKMSGKAILLAGGPSTGKTALALAISQELGPKVPFCPLVGSELYSVEVKKTE
TLMENFRRAIGLRIKETKEVYEGEVTELTPEDAENPLGGYGKTISHVIVGLKSAKGTKTL
RLDPTIYESIQREKINVGDVIYIESNTGAVKRVGRSDAYATEFDLETEEYVPLPKGEVHK
KKDIVQDVTLHDLDIANARPQGGQDVMSMMGQLMKPKKTEITEKLRQEVNKVVAKYIDQG
VAELVPGVLFIDEVNMLDIEIFTYLNKALESEIAPIVILASNRGMTTVRGTDDIVSPHGI
PPDLVDRLLIVRTLPYNREEMRTIIERRVTVESLNLQKDALDLLADMSIETSLRYVLQLL
SPSGILAQTSGRDEIVVSDIEEAKLLFLDAKRSTKILESSATYNEESIKSLSLIASHSHI
TGLGLDDNLQPLESANGMVGQLQARRAAGVILKMVLNGTIAGRAVLVAGPPSTGKTALAM
GMSKSLGKDVPFTAIAGSEIFSLEVSKTEALTQAFRKSIGIKIKEETELIEGEVVEIQID
RSITGGHKQGKLTIKTTDMETIYELGNKMIDGLTKEKVLAGDVISIDKASGKITKLGRSF
ARSRDYDAMGADTKFVQCPEGELQKRKTVIHTVSLHEIDVINSRTQGFLALFTGDTGEIR
SEVRDQIDTKVAEWKEEGKAEIIPGVLFIDEVHMLDIECFSFINRALEDEFAPIVMMATN
RGISKTRGTNYKSPHGLPLDLLDRSIIITTGAYNEKEIKMILSIRAQEEEVELTPEALDL
LTKIGTETSLRYSSNLIATSNQIAIRRQGHAVDVVDVKRAYLLFLDSSRSVKYMQENQSQ
YIDDNGKVEISSSMDTTVKEDTNDLYTIGRLAAKDQPDAVSSMFRSHDFSYLKLRPDHAS
RPIWISSDGRVILESFSPLAEQAQDFLVTIAEPVSRPSHIHEYRITAYSLYAAVSVGLET
EDIVSVLDRLSKVPVAPSIINFIKSATVSYGKVKLVIKHNRYFVETSQAEILQMLLKDSV
IGPLRIDADQQNQIIRKDGEVSAIERNVNPDDVESVFSAVELEEDDDLDAVHAFEIANQS
VELVKKRCQEIDYPVLEEYDFRNDNRNPDLDIDLKPSTQIRPYQEKSLSKMFGNGRARSG
IIVLPCGAGKTLVGITAACTIKKSVIVLCTSSVSVMQWRQQFLQWCTLQPENCAVFTSDN
KEMFQTESGLVVSTYSMVANTRNRSHDSQKVMDFLTGREWGFIILDEVHVVPAAMFRRVV
TAIAAHAKLGLTATLVREDDKISDLNFLIGPKLYEANWMELSQKGHIANVQCAEVWCPMT
AEFYQEYLRETARKRMLLYIMNPTKFQACQFLIQYHERRGDKIIVFSDNVYALQEYALKL
GKPFIYGSTPQQERMNILQNFQYNDQINTIFLSKVGDTSIDLPEATCLIQISSHYGSRRQ
EAQRLGRILRAKRRNDEGFNAFFYSLVSKDTQEMYYSTKRQAFLVDQGYAFKVITHLHGM
ELLPNLAYALARERRELLQEVLLKNEEAAGLEVDDADNTIGRKSRIHRGEGSLAGLAGGE
DMAYMEYSTNKNKELKEHHPLIRKMYYKNLKKMSINICRDNLDPFYRYKMPPIQAKVEGR
GNGIKTAVLNVADVARALNRPAPYIIKYFGFELGAQTSISVDKDRYLVNGVHEPAKLQDI
LDGFINKFVLCGSCKNPETEIIVKDDDLVRDCKACGKRTPMDLRNKLSSFILKNPPDSMK
GKKKAATASANVAGEEDEARQINAAASNLEVKDEDWAVDMSEEAIRKRALELQVDSGLSK
LDEFGQWILTEENPSDVELFKKAAELDLLKEPKVAAVLAQCLFDEDIVNEISEHAAFFNK
IFISPEYEYNFLGGIERFLGLEHKELIPVLPKILVQLYNNDIISEEEIMHFGKKSSKKFV
PKDVSKKVRRAAKPFIEWLENAESDDEE-HSHRTSVKNGHKTFKSKHASKGALKRLYKGV
NGKMIKTITKFQRKNTAKQLRSKKISSTLEIRKLFEGKNGAEKIITVILLTEDISANDII
SKLVKSDDIEISPLVNDVFITKYKTNLKFIVPDSNFLNILDSAKVADFVVFGLSGTSEVD
EFGEQVIRALELQGISSYIGVVTNLSKVKKEKQLDVKQSLESYFKHFFPNEDHIFNLEKS
SEALNALRFLCQRYPRPVSWRDNRGYLVAQKVDFVGNLVIEGTVRGVGFNADRLVHIPGL
GDFQVNGIERILNSTRLSNKFEANATRETLEEYALEDLDISDDDFEENLTSPGRETAAKK
VKLPKGTSEYQAKWYLDDVIDIDEDDEIENMDTDDQTEAGDDDFIDLSPEEEERQWREFA
QESDDRDFPDEIELNPTESGIERMKRYRGLKNLHSCVWNYNEKDPAEWKRILKIGDYKNI
RNRLLKEAKKQVIAGDRIKIYIQFPKCLLETQILVSVYSLLPHEHKNAMVNFSVERWEAY
DEPVPSHEPLIVQYGVRRYTIQPLFSSASNSSNNVHKYERFLHHDTISIATCIAPVDFTQ
SPAIFFKSPNDGELVGQGSFLNADHTRILAKRAVLTGHPFRFHKNVVTVRYMFFNADDVE
WFKSIPLFTKSGRSGFIKESLGTHGYFKASFDAKLSAQDIVGMALFKRMWPNTSLPWYGN
QVMNGEIDEGLYSRQLYVLGKEAMLKMQLSNILIIGMKGLGIEIAKNVALAGVKSMKLYD
PELIKIEDLSTQFFFSEENVGSKRDVVSINKLKELNAYVPVDALENIDFENLKQFQVIVT
TDVSLEDKIKINEFCHKKGIKFISTETRGLFGNIFVDFGEEFSVIDSTGEEPKSGIVSDI
EADGTVTMLDDNRHGLEDGNYVKFSEVEGLEKLNDNGIYKVEVLGPFAFRIGSVKELGTY
IKGGIFTEVKVPVKLNFSTLRESLSNPEFLFSDFAKFDRTPQLHLGFQALHQFQIRHNQL
PRPMNDEDANEMIKLVTDLDPQIDKELIKELSYQARGDIPGIVAFFGGLVAQEILKGCSG
KFTPTKQFLYFDSLESLPDSFPTEENTKPINSRYDSQIAVFGLDFQKKLANSKVFLVGSG
AIGCEMLKNWALLGLGSGENGKIFVTDNDSIERSNLNRQFLFRPKDVGRNKSEVAADAVI
AMNPDLKNKIIPKIDKVGSETEDIFDDAFWQSLDFVTNALDNVDARTYVDRRCVFFGKPL
LESGTLGTKGNTQVIIPRVTESYSSSRDPPEKSIPLCTLRSFPNKIDHTIAWAKSLFQGY
FADAPENVNLFLSDPNFLENVLKQSGDVKGIFESISASFTERPKDFDECIKWARTEFETK
FTNDIQQLLYNFPKDAKTSNGAPFWSGPKRAPTPLTFDINNNDHFHFVVAGANLRAFNFG
LKDPDIKHYKSVIDGMIIPDFSPSSNIKIQVNDDDPDPNA--ANDGIDILVKSLPDPSTL
SDSKLVPVEFEKDDDTNHHIEFITACSNCRALNYSIETADLQKTKFIAGRIIPAIATTTA
LVTGLVNLELYKVVDGKTDIEQYKNGFVNLALPFFGFSEPIASPKAKYNDTEYKIWDRFN
IQDIKLKDLISHFEKESLEITMLSYGVSLLYASFFPAKKLKERMDLTITELVKFVTKKEI
PSHVKTMILEICADDKEGEDVEVPYVVIQLTSLTPNQVNDELNKMQAFIKKEAEEKAKEI
KLKADQEYEIEKSSILRTEISNIDSNFEDKLKKLKLKQQINKSTVKNKNRLKILSAKDEI
LNEISEVTKQKLIALSKNQGEYKKVLLSLIVEAALRLLDTDIVIRVKESDSKLVLGLIDN
IKKEYKEISKRDVEVSVSESLPKDSIGGAIVSDAAGKIEVNNTLEERLNLLNEEALPAIR
FEIYGPSSTRKFFD
[8] Tx1071382
MSLRLPQNPNAGLFKQGYNSYSNADGQINKSIAAVRELHQMCLTSMGPCGRNKIIVNHLG
KIILTNDAATMLRELDIVHPAVKVLVMATEQQKIDMGDGTNLVMVLAGELLNVSEKLVAL
GLSPVEIIQGYNMAKNFTLEELDKLVVDEVSDKTKKEELLKIIKPVISSKQYGSEDILSS
LVAEAVSYVLPKGSPYFNVDSIRVVKIMGGSLANSSVIKGMVFNREPEGHVKSLEKHKVA
VFTCPLDIANTETKGTVLLHNAQEMLDFSKGEEKQIDAMMKEIADMGVKCIVAGAGVGEL
ALHYLNRYGILVLKVPSKFELRRICRVCGATPMPRLGAPTPEELGVVDTVKTMEIGGDRV
TVFKQEAEVTRTSTIILRGATQNNLDDIERAIDGGVSAIKGLMKQGQLLPGAGATEIELV
SRITKFGEKTPGLLQLAIKQFALAFEVIPRTLAETSGLEVNEVLPNLYASHANESLYQGI
DVDGEEEGIKDIREEGIYDMLATKKFAINVATEAATTVLSVDQIIMAKKAGGPAAPQRPG
NWDQAKDINVLDQVVDTFYNASGPQKFQEHPDAWQRADQILQFSKNPHAKFIGLSILDKL
ITTKWKLLPNEQRVGIRNFIVGMIISMCQDDAVFKTQKNLINKSDLTLVQVLKQEWPQNW
PEFIPELIGSSASSVNVCENNMVILKLLSEEVFDFSAEQMTQAKALHLKQSMSKEFEQIF
KLCYQVLEQASSSSLVVAALESLLRYLHWIPYRYIYETNILELLSTKFLASADTRAVTLK
CLTEVSSLKIPQTIKQQSVIFFQNTLQQILNVIPMTADLKNTYNSANGTDQSFLQDFAMF
LTTYLSNHRSLLESDESRELLLNAHQYLIQLSKIEERELFKTTLDYWHDLVSNLFYEVQQ
LPANELNPLMQLGSSPDFMKRYPLKKHIYEDICSQLRLVIIENMVRPEEVLVVENDEGEI
VREFVKESDTIQLYKSERAVLVYLTHLNVVDTEQIMINKLARQLDGSEWSWHNINTLSWA
IGSVSGTMNEDTEKRFVVTVIKDLLALTEKKRGKDNKAVVASDIMYVVGQYPRFLKAHWN
FLRTVILKLFEFMHETHEGVQDMACDTFIKIVQKCKYHFVIQQPRESEPFIQTIIRDIQK
TTSDLQPQQVHTFYKACGIIISEERNSAEKTRLLNDLMQLPNMAWDAIVEQSTANPALLL
DPETVKIIANIIKTNVAVCSSMGADFYPQLGHIYYNMLQLYRAVSSMISSQVASEGVIAT
KTPKVRGLRTIKKEVLKLVEIYISSAKNLEEVVKVLVEPLLNAVLEDYLNNVPDARDAEV
LNCMTTVVSKVGHMIPQGVILILQSVFECTLNMINKDFTEYPEHRVEFYKLLKVINEKSF
NAFLELPPAAFKLFIDAICWAFKHNNRDIEVNGLSIALHLVKNIEMGNTQFANTFYKNFY
FTFVSETFFVLTDSDHKSGFSKQSLLLVKLISLVLDNKISVPIYEENQAPQGTSNQVFLS
QYLGNMLSNAFPHLTAEQITNFLNALMKQYRDTAKFNGILRDFLVQIKEFGGDPTDLYAE
EKENAVEEQNKLQREKAAMVGGLLKPSELDNQKLAPEKERFIQCCGDVTLELTNSLTSSK
EINLNGLITKFSKKYKLKQQPRLTDIINSIPDQYKKYLLPKLKAKPVRTASGIAVVAVMC
KPHRCPHIAYTGNICVYCPGGPDSDFEYSTQSYTGYEPTSMRAIRARYDPYEQARGRVEQ
LKQLGHSIDKVEYVVMGGTFMSLPIDYREDFITKLHNALSGFNGNDLDEAIKYSQQSLTK
CVGITIETRPDYCTETHLDDMLRYGCTRLEIGVQSLYEDVARDTNRGHTVKSVCETFAIA
KDAGYKVVSHMMPDLPNVGMERDIEQFKEYFENPGFRTDGLKIYPTLVIRGTGLYELWKT
GRYKSYNANALVDLVARIMALVPPWTRIYRVQRDIPMPLVTSGVDNGNLRELALARMKDL
GTKCRDIRTREVGIQEVHHKVSPDQVELIRRDYYANGGWETFLSYEDPKKDILVGLLRLR
KASKKYTYRKEFTSQRTSIVRELHVYGSVVPLHSRDPRKFQHQGFGTLLMEEAERIAREE
HGSEKISVISGVGVRNYYARLGYELDGPYMSKHIENIYTKYSDGQPRIIKPEINPIYDSD
DSDVETKNTIGNIPLSVYDEMPHIGYNINGKRIMRPAKGSALDQLLDTIELPEGWTGLLD
KESGSSLNLTEEELDLISRIQKNETTDDRTNPYEPYVDWFTRHEEVMPLTAIPEPKRRFV
PSKNEAKRIMKIVRAIREGRIIPPKKLKEAEHNYDLWGDSTNDHVMNLRAPKLPPPTNEE
SYNPPEEYLLTEQEKEEWENTEISEREKNFIPQKYGALRKVPGYTENIRERFERSLDLYL
APRVRKNKLNIDPDSLIPELPSPKDLRPFPIRCSTVYSGHKDKIRSLSIDPSGLWLATAS
DDGSVRIWEITGREVYKAQLEDNIDCIEWNPDKSTGILAVTVGQNIHLIVPPIFGFDIEN
NGKTKIENDTFKKAVAQWNKPSAKQMEKDICITITCKKTVKKLSWHRKGDYFVTVQPDSG
NTSVLIHQLSKHMTQSPFKKSKGIIMDAKFHPFKPQLFVCSQRYVRIYDLSQQVLVKKLL
PGARWLSKIDIHPRGDNLIASSFDKRVLWHDLDLAATPYKTLRYHDKAVRSVGFHKRLPL
FCSAADDGNVHVFHATVYDDMMKNPMIVPLKKLSGHKVVNSLGVLDAIWHPREAWLFTAG
ADNTARLWTSSLSDYHVFDYSAKDLQREQVIDLLDQQGFIPDELIEYEVNWFYNSLGIDD
LFFSKEKPEMVANLINSLYASKLDSYIKLNKCFNIKNKIFKPNHAILMESNSDFPAYDTE
VDNLFLDNKLKPRLLSFWSPESELKLTFIYDTQFPEPITPANGDIDSISDLTLSTMSSIE
NKKLYGRLLNLVQEREGPIIKTASVENKDEIRLLVAYKRFTTKNYYSSLNSLFHYYKLRP
SKFYVESFATNVIIFSIYLNKSQLPHDLELSIKQIEREASLLYTIPNHSFIKVFEQRQFS
PQEAIYAHIGSIFINHFINRLGSDYNNLLNALNPNDTCTLEIITNFKKKLRNETFTQIMI
NNCLMKHYKIVSKLYKNFAETHYYQNVIEATLSYEPFNDQEFEAYLNKFPNDSPDLLILQ
TLNLFNKSILKTNFFFTRKVAISFRLDPKIMPIIEYPEIPYGIFFIIGSTFKGFHIRFRD
IARGGIRIVCSRTQDIFDVNSKSVIDENYQLAATQQKKNKDLPEGGSKGVILLNPIDKTF
IAFTQYIDALIDILIQDPLKENYIDLLDKEEILFLGPDEGSAGFVNWATQHARKRGCPWW
KSFLTGKSQSLGGIPHDKYGMTSIGVRSYVEKIYDTLNLWKSKIAKFQTGGPDGDLGSNE
ILLSNEVYVGILDGSGVLCDPKGIDKDELKRLASFRKTVSNFDLSKLSKLGFFVSIDDMD
IMLPNGTIVANGTTFRNIFHTQIHVDLFVPCGGRPNSINLTNLNSFIKTGKSKIPYIVEG
ANLFITQPAKVALESHGCILFKDASANKGGVTSSSLEVLASLALDDNDFVNKFIGSEKTT
TKLYNNYVNEVQQKIRFNAQQEFTQLWKVNQATGIPISEVSNTLSSTINKLNDDLVASEL
WNDIKLRNYLLNKIIPNLLIEVAGPKKILENIPEAYLKVLLSSYLASSFVYANGIDVNIG
KFLEFIGELRR---SSSKERTVYVGNIDPRVNKEDLYELFVQFGRIKKINYPRDKVLDTH
QGYAFIEFLNDSTVDYVLKLFGNVSLYERSLKIRKSENGKVDMLPIAKIIVKNVDESVDI
MKLNKICSKFGKLARDSDIVTMSNG-MRCGFVHFRDYKDSDLAIDKLNNELIVNKRISVE
YALKGNAMNTKYGTDTDRLLNREAIKNGLL-RKRSPITAGQSIHETRPFLLRPGELTIGI
QSIEYNDRRRKLVSKMDNNSCIVIQSNELQFASGAVFYPFQQDNDFYYLSGWNEPNSVLI
IERSDLDFNFTMLVPGKDKFIEQWEGNRTGEEGAMEIFNADEAFDIKSLNSVLSDVFARN
KTIYFNDKGNSG--------NYKKILGELRKIKSPAELKIMRAAGKISGKAYNQAFARKF
RNERTLAAFLENKFLSGGCTKSAYIPVVASGSNSLCIHYTRNDDVMFDDEMVLVDASGAI
GGYCSDISRTWPVNGNFTQPQKDLYQAVLNVQKQCIELCKASNNYSLDDIHQRSVSLMGQ
ELKNLGINLKNWDVESLYPHYIGHNLGLDVHDVPEASRFDKLQVGQVITIEPGLYIPDDD
SVPAYFRNIGIRIEDDIAIGQDTYRNLTVEAVKEIIDLETIMAHFSFPKEEEKVLALWEE
IDAFHRSLELTKDKPEFSFFDGPPFATGTPHYGHILASTIKDIVPRYATMTGHHVERRFG
WDTHGVPIEHIIDKKLNIKNKDDVYKLGIDKYNDECRAIVMTYAAEWRKTLGRLGRWIDF
DNDYKTMYPSFMESVWWAFKELYKKDQVYRGFRVMPYSTGLTTPLSNFEAQQNYKDVLDP
AVTIGFNVIGQEKTQLVAWTTTPWTLPANMALCVNEDFEYVKIHDEKKDCYYIMLESLIK
NLYRKPKDEKFKIVERLKGSDLVGLKYEPLFPYFVEQFKDTAFRVVSDSYVTAESGTGIV
HNAATYGEEDYKVCLNAGIISEDTILPDALDDLGVFTEVATDLAGLYVKDADKKIIKLLT
EKGNLLLNSQIRHSYPFCWRSDTPLLYRTVPGWFVRVKEIVPKILDSVQKSNWVPNTIKE
KRFSNWIANARDWNVSRNRYWGTPIPLWVSDDYEEVVCVGSVAELEELTGVTGIKDLHRD
TIDGLTIPSKQGKGELKRIEEVFDCWFESGSMPYASQHYPFENTEKFDQKVPANFISEGL
DQTRGWFYTLSVLGTHLFGEVPYKNVIVSGIVLASDGRKMSKSLKNYPDPNIVLEKYGSD
ALRLYLINSPVLKAESLKFKEEGVKEVVSKVLLPWWNSYKFLEGQIALLQKTSDITFEYD
PSVRSENVMDRWILASLQSLVQYIHKEMGDYRLYTVVPRLLNFIDELTNWYIRFNRRRLK
GENGVEDCIKALNTLFEALFTFVRAMAPFTPFLSDGIYLRLKEFIPADVLAKDDRSVHFL
SYPVVREELFDEDIEKAVARMQSVIDLGRNIREKKTISLKTPLKTLVILHSDKDYLKDIE
ALQNYIVEELNVRDIVITTDEEKYGVEYKAVADWPVLGKKLKKDAKKVKDALPSCSSDEV
RAYLETGKLEVAGIELVKGDLNVIRGLPESQAQSGNETRTDQEVLIIMDTNIYPELKSEG
LARELVNRIQKLRKKCGLNATDDVLVQYELVKDIEFESIVNEHNEMLSKTCRSEISQFDG
RSDGIADEEQTINDTAFKLKIFRLDPMKMDNSLVGLTGGQIFNEMMARHNVDTVFGYPGG
AILPVYDAIYQSKNFKFVLPKHEQGAGHMAEGYARASGKPGIVLVTSGPGATNVVTPMAD
ALADGIPMVVFTGQVPTTAIGTDAFQEADVVGISRSCTKWNVMIKNVAELPVRINEAFEI
ATSGRPGPVLVDLPKDVTAAILRDAIPVGSSLPSNALSQLTKAQDEFVLDNINKAADLIN
LAKNPVLYVGGGILGNEDGPKLLKQLSERAQIPVTTSLLGLGAFDQEDPKSLDMLGMHGC
ATANLAMQNADLIIAIGTRFDDRVTGNIAKFAPEARRAALENRGGIIHFEISPKNINKVV
EAQIAVEGDATANLQSILPKIFPVERTEWFAKIKEWKTKYPYSYMKETPNSKLKPQTVIS
KLSKIANATGKEVIVTTGVGQHQMWAAQHWTWKHPRTFITSGGLGTMGYGLPAAIGAQVA
KPDALVIDIDGDASFNMTLTELSSAVQAGAPVKILLLNNEEQGMVTQWQSLFYENRYSHT
HQLNPDFIKLAEAMGLKAIKVSKQNQLDKALQEFVEYDGPVLLEVEVEKKVPVLPMVPAG
KGLHEFMSFDENTEKEQMRHGFDEQYKDEQEFIFYFDDKKHLTSGNPIPEKPILDWKTKD
RQKTVSAALLLCLNLGVDPPDVIKTHPCARMEAWVDPLNDSKKAIEQIGKNLQSQYETLS
LRTRYKQSLDPCVEDVKRFCNSLRRTSRDDQILFHYNGHGVPRPTSSGEIWVFNRGYTQY
IPVSLYDLQTWLGAPCIFVYDCNNAGNIVTNFKKFVNKRIIDDEEGNHDSSSAYKDCYQL
ASCGADELLLMSPELPADLFTCCLTCPIEISVRVFLLQSPLKDTKNKIPVHIPGTLSDRR
TPLGELNWIFTAITDTIAWTSLPRPLFKKLFRHDLMIAALFRNFLLAKRIIPWYNCHPIS
DPELPDSATHPMWKSWDLAIDEVLDKIIYDLKNSPQTSAQQQFTGFFEQNLTAFELWLKY
ASNVRNPPEQLPIVLQVLLSQAHRIRALVLLSRFLDLGPWGVYLSLSIGIFPYVLKLLQS
PAPELKPILVFIWARIMSIDKNTQADLIKERGYMYFIHVIVPQFGMNDTTDEQKAMAVFV
LASFVRDFALGQKYTFHLELVQKLCTYSTSEVPLLRQWSAILLGLLFVQNPLHKSISMKT
GVLDTLLNCIRDPVPEVRTAALLSLNFFISTVDDNKKLKSQEITNLIAVLGLINDGSPLV
RKEAIVYFSQVVERYITFFIVVAFNELTLDIAQLFADKHPISHGSVFNTVWKALLILAGD
PYLENRRKAEQVIDYILAELSHKDLEVPFSKLEHYLMKRSAKNMPDTEHNSTSLGRLKRI
GDMSHGTSPVPRRYKEPLPLTFPLKSSFLDYASEYFQEPQMRKQEADEVGSLEYNAKLWR
RNRNDVIIRETQSQKTLALYGDWSKKFSTLDNKSQPKVMNFNQFEDQLVVGDDKDNISVF
DIEKKLMISRFSNGNPFGTKITDIKFINEDDIGLLMCGSSDGIIKIYRSYSSSEDVEMIS
AWRGLTEMLLTPRSSGLITNWQQIRGSLLTTGDVKIIRVWDAHTESIELDIPAKSSSLIT
SLTSDQLVGNIFVAGFADGSLRVYDRRMEARDAVVRRWRSGGAFINNVQMQRGGYRELVS
GTSKGVVDLWDIRSQHPVNTFYDETTTMTSMQLHEHAPILATGTRQIKIWTTSLSRFHGN
SFISSMAFHPKGPKYMKILQEVANRKIDSVIVELDDILQYQNENDLVSCIQENATHFIEL
FCREIDNLMPLPTKDISYKDDVLDVILTQRRLRNERLISESELFPSNLTRRYFFYFKTLS
VAVPLSVRQIKGDFLGQLITVRGIVTRVSDVKPSVMVIAYTCDQCGYEVFQEVNSRTFTP
LSECTSRECSQNQTKGQLFMSTRASKFSAFQECKIQELSQQVPVGHIPRSLTIHVNGSLV
RSMAPGDIVDVSGIFLPSPYTGYKALKAGLLTETFLEAQFVRQHKKKFGSFNLNSEMEER
VHELVAQGDIYDKLAKSIAPEIYGNLDVKKALLLLLVGGVDKRVGDGMKIRGDINICLMG
DPGVAKSQLLKAICKISPRSVYTTGKGSSGVGLTAAVMKDPVTDEMILEGGALVLADNGI
CCIDEFDKMDESDRTAIHEVMEQQTISISKAGINTTLNARTSILAAANPLYGRYNPRLSP
LDNINLPAALLSRFDVMFLLLDTPNKENDEKLAAHVSYVHMHNKQPDLDFEPIPPSRMRE
YIALAKSKRPVMNEEVNDYVVQAYIRLRQDSKREMDSKFSFGQATPRTLLGIVRLSQALA
KLRLADSVDVEDVEEALRLVRVSKESLYQDNRSKEDENPTTQVYTIIKKMSQEFGKSLPY
ENIVKTVRLRGFTMLQLSNCIKEYSYLNVWHLINEGNILKFVDDTISREEEDDPSVQLLS
KYANATIKKAASLTPLDQQVKELKQNNNNKLLVIRVGYKYKCFAQDAIVASKALHLKLVP
GKQYAYCSFPDTRLNVHLERLIHHNLKVGVVEQQETGAIKKQTNNKTNVFERKVTNTFSK
ATYGNTPYSNSDTKSIWALSIVAGTTYHLLSVNLNSGEVIHDTFNDSLNSDELFTRVKYL
DPFEVTSLNSIHVNILNLFKQENCSLNCTGNS---KPEASLDSVVRTLKLSSEMTTLVHL
LYNYLMDYNNEKILEISSNYKTFGSKVHMTLDGHALESLDIFSN---DGKKGSLVWLMDH
TRTPFGFRQLRQWISKPLVQQDEIDARLDAVDCISKEVSGFFEALNQMLKTTPDLMRTLN
RIAYGNTSRKEVYFFLKQINGFIDHFKKHSNNGKIYAQSRILREIFTQIRDIFQEIPRLL
SMINVIAVMVTQAVGFFNNNYNSEDIIAIQRDIEGVKRDLMDELKNIKRILKRPHLEYRD
TVEYLVEVRNTQVKGLPDDWIKVNNTKAVSRFSTPVTAKLTEKLQYHKELLMQKCNDEYE
RFLGKVNKEYPSLKVVIQNLASYDCILSLAATSCNVNYVRPKFVTDQTVAVKNGRNPIIE
SLNVHYVPNDVNIKQSDNKINIITGPNMGGKSSYIRQVALLIIMSQIGSYVPADHMETSI
FDKILTRIGAHDDLLRGDSTFKVEMMEILNILRTCTPKSLLLLDEVGRGTGTLDGRAISY
ALLKYFVELEPLILFTTHFSKLESLASKHIKNFYMDYVEEKWSSVIFLYNLIPGSSNDSF
GLNVAKLANLDKDIINRAYEISEKTKQEEEAEATLKLKNVLQMTTVQPFEATDLFKLNNV
NLDTLTENFPLEFYFEYLILWPELFFKSVESNHDISGYMMAKTEGKGQEWHSHITAVTVC
PEFRRISLASMLCNTLEAITDPHNVNFIDLFVKCNNQLAIMLYEKLGYSVYRRVVGYYND
GKDAFDMRKAMARDKGQNIRKDGRKHKCYPHEVKEDPEVSPITEEMFSSWSLFIMLFLLI
SALWSSYYLAQRRIRAVHETVLSIFYGMIIGLIIRMSPGHYIQDTVTFNSSYFFNVLLPP
IILNSGYELNQVNFFNNFVSILMFAIPGTFISAVVLGIILYIWTALGESVNISFVDAMSV
GATLSATDPVTILSIFNAYKVDPKLYTVIFGESLLNDAISIVMFETCQKFRGQPATFASI
FQGMGLFFMTFSISLLIGVLIGILVALILKHSHIRRYPEIESCLILLIAYEAYFFSNGCH
MSGIVSLLFCGITLKHYAYYNMSRRSQITVKYIFQLLARLSENFVFIYLGLELFTEVELV
YKPLLIIVTAISICIARWCSIFPLSRLVNWIFRVKRQRPDEIPYNYQMMMFWAGLRGAVG
VALALGIQGEYKFTLLATVLVVVVLTVIIFGGTTAGMLEILNIKTGCIDENDSDDEFDDA
FSDSSNVLDNIFRSDSQWFQNFDDNILKPVFLDTNTPDKLAKLKKLQAARKGKASDEDFD
RVYDEVDEKQYLDLKRKQLLQDDFIVDDDGVGYVDRGVEDD--DENKKKKRKEPRKEEHQ
IGSLLNSIKPKKIAVDEFDDILGEFDSDNMKDAAQKRLLNQA-ASPTMVKKTKDDELIFK
RRPLNVSRVNFNSSNPGPGTPPLEFKYSKNQIIPATDSFQMFWLDFVEINNSLILFGKVK
ANDGNLVSAMVQINELNRELFFLPREGHSAAEIHEEIPLLMEKYGLANIRAKPQKMKYAF
ELPDIPHETEYLKVLLPFNCPLIPPDLCSETFSHVFGGNSNIFESFVVQNKIMGPCWLEI
KNGDFSLKNASNCSSEVAVD-IQNIKVIEKKAICNLKCVSLAVQTMMNPVENKQEIVSIT
LSTYKTISLESPIPEDIKADEVVTLVRPSGFPVGFGSLAKQKPGELRIFNNEKSLLSCFC
AMMKVMDADVLIGHRLESVYLDVLVHRLYDLKVPTFSSLGRRTRKEWPNNGRSQSLELVA
GRLVCDIGNEMGQSLTKCQSWDLAEMYKVTCDKDHKSLDINFQNPQYRSEVNSMVMAFQE
NITNSFIAAEVSFRIQLLSLTKQLTNLAGNAWSQTLGGTRSLRNEYILLHEFARNGYVVP
DKESRQARTQRMKKNDTAPSSKAKYQGGLVFDPEKGLHKNYVLVMDFNSLYPSIIQEFNI
CFTTVQRNLHDNEMPEVPEDNVQGVLPRLLANLVARRREVKKIMKTEMDPHKLAQCDIRQ
QALKLTANSMYGCLGYVNSRFYAKPLAMLVTNKGREILMNTRQLAESMNLLVVYGDTDSV
MIDTGCDSYADAIKIGQNFKRLVNERYKLLEIDIDNVFKRLLLHAKKKYAALNVSAGNET
VLEVKGLDMKRREFCPLSKDVSTYVLSHLLSDKDPETALQEIYAYLEEIKSKVENNQIRA
DKYKINTKLSKDPSAYPGAKTMPAVQVALKMRKAGRVVKAGSVITFVITQNNDETMHFAE
RAYALNEMIKSNNLVPDPDYYLEKQIFSPVERLLERIEGFDVVRLSNALGLESKKFLKR-
YNSINNLQPLETTISDVERFATSAILELSCMCSKQFPFGGIVASNKMCFNGIQCGCDHIL
SPIQLTAQLEATIRVHISLYYAGWLICDDLACGTVTRQMSVFGKRCLNEGCTGVMRYKYS
DKQLYNQLLYFDSLFDIEKNKKEETESSIRALAEQNRELFEISRSVIQKYLSECGRRYVD
MGGIFDMKSDFKFSNLLGTVYRQGNIVFSNDGKQLLSPVGNRVSVFDLINNKSFTFEYEH
RKNIAAIDLNRQGTLMLSIDDDGRAILVNFKSRNVMHHFNFKEKCYQVKFSPDGKLFALA
TGRFLQIWKTPDVTDRQFAPFVRYRVHAGHFQDITSLTWSQDSRFIISTSKDLTAKIWSV
FSEEKDLATTFAGHRDYVMGAFFSKDQEKIYTVSKDGAVFIWEFTAKEDSDEIDISKYSW
RISQKHFFYANAKVKCVTFHPASSLLVVGFTTGEFRLYELPSFTLIQQLSMGQNPINSVS
INESGEWLAFGSSKLGQLLVYEWQSESYILKQQGHFDSTNSLTYSPDGSRVVTAAEDGKI
KVWDVVSGFCLATFEEHTSSVTQVQFAKKGQVLFSASLDGTVRAWDLIRYRNFRVFTAAE
RIQFNSLAVDPSGEVVCAGSVDSFDIHVWSVQTGQLLDTLAGHEGPISCLAFSQENSILA
SASWDKTIRIWSIFGRSQQVEPIEVYSDVVALTIRPDGKHVAVSTLRGQITMFDIESGQQ
IGNIDCRKDIISGRHLEDRFTSKTSERSKFFTTIHYSFDGMAIVAGGNNNSICLYDIPNE
VLLRRFMVSKNMTLNGTLEFLNSGKMTEAGSLDLIDTDGENSDLEDRIDNSLPGSRRGDL
STRRVRAEIRVTSVQFSPTATAFAAASTEGLLIYSVNDSLLFDPFDLDMDVTPEATLEAL
QEKEYLNAFVMAFRLNEQYLINRIYEAIPVSEIALVSNNLPVVYLNRILLFIGGLAMESQ
HLEFNLIWVKSLLSSHGSYINAHKHTFSSAIRSLQRFIGRVAKDMVTINTDNKYAYQFLT
STDGTVAQEMVTISEVKESNVHTRTAAHTHIKGLGLDDTGVAKKVEGGFVGQIEAREACG
VIVDLIKAKKMSGKAILLAGGPSTGKTALALAISQELGPKVPFCPVVGSELYSVEVKKTE
ALMENFRRAIGLRIKETKEVYEGEVTELTPEEAENPLGGYGKTISHVVVGLKSAKGTKTL
RLDPTIYESIQREKVNVGDVIYIEANTGAVKRVGRSDAYATEFDLETEEYVPLPKGEVHK
KKEIVQDVTLHDLDIANARPQGGQDVVSMMGQLLKPKKTEITEKLRLEVNKVVAKYIDQG
VAELVPGVLFIDEVNMLDIEIFTYLNRALESSIAPVVVLASNRGMTTVRGTEDVVSPHGV
PPDLIDRLLIVRTLPYNRDEIRTIIERRAKVENLNLAETSLDLLADMGVETSLRYVLQLM
SPAGILAQTSGREEIMVSDIEEAKSLFLDAKRSTKVLETTKNYTEDSLKSLSLIASHSHI
TGLGLDEQLQPRPTSEGMVGQLQARRAAGVILKMVQNGTIAGRAILVAGPPSTGKTALAM
GLSQSLGKDVPFTAIAGSEIFSLELSKTEALTQAFRKSIGIKIKEEAELIEGEVVEIQID
RSITGGHKQGKLTIKTTDMETIYELGNKMIDGLTKEKVLAGDVISIDKASGKITKLGRSF
SRSRDYDAMGAETRFVQCPEGELQKRKTVVHTVSLHEIDVINSRTQGFLALFTGDTGEIR
SEVRDQINTKVAEWKEEGKAEIVPGVLFIDEVHMLDIECFSFINRALEDEFAPIIMMATN
RGISKTRGTNYKSPHGLPLDLLDRSIIITTSEYNEQEIKTILSIRAQEEEVELSSDALDL
LTKTGVETSLRYSSNLISVAQQIALKRKSNTVDVIDIKRAYLLFLDSARSVKYVQDNESN
YIDDKGKVDIRVAMDTTYNSGDDDYYAVSKLAAKDKPDTVSGMFRSHDFSYLRLRPDHAS
RPIWISSDGRIILESFSPLAEQAQDFLVTIAEPISRPSHIHEYKITAYSLYAAVSVGLET
DDILSVLDRLSKVPVAQSIIDFIKSATVSYGKVKLVIKHNRYFVETSQADILQMLLKDPI
IGPLRIDSDQQVS----VNNATGTSTNINPNDVEAMFSAVEREDDDDIDAVHSFEIANAS
VEIVKRRCQEIDYPVLEEYDFRNDHRNPDLGIDLKPSTQIRPYQEKSLSKMFGNGRARSG
IIVLPCGAGKTLVGITAACTIKKSVIVLCTSSVSVMQWRQQFLQWCTLQPENCAVFTSDN
KEMFQTESGLVVSTYSMVANTRNRSHDSQKVMDFLTGREWGFIILDEVHVVPAAMFRRVV
STIAAHAKLGLTATLVREDDKISDLNFLIGPKLYEANWMELSQKGHIANVQCAEVWCPMT
AEFYQEYLRESARKRMLLYIMNPTKFQACQFLIQYHEKRGDKIIVFSDNVYALQEYALKL
GKPFIYGSTPQQERMNILQNFQYNDQINTIFLSKVGDTSIDLPEATCLIQISSHYGSRRQ
EAQRLGRILRAKRRNDEGFNAFFYSLVSKDTQEMYYSTKRQAFLVDQGYAFKVITHLHGM
ENLPNLAYSSARERRELLQEVLLKNEEAAGIEVDDADNTIGRKNKAVRGEGSLAGLAGGE
DMAYMEYSTNKNKDLKEHHPLIRKMYYKNAKKMSINICRDNHDPFYRYKMPPIQAKVEGR
GNGIKTALLNVSDVARALNRPTAYLVKYFGFELGTQTSISVDKDRYLVNGVHEPAKLQDV
LDGFINKFVLCGSCKNPETEIIIKSSDLVRDCKACGKRTPMDLRHKLSSFILKNPPASIK
KKKKAATASANVEEDDDEARQINAAASTLEVKDDEWAVDMSEEAIRKRAKELQVSSSLTK
LDEFGEWMLKDDEPSDVELYKKASELEILNEPKLGCVLAQCLFTEDIVSEVSEHTAFLTK
VLANEDFEKNFLGGIERFLGLDHKDLIPQLPKILVQLYNNDIVSEEVIINFGTKVSKKFV
PKEVSKKVRRAAKPFITWLENAESDDDEEYSHRSSLKRGHKPFKSKHASKGALKRIHKGV
NNKQIKGTSKLQRKNKAKQLKVQKMMTSLESRKLFEGSNGAEKIVTIIPLTADVDSSDIV
RKLMVSADLEMVASIRNYQIKKFKSTLKIIVPDSNFLNILDCAKIADFVVFGLSGTSEVD
EFGEQIIRALELQGISSYIGVVPNLSKVPKEKQLDVKQSLESYFRHFFPNEDHVYNLEKP
SDSLIVLRTLCQKLPRPVTWRDNRGYLVAENVDYNGHLVVQGTVRGIGFHANRLVHVPGL
GDFQVSRIEKISASQRLNNTFESNENRDDLEEYAPADLEMSDADFADNLRSQRSDETDKS
AEVPKGTSEYQAKWYLNDVIQPLSDEEVEQARDANVNDENEDMFVELSPEEEERQLNEYA
LEDEDREFPDEIELNPAESAIEGLKRYRGLKNLYNCMWDVDEKDPPEWKRLLRIGNYKYT
RNRVLKEASKQVMAGDRVRIYIAFPKNLLEQQVLFAIYGLLAHEHKNTMANFTLQRWEEY
DKPVPAEEPLVVQYGIRRYTIQPLFSADANSSNNVHKFDKFLHPDTRSVATCIAPVDFTQ
SPAIFFKPSSDGELVGHGTFMNADHTRVLAKRAILTGHPFRFHRNVVTVRYMFFRPEDVE
WFKSIPLFTKSGRSGFIKESLGTHGYFKATFDGKLSAQDVVAMSLFKRMWPKASSPWNNM
SKLNEEIDEGLYSRQLYVLGKEAMLKMQLSNVLIVGLKGLGIEIAKNVALAGVKSLTLFD
PEPVTLQDLSTQFFLNENDIGKKRDLASQSKLEELNAYVPIKVLDHLDESELGSFQVVVA
TEVSLEDKIKINSYCHANDIKFVSTETRGLFGNVFVDFGDDFTIIDPTGEEPRTGMVSDI
EADGTVTMLDDNRHGLEDGNYVKFSEVEGLEKLNDGTLYKVEVLGPFAFRIGSIEHFGTY
KKGGVFTEVKVPQKMSFKSLKDSIQNPELIFSDFAKFERSAQLHLGFQALHHFKIRHDQL
PRPMNNEDANELVKLVTDLGADVNEKLIRELSYQARGDIPGVVALFGGLVAQEVLKACSG
KFTPLKQYMYFDSLESLPDVFPNEETTQAINCRYDNQIAVYGIDFQKKVANSKVFLVGSG
AIGCEMLKNWALMGLGSGSDGYVVVTDNDTIEKSNLNRQFLFRSKDVGRNKSEVAAEAVV
AMNSDLKGKIEPKIDKVGTESEEIFNDAFWQDLDFVTNALDNVDARTYVDRRCVFYRKPL
LESGTLGTKGNTQVVVPRLTESYSSSRDPPEKSIPLCTLRSFPSKIDHTIAWAKSLFQGY
FFDVPENVNMFISQPDFIEQTLKQSGDVKGIIESILDSINNKPKNFEECIQWARLEFEKK
FNHDIKQLLYNFPADAKTSSGEPFWSGAKRAPTPLIFNINEENHYDFVVGGANLRAFNFG
LNDQSKDFYESVIENMDIPVFKPNVNLKIQVNDEDPDPNAQ-SGDEVDTLIKSLPAPSSL
SHFALQPAEFEKDDDSNHHIEFITACSNCRAENYSIELADRQKTKFIAGRIIPAIATTTG
LVTGLVNLELYKIVDGKDDIEQYKNGFVNLALPFFGFSEPIASPKGKYNEKTYKIWDRFD
IQDIKLQELIDNFEKNGLEITMLSYGVSLLYASFFPPKKLKDRLNLPITELVKVVTKNEV
PSHVRTMILEICTDDKDGEDAEVPYITIHLTSLTPNQVNDELNKMQQFIKKEAEEKAREI
RLKADQEYEIEKTNIVNNETNNIDVNYEARLKKISLKQQILKSTISNKIRLRILAQREAC
LEEIFDETKGNLKQLVSDEGKYKTVMSNLILESALKLLEPRIVVKLVQRDRDLVESLLDD
VKEEYKKHFTKDLEIVISDDLSESFMGGVIVSDSKGKIELNNTLDERLNLLNHAALPAIR
LEMFGISKTRKFFD
[9] Tx1072389
MSLNIPNAPNANLFKQGYNTYDSEDGAVLRNIDACRTIASTVQTSLGPYGRNKIVINHLQ
KMILTSDAATILRELDVVHPAAKLVVMASQQQEAEMGDATNMVIVLAGELLRKAEDLLRM
GLKTSDVIRGYELAQTFALQELENLVVDKVEDIRSQSELSKAIRTVVASKQSGSEDFLAD
MVAEAVLAVLPKNPVNFNVDNVRVVKIMGGSLEQSRVVKGMVFGREPDGSVKKAVRAKVG
VFSCPIDTSVTETKGTVLLHNAKEMMEFTKGEETQLEAQIKELFGSGLRVVVAGSTVGEL
AMHYLNRFGILVIRILSKFELRRLCRVVGATPLARLGAPMPDEMGSIDVVETLEIGGDRV
TVFRQEGEATRTATLVIRGATQNHLDDIERAVDDGVNVVKAITRDPRLVPGAGATEMQLV
ERIQAFGDKTPGLAQYSIRKFGEAFEVIPRTLAESAGLDATEVLSRLYTAHHKDSWNTGV
DIENENTGILDAKGEGILDLMISKSWAIKLATEAARTVLSVDQIIVARQAGGPKPPGPNP
NWDED-------------------------------------------------------
------------------------------------------------------------
---------------------MAILRLLSEEVFDFSADQMTSSKTKSLKTTMCAEFSAIF
QLCNEVLNSATQPSLIKATLETLLRFFNWIPLGYIFETPLIDTLRTRFLETPDFRNITLK
CLTEIGGLQTGQAYDEKLVHMFTEVLTTISKIIPLAMDLKSTYNSSNSRDQEFIQNLALF
LTNFFSVHLSLIENLINRDFLTHAHFYLIRISQIEDREIFKICLEYWTKLVQELYDEMLS
LPMTDVNPLVNMGGNPSVLANYPLRKHKYNEVLSNLRVVMIEKMVRPEEVLIVENDEGEI
VREFVKESDTIQLYKTTRECLVYLTHLDVVDTESIMTDKLARQVDGSEWSWANCNTLCWA
IGSISLAMNEETEKRFLVTVIKDLLGLTEMKRGKDNKAVVASNIMYIVGQYPRFLKAHWK
FLKTVVNKLFEFMHESHEGVQDMACDTFIKIARQCKRHFVALQPGENEPFIEEIVRTMRK
ITCDLSPQQVHTFYEACGYMIAAQPQKNAQERLIHELMSYPNAAWDAIISQATSNPQILQ
DPETIKVIGNVMKTNVSACMSIGSYFYPQIGRIYHDMLSMYRATSQMISDAVARDGEIAT
KMPRVRGLRTIKKEILKLIEIYVEKADDLEMVRTIIVPALLDAVLVDYNRNVPNARDAEV
LKVMSAIITKLAALMEDQVPNIMENVFECTLEMINKDFSEFPEHRVEFFTLLRAINLKCF
PALLKLDNRQFKFVIDSCMWASKHDNREVEYAGLNMCLELITNIAETDPGTSNAFFQQFF
VPVLQDVFFVLTDTDHKAGFKSQSSLLSRMFFFVTAPKIQGPVYQPDQAPAGTTNKDYLS
GFVSNLLQNAFPNLQAGQIKMFVEGLFTLNNLNDKFKLNLRDFLIQLKEFAGDNAELFAE
EKEQSERDAKAAERERLSKVGGLLKPAELAVANLPPENERALRACSDIVSFLVQDHEAKK
DVNLNSLRARMSKKHRLTNMPALTAIIAAIPEHYKKYILPKLIAKPIRSASGIAVVAVMC
KPHRCPHIAYTGNICVYCPGGPDSDFEYSTQSYTGYEPTSMRAIRARYDPFEQARGRVDQ
IKSLGHSVDKVEYIIMGGTFMSLPVSYRESFISQLHNALSGYQGTSVDEAVEAGEMSNIK
CVGITIETRPDYCLPTHLTDMLRYGCTRLEIGVQSLYEDVARDTNRGHTVASVAETFCFS
KDAGFKVVSHMMPDLPNVGMERDLDQFREYFENPAFRTDGLKIYPTLVIRGTGLYELWRT
GRYKNYTPNALIDIVARILALVPPWTRIYRVQRDIPMPLVTSGVENGNLRELALSRMKDF
GTTCRDVRTREVGINEVKNKIRPSQVELVRRDYTANGGWETFLAYEDPKQDILIGLLRLR
KCSKKYTYRPELVGQPTSLVRELHVYGSAVPVHARDPRKFQHQGYGTLLMEEAERIARDE
HGSAKISVISGVGTRDYYRRLGYWLDGPYMSKNIENTITTDANGGIRYVYKEIDPVYDSD
DSDAQATNTIGSIPLTFYDSYPHIGYDINGKKIMRPAKGEALDALLDSIDVPKGWTGLTD
PATGKPLNLSQDELEILRRIQTNEMPEEGYDPYPATVEYFTGIEEIMPLSAAPEPKRRFL
PSKHEAKRIMKIVRAIREGRILPYRPHEEEETHYDIWQDERPDHIMNIPAPKMPPPGYDM
SYNPPPEYLPTKSERQEWESTDPEDREKEYLPTGYDSLRKVPGYENFIKERFERSLDLYL
APRVRKNRLNIDPASLLPKLPRPEELKPFPTVCSTLFRGHDGRVRSLAIDPTGNWLASGG
DDGTVRVWELTGRQVWSAKIEEAVNVVRWRPEDNALILSAAAGEDIYLLVPPIVDPETEA
VGKAVLDKATNKEPVAKWTRPGSRLADEGALIKITVRTTVKVISWHKRGDFFSTVSPTAQ
RSAVAIHTLSKHLTQIPFRKLPGIPQTVQFHPSRPLFFVATQRTIRSYDLQKQELVKIIQ
PGARWISSFDIHPGGDNLIVGSYDRRLLWHDLDLSTRPYKTMRFHSKAIRAVKYHKGFPL
FADASDDGSLQIFHGKVVSDMMENATIVPVKVLKGHKIKSALGVMDIDWHPREPWCVSAG
ADGTCRLWMSPTVGYIAPEFKGKHAQMVEVKAKIEASSWIPQPLIDAQIAWFYNELGIDD
VYFELETPDAIVSNIVSLYAAKIAAFAREDRRQEIKLDMEAVDHAIYIDTSEPGPRYEHR
LEKRYLDSSSTFRVETFRSAKTTMRCYFVYECQFVDPPSPQETRLEVIADRLFLAKATKN
TKEIYQDVIELAVSRNGPVIEVFDIEDSKEKRLVVAFRRRTAEGLFSALSDLYHYYGVTS
SRKYVEQFSNGITVICLYLKPAPKFPPLEASIHQITKEISLLYCIPQNKFQPLFASGRLS
LQETVYAHCLMVFVQHFLNRLGSEYGSLVSALDPTNSAHAELLSKIKKRLRAQTFTAGYI
HEIIGMYPELIQSLYASFAATHLTIGPITPTPSFAALSDAQLKDLIIKTCSNEHEILVMD
AFCTFNNALLKTNFYTPTKVALSFRLNPSFLPAIEYPQPLYGMFLVVSSESRGFHLRFRD
IARGGIRIVKSRNKEAYAINARSMFDENYGLANTQQRKNKDIPEGGSKGVILLDAAHQGS
VAFEKYIDSIMDLLLKAGIKNPIVDLYGKQEILFMGPDENTADLVDWATEHARSRRAPWW
KSFFTGKSPKLGGIPHDAYGMTTLSVREFVKGIYRKLELDPSKVRKMQTGGPDGDLGSNE
ILLSNEKYTAIVDGSGVLVDPNGIDHEELTRLAKARVMISQFDITKLSEAGYRVLVDEIN
VKLPSGEVVDNGTSFRNTFHLRDLTDSFVPCGGRPESVDLSTVGKLIKKGKCTIPYIVEG
ANLFITQDAKLRLEDAGCILFKDASANKGGVTSSSLEVLASLSFDDKGFVDNMCVGAGQA
PAFYQAYVKEVQAKIKDNARLEFEAIWREHQQTKIPRSTLSDTLSIAITKLDEELQKTEL
WKDEKLRNSVLQDALPKLLLEKIGLNTIIERVPDSYLRAIFGSYLASRFVYEFGSAPSQF
AFFDFMSKRMQGAREQDKEATVYIGNIDERVTDSLVWELMLQAGRIVNVHLPKDRVTQTH
QGYGFVEFISEEDAEYAARIMNQVRLYGKPIRVNKASADKKPIEVGAELFIGNLDPMVDE
KTLYDTFSRFGSLQAPPKIARDESGLSKYGFVSYATFEASDDAIANMNGQYLMNKDVSVQ
YAYKKDGKGERHGDEAERMLASSGQKNNVVGVSAADLQFGQPVYETHPHLLKPGEITAGI
TAQEYADRRSRLAASLPANGIAILASSDTKYRSGAVFYEFHQEPNFLYLTGFNEPDAVAV
IQRGPSEYIFHLFLRPKDPKAEQWEGARSGEQAALDVFNADESGDINRLHALLPPLISGA
SEVYTDVTK---GFGRFLRKSLKPLMHELRVIKSEAEIANLRLAGKYSGRAITNAMRHRW
TREKDLGAFLDYDFKGNGCDTTAYIPVIAGGRNALAIHYVRNDNVLHDGQIVLVDAGGEY
GGYIADITRSWPINGRFSDAQKDLYEAILRVQRSSVSLCRESANMTLDKIHEVTEHGLKE
ALKQLGFDMKGDAMYTLFPHHVGHYIGLDVHDCPGYSRSVPLKAGHCVTVEPGIYVPDDE
RWPAHFRGMGIRIEDSVCVQDDSPLVLTTEAVKEVVDIEALRMSIDFPKEEESVLKLWKE
IDAFQRQLQLSEGRPLYTFYDGPPFATGLPHYGHLLASTIKDIIPRYWSMKGFHVERRFG
WDTHGLPIEHEIDKKLGITGKAAVMELGLEKYNAECRAIVMRFSAEWRATIDRLGRWIDF
DNDYKTMDPKFMESTWWVFKSIFEKGQVYQGYRVMPYSTALTTALSNFEANQNYQDVTDP
AVVVSFPLLEDPNTCLLAWTTTPWTLPSHTGLAAHPDFEYVKIHDEVSGKNFILLEKLLG
TVYKDVKKAKFKKLSTIKGSEMLGWKYEPLFDYFYDEFKDYGFRVLNATYVTDDSGVGIV
HQAPAFGEEDYNVAIDHGVISEKRPPPNPVDERGLFTSKVRDFEGMHVKAADKAIIKHLK
GTGRIVADSQIKHSYPMCYRSDTPLIYRAVPSWFIRIPEIIPQMLTNIEDSHWVPSFVKE
KRFANWISGARDWNVSRNRYWGTPIPIWVSDDFEEKVCIGSIAELKELSGYEDLTDLHRD
KIDNITIPSKMGKGTLRRIEEVFDCWFESGSMPYASQHYPFENKDKLEKSFPGDFIAEGL
DQTRGWFYTLLVIGTHLFGVSPFKNCVVNGIVLAEDGKKMSKRLKNYPDPAIVMEKYGSD
ALRLYLINSPVVRAEPLRFKEAGVKEVVAKVLLPLWNSYKFFEGQVALLKKIENVDYCFD
PAAEATNVMDRWILASCQSLLKFVNEEMAGYRLYTVVPRLLGLIDNTTNWYIRFNRKRLK
GELGLTDTKHALNTLFEVLFTLVKGLAPFTPFITDTIYQRLRPHIPKDLQAEDPRSVHFL
PFPDVRSELFNEEIERRVGRMQKVIELARVSRERRTIGLKTPLKSLVVIHPDSVYLDDVR
SLEGYITEELNIQELVLSSDEAKYNVQYSVTADWPVLGKKLKKDVQKVKKALPGLTSDQV
HKFVLDKTITVDGIALEDGDLVVKRGLKDDESSKKLETNTDDDVLTILDAEIYPELADQA
LAREIINRVQRLRKKAGLQPTDDVKMEYKVLSDIGLANAFASQSSTIEKALRRPIDHHVV
EAGVILEEEQEISKALFLLRLLKLSHSEMDESFIGKTGGEIFHEMMLRQGVKHIFGYPGG
AILPVFDAIYNSKHFEFILPKHEQGAGHMAQGYARASGKPGVVLVTSGPGATNVITPMQD
ALSDGTPMVIFTGQVVTTAIGSDAFQEADVIGISRACTKWNVMVKNVAELPKRIAEAFEI
ATSGRPGPVLVDLPKDVTAAVLRKAIPTGSTIPSSQASKIAAHIRQQLEATVSRVANLIN
IAKKPVIYAGQGVISLPQGPQLLKELADKASIPVTTTLQGLGGFDELDPKSLHMLGMHGS
AYANLAMQEADLIIALGARFDDRVTGSIVKFAPQAKLAAAEGRGGIVHFEIMPKNINKVV
QATEAVEGDVVDNLALLNPLVEAKDRKDWFDLINFWKEKFPLSYEKASRTGLIKPQTLIE
ELSNLTDHRKEDTIITTGVGQHQMWTAQHFRWRYPRTMVTSGGLGTMGYGLPAAIGAKVA
KPDALVIDIDGDASFNMTLTEMSTAKQFNIGVKIIVLNNEEQGMVTQWQNIFYEDRYAHT
HSENPNFMKLADAMGIQARRCVKPDDVRDALKWLIESDGPAFLEVVTDRKVPVLPMVPAG
SGLHEFLFFDDTKDKERARHGFEDHYASEENWYMYFTDKRHETTGNPQTEADLQPWRMKD
RLKTVSAALAICLNIGVEPPDQLKTNPGAKMEAWQDPTNPVAKALETIGKALQAQYETLA
IRTRYKQYLDPSVEETKKFTQSLRRNAKEERVLFHYNGHGVPKPTASGEIWVFNKNYTQY
IPVSLYDLQTWLQAPTFYVWDCSDAGNIINNFHRFVQKHEEEEAENVSDTAQAFTPYIHL
AACGVKENLPTNPLLPADVFSCCLTTPIEMALWFFCLQNPLPSNITPERKKLPGRLQERR
TPLGELNWIFTAITDTIAWTSLPRDLFRQFFRQDLMVAALFRNFLLAQRVMSTYNCHPQS
FPVLPDTHTHPLWASWDLAVEMALSQLDMLEEKENGTDYEFQNSSFFTEQLTAFEVYLTQ
GAVTKKAPDQLPVVLQVLLSQQHRVRALILLGKFLDMGPWAVNLALSIGIFPYVLKLLQS
AANELKPVMVFIWTRVLAVDITCQTDLLKDSGYMYFASILKPNEGLVVDSLEHKAMCAFI
LARLCDGYKQGQTVCNQSEIMNYCLAHLQNENPLLRQWACLCISQLWNDLPDAKWRGIRE
NAPSKLALLVRDVCCEVRAAMLYAMTTFLGIADLTDEVARIEENISWTVMEMAYDGNAMV
RKELLVYFSKFIHRYENKVLVAAYEQLLEEREYRKATAHGIAHNSIFAAVWKHILIMAVD
PHPEVGRNATIIVDYINIALLQSPIGGLTQNLFEDISRSAAAPKPAPGRRTTSFLFHTLP
GFAVYHAAKEPVQYKPRDAPVIPLESTFFEWSIEYFREPQMKPSEADEPGSTDYNERLWR
RSRNEAILRETQPQKEIAGSGKWTNQAGFFNNQSQPSKMTFHQFEDHLAVSDDRDTICIW
DWKKSGRLNRFSNGNPEGSRISDLQFINEDDQAFLMSGSSDGVIRIYRNYDSEKKIEVAS
AWRALTHLVPSNVNSGMVFDWQQVSGKLLVAGDVKVIRVWAAAPEVCVVDINARSGSCVT
SLTSDQMTGNTFVAGFGDGAIRVFDTRNRPQEAMVKKWKDEGVWVKSVHMQRGGQRELVS
ASINGKVKLWDIRMDKCLRTINTTGDGLRTASTHEHLPVFAVGTHTVKVYNFELSRVSTT
SPISATAFHPPRLKYMEILQKIADRDEEEITIDLDDLAEA---LNLVSSIEINAKHYLDI
MSKAVDKVMPDVTRDVTYKDDVLDVLMAQRTYRNRLLELEQELFPAELTRRYTLNFKPRV
PLKALAVRQVRGEHLGALITVRGITTRVSDVKPTVEVNAYTCDRCGCEIFQPVGTKTYGP
LTECPSQDCKTNQTKGQLHHSTRASKFQPFQEVKIQEMAEQVPVGHIPRMLTVLCHGALV
RRINPGDVVDIAGIFLPTPYTGFKAIRAGLLTDTFLEAQHVTQHKKAYEDLALDNRVFKR
IEQYRASGHVYEYLAKSIAPEIYGHLDVKKALLLLLVGGVTKSMGDGMRIRGDINICLMG
DPGVAKSQLLKYITKVAPRGVYTTGRGSSGVGLTAAVMKDPVTDEMILEGGALVLADNGI
CCIDEFDKMDDTDRTAIHEVMEQQTISISKAGISTTLNARTSILAAANPLYGRYNPRISP
VENINLPAALLSRFDVLFLILDTPTRDTDALLARHVTFVHMNNKHPDTDGVVFTPHEVRQ
YVAQARTFRPVVPTPVSEYMVKAYVKMREQQSRDEKNKKQFTHTSPRTLLGILRLAQALA
RLRFSEEVVQDDVDEALRLIEASKESLYQDQGFGRDMSPSSRIYNMVRALAESGQMELSM
RKVEERVIAKGFTRDQWQTAVMEYANLDIWQTAGSGTRLIFIVSAISSEAEKARKVELHK
QWVKKKGAKTGKLTPLELQFLEIKRKQMDTVLIVEVGYKFKFFGEDARTAAKVLSIVCIP
GKRFASASIPVHRLSVHAKRLVGAGLKVGVVRQIETAALKKAGDNRNAPFTRKLTNVYTK
GTYVDDIDGLEATGYLLCITESKKVDVGILAVQPATGDIIYDTFEDGFMRSELETRLLHI
APCEFLLVGELTKATDKLIHLSGDTIRVERVKQGKVAESHVTQFYADLKLPEQVTLCLSA
MIIHMTEYGLEHVFDLTKYFQSFSTRSHMLLNGNTLTSLEVYQNQTDYSEKGSLFWTLDK
TKTRFGRRLLRKWVGHPLLDQTQLEDRVSAVEELKDGHQTKVDKLQALLRNIIDLERSLI
RIYYGKCTRPELLTALQTLQRISNEYSYVRGPADAPFKSALINNAIASLPAIGETVIAFL
DMISAEAARKDDKYAFFHEDHETEDITDHKLGIAAVEQELDAHREVATDTLHQRKIIYVA
GIEYLIEVPNQDLKRVPASWTKVSGTKKASRFHTPDVIRMLRERDQHKESLSAACETAFH
TLLSSISAHYGPLRDAISGLSTLDCLLSLATVAAFPGYTKPTFVSSTRISIQGGRHPMVE
QLPSTYIPNSTTLSNADPRAILITGPNMGGKSSYVRQVALICLLAQLGSFVPADSATLSL
LDGIYTRMGAYDSLFTNQSTFQVELSETSSILKSATPKSLVILDELGRGTSTHDGVAIAG
AVLDHVVRERCLCLFITHYQSLASVARSFLRNVHMKFSAAKEEEITFLYEVGAGVAHRSY
GLNVARLANVPKAVLDMAATKSHELEMEVKQKKLRSVVDVMSMTSIRPFHAMDIFHFNPT
NLDPLTETYDLNFYLSYIARWPHLFDVAEGQDGTVDGYIMGKLESSPLPFHAHITALTVA
PHARRLGLARTLSSSLETNGDQYDAWFVDLFVRKSNKIAQALYTGLGYSVFRAVKDYYID
GEDAWDMRKPLARDKELHIRSDGEKWEISPEDIYDSPGPDSSQMEIFSSWALFIMIMLLI
AALFTSYMLQQKKVEAVHETVISIFAGMTVGLILRLSSGTSIQSLVSFNYQIFFNLLLPP
IILGSGYELHQANFFRNIGTILTFAFAGTFISAIVLGLILFVYTRIPDGFDMTFVDAISV
GATLSATDPVTILAIFNTYKVDPKLYTIIFGESMLNDAVAIVLFETAQRYKEGTLGLVSL
MEGIGIFLAVFFGSLLIGVCVGIGTALVLKYTYVRRFPKIESCLIILIAYASYFFSNGLH
MSGIVTLLFCGITLKHYAYYNMSRRTQLTTKYLFQVLAQLSENFIFIYLGLSLFTDSKLE
FKPLFIIVTVMGICVARWAAVFPLSRLINWFIRYRAKRADELPYSYQAMLFWAGLRGAVG
VALAAGLSGANAWALKATVLVVVVLTVIIFGGTTARMLEILGIRTGVIEEIDSDDEFDAL
ARSDSDLPPSLLHSEAAWFRQLDEGFIKPKLLLDGGKSAREKFAELRALKASGKYQVEEE
DLYEEVDEDGYKKVVRDRLNQDDFVIDDNGEGYADDGREEWDQASAAKRQREEDEKIEKG
ISNYFVAQSKAKVKTKALADLLGEVDTNVPRPTRKARALSPGVSSPVAKAVEREDTMDVA
QADGIVTAVNISGRPPTPTRAGETGKLDHTDAIEEDGSLHMFWTDYTEVNGSLCLFGKVQ
NKDRSFVSCFLKVDNILRKLFFLPREYREMKDVYEEVDELMGKMRVGMHKIKPCTRKYAF
ELPDIPREGEYLKLLYPYSKPQLQPEQTGTTFSHVFGTNTPLFEQFVLWKNIMGPCWLKI
EDAEFVLNNASYCKLEVQVSKPNLITALSENEAPPLTLMSVALRTTLNVKENKQEILAIS
ARIYQNISLTDTTPPDKLPCHTFTVMRPTSFPLGFENEVKKKKGMVKLVKQEQEILSFFL
ARLQVVDPDVLIGHQLEGVDFSILLSRLQAKKTPQWSRIGRMRRSAWPSSGKMGNFALIA
GRLLCDLANDAGKSAMKCTSWTLTEMCSIYLPGIRLEMDNEQALKTWATTKDGLMDYVGH
CEADTFFIAALALKVQLLPLTKVLTNLAGNSWARTLTGTRAERNEYILLHEFHRNKYICP
DKAVFKGKHQIEEENSGDVKKKDKYKGGLVFEPEKGLYDKFVLVMDFNSLYPSIIQEFNI
CFTTVDRLNLSEQVPEVPVDQDLGVLPKLIATLVSRRREVKKLMKDKTATEQLSTWDIKQ
LALKLTANSMYGCLGYTKSRFYARPLAVLTTYKGREILRSTKDLAESNSLQVIYGDTDSV
MINANVDNVKDALRVGEEFKKAVNERYRLLEIDIDNVFRRILLQAKKKYAAINLVDGKYD
KMEVKGLDMKRREYCNLSKEVSAKLLDEILSGDDMELVVTRIHDYLREISTKMREGAVPT
HKYTIYTKLGKAPQDYPQADSMPQVQVALRELSRGKTVRKDDVIAYIVTGDGKSSEGPAK
RSYTPQDSKAESGLTPDVEWYLYKQIFPPVERLCANIAGTDTVRIADCLGLDVRKYSINN
NNGEAEISPLESQIDDEVRFKDAFRLRLQCACKGKFGFEGLVGSLSCSAAGITCRCGHTL
SNISIIAQLEHQIRQQTSRYYEGWLVCDDQACGNRTRQMSVYGHRCLGPGCLGKMHYEYT
EKMIYNQLLYFSSLFDVEKAKTAAERELVMALVEHNRVRFGTLKAVVEKYLDKCGRQWVA
MDSLFGMKTEFKFSNLLGTVYSQGNLLFSPDGTLLFSPVGNRVTVFDLVNNKSHTLPFAH
RKNIARLGLTPRGNLLLSIDQDGRGILTHVQRKIILYHFTFKSAVSSLAFSPSGRYFAVG
LERHVEVWHTPSTPELDFAPFVLHRRYAGHSDVVRAIEWSGDSRFFLSSSKDLTARIWSL
EAEDVSAKTVLGGHREGVAGAYFSKDQETIYTISKDGAVFERKYLPSPPDSEDTDLHARW
RITKKHFFLQHAKVTCVVFHPERNLLVAGFSNGIFGLYEMPEFNMIHSLSISQNDIDFVT
INKSGEWLAFGASKLGQLLVWEWESENQILKQQGHFDSMNALVYSPDGQRIVTAADDGKI
KIWDVNSGFSIATFTEHTSGVTGCEFAKRGNVLFTASLDGSVRAWDLVRYRCFKTFTAPT
RLSFSCLAVDPSGEVVCAGSLDSFDIHIWSVQTGQLLDRLSGHEGPVSTLAFAPNGGNVV
SGSWDHTVRIWSIFDRTQTSEHLQLQADVLDVAFRPDSLELAVSTLDGQLTFWNVAEAQQ
KSGVDGRRDISGGRKLTDRRTAANAAGTKSFSSIKYSADGQCVLAGGNSKYICLYSVASL
VLLKKFTVSINLSLSGTQEFLNSKLMTEAGPLGLIDEQGEASDLEDRIDRTLPGSTRGDP
SVRKRMPEVRVTDVDFSPTGRSFCAASTEGLLIYSLDTAPLFDPIDLDIEVTPAATLSVL
EEKDYLKALVMAFRLNEQFLLRKVFQRIPYEDISLVAKEIPVVYLQRLLRLVAKQSEETI
HTQICKVWVEAIVDAHGRWIKDNRVMLDAELRVIDRSLRKFQQEAFKAFEESRYTVEFHL
SQKPVEGEEMVTISEVKGSARDSRTAAHTHIKGLGLRPDGTAERHANGFVGQVAAREACG
VVVDLIRAQKMAGRAILLAGGPGTGKTALALAISQELGTKVPFCPITGSEIYSSEVKKTE
ALMENFRRAIGLKVRETKEVYEGEVTELTPEEAENPLGSYGKTISTLLIGLKSAKGQKKL
RLDPSIYEAIQKERVTVGDVIYIEANTGACKRVGRSDAYATEFDLEAEEYVPIPKGEVHK
KKEIVQDVTLHDLDIANARPQGGQDIMSMMGQLMKPKMTEITQKLRDEINKVVNKYIDQG
VAELVPGVLFIDECHMLDIECFTYLNKALESSISPIVILASNRGMCTIRGTEDLVSAHGI
PPDLLARLLIIPTNAYEPDEIKKIVRIRVTVEGLSITEAALDKIAEHGSRISLRYALQLL
TPSSILARVSGRNQIDVMDVAECEDLFIDARRSAAIFNNETGFVSKELRGLNLIAAHSHI
RGLGVDDTLEPRSSSQGLVGQEKARKAAAVILQMVKEGKIAGRAVLIAGPPSTGKTAIAM
GMSQALGSDVPFTMVASSEIFSLEMSKTEALEQAFRKSIGVRIKEESEMIEGEVVEIQTD
RSVTGGTKQGKLTIKTTDMESVYDMGSKMIDAMTKERVMAGDIISIDKSSGKISKLGRSF
AKSRDYDAMGVDTKFLQCPDGDLQKRKEVVHTVSLHEIDVINSRTQGFLALFSGDTGEIR
SEVRDQINTKVAEWKEEGKAEIVPGVLFIDEVHMLDIECFSFINRALEDELAPIVIMASN
RGNSRIRGTNYRSPHGLPLDFLDRVVIVSTHAYNTEEIQQILSIRAQEEEVEVTPDALAL
LTKIGQETGLRYASNLITTSQLISAKRKAKQVTIEDVQRSFQLFYDSGRSVKFVSEFEKR
LIGDSGAVNLSFAMELSMPRGSDEDEAKANLSVSQGRDSASHHFGNHDFSYLSLKPDHHN
RPLWIDLKGKIIMESFSPLATEAQDFLTTVAEPQSRPQFLHEYSLTPHSLYAAVSVGLDP
KDIISVLDKLSKVPIPGSIREFITGCTHSYGKVKLVLKNTKHFVESSDPEMLQRLLKDAV
IGPLRVHGTITTTPKMGPGTKNAAGVQGENANQEDIYAKLNEDDEDEADAVHAFEIADEG
VETIQKRCLELGLPVLEEYDFRNDDANANLDIDLRPIAQIRHYQEKSLSKMFGNGRAKSG
LIVLPCGAGKTLVGITAACTIKKGVIILCTSSMSVVQWRQEFLKWCNINPNDIAVFTSDN
KDRFTGNTGIIVTTYNMVAQQGKRSYDSQKMMDFLTSREWGLMILDEVHVAPAHMFRRVT
SIIKTHSKLGLTATLLREDDKISDLNFLIGPKLYEANWMELAEQGHIARVQCAEVWCPMT
TEFYTEYLNQSSRNKSLIWIMNPRKFQACQYLINYHEKRGDKIIVFSDNVYALKMYAQKL
NKVFIYGETGNTERLRILENFQHNSNINTLFLSKIGDTSLDLPEATCLIQISSHFGSRRQ
EAQRLGRILRAKRRNDEGFNAFFYSLVSKDTLEMVYSSKRQAFLVDQGYAFKVITHLQGI
ENLPDLAFTTPAERRELLQNVMIHNEAGGDDYEDDLFHRVDGKKGARRTAGNLSELAGGS
DMAYVEMNRSRNKDLKGSSAFFKKIQREQVKRMAINIRSDVKDPFYRYKMEKLQSKIEGK
GNGIKTVIVNLSSVANSLARPGAYVIKYFGFELGAQTNSNPADDRWIINGAHEASKLQEY
LDGFINKFVLCKKCKNPETEVVIKDGTIILDCKACGVRSDVDLRLKLSGFILKNQPKTGK
KNKKKAARNGNAAGSDDETRRINAEAQELDARDDEWTVDMSAEAVRARQQGLSDDLKNSA
YDQLGNWITNEVDVEDVAIYVKAKEFGIETKHRTLLVLVQTIFDDNIARQIPTRASMLKS
MVTSEKHEKALMGGVERFIGQKDPRFYEETSKILMALYNEDLFSEDFLTKWGTKASKKYI
DLPTSKKVRKSAEAFIIWLAEAESDDDDSHSHRSTTKGTQKAFKSRKTTKGALKEIAKGL
KSPHQQLMSKFDRRNQARQKQLTKHKEHLRETSIFAGRDGAPRIVAVIPLCEDGDASAAV
RQLSGSLDIEAEEGLLRTDIDRFKQKVQYVMVKRDLVACLDAGRVADFVIFILSPDQEVD
ELGELIIRSVESQGLSTLLTVVQGLDKVPPKRRPQVLASLKSYVTHFHPDQEKVHNLDSR
QECANLMRSLCTTTPKGVRWREERSWMLVDDVKWPGCVILTGVIRGRSLQPDRLVQVGDW
GDFQIEKITAAPLNSKMEVLATPTEDQDDTADLAPEEAMMDAMSVATDKRGSDDETPAKP
KRLPKGTSNYQAAWYLDTFSDSGSDIEDVPALPQDTEYAKSEMFLDPDDEAEAEQLAAFN
RAEDDREFPDEIELHPHVLARERLLKYRGLKSLRTSHWEEAEDRPEDWRRLLQVPEYKKA
RSQVTREALVGVVAGARVHIYLRVPTSLQAPSRPLNLFSLLRHEQKRAVLNFSLTLNSDY
TTSVRSKEEMIMQCGPRRFIINPIFSQGGNTSNDVHKFDRFLHPGQSTIASFVAPLTWGS
VPALFFKRNPSPTLIGTGTSMAPSSSRVIAKRIILTGHPYKIHKKLVTIRYMFFNREDVE
WFKALQLWTKRGRSGFIKESLGTHGYFKATFDGKINPQDSVGVSLYKRMWPRNARAWKAM
QVDNNDIDESLYSRQLYVLGHEAMKRMGASNVLIVGLKGLGVEIAKNIALAGVKSLTLYD
PAPAAIADLSAQFFLSTEDVGKPRAAVTAPRVAELNAYTPVSVHQDLNLSQFDGYQVVVL
TNTPIKDQIIIGDYLHQKGIYLVVADTFGLFGSIFCDFGDKFTVIDPTGETPATGIVASI
DEEGLVSALDETRHGLEDGDYVTFTELQGMEALNSAEPRKITVKGPYTFSIGDVSGLGQY
KRGGMFQQVKMPKFIDFKPLSVALKTPEFLISDYAKFDRPQQLHIGFQALHGFAEQHGRL
PRPQNKEDAAIVIGSAEAFDVEIDKQLLGELSFQATGDLNPMAAFFGGLAAQEVLKAVSG
KFTPVNQWLYFDSLESLPEKSPSEELCKPLGSRYDGQIAVFGSEFQAKLSNVQQFLVGAG
AIGCEMLKNWAMIGLATGPDGKISVTDMDSIEKSNLNRQFLFRPKDVGQLKSDCAAAAVQ
VMNPDLKGHIEAMRDRVGQDTEHIFHENFWTSLDGVTNALDNVDARTYVDRRCVFFRKPL
LESGTLGTKGNTQVVIPNLTESYSSSQDPPEQSFPMCTLRSFPNKIEHTIAWARELFESS
FVKPAETVNLYLSQPNYIETTLKQGGNEKATLEQIRDYLEDKPLSVEDCIKWARLLFEKQ
YNNAIQQLLYNFPKDSVSSSGAPFWSGPKRAPDALKFDPNNEFHFTFVKAGANLHAFNYG
INKLDEATITKVLDNMIIPDFSPNAAVKIQADDSEPDPNAFDDNSELEKIIEKLPPPKQL
AGFKLTPVEFEKDDDTNYHIDFITAASNLRAENYKIELADRHKTKFIAGKIIPAIATTTA
LVTGLVILELYKVVDGKNKLEDFKNGFINLALPFFGFSDPIASPKAVYKSHTGKLWDRFE
VEDITLQELLDFFEKKGLTVTMLSSGVSLLYASFFPPAKLKDRYPMKLSDLVARISKKPV
PEHQKAVIFEVCVEDQTGEDVEVPFVTVNMHALSDDQVGQELKKMTAFIKQEAMEKGREI
EIKADEEFAIEKSKLVRTETAAIDSTYEKKFKAATMSQQITRSTVANKTRLKVLSARQEL
LDEIFHATQKKLGEATKDKGKYAGILKGLLLEGFYALNEETLAVRARKVDKDTVVKAIKE
AEKEYKEKMKKEVKASLDESLPEDVSGGVSIVGGNGKIEITNTFDERLKLLEDTALPAIR
TKLFGPNENRKFYE
[10] Tx1104152
MSLDIPSAPNSNLFKKGYQNYDSEDGAVLRNIDACRTITSTVQTSLGPYGRNKIVINHLQ
KMILTSDAATILKELDVVHPAAKLVVMASQQQEAEMGDATNLVIVLAGELLKKAEELLRM
GLKTSDVIRGYEMAQKFALEELENLVVDKVEDIRSQSELSKAIRTVIASKQNGHEDFLAD
MVAEAVLAVLPKNPINFNVDNIRVVKIMGGSLDQSKVVKGMVFGREPDGSVKKVVRAKVG
VFTCPIDTSQTETKGTVLLHNAKEMLDFTKGEESQLETAIKELFDSGLRVVVAGSTVGEL
AMHYLNRFGILVIRILSKYDRMRLCRVVGATPLARLGAPMPDEMGTIDVVETLEIGGDRV
TVFRQENEVTKTATLVIRGATQNHLDDIERAVDDGVNVVKAITRDPRLVPGAGATELQLV
ERIGAFGDRTPGIAQYSIRKFGEAFEVIPRTLAESAGLDATEVLSRLYTAHHKDDWTIGV
DIENENTGTLDAKDEGILDLMIAKSWAIKLANEAARTVLSVDQIIVARAAGGPKPPGPNA
VSA--M--------------------------------------------YLGLQVLDNV
ILTRWKVLPKEQ------------------------------------------------
----------------------------------------------------CQEFSQIF
QLCSDVLNTATQSSLIKATLETLLRFFNWIPLGYIFETPIIDTLRTRFLETPEFRNITLK
CLTEIGGLQTGQSYDEKLVSMFTEVLTTISKIIPLSLDLKTTYSSSNSKDQEFIQNLALF
LTNFNGVHLNLIENLPNRDFLTHAHFYLIRISQIDDREIFKICLEYWTKLVQELYEEMQS
LPISDSNPLLNMSGNPSVLANYPLRKHKYNEVLSNLRVVMIEKMVRPEEVLIVENDEGEI
VREFVKESDTIQLYKTTRECLVYLTHLDVVDTENIMTDKLARQVDGSEWSWANCNTLCWA
IGSISLAMNEETEKRFLVTVIKDLLGLTEMKRGKDNKAVVASNIMYIVGQYPRFLKAHWK
FLKTVVNKLFEFMHESHEGVQDMACDTFIKIARQCKRHFVALQPGENEPFIEEIVRGMRK
ITCDLSPQQVHTFYEACGYMIAAQPQKNAQERLIAELMSYPNAAWDAIIQQATENPQILL
DADAIKVIGNVMKTNVSACSSIGTYFYPQIGRIYLDMLSMYRATSQMISEAVARDGEIAT
KMPNVRGLRTVKKEILKLIETYVEKADDIDMVRKNIVPALLDAVLVDYNRNVPNARDAEV
LKVMSTIITKLSSLMEDQVPIVMENVFECTLEMINKDFSDFPEHRVEFFTLLRAINLHCF
PG----------------------------------------------------------
------------------------------------------------------------
------------------------------------------------------------
------------------K-----------??????????????????????????????
????????????????????????????????????????????????????????????
????????????????????????????????????????????????????????????
????????????????????????????????????????????????????????????
????????????????????????????????????????????????????????????
????????????????????????????????????????????????????????????
????????????????????????????????????????????????????????????
????????????????????????????????????????????????????????????
????????????????????????????????????????????????????????????
??????????????????????????????????QDTVVADANGGERYVYEEINPVYDSD
DSDAAAENTIGNIPLSFYDSYPHIGYDINGKKILRPAKGEALDALLDSIDIPKGWTGLTD
PATGKPLNLSQDELEILRRIQTNELPEDGYDPYPATVEYFTGIEEKMPLSAAPEPKRRFL
PSKHEAKRVMKIVRAIREGRIMPYRPPEEEEVHYDIWQDERPDHVMNIPAPKMAPPGYDM
SYNPPPEYLPTKAEKQAWESTDAEDREKEYLPTSYDSLRKVPGYEKFINERFERSLDLYL
APRVRKNRLNIDPASLLPKLPRPEELKPFPTVCSTLFRGHEGRVRSLAIDPSGVWLASGG
DDGTVRVWELTGRQLWSAKIDEAVNVVRWRPGRDAVILSAGAGEDIYLLAPPIVDPETDA
ASREILDHATNKEPVAKWTRPGTRLEDEGVLIKITVRTTVKVISWHRRGDFFSTVSPTAQ
RSAVAIHTLSKHLTQIPFRRLPGIAQTVQFHPSRPLFFVATQRTIRSYDLQKQELVKIIQ
PGARWISSFDIHPGGDNLIVGSYDRRLLWHDLDLSTRPYKTMRFHNKAIRAVKYHKGFPL
FADASDDGSLQIFHGKVVSDLMENATIVPVKVLKGHKVKSALGVMDIDWHPKEPWCVSAG
ADEEAKVLKSATVGYIAPEFKGKKAQKIEVKAKLEAGNWIPSSLIDQQIDWFYNDLGIDD
VYFQTESVSAIVSNITSLYAAKIAAFAREDKQQEIRLDMEAADHAIYIDTSEPGPRYERR
LESKYLDASGNYRVETFRSAKSTMRCYFVYQCQFVEPADPKETRLEVIGDQMFLAKATSN
TKQIYQEIIETAVQRNGPVIEYFDIENSKEVRLVVAFRRKTATGMFTALSDLYHYYGVTS
SRKYVEQFSNGICVICLYLKPAN--PPLDQSIHQITKEISLLYCIPRNKFQALFVGGGLS
LQETVYAHCLWVFVQHFLNRLGSEYSSLVSALDSTNSLHVEILSKIKRRLRTETFTSAYI
AEIINSQPQLVRSLYASFASTHLAFGPIPPTPSAEVLTDNQLKELIARTVANEHEEMVMN
AFRIFNNSLLKTNFYTPTKVALSFRLNPSFLPELEYPQPLFGMFLVISSESRGFHLRFRD
IARGGIRIVKSRNKEAYGINARRMFDENYGLANTQQRKNKDIPEGGSKGVILLDAAHQGS
VAFEKYIDSIMDLLLPPGIKNPIVDLYGKQEILFMGPDENTADLVDWATKHARSRSAPWW
KSFFTGKSPKLGGIPHDAYGMTTLSVREYVKGIYRKLELDPSKVRKMQTGGPDGDLGSNE
ILLSNEKYTSLIDGSGVLVDPHGINHEELIRLAKKRAMISEFDITKLSKAGYRVLVDDIN
VKLPNGEVVNNGTVFRNTFHLRELTDSFVPCGGRPESIDLASVSKLIKNGKSTIPYIVEG
ANLFITQDAKLRLEAAGCILFKDASANKGGVTSSSLEVLASLSFDDAGFLEHMCVGSGQT
PEFYKAYVKGVQEIIKENARLEFEAIWKEHKATKIPRSTLSDTLSIAITKLDEELQKTDL
WKNETLRRSVLQDALPKLLLEKIGLDLIIKRVPDNYLRAIFGSYLASRFVYQFGSAPSQF
AFFNFMSDRMK?????????????????????????????????????????????????
????????????????????????????????????????????????????????????
????????????????????????????????????????????????????????????
???????????????????????????????-----------------------------
------------------------------------------------------------
------------------------------------------------------------
-------------------------------------------------------MRQQF
TKEKDLGAFMDYNFKTGGCETSAYIPVIAGGKNALAIHYVQNNDVLKDGEIVLVDAG---
------------------------------------------------------------
------------------------------------------------------------
---------------------------------EV-------MSIDFPKEEEAVLKRWKE
IKAFETQVQLSEGRPEYTFYDGPPFATGLPHYGHLLASTIKDIIPRYWSMKGYHVERRFG
WDTHGLPIEHEIDKKLGISGKDAVMKLGLAKYNEECRAVVMRYSSEWRVTIDRLGRWIDF
DNDYKTMDPQFMESVWWVFKQVFDKDAVYQGYKVMPFSTALTTALT--------------
---------------------------------AHPDFEYIKIHDEASGKNYILLEKLLG
TLYKDPKKAKFKIIQKLKGTDMLGWKYEPLFDYFYEDFKDYGFRVFNATYVTDDSGVGIV
HQSPAFGEEDYNIAIENGVITEMRPPPNPVDEKGCFTERVRDFVGQHVKAADKAIIKYLK
GTGRLIVDSQIKHSYPMCPRSDTPLIYRAVPSWFIRIPEIIPQMLKNIEGSHWVPSFVKE
KRFASWIGSARDWNVSRNRYWGTPIPIWVSDDFEEKVCVGSVAELKELSGYADLTDLHRD
KIDHITIPSKQGKGQLKRIEEVFDCWFESGSMPYASQHYPFENKEKFEKSFPGDFIAEGL
DQT------------------------------PEDGKKMSKRLKNYPDPSIVMEKYGSD
ALRLYLINSPVVRAEPLRFKEAGVKEVVAKVLLPLWNSFKFFEGQVALLKKIENVEYCFD
PKAESTNVMDKWILASCQSLLKFVNEEMAAYRLYTVVPRLLDLIDNTTNWYIRFNRKRLK
GELGLDDTKHALNTLFEVLFTLVKGLAPFTPFLTDTIYQKLLPHIPKDLQGQDPRSVHFL
SFPDVREELFNVEIERRVGRMQRVIELARVSRERRTVGLKTPLKTLIVIHADPVYLEDIK
SLEGYITEELNIVNLVLSSDEAKYNVQYSVNADWPVLGKKLKKEVQKVKKALPALTSDQV
HDYVLTKSIDVAGIKLVEGDLVVKRGLKDDDSSKNLETNTDEDVLTILDAEVYPELAEEA
VAREIINRVQRLRKKAGLQPTDDIKMEYKVLSDIGLDKAFVEQTKTIEKALRRPIDKHTI
EDGIILEEEQEIQNAVFLLRLLKL--------FIGKTGGEIFHEMMRRQNVDTIFGYAGG
AILPVFDAIYNSKHFKFILPKHEQGAGHMAEGYARASGKPGVVLVTSGPGATNVITPMQD
AMSDGTPMVVFTGQVVTTAIGSDAFQEADVIGISRACTKWNVMVRNVAELPKRINEAFEI
ATSGRPGPVLVDLPKDVTAAILRKAIPMSSTIPISQASKAAEHGRRQLTATLERVAKLIN
VAKKPVIYAGQGVIALPEGPQLLKELSDKASIPVTTTLQGLGGFDELDPKALHMLGMHGS
AYANLSMQEADLIIALGARFDDRVTGAVSKFAPQAKAAAAEGRGGIVHFEIMPKNINKVV
QATEAVEGDVAANLAILLPRVEKRDRKEWFDQINFWKEKFPLSYEKAERTGLIKPQTLIE
ELSNLTAHMKDDTIITTGVGQHQMWTAQHFRWRAPRTMITSGGLGTMGFGLPAAIGAKVA
KPDALVIDIDGDASFNMTLTEMSTAKQFNIGVKIIVLNNEEQGMVTQWQNIFYEDRYAHT
HSENPDFMKLADAMGIQARRCIKPDDVRDSLKWLIESDGPAFLEVVTDKKVPVLLMVPGG
SALHEFLVWDEEKDKAR???????????????????????????????????????????
????????????????????????????????????????????????????????????
????????????????????????????????????????????????????????????
????????????????????????????????????????????????????????????
????????????????????????????????????????????????????????????
????????????????????????????????????????????????????????????
????????????????????????????????????????????????????????????
????????????????????????????????????????????????????????????
????????????????????????????????????????????????????????????
????????????????????????????????????????????????????????????
????????????????????????????????????????????????????????????
????????????????????????????????????????????????????????????
????????????????????????????????????????????????????????????
????????????????????????????????????????????????????????????
????????????????????????????????????????????????????????????
????????????????????????????????????????????????????????????
????????????????????????????????????????????????????????????
????????????????????????????????????????????????????????????
????????????????????????????????????????????????????????????
??????????PKLKYLELLQRVSDRYEEEITIDLDDVEEWDRQMKLVESIETNAKHYLDI
LSKAVDKVMPPPTRELNYKDDVLDVLMSQRTARNAALTREPELFPAELTRRYTLNFKPRT
PLKALAVRQVRGEHLGHLIT----------------------------------------
-------------TKGQLHHSTRASKFQPFQEVKIQEMAEQVP-----------------
------------------------AIRAGLLTDTYLEAQHVIQHKKAYEDMSTDSKISRR
IEQYQSSGHLYEYLAKSIAPEIYGHLDVKKALLLLLVGGATKVMGDGMRIRGDINICLMG
DPGVAKSQLLKYITKVAPRGVYTTGRGSSGVGLTAAVMKDPVTDEMILEGGALVLADNGI
CCIDEFDKMDDSDRTAIHEVMEQQTISISKAGISTTLNARTSILAAANPLYGRYNPRISP
VENINLPAALLSRFDVLFLILDTPTRDTDSLLAQHVNYVHMNNKHPDTEGVVFTPTEVRH
YIAKARTFSPTVPTAVSEYIVKAYVKMREQQSRDEKNKKQFAHTSPRTLLGIVRLSQALA
RLRFSETVVQDDVDEALRLIEASKESLYQDQDYRKDMSPSSRIYNMVRALAEAGQMELSM
KKVEDRVIAKGFTKDQWQTAVMEYTNLDIWQTAGNGTRLIFIVSSISNAETKARKEELHK
KFVKKKGAKTGKLTPMEIQFLDIKRKHMDTLLIVEVGYKFKFFGEDARNAAKELSIVCIP
GKRFASASIPTHRLPVHAKRLVSAGYKVGVVRQIETAALKKAGDNRNTPFVRKLTNVWTK
GTYIEDIDGLPSTGYLLCITESKKVDVGILAVQPNTGNIIYDTFEDGFMRGEIETRLLHI
APCEFLIVGELTKASDKLIHLSGDRIRIERMPRKKAAESHVTQFYADLKLPEEVTICLSA
MITHMTEYGLEHVFDLTKYFQSFSARSHMLLNGNTLTSLEIYHNQTDYTEKGSLFWTLDK
TQTRFGQRLLRNWVGRPLLDKERLEERVSAVEELLDGSQTKVDRLRSLLRNTIDLERSLI
RIYYGKCTRPELLTALQTLQKISTEFMTVKTPSDAGFKSSLINTAIASLPSINETIIFIL
DKLNAEAARKDDKYAFFREEFETDEIGNHKMGIAAVEHDLDTHRAIAASKIKKPPVDYVA
GIEYLIEVSNTDLKNVPASWAKISGTKKLSRFHTPEVITMLRERDQHKESLSAACDSAFA
ALLAEISTHYAPIRDTITSLALLDCLLSLATTAALPGYCKPTFTNTTQIDVVDGRHPMVE
QLPTSYIPNSTSLSTAETRALLITGPNMGGKSSYVRQVALIQILAQIGSYVPATSATLGL
LDGIYTRMGAFDSIFTAQSTFMVELSETASILKAATSRSL--------------------
--------------------TLAAVAKGFLKNVHMKFTAER-------------------
------------KVLDTAALKSHELEMEVRQKKLSGLGNVLE??????????????????
????????????????????????????????????????????????????????????
????????????????????????????????????????????????????????????
??????????????????????????????????EDGGPDTSQREIFSSWALFIMIMLLI
TALFTSYMLQQKKIEAVHETVISIFA----------------------------------
------------------------------------------------------------
--------------------VDPKLYTIIFGESILNDAVAIVLFETAQRYKEGTLGFVSL
LEGIGIFLAVFFGSLIIGVMIGIGTALMLK------------------------------
------------------------------------------------------------
---------------------------------YRAKRPDELPYSYQAMLFWAGLRGAVG
VALAAGMTGPNSWALKATVLVVVVLTVIIFGGTTARMLEIMGIRTGVVEEIDSDDEFDS-
-------------------------------------LARAKFAELRANVQSGKYEVQQE
DLYEEVDEDGYKKVVRERLNQDDFVIDDNGEGYADDGREEWDRESAAKRKREEEENADKG
ISNYFTAQPKAKVKTKEMASLLGEVDDNVPRPTPRNRALSPTLSSPVARAVERDDMMEVA
QAEGIATSVNMSGRPVPPVRGSETGKLDYTDAIEEDGSLKFFWTDYTEVNGSLCLFGKVK
NKNGAHVSCFVKVDNVLRKLFFLPREYRGMKEVYEEVDEMMGRMRVGMHKMKPCTRKYAF
EHEDVPKEGEYLKLLYPYS-----------------------------------------
-----------------------------NSDAPPLTLMSIAMRTVLNVKDNKQEILAIS
ARIYHDISLTDTTSPEKLPCRSFTIIRPSNFPLGFDSEVKKRKGLVKLVKQEQEILSFFL
AQLQTVDPDVLVGHQLEGVDFSILLSRLQAKKTPQWSRIGRMRRSQWPSSGKMGNFSLLS
GRLLCDLANDAGKSTMKCTSWSLTEMCSIYLPGLRREVDNEAALKTWATTKDGLMDYVNH
CEADTFFIAALALKVQMLPLTKVLTNLAGNSWARTLTGTRAERNEYILLHEFHRNKYICP
DKAVFKGRQQIEEENGGDVKKKDKYKGGLVFEPEKGLYDKFVLVMDFNSLYPSIIQEYNI
CFTTVDRTKLSEQVPEVPEDQELGILPKLIATLVSRRRQVKSLMKGKSAAEQLATWDIKQ
LALKLTANSMYGCLGYTKSRFYARPLAVLTTYKGREILRSTKELAESNSLQVIYGDTDSV
MINANVDNVDDALKVGNEFKKAVNDRYKLLEIDIDNVFRRILLQAKKKYAAINLVDGKFD
KMEVKGLDMKRREYCNLSKEVSSKLLNEILSGDESDVVITRIHEYLREIATKMREDEIPT
QKYTIYTKLGKAPKDYPNADSMPQVQVALREMSRGKTVRKDDVMAYIVTGDGKSSEPPAK
RSYTPQDGKADSGLKPDVEWYLYKQIFPPVERIT-------------------------N
NNNETEIHSLESQIDDSVRFMDASRLSLRCACKRNFDFEGLVESVQCSQAGITCQCGQTL
STLSVVAQLEHQIRKQTSKYYEGWLICDDQACGNRTRQMSVYGHRCLGPGCYGKMRYEYS
EKMMYNQLLYFSSLFDVEKAKSLADKEQIFALAEHNRVRFDTLKGVVGKYLDKCGRQWVQ
MDELFR??????????????????????????????????????????????????????
????????????????????????????????????????????????????????????
????????????????????????????????????????????????????????????
????????????????????????????????????????????????????????????
????????????????????????????????????????????????????????????
????????????????????????????????????????????????????????????
????????????????????????????????????????????????????????????
????????????????????????????????????????????????????????????
????????????????????????????????????????????????????????????
????????????????????????????????????????????????????????????
????????????????????????????????????????????????????????????
????????????????????????????????????????????????????????????
????????????????????????????????????????????????????????????
????????????????????????????????????????????????????????????
?????????MIQIIDVKGNTRERRTATHTHIKGLGLGEDGHAEKQSGGFVGQAAAREACG
IIVDLIRTKKMSGRAVLLAGGPGTGKTALALAVSHELGTKVPFCSMVGSEVYSTEVKKTE
ALMENFRRAIGLRIRETKDVYEGEVTELTPEEAENPLGAYGRTINSLVIGMKAGRGTKKL
RLDPSIYEALQKERVTVGDVIYIEQNTGACKRIGRSDAYATEFDLEAEEYVPLPKGDVHK
KKEIVQDVTLHDLDLANARPQGGQDVMSMMGQLMKPKLTEITDKLREEINKVVNRYIDQG
VAELVPGVLFIDEVHMLDIECFTYLNRALESSISPIVILASNRGMCTIRGTSDIVAAHGI
PSDLLARLLIIPTHAYNADEIERIIRIRVKAESLRITEPALQKVAQHGVQTSLRYALQLL
TPASILARVNGRDMIDVVDVVECERVCTDTPQMLFLRKREQYF-----------------
------------------------------------------------------------
-MAQSLGPDVPFTMLASSEIFSLEMSKTEALEQAFRKSIGVRIKEESEMIEGEVVEIQTD
RSVTGGTKQGKLTIKTTDMESVYDMGSKMIDSMTKERVMAGDIISIDKSSGKISKLGRSY
AKSRDYDAMGVDTKFLQCPDGDLQKRKEVVHTVSLHEIDVINSRTQGFLALFSGDTGEIR
SEVRDQINTKVDEWREEGKAEIVPGVLFIDEVHMLDIECFSFINRQLEESLAPIVIMASN
RGNSRIRGTNYKSPHGLPLDFLDRVVIVSTHAYAKEEIQQILSIRAQEEEVDITPDAIAL
LTKIGQETGIRYASNLITTSQLISAKRRAKQVSIEDVQRSFQLFYDSGRSVKFVADFEKR
LIGDGGNVNLSVAMELS---------------MEAKQDSASHLFGNNDFTWMNLKPDHAN
RPMWIDKKGRIIVESFAKYKEQALDFLTTVAEPLSRPKHIFEFALTPHSLYAAVSVGLTP
EEIIGNLDMMSKTPMPENIREFILSCTHSYGKVKLVLKNTKHYIESPDPQQLQKLLQDEV
IGPLRVQGTIITTPKLAPGTKNFAGVQNETPAQEDIVNILNEDEEESVEAVHSFEIQDDC
VEIVQKRCLELGLPVLEEYDFHNDKANPSLEIDLKPSAQIRTYQEKSLSKMFGNGRAKSG
LIVLPCGAGKTLVGITAACTIKKGVIILCTSSMSVHQWRSEFLKWSNINPNDIAVFTSDN
KGKFSGSTGIIVTSYSMVAQTGKRSYEANKMMEFITKREWGLMILDEVHVAPANVFRKVT
STIKTHSKLGLTATLLREDDKISDLNFLIGPKLYEANWMELAEDGHIARVQCAEVWCPMT
TEFYSEYLKLPSKKKPLMWTMNPRKFQAAQFLIDYHEKRGDKIIVFADNIFALKAYATKL
NKAFIYGDTGNAERMRILENFQHNDKINTLFLSKIGDTSLDLPEATCLIQISSHYGSRRQ
EAQRLGRILRAKRRNDEGFNAFFYSLVSKDTQEMFYSSKRQAFLVDQGYAFKVITHLQGI
DDLPDLAFNTPAERRELLQTILLANDADLELDDDDLFHTNDGKANARRTAGALSDLAGGQ
DMAYVEQNKSKSKELKGDDAIFSNLCTQNQ--MAINIRSDVKDPFYRYKMERLQSKIEGK
GNGIKTVIVNLSSVANSLARPGDYVIKYFGFELGAQTNTSPADDRWIINGAHEASKLQDY
LDGFINKFVLCKKCKNPETDVVIKDGNILLDCKACGQRSNVDLRLKLSGFILKKQPKKGK
KDKRKAARNGNGAGSDDETRGITNAAQDFEVKDVEWTVDMSAEAIKARQQQLPDDLKNSK
YDQLLTWVNAEVDVDDLEIYLKAKELGIENKHRTLTVLLTSIFDDDIAKQIPKRAGMLKN
IGTSEKHQRAILGGVERFIGKDKPEIYEQTSKVLLVLYNEDLLTEEVITKWGTKASRKHV
DLSVSKKVRKSAEAFLNWLAEAESDDDSEHSHRSTTKASHKPFKSRKATKGALKEIQKGV
KSPHQQLMSKFDRRNQARQKQQVKHKEHLRENSVFVGRDGAPRIVAVIPLCEDTNAAAAV
RTMSNSLDVDADQGSIRINIDRFKQKIQYLVAKRELVACLDAAKTADFVIFLLSPDQEVD
ELGELIIRSVESQGLSTMLTAVQGLETIPAKRRSGVLTSLKSYITHFHPDQEKVHNLDSR
QECANMMRSLCTTTPKGVNWRDERSWMLVDDVQFPDHTVITGVIRGKGLKADRLVQVGDW
GAFQVEKIVAAPLESKSEVLDVPTADQDDMNELAPEEIMMDTMSVATEKRGSDDETPAVP
KRLPKGTSKHQAAWFLDEFSDSGSDWEEVPALPQDSEYPQSEMFLDPDDEAEAAQLEAFR
RAEDDREFPDEIELHPQVLARERLARYRGLKSLRSSNWEEDEDRPEDWRRLLQVPYYKAA
RSQVTRETLVGAPRGTRVQVHLRVPASIKTPSHPLNLFSLLRHEHKRTVVNFNFTLSSDY
TAPIKSKEEMIMQCGPRRFIIKPLFSEGGNTSNDVHKFDRFLHPGRSAIATFIAPLTWGA
VPAIFFKQNDSPTLLGTGTSLPPSSSRVIAKRIILTGHPYKIHKKLVTIRYMFFNREDVE
WFKALQLWTKRGRSGYIKESLGTHGYFKATFDGKINPQDSVGVSLYKRMWPRNSQPWASM
QVDHNDIDESLYSRQLYVLGHEAMKRMGASNVLIVGMKGLGVEIAKNIALAGVKSLTVYD
PTPTAIADLSSQFFLRPDDVGKPRATVTAPRIGELNAYTPVSIHESLNLSQFDKYQVVVL
TNTPLKDQIIIGEYLHSKGIFLVVADTFGLFGSIFCDFGKNFTVLDSTGETPVNGIVAAI
DEDGLVSALDETRHGLEDGDFVTFTELVGLEALNSAAPRKVTVKGPYTFSIGDVSGLGTY
QKGGIYQQVKMPKFIDFKPLSAALKSPDFVDSDWAKMGRAQQLHIGIQALHAFQEQHGHF
PRPMHKEDAAVVIGAAQAFEVELDEKVLLELSYQAQGDLSPMAAFFGGLAAQEVLKAVSG
KFHPICQYLYFDSLESLPSNSVSEETCKPLNTRYDGQIAVFGREFQEKLGNIQEFLVGAG
AIGCEMLKNWAMIGLAAGPKGKITVTDMDSIEKSNLNRQFLFRPKDVGKLKSDCAAEAVQ
AMNPDLKGKIVTMRDRVGQDTEHLFNEEFWEALDGVTNALDNVDARTYVDRRCVFFRKPL
LESGTLGTKGNTQVIIPHLTESYSSSQDPPEQSFPMCTLRSFPNNINHTIAWARELFESY
FVKPAETVNLYLNQPNYLETTLKQGGNEKATLEMIRDFLDDKPLSVEDCIKWARIQFEKQ
YNNAIQQLLYNFPKDSKSSSGALFWSGPKRAPDPLKFDIKNEFHRTFIVAGANLHAFNYG
INKLDLNSIEKVLDNMIIPDFSPNSAVKIQADDSEPDPNAFNDSEELQQITDKLPQPKQL
AGFKLQPVEFEKDDDTNFHIDFITAASNLRAENYKIELADRHKTKFIAGKIIPAIATTTA
LVTGLVILEFYKIVDGKTDLEQYKNGFVNLALPFFGFN--------KYQGKNGKLWDRFE
VNDITLRELIDHFEEKGLTITMLSSGVSLLYASFFPPTKLKDRYTMKLSELVEHISKKPV
PDHQKNVIFEICVEDQSGEDVEVPYVMMKM-----------------------MEKGREI
EIKADEEFAIEKSKLVRQETSSIDTAYEKKFKAAQMSQQITRSTVANKTRLKVLSARQEL
LDSIFEQAEKKLTDATKDKGKYTTILKNLMLEGFYALNESKVQVRGRKADYDLLKKAIEQ
ASKEYKEKVGKEISVSIDEEQPEGSAGGLSIVGGGGKIDINNTFEERLKLLQDNALPSVR
TTLFGKNENRRFYN
[11] Tx1109443
MSLKVPKANNLQLFKEGYKHLQGIDDAVLRNIQAVAELSDLVRTSF---GRNKLIINHLG
NLFVTSDAAIIIREIEVVHPAAKLLVMASQAQENEMGDATNLVLIFGGELLKKAENLIVM
GLHPNDVIQGYEMACAKALAELEHLSTSSLPSPPTTSALQRAIRPVISSKQYGNEDALSK
LVAEAATIVMPSQSSSFNVDNVRVVKILGGSFAGSTVVHGMVFNREPEGVVKKVLKGKVA
VFTSGVDIAQTETKGTVLLKSAEEMLNFTTGEEKHLEKIIKELADAGVKVVIAGAQVGEL
ALHYLDRMGIAVLKVLSKFDLRRLCRVVNATPLARLGAPTPEEMGWVDVMETREIGGDRV
TVLRQEHEKSKMATIVLRGATQNFLDDLQRAVDDGVAVLKALLKDGRLVPGAGSTEIELS
RRVEKYGSALKGLQQHSVKRFAEALEVVPLMLAENAGLGAHEVVGTLFRKLEEKARAWGV
DIEGEGDNTLLTTSHLILDSLAAKSWAIRQATEAAVSVLRVDSIIMSKPAGGPKIPQQSG
NWDEDKDVSLIDRVVEAGFTGSGQEQFQEHPDAWQRVPLILESSSNSQAKFIGLQILEKL
IMTRWKVIPDDQRAGIRNFIVGLTIKLASDEAILRKERAYIGKLNLILVQILKQEWPHAW
PTFIPEIVASSQTNVSLCENNMVILKLLSEEIFDYSAEQMTTAKIKNLKNQMCGEFSDIF
RLCSEVLDKAQKPTLIKATLECFLRFLNWIPLGYIFETNIIDTLLTRFLETHEFRNVTLK
CLSEIAGFQVGTEYDYKFQVLFSMVMTSVNRMIPPSTDIKAAYATSSDSGQELVLNLALF
LTNFLINHNRLIEPEQYRDLLLNCHLYMIKISQVEDKEIFKICLEYWSKLVAELYEEIQS
LPIGEPALLMGLGGANSLLSGYELRKNLYTDVLSNLRLVVIDRMAKPEEVLIVENDEGEI
VREVLKESETIVVYKQMRELLVYLTHLDVADTESILTEKLSRQIDGTEWSWNNLNTLCWA
IGSISGAMNEETEKRFLVTVIKELLGLVEMKRGKDNKAVVASNIMYIVGQYPRFLKAHWK
FLKTVVNKLFEFMHETHEGVQDMACDTFIKITQKCRRHFVMLQAQETEPFIDEILRKLPS
ITIDLSPQQIHTFYEAIGYMISAQPNKPIQEKLIQRLMELPNTAWDSLMIQATSNVDVLS
NMDNVKVLNNIIKTNVAACVSIGTFFIPQISRNFVDMLELYKAVSSIISTSVATEGLIAT
KTPKIRGLRTIKKEILKLMETYIKKAEEVESVNQNLIPPLLDAILGDYNRNVPQARDAEV
LNVMATITLRMGPLLTPQVHPILEAVFEPTLNMINQDFTEYPEHRVGLYRLLRAINSQCF
PALLTLPPVQFKLVFDSIIWGMKHTLRDIADLGLLILFEMVDNFATQDAVVANAFFQAYY
TALLQDLYFVLTDTDHKSGFKMQTQLLMRLYHLVESGTLAAPIFDPSTVPASMTNSTFVR
EFSSSLLKNAFPHLPPKRVDAFVASLCETCGDANRFKVAVRDFLIQLKEFEGDNAELYLE
EKEQAASEKE----AAAMRVPGLLKPSQIQTQSTPSQTEQLIRVTSAIALELIKAHDAGQ
TVSLNEIRNKMSKKYNFSGVPRLVDIISAVPDEYKKALLPKLKARPIRTASGIAVVAVMC
KPHRCPHIAMTGNICVYCPGGPDSDFDYSTQSYTGYEPTSMRAIRARYDPYEQTKGRVEQ
LRSLGHSVDKVEFIVMGGTFMSMPEDYRNKFIAQLHNALSGYTGQDVDEAVRFSEQSKSK
AIGITIETRPDYCLRPHLSQMLRYGCTRLEIGVQSVYEDVARDTNRGHTVRAVSESFHLA
KDAGFKVVAHMMPDLPNVGLERDLEQFKEYFENPAFRSDGLKIYPTLVIRGTGLYELWRT
GRYKNYTPNVLVDVVARILALVPPWTRVYRVQ---------SGCENGNLRELALQRMKDF
GTECRDVRFREVGIHEIHHKVRPDRVELIRRDYTANGGWETFLSYEDPEKDILVGLLRLR
KCSDEGTFRPELVRGSVSIVRELHVYGTAIPVHGRDPTKFQHQGFGTLLMEEAERIARDE
HGSVKLAVISGVGTRDYYRRLGYELDGPYMSKSLQPLVVSSITGRPKRVFPEIEPEYDSD
SSTEDAPNRTGNIPSHWYDDLPHVGYDINGNKVLRPAKGDELDKFLETVENPESWTSAFD
RNLQMDKPLSTEELDIIRRLYAGENPDAGYDPYEPTVEWFTGKEEIMPLSAAPEPKRRFI
PSKWEKQKIMKIVRAIRQGRIVGSKPKTVGPQFYSIWDTG-PDHPPPAPAPKPRLPTNAE
SYNPPEEYLPTPQERKDWEEQDKEDRERDFLPEKYSALRLVPAYPRFINERFDRLLDLYL
APRIQRKRLNIDPDSLIPTLPSPQSLRPFPTYLTLHQQHHSSRARCLSISSDDEWAISGD
ENGVVSLWETTGHEAARWRFGQKIGSLAWCPRKDVSYFAVGLEEEIVFVFPPYVKGTVAS
ATKALFDATSGGASPVSWSSQQDSSPSADILQSVALPRRVTQITFHRKGDYLSSVSVGTG
QSSVWIHQVSKRHSQAPFKSIKGSIQQTQFHPLKPHFFVATQRYVRLYDLAGQTLLKTFL
TGIKWISSFDVHPSGDHFVVGGYDRKLCWFDLELSDKPYKVLRYHARAIRAVRFHPTFPL
FASCSDDGSIQVFHARVYNDLMSDPLIVPLKILRAHVVTDGLGVLDIHWLHSRPWLASAG
ADGVVATWCKNVPGYKTPVFPAKEEQRLKVYENVTQKGFLPKEFVRPEVDWFYDGLGIEE
NYFANESIDVITDHIIALFAAKTLAYTKHSNQLLIDLEKVTENGALFIHTSPPGPGAETR
IDDLFLDISQKFRLETYRSNSQSLRCYFVSQCNFPSIPENSTVDIRTVSDPHFLEKASEN
TLEIYQSIMNHVLQRRGPVLEFYEVEGTRERRVVIGYKMGSTKHFFSALSQLYHWYGLYS
KRKYVEQFANGVTIISLYLNPLPNAPPIEHSIHQVTKEASLLHCLPDNPFFRTTTSGTHA
VQEATYAYAGWIFAQHFCNRLGPAYSALRNVLDEANPGHAEVLNQIKKRFREETFTRQGI
SEAILAYPELIRMLYVNFAMTHYPNDSLMPTLSYQPLSVPELQEKIRKTVANKHDLQVFE
ALLTFNQHVLKTNFYQPTKVAISFRLDGNFLPDIEYPTKPFGVFIVVGSDFRGFHVRFRD
VARGGIRIVRSRGRENYSINQRTLFDENYALASTQALKNKDIPEGGAKGTILPSLGADPR
ACFERYVDAIIDLLLPGGIKELLVDKYGKPEILFFGPDEGTADMMDWAALHARSRGAPWW
KSFTTGKSAKLGGVPHDTYGMTSLSVRQYVVGSYQKLSLTESEITKVQTGGPDGDLGSNE
ILLSSEKYVAIIDGSGVLADPNGLDRDELVRLAKGRKMIVNFDRSKLSKDGYVVLVEDKD
LKLPSGEIVADGTDFRNTAHFRYHADLFVPCGGRPEAVNISNVAELFEDGKCHYKYIIEG
ANLFLTQQARLYLEKRGIVVFKDASANKGGVTSSSLEVLAGLGLSDQEYLDLMVFKNGKP
SSFYRDYVKEIQGKIVENAAMEFSCIWQEYTRAGKPRTLISDELSSTLNNLQAELENSDL
FDDVASRRGVLNRAIPQTLVKQVGLDTLMKRLPEPYQRALFSSWVAAHFIYQYGVAGSNV
DFFNFARTLAQTRPDRNQEATVYLGNLDERVTDAIVWELMLQAGPVVNVHLPKDRVSMSH
QGYGFCEFLTEEDAEYACKIMNQIKLWGKPIRVNKASSDKKQLDIGANLFIGNLDPAVDE
RLLYDTFTVFGPLTQPAKIARDTTMESRHGFVSYADFESADAAIEAMNKQYLMNKPIEVQ
YAFKKDGKGERHGTEAERLLAAQARKNMQLAASMYPHEFAQPHPTSHPHMFSSEEITPGI
TKEEYHQRRKRLIDSIPDSSLVILRAASVKYMSKNIFYRFRQASDFWYLTGFEEPDATVV
LQKKSRGYRMTFFCADKTPKKELWEGPVAGLNGAKNFFDADKAYTIDKLPSKLAPMVSAS
NYIYADLTSSRYNVRSWFNPDLGKHVAKFRLVKSPAEQRLMKGAALRSARAHAMTMARPG
LSEADLEAHFQYICAVNGCQRPAYVPVVASGRNALTIHHTTNNQAIQNGELVLIDAGGEW
NGYASDITRTFPVSGTFTPAQRALYQAVLNVQKQCVSLCTQEARVSLSALHRLSIRLLTE
ELVKIGFSFSSREVEDLYPHLVGHGVGIDLHESTGMS-SEELLAGQVVTVEPGVYVPADN
RFPREFHNIGIRIEDEVLIQKDHGVVLSVDAPKEIVDVEATCAKFDFPAEELKVIQFWRD
IDAFQTSIKLREGCPEFSFYDGPPFATGRPHYGHLLAGTVKDIVTRHASMSGFHVERRFG
WDTHGLPVEHEIDKKLGIKSKDDVMAMGIDKYNAECRAIVMRYSEDWRATVERIGRWIDF
DNDYKTLNLSYMESVWWVFSQLFQKNLVYRGLRVMPYSTGCTTPLSNFEAGLAYKDIQDP
SVTIGFPLVDDQKTMLLAWTTTPWTLPSNLGLCVHPDFEYIKIHDPARDLNFILQKDLLN
AVYKELKKPPFKVIATYKGSDLKGWRYVPLFEYFTEKYEDKAFKVLVDKYVTKESGTGIV
HQAPAFGEDDHRVALAHGVIRHDDMPPCPLDDIGRFTNEVPDFAGMYFKDADKEIIKTLK
NNGRLIAHSTFQHSYPFCWRSDTPLIYRAIPAWFVRVTDSRSELMAANKATRWVPQSVGD
NRFGNWLENAKDWNISRNRYWGTPLPLWVSDDFEEIICVGSVEELEKLSGVQGIKDIHRE
SIDGITIPSQKGKGVLRRVTEVFDCWFESGSMPFAQEHYPFENEERFKKAWPADFVSEGI
DQTRGWFYTMLVVSTLLYGKAPWKNLIVTGLVLAQDGKKMSKSLRNYPDPNAIIDQYGAD
ATRIFLVNSPIVRAENLRFREEGVKEVVARVLLPWVNSFRFFLGQVALLEKDTGIKFKYN
PHAPLANIMDRWVLARCQSLIKLVREEMAAYRLYTVIPRLLLLIDEVTNWYIRFNRARLK
GENGPEDTVSALNTLFETIFTLCKTMSSFTPFLTESLYQTLRKFLPSSQ--KDERSVHFL
DFPTVREEYFNPDIERQVKRMQTIIELTRTVREKHQPSLKIPLKELIVFHPETSFFGDVK
PLQGYLESELNVREIVFTTDEERTCVKYKATADWPTLGKKLRKDIGKVKAALPNLSSEDV
KEYERTGEVKVDGIPLEKGDLVVTRYVDLPE-DGSFASNTDNDVVVLVDIRTYPELEAEG
LAREFINRVQRLRKEAGLQATDNVDVFYSFEDGLDILAAIVKHAETITKAIRCAPADVKT
DAVVLIDRRQEIGETGFHLSLTRKSRSQLDDSFVGMSGGQIFQEMMLRHDVKQVFGYPGG
AILPVFDAIYNSKHFNFVLPRHEQGAGHMAEGYARVSGKPGVVLVTSGPGATNVVTPMQD
ALSDGVPLVVFCGQVATSAIGSDAFQEADVIGISRSCTKWNVMVKDIAELPRRINEAFKI
ATSGRPGPVLVDLPKDVTASILRTPIPYSSTTPG-SLPALV---TPSDIALIRSAADLIN
QAQKPVIYAGNGVLSSPLGPVLLKKLASEGNIPVTTTLQGLGAFDELDDRSLHMLGMHGS
TYANYAMQNADVIIALGARFDDRVTGTLNTFAPAARAAAAKGKGGIIHFEIQPKNINKVV
DASIAVVGDVVHNLASLVPLIKSSPREAWFADVRKWKKAYPFTYEPSQSGQRMKPQEVIE
ELDKLTAERKEDVIVSTGVGQHQMWAAQHFRWRHPRTMVTSGGLGTMGFGLPSAIGAKVA
APEKTVVDIDGDASFSMTAMELATAAQYGIGVKVIILNNEFQGMVQQWQDLFYDARYSHT
VMKNPDFVLLSKAMGVHAIRCSTIDELPEKMKEFLEYDGPIVMECLVEQNEHVYPMVVAG
KALHEGLLHPRLRNPTPIRSLALVESEGSEQLQKPWLYKRHLTNGNPSPSRRFHQWRLQD
KLKTGNGAIVVCLNLDVDPPDVVKTQPCAVLEGWVDPRKGSAKALEAIGKNLCQQFQSLN
PRIKYKPFLDPSIDEARRFCVNLRKTAKDERLCFYYNGHGVPKPTSSGELWVFNKTYSQY
IPVSLYDLQTWLGSPVVYVWDCSAAGNLVTNFIKYAKKRDEESVARHGHLDPPHSSAIQL
AACLATETLPMAPDMPADMFTSCLTSPIEMALRFYYLHQSPPPGVTLDMHEVPGDLKDRR
TPLGELNWIFTAVTDTIAWTSFPRPIFKRLFRQDLLVAALFRNFLLAERVMRNYHCTPHT
IPALPSTATHPLWAAWDRSLEDIIKQLPDLIKSANPPKYEYKPSSFFTDHLTAFEHWMSQ
GLVPRKPPAQLPILLQVLLSQAHRMRALTLLCQFVDLGPWAVYLVLEIGIYPYVQKLLLS
PQSDLKPLLIFIWSRLIAFDKTCQVDLLRDLHFTYFGTILDYSNPVLANTFEHRAMCAFI
LASLCRDHPQGQAACLNGALIDFYRYHMTNSDFLLKQWCCLAMAQMWDGNDDVKERATMQ
NVPNFLLGLLQDVSCEVRASALYALAIYCGATGSADQHLELEFGTADAIRIIKSDASPIV
RKEAVVLISALANEWRGYFIVAAWVHWEEEKAAKEAKRQHRKLLNKVFFLLTHLYDLAVD
PHVEVATLAMTVVDFITAMLLESPFARIQGTTVRALPNLPSSDSTTRSMRTSSIASAGAL
GTP----DNNPPDFNVDLVQTLPLKSKLYDWCLEYYKEPQMRHLDEDEPGSVPYTRQLWR
RDRDEGILRSSRIQGQQAPKHAWGHTLSSWKIPFSPSRMTFHHFDSHVAISNEGTHISLY
DWRSGSKLNGFNNGNPKGTTVTSLHFVDEEIGGALVVGSSDGVVKIYNNYDDGQPIQLVS
GFRALPSLIPATRGVGIVSEWNQPLTRLLCGGDSDRVYDWDAISERCVTMMPTEENCPVT
SITSNPHSRRSFVVGFGNGALKVFDTRARSQMTCIQTRREHRAYIVNLRYQTGASKQLLS
ASVDGSVHLWDLRFADAVQSWDIHTQGLAAFDVHPNSNVFVATSQAVSLYGFTVSILTGH
VTQSVVTFHPRKPKYMEQLQKIANREQERLVIELEDIQKYEKSSNLVHRIRSNTRRYVQL
FSDVVDEIMPNPTKDISHHDDVLDVIIHQRREKNLANGQGQNLFPPMLTRRYNLYFRPLR
NDPPMRVRDVRGAHLGHLITVRGIVTRVSEVKPLLLVNAYTCDSCGTEIFQDISHRQFTP
LTDCLNRTCVRDNRKGTLHMQTRACRFSPFQEVKLQEMADQVPVGHIPRSMTIHLYGNMV
RQTSPGDIVSFGGIYLPTPYTGYQAVRAGLLTDTYLEVQDVLQLKKQYTAMEATPEIQRR
VDQLKLDPSLYEKLALSIAPEIYGHENVKKALLLLLVGGVTKAVGDGMKIRGDINVCLMG
DPGVAKSQLLKYITKIAPRGVYTTGKGSSGVGLTAAVMRDPVTDEMVLEGGALVLADNGI
CCIDEFDKMDESDRTAIHEVMEQQTISISKAGITTTLNARTSVLAAANPLYGRYNPKLSP
VENINLPAALLSRFDVMFLILDRPTREDDERLAHHVTYVHMHNSHPALEHEPVDPIIMKH
YIAQAREIRPTVPASVSSYIVSAYVKLRKQQASEDGLKKSHVYTTARTLLGVLRLAQAHA
RLRFSQEVEILDVDEALRLMEASKESLYDDNTRVGDQSDMSKVYRLIKSMLPGGGMELSM
VDIRARVLAAQFTETTLMSTILAYEDMGVWLRVANGSKLQMVTSTISHPVQDLQTRARNE
ARRKQREEPGQPYTPLELQVKQLKEENPGTLLLFEVGYKYRFFGEDARIASKALGIACFM
DRNFLTGSIPVYRKMIHTKKLLSLGHRVGIVGQTETAALKKAGDNRSGPFRRQVTELYTA
TTFVDEMESLNTGAALLCLAESLRVGFGLVSVIPSTGEVVYDQFSDVAMRTELETRLAHI
KPCELLLPATLSSHTEKMLHYA---ARIERIEDALYTDEYLHQPFNDLDLPKPVVVALAH
AVRHLRAYGLSNAFRKTTFFCPFMTRSHMLLNANTLTNLEIFQNQTDYSRKGSLIWRVDH
TKTKFGSRLLRQWISKPLVNKRLLEERFQAVEDILNTQSAALVKLRTVLKGLPDLTKGLS
RIQYGKSTPKEVATVLTALQRVANEFDLIDKPQDAGLKSPLLNDILFTLPRLREPVQQFL
NDINVTKAHEGELTDLWRDSEKYPEVDDAKMLILSIELHMQDHLKEVRKILKRPTLNWVS
GVDFLVEVPNSEKSKVPENWNRVQGTKKVTRFHTPEARQRISEREQLKETLQAVSVKAFE
KFQAEINAEYGLLCDAVNKLAVADALASLALVATEDGYTKPQIVEDDELEIVKGRHPLIE
AISAPFVPNDIALGRRTNLAMVITGPNMGGKSSCTRLTALLVIMAQSGCWVPAEHARIPL
HDAVLTRMGASDEIQRGRSTFMVEMSETAEIIQSATERSLVILDELGRGTATWDGVAIAT
AVLDHMVSVRCKTLFITHYPQIGVELSQKVANAHMGYLEEERREIHFLYRLQDGVADKSF
GVECGRLAGLPEVVLAQASRKSAEWEERERSLHLRSTARVSTMSTLRPFRATDMLKFNNV
NMDVWTETYGTAFYLNYLARWPDLCCVEESPSGRMMGYIIGKAEGQGTNFHGHITALSIA
PEYRKLGLAKRLTKLLEEISDVYHGFFVDLYVRPSNAIATEMYEKMGYSVYRTVKEYYGA
AEDAYDMRKPLSRDPHRSVRANGRDVIVSASSVT---RESSEVEELYSSWSLFIVCVLLI
LSLWTSYYLQIKKIRAIHETVVSIFAGMIVGLVVRLAPGHLIREMLSFNHTLFFNLLLPP
IILNSGYEMRQDNFFRNFGSILTFAFLGTFIAAVGLGSFVYVWALLGEGLNLSILDCLVF
GSTLSATDPVTILSVFTQYKVDPKLYSIIFGESLLNDARNRDLHPVLFILHGHGSCLWPV
YVARPQVLASFTLP-------------------INRIVSHRASRVHFL-----LFSNGLH
MSGIVSLLFCGITLKHYAYHTMSRRTQRTTKYLFAVLAQLSENFIFIYLGLNLFTREFAV
FKPLFILISTIAVVATRYLAVFPLSEVINLFHRWRGQRRPELPHSYQMMLFWAGLRGAVG
VALAAGFTGPNQEALRTTVLVVVVLTVIMFGGTTARMLEVMGVRTGVEEGEESSDEEEWA
QHSENEVLPQAGE---AWFHAIDERYLLPLFSNAVASAQSHRLANLRNARQGQSWKPGDA
SIYDEVSERDYEAIVRGRLDQDDFVEDDGVDGYIDHGMDDFEGMAIKKRQKAAAPKPPPP
-----MSAYRTVKSEAVLENLLQGMVAEPAKPNPRKRKGSPSR----------YAPIDLD
DIDG----SPIAL----AVKESSNLASTRVQATEEDGSLRMFWLDYLEVDAKVYLVGKVL
DKTNRYVSACVAIENIERNLFVLPRERREKRDVQADFTEARQKFDIKRCAMKWVKRKYAF
GEPGVPTETLWMKVVYPFSEPAMPSNLTSPNIARIFGTNTSAFELFVIKRKIMGPCWLQI
KNAEIANKGASWCKLEATVSDPKDVNPLTD-DMPPLTIMSLTLRTVVNHKENKREIVSIA
SRVWEENHIESTTPLDKQPSTAVTFIRPEKYPKGFESVAAQSQSKMHAMANERALLNNFL
ALVQRYDPDVIVGHDFLGVSLDILLHRMKELKAEHWSRISRFKRKGWPSIGKQGNLRFLN
GRLLCDLASDGAKGMIASTTWSLTEMVASQLKIQRQDIDPDDTALFFTSTAQRLLEFVQH
CELDAFLQMAITWNVKLLPLTRQLTNIAGNSWNKTLNGGRAERNEYILLHEFHSLKYICP
DKTWGKKAAAAAKVEGATKSKRDKYKGGLVFEPKRGLWDKIILVMDFNSLYPSIIQEYNI
DFTTVETGQIEDQIPPVPPSLAQGVLPRLIADLVKRRKAVKGYMKSPGSEAERKQWDIKQ
QALKLTANSMY----------------WLPWLRGREILTNTKQLAESMGLDVVYGDTDSV
FVNSGHLDQTEALKIAHQFKKAVNDRYRLLEIDVDGVFQRLLLLQKKKYAAIKVE--NNP
TMEVKGLDMKRREYSALSKNTSRDVLGFILSGEETEVVVEKIHDYLTAIGQNVRNGSVQL
DDYTIFKRLGKNPEDYPDAKTQPHVQVALRMKAKGQSAKAGDVIPYIFCADGTSKTAQAD
RAFHPDDRRSGGQLKIDFEHYLSQQILPPIERLCDPIEGTDRSRLAECLGLDPSRYHAHS
TGEDRAFEALDSQKSDAQRFKSCDPFIVTCKCKSARAWHPPSSEDLVTGSGVVCSCAAPI
TAASLQTQLEVQIRAHIGRYYDGWMVCDDEVCGNRTRMMRVYGKRCLREGCRGAMNPEYN
DSQLYTQLLFYSSLFDSQKLLNSSRQEHITALVGQNADTLLVLAEVVERHLDECGRRWVD
LKDLFGMKSNFQFLNLLGTVYSQGNVLFTPDGSSLMSPVGNRISVFDLVNNRSRTLPLQT
RKNIARISLSPDGRILVVVDEDGKVLLVAPTRTPVLHHFNLKSPVGAVEFSRDGKFIAFS
TEALVHVYNTPNILMREFAPWRLHRTYAGHSGEVNGVTWSGDDKFFLSFGTDLTAKLFSL
QPVEDFRPKTFAGHRDSVIGAWFGRSQDSIYTVSRDGALFIWGGKQDEEDEEKDLGHTRW
GILQRHYFNQPTKVTSAAFYEKGNLLVVGFGSGVFSLWELPDITSIHTLSISNERISSVA
INSTGQWLAFGAQKLGQLLVWEWQSQSYILKQQAHHSSITHLSYSSTSQQIATSGSDGKV
KLWSTQSGFCFVTFSEHSASVTGVEFAKRGQIIFSASLDGTVRGWDLVRYRNFRTFTSPT
PVQFNCLAVDQSGELVVAGSNDTYEIFFWSVQSGKLLDILTGHTGPVSSLAFSPVGNTLA
SGSWDKSVRIWDVVGRSRAVEPISMNSDVLAVSYRPDGRELAVATLDGQIAFFEEETGRQ
TGIIDGRRDISGGRSIHDGLTAQNNAGGKAFNSLSYSGDGTLLLAGGNSKYVCLYDIRES
TLLRKFTISENLSLDGTEEMLDSRRVNSAGNVDALDNHEDDSDAGDRGSKTLPGVMGGDL
SKRKWKPTIRTSCIRFAPDGRGWAAASTEGLLLYSNEDLVTFDPFDLSLDLTPQSTFETL
ANKEYLKALCMAMRLNEETLVTRVFEGIPTTEIRFVVGNLPLYYLRKLMELLVKRIDKGP
HLESDLRWIIEILERHGTMLRGRSGDWAGVLRGLARGMTEVQKTVSTLCEDNINTLEYLI
DQSIVHERSVPSTSATHSAGRSSRIAPHSHIRGLGLRPDGIADTEAAGFVGQNAAREACG
IVVELVKSRKFSGRALLLTGAPGTGKTALALAIAQELGVRVPFCPMVGSEVYSTEVKKTE
VLAEVFRRAIGLRIKETKEVYEGELTELTPTETENPLSGYGKTVSHVVIGLKTVKGQKQL
RLDPGIYEAILKEKITVGDVIYVEANTGAVKRVGRSDAYASSYDLESETYVPLPKGDVHK
RKEVIQDVTLGDLDAANARPQGGQDIMSVMGSLVKTGRTEVTEKLRREVEKVVKGYVEQG
VAEVVPGVVFIDEVHMLDVECFTYLNALLESPMAPTVVFATNRGNALVRGTTDVISPHGI
PVDLLDRCLIVKTEPYDKAQVAKVVQVRAGVEGLRLGPGVLDKLASEGERASLRYALQLL
TPASILASVSGRREIALEDIGEMNELFLDAKTSATKIGSVAG-TSRDI-RIERIGAHSHI
RGLGLDDRLEPRANSQGMVGQGKARKAAGLIVKMVQDGRISGKAILMAGPPSSGKTAIAM
GMAQSLGNDVPFTMIAASEVFSLSMSKTEALTQAFRRSIGVRIKEETEIIEGEIVEIQID
RSVTGATKMGKLTIKTTDMATVYDLGSKMIDSLAKEKVLAGDVVTIDKASGRITKLGRSF
SRARDYDATGADTKFVQTPEGEVQKRKEVVHTVSLHEIDVINSRTQGFLALFAGDTGEIK
PELREQINNKIGEWKEEGKAEIVPGVLFIDEVHMLDIECFSFLNRALEDELAPLVIMASN
RGTATIRGTTFRSPHGLPVDLLDRVLIISTQPYSIADVEQIIQIRCQEEDVQLAPDALKA
LANLATETTLRYALNLISTAQVVARKRKSTVVETEDVRRCYGYFLDEKRSTQWLKEQQGS
LVFDALGDNDVT-MATSM-RMDLDYDRANKINLSHQDHLVARMFREQDWSNLKLKNDHAA
RPLWINDDRTLILEAFSPIAEQAQDFLVAISEPVSRPEFIHEYKLTIYSLYAAVSVGLET
NDIIEVLNRYSKVPVPESIAKFIHDCTVSYGKVKLVLKHNKYFVESSHPEIVQKLLKDPV
IRGARITE-ESTAPK--PAPAKPEP--DDEQQAQDVFAAVERDDLEEDDINISFQIADAR
IDDVKKRCNDLQYPMLEEYDFRNDKVNPNLDIDLKPATTIRPYQEKSLSKMFGNGRARSG
IIVLPCGAGKTLVGITAACTIKKSCLVLCTSSYVFFSTRSRVL-----TRIQISVFTADQ
KEKFSGDSGIVISTYHMIANTHNRSHESKKMMDFLTGQEWGFLLLDEVHVVPANMFRKVV
TTIKAHSKLGLTATLVREDDKVVDLNYMIGPKLYEANWMDLAKKGHIANVQCAEVWCPMT
SEFYAEYLKQDTRKRMLLYCMNPEKFQACQFLIDYHERRGDKIIVFSDNVYALQAYAKRL
NKMYIHGGTPQVERMRVLQHFQNNPLTNTIFLSKVGDTSIDLPEATCLIQISSHFGSRRQ
EAQRLGRILRAKRRNDEGFNAFFYSLVSKDTQEMYYSTKRQQFLIDQGYSFKVITELDGM
KSMPNLVYKTKDEQIELMQEVLTAKDSDADLGADDLAGTVTSPGGAKRTTASLAGVSGGS
HMSYRETNKSANRMIGGTNKLFVARDKHQKQLAGVNIRRDVDDVFYRYRMPVMLTKVEGR
GNGIKTVIPNMTDVAKALSRPPQYTTKFFGCELGAQTILDDKADRWIVNGEHSADRLREL
LYVFIEKFVLCAACKNPETELIIKNENIIRDCKACGQQTNVDMRHKLTTFILKNPPKKKS
KSRKGTDTSTKEAEDGDAAARIKSEAAELAIANDGWSADAEVAAVTKRTGSLN----DDP
MDQLRLWIEINRDATSQSVEEKLVELGIKDKHRTVQVVMESLFTSKIIKELKKFQPLLAS
LVEKEKHQKALLGGVERLVGLTYPELTDKVPLILMELYQADLLTEEAAKQWGTHVSKKYV
DRDTSKRVRKAAEPFIKWLDEAESDEE---------------------------------
---MSQAQSKLNRRNQAKQIQKAKRQSLVEATRLFNGVDGTPRVVAVVPLCKDISARDLV
LKLLKGLGEDAERGIWRARAERFRTSLQFLLLPGQLYATLDAVKGADYIILGLSASTEVD
SWGDMLLRSLQAQGFPQAIAVVHDDTSMTMKTAQSVIKSLLSFVQYFVPTLTRVFDLSST
SEASTALRSLCEGKPNDVRWRMGRGYLVSEALSYDGVLKVTGVARGAPISANRLIHIPGW
GDFQLKRIIATPRNPREAVLSEPVDQQDDLVSVNEVDDMQPTEDMRASAIDPDADEPKVV
KRVPKGTSAYQAAWLLEDEEVDEDASELDSVDMNDEKSSRAVAFEDMDMEEEKRQLESWR
AHSTHLAFPDEIDTPMDIPARQRFARYRGLKSFRTSPWDPNENLPRDYAKIFRVKEWDSV
SRKIMHGDAGGVEPGTRVTLEIQVPQAFMDPTLPLVVHALYRHEHKKTVLNFTLQRNSEY
NEPVRSKDSLILCVGPRRLAVNPLFSQGAKSTNNVHKFERFLREGVTSVGTIYGPLTFGR
LPVTLLKETDDESIQFRST-----------------------------------------
-----------------------------------------------------------M
DIDEQKIDEGLYSRQLYVLGHEAMKRMASSNVLIVGMQGLGVEIAKDLCLAGVKSVTIYD
PDLVQLQDLNSQFFLRATDVGKSRADATQPRLAELNAYVPVHVLPQVTIDQIKDFQVVVL
TNTPLSIQLHINEWTHANGVHFIAAETRGLFGSVFNDFGSRFTCVDPTGEQPLNGMIAEI
GEKAIVTCLDETRHGLEDGDFVTFSEVEGMTELNGCEPLKVTVKGPYTFEIGDTSKFGDY
KRGGIFTQVKMPKIIDFKPLSESLKDPELFITDFGKWDRPSTLHAGFQALSQYQEKHGKL
PRPRNAQDAAELLSITKSLETELNEKVIEELAFQAQGDLAAVNAVIGGFVAQEVLKAVSA
KFHPMVQHMYFDSLESLPDQLPSEADVAPLGSRYDGQIAVFGKTFQEKIAN---------
-------HHWAMMGVGVGSKGHLHVTDLDTIEKSNLNRQFLFRPKDLGHFKSEVAVHAVT
EMNPDLQGHTNAYKESVGPNTESKYNSAFFDSIDGVTNALDNVEARLYMDQRCVLYQKPL
LESGTLGTKGNTQVVIPHLTESYGSSRDPPEKEAPSCTIKNFPNAIQHTIQWAREQFNNA
FVNPATNVNGYLSEPGFLENAMKYSSNQKPLLEQLNRFLTEKPLTFDECIVWARMQFEKD
YNTDIRQLLYSLPKDAVNDNGIPFWSPPKRAPDPLTFDTSNTAHLDYIVAAAHLHAFNYG
LHTNDLDHIAKVASSIKVPEFVPKTNVKVQINDNDPPPANDNDEEDLTKLSASLPAPSSL
AGFRLVPVEFEKDDDTNHHIDFITAASNLRAMNYGIEPADRHKTKQIAGKIIPAIATTTA
LVTGLVCLELYKVIDGKKDLEKYKNGFVNLALPFFGFSDPIAAPKKKLGESSWTLWDRFE
FRDPTLAEMVDWFKKNNLDVNMVSQGVVMLWSPFVGKVKTQERMKLPISKLVELIGKKPI
APGTTHLVVETLLCDEEGEDVDVPYSLVYIRAMNDDEVVSEMNKMVAFIKQEAMEKAREI
KVKADEEFAIEKAKIVRQESQAIDAAFDKKLKGAETALKIAQSTQTNKSRLRLLQAREQY
LNGLFEAAREELLTLSQDEARYCQLLEGTITQSLLQLMEPNVTVYSRPGDVQIVEQAVSS
AKTTYKDISGRDIEVQVEGSLPKDCAGGVRLMAAGSRITVDNTLDQRLKLLEEKMLPEIR
HELFGINENRKFYT
[12] Tx1124627
------------------------------------------------------------
------------------------------------------------------------
------------------------------------------------------------
------------------------------------------------------------
------------------------------------------------------------
---------------------------------------MPEEMGLVDVVETKEIGGDTV
TIFKQSSSRSLTSTIILRGATKGKMDDVERAIDDGVAVIKAVLKDPRLVPGAGSTEAELV
KRVTSYGEQTPGLLQLGIKKFAEAFEFMPRILCETSGLDASAVLPRLYASHVEDALRLGI
NIEADNDCLLDVKHEQIMDSLISKKNAIKLATXAVRTILGVDQIIVAKRAGGPQIPQRPG
NWDVP-------------------------------------------------------
------------------------------------------------------------
------------------------------------------------------------
------------------------------------------------------------
------------------------------------------------------------
------------------------------------------------------------
------------------------------------------------------------
------------------------------------------------------------
-----------------------------MKRGKSNKAVVASNIMYIVGQYPRFLKAHWK
FLKTVVNKLFEFMHETHEGVQDMACDTFNKIATKCRRHFVIQQAGETQPFINEIIQNIQE
TTADLQPQQVHSFYKACGVIVSSQSDSQMRSHLLATLMHLPNVAWHTVVNQAGSDPNLLS
NPEIVKIIANILKTNVAVCEPLGSGFSPQLMGIYNDMLSLYGAVSRLISAAVTSDGAIVT
KTPKVRGWRTIKKEILTLLEIYVSKANDEQQIVNEIVPNLLSTILQDYKESVPDARDAEV
LHCLSTVVAKVGNRIPDGTVQILASVFVPTLDMINKDFTEYPEHRVEFYKLLREINLKGF
NALLQFPPESFQSFVDAILWALKHNNREVEDTGLQLCLELLSNIELGSNEFAIGFYRNYF
FSIISDVFFVITDSDHKSGFKFQSQLIAKMIGLVCENKISGFIYADGSAPAGTSNEMYLR
NYLGNMLMQAFPQLWGEQVSSFLQVLFGSYQNRSRFKGVLRDFLVQIKEVGGDPTDLYAD
DREEEKKEKARQEKEKAKLVGGLLKPSEIDKRKLAPERERFLQCCGDISVELVSDLKEGK
EIKLNGVIIRNAKKYRLKQQPXLTDVISSIPDQYKKYLLPKLKAKPIRTASGVAVVAVMC
KPHRCPHIAYTGNICVYCPGGPDSDFEYSTQSYTGYEPTSMRAIRARYDPYEQARGRIEQ
LRQLGHPVDKVEYIIMGGTFMSLPKDYRENFIVQLHNALTGYNGTDLDEAIKFSQQSQTK
CVGITIETRPDYCTPTHLDDMMKYGCTRLEIGVQSLYEDVARDTNRGHTVKSVCETFCYA
KDTGFKVVSHMMPDLPNVGMERDLEQFKEYFEKSCL------------------------
------------------------------------------------------------
----------------------PD------------------------------------
------------------------------------------------------------
----------------------------------LNRKGKWADGTLRLIKPEIDPVYDSD
DSDREDINTVGNIPISVYDEYPHIGYDINGKRIMRPXKGSALEQLLENIDIPEGWTGLLD
KNSGKXLNLTEEELNLIGKIEKNENTDDSESPYGPTIRWFTSEQEVMPLMATPEPKRRFV
PSKNEAKRIMKIVKAIREGRIIPPEKRRQEELNYDLWTDDTEDHVMTLRAPKLPPPTNEE
SYNPPEEYLPTDEERNKWELADSEDRENNYLPTKYDALRKVPGYSESIRERFERCLDLYL
APRQRKNKLNIDPESLIPNLPSPKDLRPFPIRTSTIYKGHNGAIRTLSVDPSGNWLATGS
DDGTVRIWEITGREVFKTAIEDHISALAWNPAKDVRILAVXCGTNIYLVIPSIFGYDIED
HSRLKIENGKNKSDAATWNKPTGSQKSREISCVISTRRAITKISWHHRGDYFVSVSPEGG
NASVLIHQLSRHVSQSPFRKSXGIVMDAQFHPTKPELIVMSQRYIRIYDLQQQKLXKKLL
PGXKMAFLYGCAPKGR--------------------------------------------
---------------------------------RXHYC----------------------
-----RFL-ESGSGYKSEAFAGKKEQMAKVMDELDKSGLIPESLIEHETNWFYKELGIDD
TFFSAVSVKDIACDIXGLYSAKVDAFARGNEDTHFSYKKIGXDHSAFFASGPAAAEFDLE
IDEKFLDRADAFRVESFVSNGTKLQCSFVYRCVFSGX-KSSDGTIESVSDVVFAKTASAH
TKGLYKEVLDEMKTTDGAVVKHYAVXASGEQRIVIGYPKGSSPQYNSALSALAKYYGVVV
KRKYVENFAEGSTVVTLYIEHS-EKYSADTIIYQITREASLLYCIPNNTFHAQFVAGEMS
AQECIFAHCGAVFVTHFLNRLGPEYSELKKTLKGST-EDVELLARLKERLTSETYSPEYI
SECVKQHLAVVRRLYRVFMDTHYTTSSLEKTLSYESISDDQFDQIVEDEATNKGHALVLR
ALYTFTKSILKTNFFVTSKLAISFRLXPTFLPKEEYPNTPFGMFFVVGSDFRGFHVRFRD
IARGGIRIVKSASADAYAKNRRTMFDENYGLASTQQRKNKDIPEGGCKGVILLDASAQVK
ECFQKYIDAILDLLIKDPAKEKIVDLYGEPEMLFMGPDENTADLVDWATLHAKKRGAKLW
KAFFTGKSPELGGIPHDKYGMTTLSVREYITGTYKKLGITDSKINKLQMAGGDGDLGSNE
IKFSDERYVGLVDGFGAIVDEDGIDKKELLRLAEQRLGNNKFDRSKLGPKGYAVMIDENN
VKTPGGKVIKNGLQFRNNFHLMIFVNLFVPCGGRPAXINANNVHLLLKTGKSIVPIIVEG
ANLFITQPAKIILEKAGAVVFKDASTNKGGVTSSSMEVLAALSLDDDQFKHNMCLDAGEL
PAFYKTYVKQDEANIVEKAKLEFNLLWKLKEETGKTFSELSDTLSVAINTLADZLRESDL
WQDLSFRNHVIAXAVPPVLLQTVGIDALVRRIPDAYLKAMFATKLAGEFVYTRGVXPNPA
TFLQFISELKE-------------------------------------------------
-------------------------MTQRAMKGNGPXSNAIKDDIGPVVYIGNLDTLVDV
KLLXRTFKNFGKIAQVPQLIRTDE-RDTYAFIVFDSFETADKAIEEMNGKMILNRPANVN
YAFKNGSKTERHGNKVERLLYEKAKENHFNA-----------------------------
---------------MEPGSIAIVAGQRTKFATESVFYYFQQNNDLFYLTGWDEPDSVCI
LEKKSTSAIFHMIVPPSNPEKELWEGERTGVEGVRDIFNADVSMPIGSLPSHLSNLMSRY
KXVYYXFDEQKAEFSKVFPLSLKSITAPMRAIKSDAELRMMRLAGKISGRAYNQAYARRF
KSEKGLQAFLEYRFVSGGCNRBSYIPVVAGGENALCIHYTRNDNLFKGNEFVLVDAAGQL
GGYCADISRXWPVSGKFTPAQRDLI-----------------------------------
------------------------------------------------------------
------------------------------------------HGFSFPKQEEXIINFWND
IDAFHRSLELTKGMKPYAFYDGPPFATGTPHYGHILQSSIKDIVPRYETMNGHYVERRFG
WDTHGVPVEHIIDKKLGITCKQDVMDMGIDKYNAECRSIVMRYSGEWRKTIGRLGRWIDF
DNDYKTLYPTFMESEWWAFKKLYEKGQVYRGVRVMPYSTGVTTALSNFEAQLNYKMVNDP
AITIXFPLLDDPDTXLVAWTTTPWTLPSNLALAVNPEFVYTKIYDEDAKKTYILLEKLVG
ALYKKPKKAHYKVTGTIKGSELVGLKYKPLFNYFYDQFKDRAFHVIGADYVSDESGTGIV
HEAPAFGEEDFNACTKSNIISGEVHPPNPVDDDGKFTADVSDFEGVYVKDADKLIIKRLT
NDGRILRATQINHSYPFCWRSDTPLLYRTVPAWFVRVQNIVPQMLDNIAKTQWVPSTIKE
KRFGNWIANARDWNVSRNRYWGTPIPLWVSDDFKEIVCVGSIGELEELSGVKBISDIHRD
KIDNITIPSKQGKGQLHRIEEVFDCWFESGSMPYASKHYPFENKENFXDSFPADFISEGL
DQTRGWFYTLTVLGTHLFGTAPYKNVIVDGIVLAADGKKMSKRLKNYPDPNIILNKYGAD
ALRLYLINSPVLRAETLKFKESGVKEVVSKVLLPWWNSYKFLEGQIALFKKTNGIDFMFD
XELRSKNVMDKWILASIQSLIKFIHQEMTGYRLYTVVPKLLDLIDQLTNWYIRFNRQRLK
GENGVDDARHALNTLTEALFTLVRAMAPFTPFLSDNIYRRLKVLFKPETLKDDDRSVHFL
YYPQVDESLFDDDIERAVGRMQTIIELGRTIREKKMISLKTPLKTMVVLHSDPQFLSDIE
SLKKYIISELNVRELIITSDEDKYGVEYRAVADWPVLGKKLKRDVKKVKNALPGLTSQSV
KDYLKEGKINVAGIDLVEGDLHVLRGLPETAVSGGHEARSQGDILVILDTNLYPELQAEG
IARELVNRIQKLRKKAGLKQTDDVLIQYNLKKDLDLEDAIEKHSDMLLKCSGHPLRKYDE
ASKIIAEEDAQINDTTIALRLLKLRKIEMDSSMIGMTGGEIFHEMMVRHKVDTVFGYPGG
AILPVYDAIYNSKQFNFVLPRHEQGAGHMAEGYARVSGXPGVVLVTSGPGATNTVTAMTD
ALADGVPMVVFTGQVPTSAIGTDAFQEADVVGISRSCTKWNVMVKSVSELPRRINEAFEI
ATTGRPGPVLVDLPKDVTSAILRHAIPTSSTIPNNTLATLTSAITRFXAECIQRAADLVN
KAKKPVLYVGAGILNNEDGPXRLKELADKAKIPVTTTLEGLGAFDQRDEKSLDMLGMHGA
GAANMAIQKADLIIALGTRFDDRVTGNVSKFAPQARLAASEGRGGIIHFEISPKNINKVV
EATEAIEGDVTQNLELFNELVEPVSRPEWFSQIREWKQKYPYAYEHEVPGGPIKPQTVIK
EIDKQSRATGRDIIIATGVGQHQMWTAQYVTWTKPHSFVTSGGLGTMGFGLPAAIGAQVA
KPESIVIDIDGDASFNMTLMELSSAVQANAPVKIVILNNEEQGMVTQWQSLFYKHRYSHT
HQHNPNFVGVAEAMGLKALRVSKQEDLKPSIAKLLAYQGPILLEVKVEHKTPVLPMVPSG
KGLDEFITYNPEFIHEQ-------------------------------------------
----------MCLNLGIPPPDIIRPQECPFLESFVNPNADPKKALQAIGRNLQLNFESIS
SRTKYKQSLDPSVEDIKRLCTTLRRNAKDERILFXYNGHGVPQPTQSGEIWVFNRGYTQY
IPVSLYDLQNWIGAPCIFVIDTSAAGNVIENNKKFIQKRIDDEANHHGDPSSSYIESLQL
GACGSKEILPMNPDLPADFFTXCLTSPIEMSVKWFVLSSPLRKEGDSEGIEIPGRLTDRR
TPLGELNWIFIAVTDTIAWTSLPRPLFKKLFRQDLMVAALFRNFLLAKKIMPLAGCHPVS
DPPLPNVNDHPMWDSWELAIDEVLGQLVRQKKVEKPKPXSFRHX----------------
--------------------------------------------STTVGXF---------
--------------RI-------------D------------------------------
----------------X-------------------------------------------
-----------SPHPS--------------------------------------------
-----------------------------ESAEX--------------------------
------------------------------------------------------------
---------------------XPK----------YFT-----------------------
------------------------------------------------------------
------------------------------------------------------------
-----------ZR-----------------------------------------------
------------------------------------------------------------
------------------------------------------------------------
------------------------------------------------------------
------------------------------------------------------------
------------------------------------------------------------
------------------------------------------------------------
-----------------------------------------------MKTXELPQXLRXR
CLKFALRVIFTKDWXXPLHLRIYGNLDIKKALLLLLVGGVTKEMNDGMRIRGDVNILLMG
DPGVAKSQLLKSISKLAPRGVYTTGKGSSGVGLTAAVMRDPITDEMVLEGGALVLADNGV
CCIDEFDKMDESDRTAIHEVMEQQTISISKAGITTTLNARASILAAANPLYGRYNPKLSP
FQNINLPAALMSRFDIMFVILDKPDREQDERLAEHVAYVHMYNRQPASALEPLDATTMRQ
FISIARRFRPVITPEVRDYVVQQYVKMRKESKKYEFSKFYFGHTTPRTLLGILRLSQALA
RVRFSNEVDTEDXDEALRLVNVARQSLSDNIDDNLSESDSSKVFNLIREKIRQSGKIVSV
AALRNACIGKGFTEDLFKECIYRYQSLNLWHLVDDDEMLAIVGN????????????????
????????????????????????????????????????????????????????????
????????????????????????????????????????????????????????????
????????????????????????????????????????????????????????????
????????????????????????????????????????????????????????????
????????????????????????????????????????????????????????????
????????????????????????????????????????????????????????????
????????????????????????????????????????????????????????????
????????????????????????????????????????????????????????????
????????????????????????????????????????????????????????????
????????????????????????????????????????????????????????????
????????????????????????????????????????????????????????????
????????????????????????????????????????????????????????????
????????????????????????????????????????????????????????????
????????????????????????????????????????????????????????????
????????????????????????????????????????????????????????????
????????????????????????????????????????????????????????????
??????????????????????????????????ETPDSNPVTEEIFSSWSLFIVLFLLG
SALWSSYYLQQRRIKAIHETVLSIFYGMVVGLIIRVSPGHYIQDAVKFNSNYFFNILLPP
IILNSGYELNQANFFRNIGSILTFAIPGTFISAIVVGIILFLYTRLGESINISFVDSLAV
GATLSATDPVTILSIFNSYKVDPKLYTIIFGESLLNDAICIVMFETCAKFHGQQAQFSSL
FQGIALFLITFTVSTFIGLAXGVLIALMLKHSHIRRYPQIESCLVLLLAYESYFFSNGCH
MSGIVSLLFCGITLKHYAYYNMSRRTQVATKYTFQLLAQLSENFIFIYLGLSLFTEVELV
FKPLLIIVTFVCICIARWAAVFPLSRLINWFTRTRRAKEDEIPYNYQMMQFWAGLRGAVG
VALAMGLQGDSKYALLATVLVVVVLTVILFGGTTAAMLEILNIKTGCVDENENDDDFDT-
---------XVIA-----IL----------------------------------------
------------------------------------------------------------
------------------------------------------------------------
------------------------------------------------------------
------------------------------------------------------------
------------------------------------------------------------
------------------------------------------------------------
------------------------------------------------------------
------------------------------------------------------------
-------------------------------------MEVNLANPAFGEDAGRLLAAFNE
NRMAVKMIGDVAFGIQILSLSKQLTNLAGNAWSRTLGGTRAGRNEYILLHEFTRNGXIVP
DKEXXRQKRH-----TAAAGRKAKYQGGLVFEPVKGLVKNYVTVMDFNSLYPSIIQEFNI
CFTTVDRSKLTDELPEVPPETPRGVLPKLLHELVSRRREVKKLLKDPRITQERIQYDIKQ
RALKXTANSMYGCLGYXNSRFYAKPLAMLVTNRGREILMDTRHLAESLGMRVVYGDTDSV
MVDTGCDTMKEALKFAEDFRKRVNDRYKLLEIGIDNVFKKMLLHAKKKYAAVNCTXGXET
SLEVKGLDMKRREYCPLSKEVSTFILEKVLGDNDPEEALTAIYGYLEGITTKLXBNXIPM
VKLKINTRLSKDPVQYPGGKTMPAVQVALRLRDQGKIXKAGSVITFIITEB-XKXASVAE
RARSIQELSDQSKYEPDADFYLEKQLFAPISRLLEKIEGYDVVRLAQSLGLDSRKYEARA
RSREXGLQPLESTVTDSERFRDAKDFLINCKCQASIKFGGIQSSQRVTF-----------
------------------------------------------------------------
------------------------------------------------------------
------MRSDFQFSNLLGTVYRQGNLLFTADGSTLLSPVGNRVSVFDLIRNTSYTLNYEH
RKNIACIALNKQGNLLISVDEDGRAILVNFRARTVLHHFNFKDKVRDIKFSPDGKNFAIA
VGRFIQVWKTPDVTDRQFAPFVRHRVYAGHYSEITSISWSRDSRFILSTSKDLTXRLFSL
HSSEKDVKMTFAGHRDHVMGAFFNKTQEHIYTISKDGALFRWEYKEREEEDLEEEKHMSW
RIAAKNFFYADANVKSAAFHPESNLLVVGFGNGEFRLYELPDFTMIQQLSMGTNAVNTVS
INETGEWIAFGSKKLGQLLVYEWQSESYILRQQGHFDSMNSVVYSPDGSRLVTAADDGKI
KIWDVTSGFCLATFEEHTSAVTDLAFARHGQVLFSSSLDGTVRAWDLIRYRNFRTFTSTE
RIQFSSVAVDSSGEVVAAGSLDDFAIHVWSVRTGQLLDQLAGHEGPVSCLSFGTEGKLLA
SSSWDKTIRIWDIFSRTQTSEPLDTTTEVLSLAMRPDSKEVAASTLDGKIVFWDVETGKQ
LREIDGKKGHSSGKI---------------------------------------------
----------------------------------------------R-------------
------------------------------------------------------------
------------------------------------------------------------
------------------------------------------------------------
------------------------------------------------------------
----------MS------------------------------------------------
-----------------------------------------------LLDLKTSKGTKSL
KLDPSIYEAVQKEHVAVGDVIYIESNTGSVKRVGRSDAYATEFDLEAEEYVPLPKGDVHK
KKEIVQDISLHDLDVANASPQGGQDILSMMGQLMKPRKTEITEKLRAEVNKVVSKYIDQG
VAELVPGVLFIDEVNMLDIECFTFLNKALESEIAPVVILASNRGLTTVRGT-DIRSPHGI
PPDLIDRLLIVRTLPYDHDESXAIILKRSKVEGLSLSGEAXDKLASTSMSTSLRYALQLM
SPASIIANVDGRSTVEASDIDECLDLFLDVKRSTKILEKNKQF-----------------
---------------------------------MIQNGKIAGRAILFAGPPSTGKTAIAT
GLSQSLGKDVPFTALAASEVFSKDISKTEALTQAFRKSIGIKIKEETEVIQGEVVEIQID
RSLTGGHKQGKLTIRTTDMETIYELGNKMIDELTKEKVIAGDVISIDKSNGKITKLGRSY
ARARDYDAMGPDTRFVSCPEGELQTRKEVVHIVSLHDIDVINSRQQGFMALFSGDTGEIR
XEVRDQINSKVAEWKEEGKAEIVPGVLFIDEVHMLDIECFSYINRALEDEFSPIVIMATN
RGISKTRGTNYMSPHGLPLDLLDRTIIIKTEPYKEDDIEKILSIRCQEEEADIFPDALRL
LTKIGMEASLRYASNLISVSYQISRKRRAEAIDIEDIKRSYMLFLDSTRSVEFLEQNRGD
YIDDEGKVTLSKAMDTS-------------------------------------------
---------------------------------------MH-------------------
---------LGKIP-------------------------------------------XXX
ITTRR---------------RKSXKDNEEEEDVEDIYESVEGDAEDDIDKVHSFEIATES
VEIVKKRCQEIDYPMLEEYDFRNDVRNANLEIDLKPSTQIRPYQEKSLSKMFGNGRARSG
IIVLPCGAGKTLVGITAACTIRKSAIVLCTSSVSVMQWRQQFLQWCTIQPNQIAVFTSEN
KEMFSGDSGLVISTYSMVANTRNRSHDSQKVMDFITSREWGFIILDEVHVVPAAMFRRVV
TTIAAHAKLGLTATLVREDEKISDLNF---P-----------------------------
------------------------------------------------------------
------------------------------------------------------------
-----------------------------------YRTK---------------------
-------------------------------AI---------------------------
--------------------------------MSINICRDNKDVFYRYKMPPIEAITEGR
GNGIKTNVLNAVDVARALNRPTPYVIKYFGFELGAQTSISEKNDRYLVNGVHDATKLQDV
LDGFINKFVLCPSCKNPETILKVTDGHLNRDCKACGKVTEVDPRLKLVTYILKNPPQNHK
SEKKSATASANV------TTLANTVAPPSEVKDDEWAVDMSEEAIQARARELNALTLTQK
YEEFGEWILKNDEPSDVEIFKKAQSMDILNDRMTVEVIAQCIFDEDILKEIEEHAGLLSK
LLVTPKHEKSLAWGY---------------------------------------------
------------------------------------------------------------
------------------------------------------------------------
----------------------------------------------------MSAD----
---------------------------I--------------------------------
-------------------WLQTSVNTAXKEGSTDGYLVIEGTVRGSGFSXDNLVSLPDV
GEFAIGRXEKLETRKVGNVVFAPGTEKDTLDELGPEQ---EDD---SNFLGYLVDRHQSG
RKLPKGMSAYQAKWLLDDDIKKGVEEEDTEXRPEDGMDVEPEDAEELSXEEEARQLQEFK
KAKEELEFPDEIELRPTERATERLSRYRGVKSLADCLWDL--------------------
------------------------------------------------------------
------------------------------------------------------------
------------------------------------------------------------
-----------------------------------------------------------M
QVDSKPIDEGLYSRQLYVLGKEAMLKMAKSKVLIIGLKGLGIEIAKNVALAGVKALDIYD
PTKIXLQDLSSQFFLRESDIGKSRAEASLPRLAELNSYVPVNVIHKLDESIIAQYQVIAV
TEATLAEQLQINDVTHAKGIRFISADVRGLFGQTFVDFGESFTVYDKDGEDPKTGLISDI
ETDGTVTTLNATRHNLEDGDYVKFTEVEGIPKLNDGSVHKVSILGPFAFKIXDBSSWGKY
VXAGTFTQVKVPFKIHFDPLSKQIZHPXFVISDFAKFDRPQQIHFGFLALHKFQELHGEL
PRPHNEQDACELXKLTEELEIEIKEDLIKKLSYGSRGDLPPMNAFFGGLVAQEVLKACSG
KFGPIKQWLYFDSLESLPESYPTEETCKPLNTRYDNQIAVFGVDFQXKVANLKVFLVGSG
AIGCEMLKNWALMGLGSGPBGQVFITDNDSIEKSNLNRQFLFRPKDVGSNKSEVAAKAVI
AMNPDLNGHIDTRTDKVSQETEEIFNDQFWQNLDFVTNALDNVEARSYVDRRCIFFKKPL
LESGTLGTKGNTQVIIPMLTESYSSSRDPPEKSIPLCTLRSFPNKIDHTIAWXKSLFEGY
FHEAPENVNQYLTQPNFVQTVLKQSGDVKTILQTINDYLKERPYTFDDCIRWARRQFEQK
YSYDIKQLLYNFPKDAVNSKGERFWSPPKRAPTPLVFDIDNEDHLHFVSGAANLLAFIYG
LKEPDIRRYGSVIDKMEIPAFTPKTNVQIQVNDNDPDPADARDQNELERLASSLPTPSSL
AGYRLNPVEFEKDDDTNHHIEFITAASNCRALNYDISPADRSKTKFIAGHIIPAIATTTA
LVTGLVCLELFKVADGKRDLEKYKNGFINLALPFLDFSEPVSSPKGKYNDKQFKIWDRFD
VQDITLKQLLDTFKEKGLDITMIAYDVSLLYASFHPPKKIKERLPXSITELIETVSKKPV
PSDKKTLVLEICCEDKNEEDVDVPFVCVHLRALTDDQVQGELKKMEAFITKEAEEKAKEI
KLKADEEYEIEKASIVRSEKNAIDSQYEDKFKKASLAQQITKSTIANKTRLKILATRDQC
LQDIFDSAEEQLKQLSKDPATYESLLVGLIDEGLLQLMEPAVTLRVRKADVSVTKKAADQ
AEKKFKDVSGRDVKITIDETLSDKSAGGLILANGTGKIEINNTLEERLRLLSERALPAVR
LEMFGVSTTRKFFD
[13] Tx1136490
MSLAIPGAPNAGLFKPGYQNYDAEDGAVIRNIDACRQIASTVQTSLGPYGRNKIVINHLQ
KMILTNDAATILRELEVVHPAAKLLVMASQQQEAEMGDATNMVIVFAGELLKKAEELIRM
GLKTSEIVQGYERAGKAAQEILEQLEVDKVEDIRNQEELAKALKTVIAAKQSGNEEFLAD
LVAEAVLAVLPKNPYNFNVDNVRVVKIMGGGLEQSRVVKGMVFGREPDGTVKKVQKAKVG
VFSCPIDISQTETKGTVLLKNSKELLNFTKGEESQMENAIKELHDSGLRVVVAGSTVGEL
AMHYLNRFGILVIKVLSKFELRRLCRVLGATPLARLGAPMPDEMGNIDIVETLEIGGDRV
TVFRQENEQTRTATLVLRGATQNHLDDVERAVDDGVNVVKAITRDPRLVPGAGASEMQLI
ERITTLADKTSGLAQYAIRKYAEAFEVIPRTLAESAGLDATEVLARLYTAHAQDVPAIGV
DLDTSGSGTLDAEEEGILDLMVTKSWAIKLATEAARTVLSVDQIIVARQAGGPKPPQPNA
NWDEDMTIEELDATVRAFYEGRGEQQFKENPDAWLMVDQILEKAQYPQTKYLGLQVLDSV
IMTRWKVLPRDQCMGIRNFVVNVIIQQSSTDESLKKERALLNKLNLTLVSILKQEWPHNW
PTFINEIVTSCRASLPICENNMAILRLLSEEVFDFSAEQMTSTKTKQLKQSMCDEFTSIY
QLCSEILRTADQTSLIKATLETLLRFLNWIPLGYIFETPLIELLRSRFLEVPEFRNITLK
CLTEIGSLQTEHNWDEKLVEMFTETLTTISTIIPLSLDLKSTYSASNSRDQEFVQNLALF
LCNFFSNHLGLIEALPNRDFLMHGHFYLIRISQIEDREIFKICLEYWTKLVCELYDEMQQ
IPITDMNPLINMSGNPQIMANYPLRKHKYIDVLSNLRQVMIEKMVRPEEVLIVENDEGEI
VREFVKESDTIQLYKTTRECLVFLTHLDVVDTEQIMSEKLARQVDSTEWSWANCNTLCWA
IGSISGAMNEETEKRFLVTVIKDLLGLTEMKRGKDNKAVVASNIMYIVGQYPRFLKAHWK
FLKTVVNKLFEFMHETHEGVQDMACDTFIKIANKCKRHFVIQQPGESEPFIDEIVKTMRK
ITCDLSPQQVHTFYEACGYMISAQGHKNTQERLIAELMSLPNSAWDQIIQSAHQDPSILQ
NGETIKVVGNIMKTNVAACSSIGSYFYPQIGRIYMDMLTMYRASSQLIDESVQRDGNIAT
KMPKVRGLRTIKKEILKLITTYVEKADDLEMVHSTLVPQLLEAILLDYKNNVPDAREAEV
LAVITVLITKLQGMMTAQVPAILDNCFECTLDMINKDFSEYPEHRVEFFKLLRAINQRCF
PALIKLDQTHFKLVIDSCMWASKHDNRAVEGEGLNMCIELVENMAHTDQQTCDAFFQSFY
TTILQDVFFVLTDSDHKAGFKYQSMLLARLFWLVGANKISSPIYTAEQATAGTSNRDFLQ
NFVATLLSNAFPNLQGQQITNFIRQLFESTEDLPKFKLILRDFLIQLKEFAGDNAELFTE
DREKAMRDAKEAERERMAKVGGLLKPSELDREKLPPENERYVRCCADIANYLVEDFEAKK
DLNLNSLRGSFAKKHYLSRQPPLTDIIAAVPEQYKKYILPKLIAKPIRSASGIAVVAVMC
KPHRCPHIAYTGNICVYCPGGPDSDFEYSTQSYTGYEPTSMRAIRARYDPFEQARGRVDQ
IRNLGHSVDKVEYIIMGGTFMSLSPKYRETFISQLHNALSGYSTSQVDEAVLAGEQSTTK
CVGITIETRPDYCLPPHLSDMLRYGCTRLEVGVQSLYEDVARDTNRGHTVKAVCETFCQS
KDAGFKVVSHMMPDLPNVGLERDLFQFQEYFSNPAFRTDGLKIYPTLVIRGTGLYELWRT
GRYKNYTPNVLIDIVARILALIPPWTRIYRVQRDIPMPLVTSGVENGNLRELALARMKDF
GTTCRDVRTREVGINEVKHKIRPNQVELVRRDYVANGGWETFLAYEDPKQDILIALLRLR
KCSEKYTYREELTGQQSSLVRELHVYGSAVPIHERVKGKSQHQGYGTLLMQEAERIARDE
HGSKKIAIISGVGVRGYYRRLGYWLDGPYMSKWLTKRVEEDANGNERYVYQDIDPAYDTD
DSDAPTSNTIGNIPLSYYDAYPHIGYDINGKKIARPAKGQALDSLLESIDLPEGWTGLTD
PTTGKPLQLSRDELETLKKLTRNEQPGDGYDPYPDYVEWFTGKEEVMPLSAAPEPKRRFV
PSMHEHKRVMKMVKAIKEGRIKPFRAPDEDYASYDVWANEKPDHPMNMPAPKLPPPGYEE
SYHPPPEYLPDKQEREQWEKTDPEDRDRDFLPRDHSALRRVPGYDELLHERMNRCLDLYL
APRVRRSKLNIDPESLLPKLPDPAELKPFPTTCHKTFSGHEGQVRSVAVDPTGTYIASGG
VDGTVRIWSVTTRQVRRIRLSESVNVVAWRPGQGAFILGACCGDTVYFMTPQEISEEVQE
HAHEIIDAEAAKPKAATWARPPQNLQDKGILLTLTLRSTPKTLVWHRRGEYFATVCPSST
STSVAIHTLSKHQTQHPFKRPKGLAQTVCFHPSRPLFFLATRQRIRIYDLQAQKLEKELQ
PGARWISDISLHPMGDNLLVSSYDKRLLWHDLDLGSTPYKTLRYHTKAIRSVKFHNSYPL
FADASDDGTLQVLHGKVFGDSMENATVVPLKILRGHKIKSDLGVLSVDWHPTEAWLVSGG
ADGTVRLWVDRGSGYVAPKFEGKEHQMEQVMDAVEEKGFIPVDVAELETKWFYNELGIDD
MYFSTESVDAIVSHIHSLYAAKIAAFARDDRKLEIRLEKEAADHAVYIDTSVPGSGFETR
LESKYLDGSLDYRVESFRSNDQSLRCYFVYQATFKNKPSPNETNIEELGDERFLQKTTAN
TREIYQSVMDAIVLRTGPVIDMYDVEGTREKRLVVGFRQGSALGLFAALSHLYHYYGLTS
SRKYVEQFSNGITIISIYLRPGPKHPPIEASIHQVMKETSLLYCIPQNRFQTHFSSGRLS
LQESVYAHCVWVFVQHFLNRLGGEYNTLKSLLDTSNSVHAELLGKLKKRLRTETFTADYI
LEIINQYPDLIRSLYLAFANAHYVQTRFLPTLSYKVYTDDELGALIEKTVSNDHHNMVMT
AFRIFNSSVLKTNFYTPTKVALSFRLNPSFLPPEEYPQPLYGMFLVVSSEFRGFHLRFRD
IARGGIRIVKSRSKEAYAINARSLFDENYNLANTQQRKNKDIPEGGSKGVVLLDMAHQTT
VAFEKYIDSIMDLLLPPGIKDPIVDLHGKEEILFMGPDENTADLVNWATEHARIRGAPWW
KSFFTGKSPKLGGIPHDSYGMTTLSVREYVKGIYRKLELDETQVRKLQTGGPDGDLGSNE
ILLGNEKYCGIVDGSGVLYDPRGLDRAELLRLAKERKMISHYDASKLSKEGYRVLVDDNS
ITLPSGEVVNNGTSFRNTYHLRSKFDCFVPCGGRPESIDFPSASKLIANGKATIPYIVEG
ANLFITQEAKLRLEKAGAIVFKDASANKGGVTSSSLEVLAALSFDDDSFLQHMCIQAGSA
PQFYQDYVREVQAKIQENARLEFEAIWRESEQTGLAKSLLSDQLSLAITKMDEELQGTEL
WNNVALRRSVLCDALPNLLLKKIGLDKIIERVPDNYLRAIFGSYLASRFVYTMGISASPV
SFFAFMNDRMAGSREQDKDSTLYIGNLDERCTDPLIWELMLQAGPVINVHLPKDRVTQSH
QGYGFVEFGGEDDADYACKIMNQIRLYGKPIRVNKASADRGGAGVGAELFVGNLDNMVDE
KVLYETFSRFGPLVAAPKVARDESNLSKYGFVSYAAFEASDQAIEHMHGQYLMNKEITVQ
YAYKKDGKGERHGDDAERALAAQARKHGVERISAAEVQFGQPLHETHPHLIQPGHITPGI
SALEYHHRRAALARKLPPNSVAVLAASTLKYRSGAVFYDFHQDSNFYYLTGFKEPEAVAI
IEKLSVEYTFHLFVRGKDERAELWDGARSGVQAAQDVFNADEAGDIDNAGAAISQLVDGA
KVVYTDIGHSR-ALSRLIGGSLRPVMNELRLVKSHAELDCMRKAGSVSGAIISQAMASTP
SGEKQLWADLAYGFRSNGLDGEAYVPVIAGGKNALSIHYTRNDALLHEGEMVLVDAGGEY
GGYITDITRSWPVNGKFTDAQRDMYSMILQVQKACLSLCREDAATSLDKLHSICEHGLRD
GLKSLGFDLSGDALGRLFPHHVGHYIGLDVHDAPGYPRTDRLTANQCITIEPGIYVPDGD
EWPSHFRGMGIRIEDSVIVGAESAEILTRTAVKEVDEIEKCRGSINFPAEEERILEHWEK
TDAFHRQLELSKDEQPYVFYDGPPFATGTPHYGHLLASTIKDIIPRYWSMRGRYVERRFG
WDTHGVPIEQIIDKTFGVRGKAAVDKIGIAEYNRRCREVVLTYAGEWRKVIGRLGRWIDF
DNDYKTMDVTFMESCWWVFAQLQKKGLVYHGARVLPYSTALGTALSKSEAQEDYRDVQDP
AVTISFPVLQQPEVNFVAWTTTPWTLPSNLALCTNPELEYIVVLDKESGKNLIMLEAGLK
VLFKDPKKAKYQQFPKIKGSELAGWKYKPIFNYFYDQFKDIAFRVINDTYVKSDEGVGVV
HQSPSFGEDDYAICWREKIFLPERSPPNPLNTQGEFTDDVSDFAGQHVKAADKAIIKKLE
QDNRLVRKGQITHRYPFCPRSKTPLIQRAVPSWFIKVEEISTQLTDNLKKTHWVPESVNT
GRFHNWLASAKDWNVSRNRFWGTPLPLWVSDDFKEVVCVSSIAELKKLSGYEEINDLHRD
TIDLIVIPSQQGKGTLRRVEEVFDCWFESGSMPYASSHYPFAGKELFTK-FPGDFIAEGL
DQTRGWFYTLSVLGTHLFNTFPYQNCVVNGIVLAEDGKKMSKSLKNFPDPMLVIEKYGSD
ALRLYLIDSPVVRGEPLRFAELGVKQIVSGVLLPFWNSYNFFAQQAALYKKNTSQDFVFN
PEAQKHNIMDRWVLAATQSLIQYVNKEMEAYRLYTVVPRLLKMVDDVTNWYIRFNRNRLK
GQSGSDDTLHALNTLYEVIYTLTRALAPFIPFLSDNIFQRLASHLPEAISKQDVRSVHFL
RFPDVRQELFDTTVERRVTRMQKVIELGRICRDRRTVSLKTPLKTLVVLHQDPEFLEDVR
TLERYITEELNVRDLVLTSEESKYGVEYSVLPDVKSLGQKFKKDAAKIKAALPKVSADEL
RAFLDSGKLSIEGKELTTEDLRVQRKVKESAETKNFETGTEGDVLVLLDAFAYPELAQEG
LAREVLNRIQRLRKRAGLVPTDDVQVAYRVLAVDGVEEMFTQQSATFVKAASRGITKVSG
EEQALAEEETDVKDIRLLLKLLKV----MDHSFVGMKGGEIFHEMMLRHNVKHVFGYPGG
AILPVFDAIYNSEHFDFILPRHEQGAGHMAEGYARASGKPGVVLVTSGPGATNTVTPMQD
ALMDGTPMVVFCGQVPTSAIGSDAFQEADTVGISRACTKWNVMVKNIAELPRRINEAFEI
ATSGRPGPVLVDLPKDVTAGVLNRPIPMISTLPTSAATTAAELSSKQLHGSIKRTADLIN
IAKKPVIYAGQGVLGHVDGPKYLKELSEKVQIPVTTTLQGLGAYDELDPKSLHMLGMHGS
AFANMAIQEADLIIALGARFDDRITGHVPRFAPQARKAAEEGRGGIVHFDIMPKNINKVV
QATEAVEGDVTANLALLLPHVNEVSRKEWFDQIDAWKERFPWAQKEDGPDGVIKPQTVIT
ALSDLTAPKKHETIITTGVGQHQMWTAQHYRWRQPRSMITSGGLGTMGFGLPAAIGAKVA
APEKLVVDIDGDASFLMTQTELGTASEFNIGVKVIVLNNEEQGMVTQWQSLFYSDRFAHT
HQRNPDFVKLAEAMYVPARRTTKLATLAEDLEWLCSGEGPAFLEVVVDQKIPVLPMVPGG
SALHEFLVYDEKKEKERMRHGWEAQLQNEENFFMYYEDKRHETAGNPPDFKMVTEWRMKD
RLKTVSALLAVCLNVGVDPPDVIKTNPCARLECWVDPVPTSNTTNAQIGKNLQAQYENLS
LRTRYKSVMDPTIEELKKNTVSLRRSAHAERILFHYNGHGVPKPTQSGEVWCFNRSYTQY
IPISLFDLQEWVGAPGLWVWDCSAAGGIIQGFLEGAQKHNVIQQEAMKDAQVKWEDCIHL
AACRESEVLPTNPDLPADLFTSCLTTPIMMAVRFFILQNPLGSTVNLEQRNIPGKVSERR
TPLGELNWIFTAITDTIAWNCLEKPLFKKLFRQDLMVAALFRNFLLAQRVMRRYHCHPQS
YPKIPDTHDHPLWRSWDLAVEMILSQLPSLIDQQKAHELDYKHSDFFADQLSAFEVYLTA
AAGYAKPPEQLPIVLQVLLSQVHRLRALVLLSKFLDLGPWAVNLALSIGIFPYVLKLLQS
QAMELKAPMVFIWARILAVDQSCQTDLLKDQGYAYFTNILNATNGIIGNVAEHRAMCVFV
IAMFCKDFKQGKAAVLNPEVIEQCINHLHDENPLLRQFSLLCLSNLCRDFSNAKEAFIAH
AAHERICDRSHDPVPEVRTAMLNALTSFIATGDIDGDILDLEEVLVGVIISMGMDGSIMV
RKELTVFYSEYVKKYLKRFLCAAFEQLQEEQDKRGIRRQSNSLGTVYRAVWRQVMSLSTD
PHPEVARNAGVIVDCVLEALLDCPLGQAAEAILEALERRSTESSKADGSRTASVAQAGLV
GWGHQPPAKIPPYFQGRELPELPLKSTFFDWSASYFREPQMRPSEADEPGSRDYNERLWR
RNRNDKIIASTQPLKEAAGSQSWDKPCGYFGIGAAPVKMVFHQFENHLVTSDDRDSIAVW
DWKEEKQLARFSNGNPRNSRVTELRFINEDDIAMLMVGSSDGVIKIYRDYDHLKKITQVS
SFRALNDLVPSTGTSGLVFDWQQGQGKALIAGDDRVVRVWQVGQELCVNDIHTRSSACIT
SLTSDQVEGNVFVAGFGNGSVKAYDQRRPNAETMLLGWKEHSSWVVGVHLQRGGMRELIS
AESNGGIRLWDLRYARSSVNKIREPRILRTLSVHEHAPVFATGGHTIRVYNTKLSKFMSN
APITATAFHPSKAKYMNMLQDVADRKTSQVLIDLDDLEQYEKSLKLVSSIERNAHHYIEI
LARAVDTVLPRPATDPNFKDDVLDIIMSQRSKRNEAVAQPESIFPPELTRRYTLNFKPVT
GSKALAVRQVRGEHLGRLITVRGIATRVSDVKPAVQVNAYSCDRCGHEIFQPITTKQFTP
LVECTSEDCQQNKAKGTLFLSTRASKFLPFQEVKIQEMADQVPVGHIPRQLTIHCHGELV
RSVNPGDVVDIAGIFLPTPYTGFKAIKAGLLTDTYLEAQHVRQHKKAYDDMVLAPTTIQR
MTELERSGQLYEYLSRSIAPEIFGHADVKKALLLQLIGGVTKEMGDGMRIRGDINVCLMG
DPGVAKSQLLKYITKVAPRGVYTTGRGSSGVGLTAAVMRDPVTDEMVLEGGALVLADNGT
CCIDEFDKMDDSDRTAIHEVMEQQTISISKAGITTTLNARTSILAAANPLYGRYNPRISP
VENINLPAALLSRFDVLFLLLDTPSRDADEELARHVTYVHIHNVHPEPGGLIFSPNEVRQ
WVARARSFRPVVPKAVSDYLVGAYVRLRQQQKRDEAGKKTFTHTSPRTLLGILRLSQALA
RLRFADEVITEDVDESLRLIEVSKASLYDDNQRRGDHSPSTKIYNLICGMRDSGAGELDM
RRVRERVLAKGFTVQQLESAIDEYAAIDVWQTAAEGTRLVFIETSISRDKTRQLKARLHQ
KFVKKRPAK--KLTPLDQKVVDLKRKYPDVLLVVEVGYKYRLYGEDARVASKVLSVVCIP
GKRFAGASFPTHRLHVHVKRLINAGYKVGIVRQLETAALKAAGTNKGKLFERDLTNLYTK
ATYIDDEEELTASGHLLCLTESYKVQIGLIAVQPATGEIIYDDFEDGWMRSELETRLLHI
SPAEFVIVGEVSKATKKLIHLSGDDARLEWKDRPKAAQSDITKFYADHRLSENATICLSA
MITHLTEYGLQHVFDLTKSFQSFSARSHMLLNGNTLTSLEVYRNQTDQAEKGSLFWTLNH
TQTRFGRRLLRKWVGRPLLDRARLDERVAAVEELKEGAGQGVERINRLLTKTADLERTLI
RIYYKKCARSELLQFLQTLQSVGQEYHFVKSPADAGFRSNMMNEAIFSLPQISDDVLHYL
GRMNLQAAKENDKYNFFRSEHESEDITDHKCGIVAVEHDLNEYKKTATALLKRKPVSYVA
EIDYLIELDNTQLKNVPATWTKISSTKKMSRFHPPEVVKLLRERDQHKESLSNACDAAFA
SLLTAIGSKYQAFRDCIQSLALLDCLLSLASVAQQPGYCKPTFSDSPGISITGGRHPMVE
QLLDNFVPNSINLAGNATRGLLITGPNMGGKSSYVRSVALIAIMAQIGSYVPAEACELGL
LDAVFTRMGAFDNMMKGESTFMVELSETSDILKQATPRSLVILDELGRGTSTHDGVAIAQ
SVLQHMIMVKSLTLFITHYQSMAHIADSMLKNVHMTFTENTEKEITFLYEVGEGVAHRSY
GLNVARLAGLPKSLLEEAARRSKAMEEEEARRRITYLAGVVSMAAIRPMGPLDLLKFNPC
NLDHLTETYNIGFYLEYFTKWPHLCKVIEGPNGHIEAYILGKVEASPLPWHAHITCLTVA
PAARRLGYATKLSEALEQMGDDENAWFVDLFVRVENDAAIKLYKKMGYSVYRRITDYYND
GSDAFDMRKPLKRDKQRTVRANGENIKVSPDEVWDDDDAEAGQKEIYSSWALLILIFLLI
LAFFTSYVLRSKKIQAVHETVISIFAGMVVGLVLRLTSVNSVLDVVTFDYQFFFNLLLPP
IILASGYELHQGNFFRNIGSILTFAFAGTFISAIVLACILWLWTRIPEGLDISFVEAMSV
GATLSATDPVTILAIFNTYKVDPKLYTVIFGESILNDAIAIVLFETAQKYKAGMLTILSL
FESIGVFLLVFFGSLAMGVVIGLATSLLLKLTHIRRDPKIESCVIFLIAYASYFFANAIH
MSGIVALLFCGICLKHYAYHNMSRRTQLTTKFTFGLMSQLTENFIFIYLGLSLFTERALE
YKPLFILITLIGICVARWCAVFPLCALINWFIRYRARRAEEIPNNWRIMLFWAGLRGAVG
VALAAGLTGQNGYALRATVLVTVVLTVIIFGGTTARMLEILNIRTGVVEEIDSDDEFDPL
ERDDLDLPPSILSTEGTLFNRLDENFIKPHLLLDPKTSRADRLAQLRALRKAGRYEVEAE
SIYETVDDEGYKKVVRDRLDRDDFVVDDNGEGYADDGREDWQNDSAAKRKREEDDKLTKG
ISKYFAAAPKPKVRTAEMAGLLGEVDTNIQRPARKTRVLSPPLSSPVAKIVERDDLMEVA
EVKGMKSAVNIRGRPAPPTRGSEPGKLDPKDALEDDGSLNFFWFDYTEVNGSLCLFGKVK
NRTGSYVSCFVKVDNILRKLYFLPREHRGFAEVYEEVDQIMSKQKVTMHKIKQCTRKYAF
ELPGIPKEADYLKLLYPYNKSPLPMDYQGETFSHIFGTNTALFEQFVMWKNIMGPCWLKI
EGADFAVSNASWCKLELQVTKPNGITTLGENEAPPLTMMSMALRTVFNPKDNKNEILVAS
VRFFENMSLTDTKPAEQMPQRMITIMRPDAYPMGFKPLVEKEKHRVHMERNEIGLLSKLL
AIIQMHDPDCIVGHKLDDVDFNVLLTRMRERKTPGWHRIGRLKRGDWPKNGRGASYHLAA
GRLLGDLANDMGKSIMGCQSWSLDEMVSLHLPGSRKEMDSEKALAM-AQSGVGLMNYVKM
CEIDTFYTAALAIKQQLLPLTKVLTNLAGNSWARTLSGTRSERNEYILLHEFYRNKYICP
DKMYGKGNKRIEEAEGVDSKKKDKYKGGLVFEPEKGLYDKFILVMDFNSLYPSIIQEYNI
CFTTVDRSDISERVPDVPDTSNKGILPRLIRTLVSRRREVKKLMKDKSAEDMLKTWDVKQ
MALKLTANSMYGCLGYTKSRFYARPLAALTTSKGREILQSTKNLAESHALRVIYGDTDSV
MINTNVDNILDALKMGKDFQRSVNEQYELLEIEIDHIFRRLLLHAKKKYAAIQMIDNTWE
KLDVKGLDMRRREYCQLSKDTSTQLLNYLLSGEEPEKVVSQIHDHLRSLSEKMRNNEIPA
HKYTIYTQLGKDPKDYPNGRSMPSVQVALKRLAKGKQVKAKDVMAFVICGDSENQEKAAQ
NAYELDALAKNSELTPDVQYYLHKQILPPVERLCAPISGTDISRLAECLGLDTTKYRISG
ASQSNEITTLESQIPDHLRFKDCEPLGLLCGCKNHFEYRGLNYMPVLTNDGLACECKKRI
STLTMTTQLETQIRRHTSRYYSAWLKCDDQACGLRTRQMSVYGHRCLGPGCAGRMSFEYS
EKALYNQLLYLQGLFDVDKSLEKMSKEKVKILAGMNRDRFAVCWDVVKAYLDKSGWGWVS
MDSLFGMKTDFKFSNLLGTVYRKGNLVYTRDGTCLLSPVGNRVSVFDLVNNKSYTLPFAH
RVNIVRIALHPKGQLLLTIDESGHAILSHFQRRIVLYHFSLKTAVSALTFSPSGDHFAVG
LGRKIEVWKTPSTAGLEFAPFVRHRQYVGHHDTVHSIQWSSDSRFFLSASKDLTARIWSL
DPEEGFTPTVLAGHRTAVRAAWFSKDQETIWTVSKDGALFQWQYLPSPADPDVSEEDERW
RINDRHYFFQDAHLTTAAFHPSSNILVTGFSNGLFMLHELPSFSEIHKLSISASHVDTVS
INETGEWLAFGSSALGQLLVWEWQSESYILKQQGHFDSMNALTYSPSGDRVITCADDGKI
KVWDTNSGFCIVTFTEHTSGVTACEFAKRGNVLFTASLDGSVRAFDLIRYRCFRTFTASK
RLPWTSIAVDPSGEVVAAGSTDDFDIHIWSVQTGQLLDQLTGHEGPVSTLAFAPNGGNLV
SGSWDHTVRIWSIFGRTQTSEPIQLQADVLAVTVRPDGRQIAASSLDGQLTFWSLSEATQ
EAGLDGRRDASGGRKATDRRTAANVAGTKSFGTIAYSGDGAVLLAGGNSKYICLYAVETG
VLLRKFTVSVNLSLEGTQEYLNSKLLTEGGPRALLDEQGEASDLEDRMDTSLPGAKRGDA
AQRKIAAEVRVPGVTFSPTGRAFCAASTEGLLTYSLDTGAVFDPFDLDVDVTPESTIATL
RGKEWLKAMVMAFRLGDHKLVRKVYRGIPISDIGLVVRDLPRVYLDRLLRLVSTESDQSP
HLELNLLWMESVLSQHGRLLKERQGQYAEVVRMMQKAIGRVQGEIMKVADQNDHTLDYLL
AQPRRDSGSPVQISEVRTNSRENRTAAHSHIKGLGLRPDGTADPNGGGFVGQTAAREACG
VVVDLIRAKKMAGKAVMLAGGPGTGKTALALAVSQELGTKVPFCPMTGSEVYSAEVKKTE
ALMENFRRAIGLRVQERKEVYEGEVAELSPEETENPLGAYGRTISHLLITLRSSKGTKKL
RLDPSIYEAIQKERVRLGDVIYIEANTGAVKRVGRSDAFSTEFDLEAEEYVPVPKGDVHK
KKDIVQDVTLHDLDVANARPQGGQDVMSMMGQLMKPRKTEITEKLRGEINKVVNKYIDQG
IAELVPGVLFIDEVHMLDIECFTYLNRALESTISPIVILASNRGQTTIRGTSSLISAHGI
PPDLLARLLIVPTHPYTGSEIRTIIQTRAKLESATLSPEALEELTKRGETVSLRYALQLL
SPSSILARARGSEVISASDIDEATSLFWDAGRSANQLREQASFVSKERQGLNLIAAHSHV
RGLGLTDTLTPKPSAGGLVGQQQARKAAGVILQMVKEGKIAGRAVLISGPPSTGKTAIAI
GLSKELGEDVPFTALASSEIFSMEMSKTEALEQAFRKSIAVRIREESEVIEGEVVEIQID
RSVTGNNKSGKLTLKTTDMETLYDMGTRMIDSMTKEKVMAGDIISIDKASGRITKLGRSY
TRSRDYDAVGSDAKFIQCPDGELQVRRETVHTVSLHEIDVINSRTQGFLALFSGDTGEIR
SEVREQINTKVAEWKEEGKAEIVPGVLFIDEVHMLDIECFSFINRALEDELAPIIIMASN
RGTTTIRGTNYRSPHGLPLDFLDRVVIISTQPYQDDEIRDILQLRALEEDIDISADAMAL
LTKIGSETGLRYASNLITTSNLLAQKRKAKEVEVNDVSRSYQLFYDPTRSVKFVTEFETR
LIGEDGGVTLGAAMEVSMPRSDDDYEVVKRYQPAQHGDVASHLFKARDFFNEPLKPDHHL
RPLWIEKNGKVVLETFAPNFKQAQNFLINIAEPQSRTTNMHEYTISPHSLFAAVSVGLTE
KDIIRDLELFSKTKVPANIIDFVHEVTQSFGKVRLVLKHNKYFIESNDALVLQTLLRDPI
IAGTRVEETLVTEAQKRSGTAEARADRGGREAEKTMTEFLREEDDEDTDLVHSFEIDGNK
IQLVQEHCNRLNLPLTEEYDFRADDINATLDIDLRPNVQIRYYQEHALSKMFGNGRARSG
IIVLPCGAGKTLVGITAACTVKKSAIVLCTSAMSAVQWKEEFKKWSNINPDDIAIFTSGE
KDNLSKKAGVIICTYSMVTQNTRRAHDSKKVMDFITSREWGLMVLDEVHVVPAEMFRRVT
ERIKTHAKLGLTATLLREDDKIKDLNFLIGPKLYEANWLQLSEEGHIARVQCAEVWCPMT
TEFYKEYLDAKTNKRSLLSTMNPRKYQACQFLIDFHEKRGDKVIVFSDNVYALQKYATGL
TKPYIYGDTSQREREIVLQNFQQNDAVSSIFLSKIGDTSLDLPEATCLIQISSHYGSRRQ
EAQRLGRILRAKRRNDEGFNAFFYSLVSKDTNEMYYSSKRQAFLVDQGYAFKVITHLNGI
EKMPNLAFNTQQERMTLLTDVLLQSETAGDVEDDDLFSDRNVGSGVRRQAGTLSSLAGAD
NMAYMEHERGPNKAL-KRNQFFKKNAAAAQRRMAVNIRRDVADPFYRYKMEKIQSKVEGK
GNGIKTVIVNLSQVAYQLARPPNYVIKYFGFELGAQTNVDPKDDRWIINGAHEASKLQDY
LDGFINKFVLCKECKNPETVVNIKDGEILFDCKACGKISKADLRNKLSGYILKDAPKKGK
KDKKKADREAERNASDDDTRRINAEAKELKEKEVEWSVDMSEAAVKARAQALPEDLKDNA
FEEFGKWIETKITVKDVDIYLKAKDLGIESKHRTPAVLAQCIFDDSIVKQIDTRAAMLKK
MITSDRHEKAFLGGIERFVGIDKPNLIPSVSAILLKVYENDLATEENLKAWCGKASKKYV
DLQTSRKVRKSAEKFLEWLENAESDEEESHSHRPTTKQVNKAFKTRHASKSSLKNEQKGV
KTPQQQILSKMDRRNRAKQLRQNHAHDREDKASVFAGRDAAPRIIAVVPLCDDVSGEKVV
GELSASVDGDDDLQSSSIYVPRFKQKVRFLTPHRNVLQCLDSCRVADFVLFVLSANQEVD
ELGEELLRTIEAQGVSTVLTGVYGLDRVPAKKRPDVVKSLKSFITHFFNTQEKVHDLGNR
QECSNVMRSLCTTMPKGIRWREDRSWMLLEDCRWEEHAVVTGVVRGRGLKAERLVQVGDW
GDLQIEKVVAAPLETRGEILDQPNEQQDDLAELAPEEATMVPASIASERKANDDDRIPAP
KRLPRGTSKYQAAWYLDNVDYSGSDLEDAAAGPADSEYPQSEMFDDRAPEDEAEQIEAYK
SAEDDLEFPDEIELHPGVNARERLAKYRGLKSLRTSAWETEEDKPEDYARLLEIADYKSA
KNRVVKEAIIGVKPGTRVHVYLRIPDRTAELPQPTAVFSLLRHEHKRTVVNVSITLPSDY
PEPIKSKTPMIIQCGFRRLLINPLFSAAGNTPNNVHKFDRFLHPGRTAVATFVGPVTWGS
IPCLFFQAPQQQDMLATGTTLPPSTQRIIAKRIILTGHPYKIHKRVVTVRYMFFHHDDVA
YFRALQLWTKRGRSGFIKDTLGTHGYFKATFDAKINPLDSVAVSLYKRVWPRQAVVWRVM
DVDNGDIDESLYSRQLYVLGHEAMKRMGSSNVLVVGLRGLGVEIAKNIALAGVKSLTLFD
PKPARIEDLSSQFFLQPADVGKPRADLTAPRVAELNPYTPVSVLADLDLSLLKKFQSIVL
TDTPLKDQLKIADFCHQNGIYITITDTFGLFGSIFTDFGKNFTVGDPTGENPLNGIVAGI
DEHGLVSALDETRHGLEDGDFVTFSELEGMEALNDGTPRKITVKGPYTFQIDLPQNAGQY
KRGGLYQQVKMPKILDFEPLSQQLKKPEQLISDFAKFDRPGQLHAGFQALHAFAEKHGEL
PRAHNDEDAKEVLQITKEIKAELDEKVITELSYQARGDLSPMAAFFGGLAAQEVLKSVSG
KFHPIKQWLYLDSLESLPTSVKSEELCKPTGSRYDGQVAVFGKEYQEKLSNVKQFLVGAG
AIGCEMLKNWAMIGLGTGPRGRIWVTDMDQIEKSNLNRQFLFRPKDVGQLKSECASRAVQ
AMNPDLKGHIEMLKDRVAQDTEHVFNEKFWENLDGVTNALDNVDARTYVDRRCVFFHKPL
LDSGTLGTKGNTQVVLPRLTESYSSSQDPPEQSFPMCTLRSFPNRIEHTIAWAKELFNNV
FTAPADIVNSYITQKDYLGNTLKQSGSEKQTLETLQEFLSSKPETFDDCIEWARLQFEKH
FNNAIQQLLYNFPKDSKTSSGQPFWSGPKRAPDALPFDINNESHYNFVLAGANLHAFNYH
IKQSDRDYIAGVLDHMMVPDFKPDPGVKIQADDKEPDPNADEDNAQLEKLAKSLPQPKQL
ADFRLEGVEFEKDDDTNFHIDFITAAANLRAENYKIQTADRHKIKFIAGKIIPAIATTTA
LVTGLVILELYKIVDGKDDIEQYKNGFVNLALPFFGFSEPIASPKGVYQGVNGKLWDRFE
TEDVTLQQFLDNFKAKGLSVTMISSGVSLLYASFYPAAKNKDRLPMKLSQLTETISKKKI
PEHQQNVIFEITAEDTTEEDVEIPYVMVKLHAMSDDQVSNELRKMTAFIRQEALEKAREI
HLKADEEFSIEKSKLVRSETSRIDSEYQKKFTQAGMSQQITKSTLANKTRLRILSARQEL
LDQLFEDAHKKLGEATKDKGKYEKVLKDLILEGLYALNEKKVTLRCRKKDDDVVKKAAEK
AKEEFKKSMKNEVEISVDDKVPENSAGGVIILNSTGKIDINNTFEERLHLLETDGLPAVR
ATLFGENKNRKFKD
[14] Tx1136865
MSLSIPGAPNAGLFKQGYQNYDAEDGAVIRNIDACRTIAQTVQTSLGPYGRNKIVINHLQ
KMILTSDAATILRELEVVHPAAKLLVMASQQQEAEMGDATNMVIILAGELLKKAEELLRM
GLKTSDIVQGYEKAQNEALKVLEELVVDKVEDMRSQEQLSKAIRTVVAAKQSGSEDFLAD
LVAEGVLAVLPKNPVNFNVDNIRVVKIMGGSLEQSRVVKGMVFGREPDGTVKKATKAKVA
VYTCPVDISQTETKGTVLLHNAKEMLDFTKGEEQQIETIVKELHDSGLRVVVAGSTIGEL
ALHYLNRYGIFVIKVLSKFELRRLCRVVGATPLARLGAPMPDEMGTVDVVETLEIGGDRV
TVFRQENEQTRTATLVLRGATQNHLDDVERAIDDGVNVVKAITRDPRLVPGAGASEMQLV
ERISAVAEKTPGLSQYSIKKYAEAFEVIPRTLAESAGLDATEVLSRLYTAHAADEWTVGV
DIENEETGTLDAKKEGILDLWVSKSWAVKLATEAARTVLSVDQIIVAKQAGGPKMPQPKS
GWDNDMSIEELDATVRVFYEGRGDQQVCTLSQPENMAPRPVQRESRCLAAVLGLQVLDNV
IMTRWKVLPRDQCQGIRNFVVNFIIQLSNTEDSLRSQRTLLNKLNLVLVSILKQEWPHNW
PTFINEIIASCHSSLPICENNMAILRLLSEEVFDFSEDQMTSTKRKELKQSMCDEFTSIY
QLCSEVLRTATQASLIKATLETLLRFLNWIPLGYIFETPLIETLRSRFLDVPDFRNITLK
CLTEIASLHTEPGYNEKLVQMFTETLTAISRIIPLELDLKSTYASSNGRDQEFVQNLALF
LCNFFTMHLNVIENLPNREFLTHGHFYLIRISQIDDREIFKICLEYWTKLVSELYDEMQA
LPITDINPLVSMT-DPSILANYPLRKHKYAEVLTSLRTVVIEKMVRPEEVLIVENDEGEI
VREFVKESDTIQLYKSTRECLVFLTHLDVTDTEAIMSDKLAKQVDGTEWSWANCNTLCWA
IGSISGAMNEETEKRFLVTVIKDLLGLTEMKRGKDNKAVVASNIMYIVGQYPRFLKAHWK
FLKTVVNKLFEFMHETHEGVQDMACDTFIKIANKCRRHFVAVQPGETEPFIDEIVRNLKK
ITMDLSPQQVHTFYEACGHMISAQGQKAMQERLIHDLMALPNTAWDAIIQQANQDPQCLQ
DGEMIKIIGNIMKTNVAACSSIGAYFYPQIGRIYLDMLTMYRASSQLIDEAVQRDGNIAT
KMPKVRGLRTIKKEILKLINTYVERADDLEMIHNNLVPKLLEAVLLDYKRNVPDAREAEV
LNVMTTIIQKLHAMMEDQIMNIMDCVFECTLDMINKDFSEYPEHRVQFFNLLRAINLRCF
PALLRLDGRSFKFVIDSCMWASKHDNREVEGAGLAMCFELIVNMSDTDPSTCNAFFQNFY
TTILQDVFFVLTDSDHKAGFKSQAMLLAKMFWLVESGKVSGPIYTPDMAPAGTSNRDFLK
NFVGNLLANAFPNLQAAQIASFIEGLFATNNDQARFKIILRDFLISLKEFSGDNAELFAE
EREQALKQAKAEERERAMKVGGLLKPSEMENIKLPPENERYMRACADIASALIQDYEAKK
DLNLNHLRGQIAKKHYLSTQPPLTAIIAAVPEHYKKYILPKLIAKPIRTSSGIAVVAVMC
KPHRCPHISYTGNICVYCPGGPDSDFEYSTQSYTGYEPTSMRAIRARYDPYEQARGRVDQ
IKSLGHSVDKVEYIIMGGTFMSLPESYREEFISQLHNALSGYQTSSVDEAVAAGEMSNIK
CVGITIETRPDYCLDTHLSSMLRYGCTRLEIGVQSLYEDVARDTNRGHTVAAVAKTFCLA
KDAGFKVVSHMMPDLPNVGMERDLDQFVEYFSNPAFRTDGLKIYPTLVIRGTGLYELWRT
GRYKNYTPNALIDIVARILALVPPWTRIYRVQRDIPMPLVTSGVENGNLRELALARMKDF
GTSCRDVRTREVGINEVKNKIRPEQVELVRRDYTANGGWETFLAYEDPKQDILIALLRLR
QCSQEHTFRPELTSQPSSLVRELHVYGSAVPVHARDPKKFQHQGFGTLLMEEAERIAREE
HGSKKISVISGVGVRSYYAKLGYYLDGPYMSKMIDLTVTTDANGNQRYLYKEIDPVYDSD
DSDAPTTNTIGNIPLSFYDSYPHIGYDINGKKIMRPAKGEALDALLDSIDIPKGWTGLTD
PATGKPLQLSQEELEVLKKITRNEIPEDGYDPYPDMVYYFSGKEETMPLSAAPEPKRRFV
PSKHEAKRVMKIVKAIREGRIQPYKPPTEPAKVYDLWADERPDHPMNIPAPKLPPPGYEE
SYHPPPEYLPDDNEKAAWEAADEEDREKEYLPKDHDALRKVPGYETFVKEKFERCLDLYL
APRVRRNKLNIDPESLLPKLPSPDELRPFPTTCAVIFRGHEGRVRSVSVDPHGQFLASGG
DDGYARIWEITGRQLWNVKLEDAVDAVRWRPGKDASVLAAAAGEDIFFVVPPLLSPEVEQ
ISRDILDAAATKEPPARWTRPGARLEEKGVLVKATVRSTVKVINWHRRGEYFATVSPRGQ
SSSVAIHTLSKHLTQLPFRRLKGLAQSAQFHPSKPIFFVATKNSIRSYDLSRQELVKILQ
PGAKWISSFDVHPGGDNLIVGTYDKRLLWHDLDLSTKPYKTLRYHKEAIRAVRFHQGLPL
FADASDDGSLQIFHGKVVGDMMENATIVPLKVLRGHQVKSRLGVMDVDWH-REPWKTTSG
VDGTARSWSQEGSGYIAPKFEGKEKQMEAVMDSLEEKGFIPPDFVESETRWFYNELGIDD
MYFSTESVEAIVNHVHSLYAAKVAAYARDDKRLEIRLDKEATDHAVYIDTSKPGPRYEQR
IDTKYLDGSGAYRVESFRSHDQQLRCYFVYQCDFINPPGANETNLEKVSDKRFLQKATQN
TKNVYQEVLDIAVQRTGPVIEYFDVEGSRDKRLVLAYKQGSALGIFSALSDLYHYYGLTS
TRKYVEQFSNGYTVMSVYLRQVTQHPPIEASIHQIIKEVSLLYCIPQNKFQSHFATGKLS
LQETIYAHCVWVFVSHFLNRLGSEYQALSSLLDTNNSVHAELLSKLKRRLRTETFTADYI
LEIIHQYPELVHSLYLSFANTHYVQTRFIPTLSFKVLTDDELRDKINKAVTNDHHEMVMT
AFRVFNSSVLKTNFYTPTKVALSFRLHPSFLPPSEYPQPLYGMFLVISSEFRGFHLRFRD
IARGGIRIVKSRSQEAYAINARSLFDENYNLANTQQRKNKDIPEGGSKGVVLLDFHHQAR
VAFEKYIDSILDLLLRPGIKDPIVDLYGKEEILFMGPDENTADLVDWATEHARTRGAPFW
KSFFTGKSPKLGGIPHDRYGMTTLSVREYVKGIYSKLNLDPSKVRKLQTGGPDGDLGSNE
ILLSNEKYIAIVDGAGVLVDPKGIDHEELIRLAKKRVMISEFDTSKLSPEGYRVLVDESN
VKLPSGEVIHNGTTFRNTFHLRGQYDTFVPCGGRPESIDLSSANKLIVDGKSTIPYIVEG
ANLFITQDAKLRLEKAGCILYKDASANKGGVTSSSLEVLASLSFDDESFIEHMCVREGTA
PDFYNNYVKEVQNTIKNNAALEFEAIWREHQATGEPRSILSDTLSVAITKLDEELQNTAL
WDNLELRKSVLSEALPNLLLKQIGLEKIMERVPDNYLRAIFGSYLASRFVYSYGISASQF
AFFDFMNKRMESAREQDKEATVYVGNLDERMTDQLVWELMLQAGRIVNVHLPKDRVTQTH
QGYGFVEFISEEDADYAAKIMNQVRLFGKPIRVNKASADKKTIEVGAELFIGNLDPLVDE
KTLYDTFSRFGGLVAAPKIARDEHGISKYGFVSFADFDSSDAAIANMNGQYMMNKEVSVQ
YAYKKDGKGERHGDNAERELAKQAKTHGVTGVSAAELKFGQPLHETHPHLLKSGEVTPGI
SALEYANRRSKLAKSLPPNSVAILAASDVKYRSGAVFYQFHQDPDFLYLTGFNEPEALAV
IEKDDYEHNFHLYVRPNNPKVELWDGPRSGIQAAEDVFNADKAGDVNYLPRILPELIRSS
KEVYTDLPNFITLFTRYLAGPLRPLMNELRAIKSEAEIQNMRKAGKVSGRAFTDAMRLGF
SGEKDLHTYLDYRFKLDNCDGSAYVPVVAGGENANTIHYVRNDALFRGDELVLVDGGAEY
GGYVTDITRTWPVNGKFSPAQRDLYEVVLKVQRSCISLCREDANLTLDELHKIAAKNLKD
GLEQLGFGMSGDAINTLFPHHLGHYVGLDIHDSPGYPRSRKLVDGHCITIEPGIYVPNDE
RWPAPFRGMGIRIEDSVCVQKENPLVFSTEAVKEVVDIEALRMSIDFPKEEERILARWKE
IDAFLTQVELSKGKPPYTFYDGPPFATGMPHYGHLLASTIKDIIPRYWSMKGRYVERRFG
WDTHGVPIEYEIDKKLGMSGRDAVREIGIEKYNAECRAIVMRFATEWRHTIDRLGRWIDF
DRDYKTMDTSFMESEWWVFKRLFDKGAVYRGFKVMPYSTALGTPLSNFEASQNYKDVQDP
AVVVSFPLVDDPSTCLLAWTTTPWTLPSNTALAAHPDFEYIKILDEASGKHYILLEALLK
TLYKDPKKAKFKKVQTLKGKDMLGWRYEPLFDYLYEEFKEVAFKVVNATYVTADSGTGIV
HQAPAFGEDDYKVALEYGIINESRPPPNPVDDGGCFTSVVRDFEGQEVKKADKNIIKHLK
GTGRLIVDSQLMHSYPFCWRSDTPLIYRAVPSWFVRIQDTIPKMLENIEGSHWVPSFVKE
KRFANWIQNSPDWAVSRNRFWGTPLPLWISDDMKEVVCIGSIEELKKLSGYEEITDLHRD
KIDHITIPSQQGKGVLRRTPEVFDCWFESGSMPYASAHYPFENVEQFEKSFPGDFIAEGL
DQTRGWFYTLTVLGTHLFGKLPFKNCVVNGIVLAEDGKKMSKRLKNYPDPHLIMDNYGSD
ALRLYLINSPVVRAETLRFKEAGVKEIVSKVLLPLWNSYQFFEQQVALLKKVADLHFVFD
PAAEKTNVLDRWILASCQSLLKFVNEEMAAYRLYTVVPRLLALIDNTTNWYIRFNRRRLK
GEYGIEDTTHALNTLFEVLYTLCRGLAPFTPFITDNIYLRLLPHIPKNLHAEDDRSIHFL
PFPEVRSELFDEVVERQVRRMQSVIELCRICRDRANKGLKIPLKTLVVIHPDQEYLDDIR
SLENYISEELNVRDVVLSSDEEKYSVQYSVSADFAVLGKKLKKDAVKVKKALPNLTTQQI
KDFFATGEITVEGIKLEKEDLRVRRGLPKDGANKDQEFNTDDDVLVILDVASYPELEQEG
LAREIVRRVQDLRKKAGLVPTDDVGMEYRVLSDVGLESAFENQSNIFEKALRRNVDKHVI
GDVVIAEEEQEIHKATFMLRLVKLRQPEMDHSFVGMTGGEIFHEMMLRHGVKHVFGYPGG
AILPVFDAIYNSKHFDFILPRHEQGAGHMAEGYARASGKPGVVLVTSGPGATNVVTPMQD
ALMDGTPMVVFSGQVVTTAIGSDAFQEADIIGITRACTKWNVMVKDIAELPRRINEAFEI
ATTGRPGPVLVDLPKDITGGTLSRPIPVSSALPTSAAITAAEMSRIKLQNSIKRSADLIN
IAKKPVIYAGQGMISTPEGPKILKALADKANIPVTTTLQGLGAYDELDDKSLHMLGMHGS
AYANMAMQEADLILALGARFDDRITGSVPKFAPAAKAAANEGRGGIIHFEIMPKNINKVV
QATEAVEGDVIDNLTSLLPLVKEVERKEWFDQIKDWKQRFPWAYEKEGENGLIKPQTIME
TLSRLTEPMKQETVITTGVGQHQMWAAQHYRWRHPRSMITSGGLGTMGFGLPAAIGAKVA
RPDALVIDIDGDSSFSMTLTELSTAAEFNIGIKVIILNNEEQGMVTQWQTLFFNDRFSHT
HQKNADFVKLGDAMGVQADRCIKPEDLEAKLKWLIETDGPALLEVVTDQKVPVLPMVPGG
SALHEFLIYDEATQKKR???????????????????????????????????????????
????????????????????????????????????????????????????????????
????????????????????????????????????????????????????????????
????????????????????????????????????????????????????????????
????????????????????????????????????????????????????????????
????????????????????????????????????????????????????????????
????????????????????????????????????????????????????????????
????????????????????????????????????????????????????????????
????????????????????????????????????????????????????????????
????????????????????????????????????????????????????????????
????????????????????????????????????????????????????????????
????????????????????????????????????????????????????????????
????????????????????????????????????????????????????????????
????????????????????????????????????????????????????????????
????????????????????????????????????????????????????????????
????????????????????????????????????????????????????????????
????????????????????????????????????????????????????????????
????????????????????????????????????????????????????????????
????????????????????????????????????????????????????????????
??????????PKQKYMQMLQNVADRASLEITIDLNDLDTYEKALKLVSSIEQNAYHYIEI
FSRAVDKVMPEPSRQPTFKDDVLDIIMTQRSKRNERMQEPESIFPPALTRRYTLNFKPII
SSKALAVRNVRGEHLGHLITVRGIATRVSDVKPSVQVNAYSCDRCGCEIFQPVTTKQFTP
MVECPSEECKKNNTKGQLFLSTRASKFLPFQEVKIQEMADQVPVGHIPRQLTVHCHGALV
RQINPGDVLDIAGIFLPTPYTGFKAIRAGLLTDTYLEAQFVNQHKKAYDDIVLAQPTLKR
MNELERTGQLYEYLSRSIAPEIFGHIDVKKALLLQLIGGVTKEMGDGMRIRGDINVCLMG
DPGVAKSQLLKYITKVAPRGVYTTGRGSSGVGLTAAVMRDPVTDEMVLEGGALVLADNGM
CCIDEFDKMDDGDRTAIHEVMEQQTISISKAGITTTLNARTSILAAANPLYGRYNPRISP
VENINLPAALLSRFDVLFLILDTPSRDSDEELARHVTHVHMHNAHPEAGGIVFSPAEVRQ
WVARARSFRPVVPKEVSDYMVGAYVRMRQQQKRDEGSKKAFTHTSPRTLLGVLRLSQALA
RLRFAEEVITEDVDEALRLVEVSKASLYADERGRDDHTPSSKIYHLIRNMAASGAGELDL
RRVRERVLAKGFTEDQFEQAIDEYALLDVWQTAGEGTRLVFIEASISSAEAQRRKEKLHE
KFVKKKSAKGSKLTPMEKQYLDIKRKHLDTIIVMEVGYKFRFFGEDARVAAKELGIVCIP
GKRFASASFPVHRLQVHVKRLIQANHKVGVVRQVETAALKAAGDNRNAPFVRKLTNLYTK
GTYVDDIEGLPSTGYLLCLTETNKVHVGIVAVQPATGDIIYDDFEDGFMRSDIETRLLHI
APCEFLIVGDLSRATDKLVHLSGDKTRVERVEKPKAAQSHISNFYADHQLSEHVTICLSA
MINHLSEYGLEHVFDLTKYFQPFSARSYMLLNGNTLSSLEIYQNQTDHSEKGSLFWTMNR
TKTRFGQRLLRKWVGRPLLDKAKLEERIEAVEELKDGEATGVDKLKHLLSTTTDLEKVLI
RIYYKKSSRPELLGALTTLQKLSSAYASVTSPDDAGFQSTLLNEAIASLPKISDDVIGIL
DKINLESAKQDDKYNFFRDEYETDDITEHKLGIAAVEHDLNEHRKVAAGKLRKSKVDYVA
GIEYLIEVKNQEIKNVPASWTKISGTKAVSRFHTPEVVKMIRERDQHKESLAAACDTAFT
NLLAEIGSKYQAFRDCINSLATLDVLLSLAELASQPGYVKPNFTESIELNITGGRHPMVE
QLLDTYVPNDLHLSHDSTRALLITGPNMGGKSSYVRSAALIAIMGQIGSYVPAESAQLGM
LDAVFTRMGAFDNMLKGESTFMVELSETADILKCATPRSLIILDELGRGTSTFDGVAIAE
AVLDYVIRDKSLTLFITHYQALSRIQSSFLKNVHVKFEERDGKEVVFLYEVGEGTAHRSY
GLNVARLANVPETVLQVAEVKSSELEEKMGGYRVGNLGGLMK??????????????????
????????????????????????????????????????????????????????????
????????????????????????????????????????????????????????????
??????????????????????????????????DDPEPEAGQKEIFTSWALFILLTLLI
IALLTSYFLQSRKIQAVHETVLSILA---------------VLGAVSFDYQFFFNLLLPP
IILSSGYELHQGNFFRNIGTILTFAFAGTFISAVVLGLILFIWTRIPDGFKITFVEAMSV
GATLSATDPVTILAIFNTYKVEPKLYTVIFGESILNDAIAIVLFETAQKYKDGSLSILSL
FEAIGIFFGVFFGSLFIGLLVGIGASLLLKFTHVRRFPKIESCLIILIAYATYFFSNAIH
MSGIVSLLFCGICMKHYAYLNMSRRTQLTTKFVFQVTAQLSENFIFIYLGLSLFTDAKLE
YKPLFILITVIGICAARWCAVFPLSRIINGIIRYRARRGDELPYSHQAMIFWAGLRGAVG
VALAAGLTGTNGDTLRATVLIVVVLTVIIFGGTTARMLEILGIRTGVVEEVDSDDEFDVN
SRDNLDLPPQLFSSQAEAFRQIDDGFLKPHLLLDPKKSAAARIAEIRALRAAGKYEVEEQ
QLYEEVDEEGYKNVVRNRLDQDDFVVDDNGEGYADDGREDWDSESAAKRKREEDEKINNG
ISKYFAKAPKPKVATADMADLLGEVDTNLPRRTRKTRVLSPPVSSPVAKAVERDDLMEVA
QPIKITSAVNMAGRPAPPPGP--TGKLDPKSAVEEDGSLRMFWTDYTEINGSLCLFGKVK
DKTGNHVSCFVKVDNILRKLYFLPREHREMSDVYEEVDALMTKLRVGMHKIKPCTRKYAF
ELADVPKEADYLKLFYPYDKSALPNDITGDTFSHVFGTNTALFEQFVLWKNIMGPCWLKI
EGADFAVHNASWCKLEVQVNKPNLISTLGNNEAPPLTLMSISLRTTFNAKDNKQEILMAS
AMVYDNFSLTDTTPAEKLPCKSFTIMRPDTFPIGFKAETEKQKGSIMLKKNEQELLSLFM
AMFQRHDPDVLVGHRLDDVDYSVLLNRMRERKTPGWHRIGRLRRSDWPKNGKGGSFQLAA
GRLLCDLANDLGKSLMKCQSWSLDEMCQLVLNKSRQELDNEAALKGWAITKDGLINYVKH
CQADAYFIAAISIKVQMLPLTKVLTNLAGNSWARTLSGTRAERNEYILLHEFHRNKYICP
DKVWGKGKAKIEEEVGADVKKKDKYKGGLVFEPEKGLYDKFILVMDFNSLYPSIIQEYNI
CFTTVDRSDISEKVPEVPKSEERGILPRLIATLVNRRREVKKLMKDPNAPDQHATWDIKQ
LALKLTANSMYGCLGYTKSRFYARPLAMLTTFKGREILRRTKDMAEAKMLRVIYGDTDSV
MINTNVDNIQDALKLGNEFKKEVNDSYKLLEIDIDNVFRRILLHAKKKYAAINMVDGKYE
KLEVKGLDMRRREYCALSKETSTQLLNYLLSGDEPEVVVEKIHDHLRSLAEKMREFSIPI
RKYTIFTQLGKNPKDYPNANSMPSVQVALKLMARGKHVKAKDVMSFIIAGSSSSAESAAQ
NAHPLDELKPGSELKPDIDYYLHKQILPPVERLCAPISGTNVTLLAGCLGLDTTKYRISS
SSMDNEIQPLESQIPDSVRFQNCTPLHLRCSCSSVFKFEGLETARQVSHQGIQCECSAIL
PNLSVIAQVDSTIRQSVSRYYAGWLVCDEPQCGNRTRQISVCGHRCLGPDCLGKMHYEFS
EKELWNQILYFRSLFDVDRVGKEEEKEKVKILAEVNRERFATVAESVGKWLEKNGRQWVQ
MDNLFAMKTDFQ-------------------------PTINPPFSLQFYSSKSYTLPFTH
RRNISRLALNPRGNLLLTVDEDGRAVLTNVPRRITLYHFSFKGEVSALAFAPSGRHFAAG
VGRQVEVWHTPSTPDLEFAPFVRHRVYAGHFDNIQSIEWSSDSRFFLTASRDLTSRIWSL
DPEEGFIPTTLGGHRQAVVGAWFSKDQEIIYTVSKDGALFVWKYMPRPDG--EDDENMQW
RIADRHYFMQNAHVTCASFHADSNLLVTGFSNGIFGIHELPEFTSIQNLSISQNDIDFVA
INKTGEWLAFGASKLGQLLVWEWQSESYILKQQGHFDSINAITYSPDGQRIITTADDGKI
KVWDVNSGFCIVTFTEHISGVTACEFAKRGNVLFTASLDGSVRAWDLIRYRNFRTFTAPS
RLSFSSLAVDPSGEVVCAGSIDSFDIHIWSVQTGQLLDRLSGHEGPVSSLSFAPDGGALV
SGSWDHTVRLWNIFARTQTSEPLQLMADVICVAFRPDSKQIAVSTLDGQLTFWSVSDAIQ
QGGVDARRDVSGGRKLTDRRTAANAAGTKSFNTVTYSADGTCVLAGGNSKYICLYDVQSG
VLIKKFTVSVNLSLDGTQEFLNSRLLTEGGPRGLIDEQGEASDLEDRRDLTLPGAQRGDA
AARRTRPEVRVPAVGFSPTGRAFCAGSTEGLLIYSLDTVFQFDPFDLDVTVTPATTLETL
KQKDYLKALVMAFRLNERNLIRRVYEATPVSDIALVAKDLPNVYLPRLIRFVAVQADESP
HLEFNLIWVEALLSKHGRWFKENKGGLDAELRSVQKAVTRIQLELTRLADENIYRIEYLL
SQPVESKTKPVPISEVKGNARENRTAAHSHIKGLGLRQDGTADKALGGFIGQTAAREACG
VVVDLVRAKKMSGRAVLLAGGPGTGKTALALAVSQELGTKVPFCPIVGSEIYSAEVKKTE
ALMENFRRAIGLRVRETKEVYEGEVTELTPEEAENPLGGYGRTISHLLITLKSAKGTKKL
RLDPSIYEAIQKERVRLGDVIYIEANTGAVKRVGRSDAYATEFDLEAEEYVPIPKGDVHK
KKEIVQDVTLHDLDVANARPQGGQDVMSMMGQLMKPKKTEITEKLRLEINKVVNKYIDQG
VADLVPGVLFIDEVHMLDLESFTYLNRALESPLSPLVILASNRGLTHIRGADSLPSAHGI
PPDLLARLLIIPTHPYAPQEIRSIIRTRTKTEGLLVHDDALEKVGALGEQVSLRYALQLL
APAQVLAKVNGREQIGVEEVEEAKGLFLDAGRSARTLGTGEGYIAKELRGLNLIAAHSHI
RGLGVEDTLEPKTSSQGLVGQEKARKAAAVILQMAKEGKIAGRAVLIAGPPSTGKTAIAM
GMAQSLGADVPFTMLASSEIFSLEMSKTEALTQAFRKSIGVRITEESELIEGEVVEIQID
RSVTGGNKQGKLTIKTTDMETIYDMGTKMIDSMTKEKVMAGDVISIDKASGKITKLGRSY
TRSRDYDAMGADTKFVQCPEGELQQRREVTHTVSLHEIDVINSRTQGFLALFSGDTGEIR
SEVREQINTKVAEWKEEGKAVIVPGVLFIDEVHMLDIECFSFINRALETELAPIVIMASN
RGNTKIRGTDYRSPHGLPLDFLDRTVIVSTHPYSSEEMQQILSIRAQEEEVDISPDALAL
LTKIGQETGLRYASNLITTSYLLSQKRNASEVSINDVQRSFQLFFDPTRSIRFVSESEKR
LIGEAGEVTLSVAMDVSMPRDSDEYSLKATYDVVSVSDAASHLFRRCDQWDAELKPDHDS
RPLWVDDAGRIILESFSPVFPDAQAFLINIAEPQSRVSRMHEYTLTAHSLFAAVSVGLSQ
DDIIGQLDRYSKTKLSDNVCQFIRKSTSSFGKAKIVLKRTLSYIESDDPSILRKLLRDNT
IAECRADNTFLHEPKLGPGTKMAAGANALPQQQSDMLASIREEDDEEVAQVHSFQIKSED
REKVIKRCQDIGLPLTEEYDFQNDEVNANLEIDLRPSAQIRDYQERALGKMFGNTRARSG
IIVLPCGAGKTLVGITAACTVKKSIIVLCTSAMSVVQWRAEFIKWSNVDPNDIAVFTSES
KNKFPRQAGIIISTYTMITSSRNRSYDSEKVMEFIRSREWGLLIADEVHVVPANIFKKVT
YSIASHSKLGLTATLLREDDKIEDLNFLIGPKLYEANWQELAEQGHIAKVQCAEVWCQMT
PEFYTEWLKPSQQKKALLSIMNPKKFQNCQYLIDFHEARGDKIIVFSDNVYALEKYAKKL
NKAYIYGDTPQAERLRILENFQHNELVNTIFLSKIGDTSLDLPEATCLIQISSHYGSRRQ
EAQRLGRILRAKRRNDEGFNAFFYSLVSKDTHEMYYSAKRQAFLVDQGYSFKVITRLGGI
EQASDLAFYTPQERRELLMDVLLAKDADGEEEKGDMFGSKFAKGGARRMAGTLSELSGGQ
DMAYIEYNRSRNKDFKGKNDFIRKLQRGSINAMAVNIRRDVTDPFYRYKMERLQSKIEGK
GNGIKTVIVNLSSVAQSLARPPSYVIKYFGFELGAQTNTDPKDDRWIINGAHDAAKLQDY
LDGFISKFVLCKKCKNPETDVNIKDGHIVLDCKACGQRSDVDLRLKLSSFILKNQPKKGK
KDKKKAEREKAAAGSDDETRRINAEAKEIDAKEVQWSVDTSEEAVKARAQELPDDLKASN
YDILGKWILDTVSLDNVEIYLKAKDLGVESKHRTLTVLAQTLFDEGIVKQIEPRAAMLKK
MITSERHEKAFLGGIERFVGNEKPELTKSISAILIQCYKNDLLSEEVLKAWGSKASKKYV
DIQTSKKVRKAAEQFIEWLNNAESDEEEE???????????????????????????????
????????????????????????????????????????????????????????????
????????????????????????????????????????????????????????????
????????????????????????????????????????????????????????????
????????????????????????????????????????????????????????????
????????????????????????????????????????????????????????????
????????????????????????????????????????????????????????????
????????????????????????????????????????????????????????????
????????????????????????????????????????????????????????????
????????????????????????????????????????????????????????????
????????????????????????????????????????????????????????????
???????????????????????????????????????????????????????????M
QVDDGEIDESLYSRQLYVLGHEAMKRMGASNILVSGLRGLGVEIAKNIALAGVKSLTLFD
PKPATISDLSSQFFLHPEDVGQPRARVTVPRVSELNPYTPVKEYQDLDLSQLKQFQVVVL
TDTPLKDQVKIADYCHENGIYIVITDTFGLFGTLFTDFGKTFTIGDTTGENVNSGIVAGI
DSDGLVSALDETRHGLEDGDFVTFSEIEGMEELNGCAPRKIEVKGPYTFSIGDVSDLGQY
KRGGQYTQVKMPKFIDFEPLSQQLKKPELLISDFAKFDRPQQLHVGIQALHAFAENHGEL
PRPHHEADAAEVLKIAQSLKVELDEKVIKELSYQARGDLTPMAAFYGGLAAQEVLKSVSG
KFHPIVQWLYFDSLESLPESTESEENCKPLGTRYDGQIAVFGKDFQHKIANVKEFLVGAG
AIGCEMLKNWAMMGLATGSEGKIWVTDNDNIEKSNLNRQFLFRPADVGKLKSDCAARAVQ
AMNPDLNGKIETLQDKVGPETEHIFTEQFWQNLDAATNALDNVEARTYVDRRCVFFRKPL
VDSGTLGTKGNTQVVLPFITESYSSSQDPPERSFPMCTLRSFPNRIEHTIAWAREMFDTY
FVKGPEVVNLYLTQPNYLSQALKQSGNEKQTLETLKEFLTEKPLSFDDCIIWARKQFEKQ
YNNAIQQLLYNFPKDSTTSSGQPFWSGPKRAPDALKFDPSNPTHFAFVEAGAHLHAFNYN
INKVSKEHYIDVLNDMIVPDFRPDPTVKIQANDNDPDPNAVDENDQLNKLARSLPAPKSL
AGFKLEPVEFEKDDDTNHHIDFITAASNLRAENYKIEQADRHKTKFIAGKIIPAIATTTA
LVTGLVNLELYKIFDGKKDIEKYKNGFVNLALPFFGFSEPIASPKRKYQGRNGGLWDRFE
LDDITLQEFIDWFDEKGLNIQMVSSGVSLLYASFYPPSKLKDRLPLKMSKLVEFISKKPV
PEHQKNVIFEVTAEDQTEEDVEIPYVMVKLHQLAAAIVAGELKKMTAFIRQEALEKANEI
RLKADEEFAIEKSKLVRQETSSIDSSYEKKFKQASMSQQITRSTVANKTRLRVLSSRQEL
LDRLFEEASGKVGEVTKDAGKYQGVLKNLILEGAYALNEDRLQVKARKADYDVVKKAIED
AQNEYKEKAEKEVKIEIDEKLPEGSSGGVVVVGTGGKIDINNTFEERLRLLETDALPSIR
VTLFGENQNRKFHD
[15] Tx1136866
MSLSIPGAPNAGLFKQGYQNYDAEDGAVIRNIDACRTIAQTVQTSLGPYGRNKIVINHLQ
KMILTSDAATILRELEVVHPAAKLLVMASQQQEAEMGDATNMVIVLAGELLKKAEELIRM
GLKTSDIVQGYEKAQNEALKILEELVVDKVEDIRSQEELSKAIRTVVAAKQSGSEDFLAD
IVAEAVLAVLPKNPVNFNVDNIRVVKIMGGSLEQSKVVKGMVFGREPEGIIKKAKKAKVG
VYSCPIDISQTETKGTVLLHNAKEMLDFTTGEEQQLETIVKELHDSGLRVVVAGTTIGEL
AMHYLNRYNILVIKVLSKFELRRLCRVVGATPLARLGAPMPDEMGTVDIVETLEIGGDRV
TVFRQENEQTRTATLVLRGATQNHLDDVERAIDDGVNVVKAITRDPRLVPGAGAAEMQLI
ERITNIAEKTPGLSQYAIRKYAEAFEVIPRTLAESAGLDATEVLSRLYTAHAADEWTIGV
DIENEKTGTLDAKNEGILDLWVSKSWAIKLATEAARTVLSVDQIIVARQAGGPKPPGPNS
SWDADMSIEELDATVRAFYEGRGDTQFKENPDAWLLVDKILQDAQYPQTK----------
--------CKFGAAGIRNFVVNFIIQLSNTEESLRQERTLLNKLNLVLVSILKQEWPHNW
PTFITEIISSCHSSLPICENNMAILRLLSEEVFDFSEDQLTSTKRKELKQSMCDEFTSIY
QLCSEVLRTATQASLIKATLETLLRFLNWIPLGYIFETPLIETLRSRFLDVPDFRNITLK
CLTEIASLHTEQAYNEKLVQMFTETLTAISKIIPLSLDLKSTYASSNGRDQEFVQNLALF
LCNFFTMHLNVIENLPNREYLTHGHFYLIRISQIDDREIFKICLEYWTKLVSELYDEMQA
LPITDINPLLNMA-DPGMLANYPLRKHKYGEVLSNLRTVMIEKMVRPEEVLIVENDEGEI
VREFVKESDTIQLYKSTRECLVFLTHLDVNDTEQIMSEKLARQVDGTEWSWSNCNTLCWA
IGSISGAMNEETEKRFLVTVIKDLLGLTEMKRGKDNKAVVASNIMYIVGQYPRFLKAHWK
FLKTVVNKLFEFMHETHEGVQDMACDTFIKIANKCRRHFVALQPGENEPFIDEIVRNLKK
ITCDLTPQQVHTFYEACGHMISAQGQKSIQERLIHELMSFPNQAWDQIIAQANQNPQCLQ
DGEIIKIIGNIMKTNVAACSSIGAYFYPQIGRIYLDMLTMYRASSSLIDEAVQRDGNVAT
KMPKVRGLRTIKKEILKLINTYVERADDLEMIHNNIVPKLLEAVLLDYKRNVPDAREAEV
LNVMTTIINKLHGMMEDQIMNIMDSVFECTLDMINKDFSEYPEHRVQFFNLLRTINLRCF
PALLKLDARSFKFVIDSCMWASKHDNREVESAGLGMCYELITNMSETDPQTCNAFFQNFY
TTILQDVFFVLTDSDHKAGFKSQSLLLAKMFWLVETGKLSGPIYSPEMAPQGTTNRDFLR
NFVGNLLANAFPNLQATQIASFIDGLFANNSDLNRFKVILRDFLISLKEFSGDNAELFAE
EREQAATKAKAEERERAMKVGGLLKPSDMDNVKLPPENERYMRACADIASALIQDYEAKK
DLNLNALRGQIAKKHYLSTQPPLTAIIAAVPEHYKKYILPKLIAKPIRTSSGIAVVAVMC
KPHRCPHISYTGNICVYCPGGPDSDFEYSTQSYTGYEPTSMRAIRARYDPYEQARGRVDQ
IKSLGHSVDKVEYIIMGGTFMSLPESYRDEFISQLHNALSGYQTTDVDEAVSAGEMSNIK
CVGITIETRPDYCLDTHLSAMLRYGCTRLEIGVQSLYEDVARDTNRGHTVAAVAKTFCLS
KDAGFKVVSHMMPDLPNVGMERDLDQFVEYFSNPAFRTDGLKIYPTLVIRGTGLYELWRT
GRYKNYTPNALIDLVARILALVPPWTRIYRVQRDIPMPLVTSGVENGNLRELALARMKDF
GTTCRDVRTREVGINEVKNKIRPDQVELVRRDYTANGGWETFLAYEDPKQDILIALLRLR
QCSKEHTFRPELTSQPTSLVRELHVYGSAVPVHARDPKKFQHQGFGTLLMEEAERIAREE
HGSRKISVISGVGVRSYYAKLGYYLDGPYMSKTLELTVTTDANGNPRYLYKEIDPVYDSD
DSDAPTSNTIGNIPLSFYDSYPHIGYDINGKKIMRPARGEALDALLDSIDIPKGWTGLTD
PTTGKPLELSQEELEVLKKITRNEIPEDGYDPYPEMVYYFTGKEEIMPLSAAPEPKRRFV
PSKHEAKRVMKIVKAIREGRIKPYKAPSEDVISYDLWADERPDHAMHIAAPKLPPPGYDE
SYHPPPEYLPDKDEKSAWEEADEEDREKEYLPTDHDALRKVPGYDKFVKEKFERCLDLYL
APRVRRNKFNIDPESLLPKLPSPDELKPFPTTCAAIFRGHEGRVRSVSLDPRGMFLASGG
DDRYVRLWEVTGRQLWNVKLEEAVDVVRWRPGKEAAILAAGAGESIYLIVPSILSPELEQ
SSRDILDAAASKEPPARWTRPGSRLEDKGVMVKATVRSAIKVISWHRRGEYFATVSPRGQ
SSSVAIHTLSKHLTQLPFRRLKGLAQSAQFHPSKPLFFVATKNSIRSYDLSRQELVKILQ
PGAKWISSFDLHPGGDNLIVGTYDKRLLWHDLDLSTKPYKTLRYHKEAIRAVRFHQGLPL
FADASDDGSLQIFHGKVVGDMMENATIVPLKVLRGHQVKSRLGVMDVDWH-REAWCHYVS
TNGSEPLWSEEGSGYVAPKFEGKERQMEAVMDGVEEKGFIPPDFVESETTWFYNELGIDD
MYFSTESVEAIVNHIHSLYAAKVAAYARDDKRLEIRLDKEASDHAVYIDTSKPGPRYEQR
IDEKYLNGSHVYRVESFRSQDQQLRCYFVYQCDFVTPPSEGEKDIEKIGEKRFLQKATKN
TKAVYQEVIDNAIQRTGPVIEFFDIEGSRDKRLVLAYKQGSAMGFFSALSDLYHYYGLTS
TRKYVEQFSNGYTVMSLYLRQVNRNPPIEASIHQIIKEISLLYCIPQNKFQAHFATGGLS
LQETIYAHCVWVFVSHFLNRLGSEYTTLASLLDANNSVHAELLSKLKRRLRTETFTADYI
LEIINQYPDLVHSLYLSFANTHYVQTRFLPTLSFRVLNDEELQDAITKAVSNDHHEMVMT
AFRVFNSCTLKTNFYTPTKVALSFRLNPTFLPPSEYPQPLYGMFLVISSEFRGFHLRFRD
IARGGIRIVKSRSQEAYSINARSLFDENYNLANTQQRKNKDIPEGGSKGVVLLDFHHQAR
VAFEKYIDSILDLLLPPGIKDPIVDLYGKEEILFMGPDENTADLVDWATEHARGRGAPWW
KSFFTGKSPKLGGIPHDRYGMTTLSVREYILGIYRKLNLDPSKVKKLQTGGPDGDLGSNE
ILLSNEKYIAIVDGSGVLVDPNGLDHDELVRLAKKRVMIAQFDTSKLSTEGYRVLVDENN
VKLPSGEIVYNGTTFRNLFHLRGHYDMFVPCGGRPESIDLTSANKLIVDGKCVIPYIVEG
ANLFITQDAKLRLEKAGCILYKDASANKGGVTSSSLEVLASLSFDDAGFIEHMCIREGTA
PEFYDEYVQQVQQIIKNNAALEFEAIWREHQASGELRSTLSDTLSIAITKLDEELQGTEL
WNNTELRKSVLGEALPNLLLEKIGLDKIMERVPDNYLRAIFGSYLASRFVYSYGISASQF
AFFDFMNKRMAGAREQDKEATVYIGNLDERVTDQLVWELMLQAGRIVNVHLPKDRVTQTH
QGYGFVEFISEEDADYAAKIMNQVRLYGKPIRVNKASADKKTIEVGAELFIGNLDPMVDE
KTLYDTFGRFGGLVNAPKVARDESNLSKYGFVSFADFDSSDSAIANMNGQYLMNKEISVQ
YAYKKDGKGERHGDEAERMLAKQAKQHGVQGLEAAELKFGQPLHETHPHLLHAGEVTPGI
TALEYSHRRSKLARSLPPNSIAIIAASDVKYRSGSVFYKFHQDPDFFYLTGFNEPEALAI
IEKDDSEYNFHLYVRPNDPKTELWDGFRSGIQAAEDVFNADEAGDVNHLPRILPEIIRRS
KEVYTDLPNITSLFTRYLSGPLRPLMNDIRVAKSEAEIRNMRKAGQVSGRAITDAMRQSF
SGEKDLESFLDYRFKMDGCDGPAYVPVIAGGENANTIHYVRNDALFKGNELVLVDAGAEY
GGYVTDITRTWPTNGKFTTAQRELYEVVLKVQRSCVSLCREDADMTLDSLHKIASNNLKD
GLQQLGFDMSNDAILTLFPHHLGHYVGLDIHDSPGFPRNRKLQTGHCITIEPGIYVPNDE
RWPKHFRGIGIRIEDSICVQQGSPLILTTEAVKEVVDIEALRMSMNFPKEEERILARWKE
IDAFLRQVELSKGKPPYTFYDGPPFATGMPHYGHLLASTIKDIIPRYWSMKGRYVERRFG
WDTHGVPIEYEIDKMLGMSGRDAVREIGIEKYNAECKAIVMRYASEWRHTIDRLGRWIDF
DRDYK---ASYMESEWWVFKRLFDKDAVYRGFKVMPYSTALATPLSNFEASQNYKEVQDP
AVVVSFPLLADPSTCLLAWTTTPWTLPSNTALAAHPDFEYVKIADQASGKNYILLEALLK
TLYKDPKKAKFKVVEKLKGKDMLGWKYEPLFDYLYEEFKDVGFRVVNATYVTSDSGVGIV
HQAPAYGEEDYKVALEYGIINETRPPPNPVDDAGCFTSTVRDFEGQHVKAADKNIIKHLK
GTGRLVVDSQIFHSYPFCWRSDTPLIYRTVPSWFVKIQDIIPKMLQNIEGSHWVPSFVKE
KRFANWISNSPDWAVSRNRFWGTPLPLWISDDMKEVVCVGSIEELKKLSGYEELTDIHRD
KIDHITIPSKEGKGELRRTPEVFDCWFESGSMPYASAHYPFENVEQFEKSFPGDFIAEGL
DQTRGWFYTLTVLGTHLFGTLPFKNCVVNGIVLAEDGKKMSKRLKNYPDPMHVMENYGSD
ALRLYLINSPVVRAETLRFKESGVKEIVSKVLLPLWNSYQFFDQQVTLLKKVADLHFVFD
PSAGKTNVLDRWILASCQSLLKFVNKEMAAYRLYTVVPQLLALIDNTTNWYIRFNRRRLK
GEHGMEDTKHALNTLFEVLYTLCRGLAPFTPFITDNIYLRLLPHIPKNLLAEDDRSVHFL
PFPEVRSELFDEVVERQVRRMQAVIELCRICRDRANKGLKTPLKTLVIIHPSQEYLDDVK
SLENYICEELNVRDLVLSSDDEEYNVQYSANADFAVLGKKLKKDAVKVKKALPNLSSQDI
KDFLSKGEILVDGIRLEKEDLLVKRGLLKDEATKNQEFNTDNDVLIILDVASYPELEQEG
LAREIIRRVQDLRKKAGLVPTDDVGMEYKVLSDIGLESAFECQGKLFEKALRRNVDKHTI
DETVIVQEELEIHQATFLLRLVKLKAPDMDHSFVGMTGGEIFHEMMLRHDVKHIFGYPGG
AILPVFDAIYNSKHFDFILPRHEQGAGHMAEGYARACGKPGVVIVTSGPGATNVVTPMQD
ALMDGTPMVVFSGQVVTNLIGSDAFQEADTIGITRACTKWNVMVKDIAELPRRINEAFEI
ATTGRPGPVLVDLPKDITGGVLQRPIPVSSTLPASAATTAAELSRKQLEGSIRRSADLIN
IAKKPVVYAGQGIISVPEGPKLLKELAEKAQIPVTTTLQGLGAYDELDEKSLHMLGMHGS
AYANMAMQEADLIIALGARFDDRITGSVARFAPAAKAAASEGRGGIIHFEIMPKNINKVV
QATEAVEGDVVTNLAHLLPFINEVERPEWFAQINDWKQRFPWAYEKEGENGLIKPQTVME
TLSNLTADIKSETVITTGVGQHQMWAAQHYRWRHPRTMITSGGLGTMGYGLPAAIGAKVA
RPDALVIDIDGDSSFSMTLTELSTAAEFNIGVKVIVLNNEEQGMVTQWQTLFYEDRFAHT
HQKNADFVKLGDAMGVQADRVIKPDELESKLKWLIETDGPALLEVVTDQKIPVLPMVPGG
NALHEFLVYDEATAKKRIRHGWETQLTSPEQFFMYYTDKKHETGGNPKDEGPLQEWRMRD
RLKTVSAVLALCLNIGVDPPDVIKTNPCAKEECWIDPTNPGHTPLNQIGKALQTQYEQLS
MRTRYKLCLDPTTDETRRYCSTLRRNARNERVLFHYNGHGVPKPTSSGEIWVFNRNYTQY
IPLSLYDLQSWIGAPSLFVYDCSDAGQIIANFNKFADKHQSEYEEARRDEYIDFSDCIHL
AACRDKESLPTNPELPADVFTSCLTDPITMAVRFFILQNPLPSDIKLRDHCIPGKVSERR
TPIGELNWIFTAITDTIAWNSLSKPLFKKLFRQDLMVAALFRNFLLAQRIMRVYHCHPVC
HPEIPQTHDHALWRSWDLAVELILAQLPDLQADARGEEYQYKHSEFFSEQLTAFEVYLTQ
GAMEQKAPEQLPIVLQVLLSQVHRLRALILLSKFLDLGPWAVNLALSIGIFPYVLKLLQS
QAIELKPVMVFIWARILAVDPSCQGDLLKDNGYQYFINILNPSSGIILNASEHRAMCAFI
IAMFCKDYPQGQRACLSPELIESCLDHLKDQNPLLRQWACLCLGKLWYKFADAKWAGIRC
LAHERLCELVIDPVPEVRASMLYALTTFLGIPDVTAQVANIEESIASIVLIMTNDGNSMV
RKELLIFFSTFIVRYKAKFVVAAFEQLTEEGALKDSLPNACSQNTIYGAIWKEMLVMSVD
PHPEIARDASVVVDYVLIALLESSLAKFARPQFDELLKHSLPPSKPDGKRTSSVAASKWG
GQDSIQSTEEPKHFVPRAEPELPLRSKFYEWSVEYFREPQMKPSEADEPGSMDYNGRLWR
RNRNDKIIAETQPLKEVAGSNRWDRAKSFFNNGSQPTKMCFHQFEDHLIVTDSRDTVCVW
DWEKQTRLNRFSNGNPADSKITEVQFINEDDQAFLMTGSSDGIIKLFRNYESKERVEMVT
SFRALTDMVPSNKNAGLVFEWLQG-------------------------DIPARSGSCIS
SLTSDQVEGHVFVAGFGDGAVRVYDQRINPQSSMVKVWKEHKQWITNVHLQRGGQRELVS
GCRSGEVKLWDIRMDKSIRTIRATKDTLRTLSVHEHAPVFAAGSHTVKIFNLSLSSFSSS
SPIAITAFHPPKQKYMQMLQDVSDRVLSQVTIDLNDLDAYEKAFKLVSSIEQNAYHYIEI
FSRAVDKVLPESSREPNFKDDVLDIIMTQRSKRNERMQEPETLFPPALTRRYTLNFKPII
SLKALAVRNVRGEHLGHLITVRGIATRVSDVKPAVQVNAYSCDRCGCEIFQPITTKQFTP
MVECPSEECKTNNTKGQLFLSTRASKFLPFQEVKIQEMADQVPVGHIPRQLTVHCHGTLV
RQINPGDVLDIAGIFLPTPYTGFKAIRAGLLTDTYLEAQYVNQHKKAYDDIVLAQPTLRR
MNELERTGQLYEYLSRSIAPEIFGHTDVKKALLLQLIGGVTKEMGDGMRIRGDINVCLMG
DPGVAKSQLLKYITKVAPRGVYTTGRGSSGVGLTAAVMRDPVTDEMVLEGGALVLADNGM
CCIDEFDKMDDSDRTAIHEVMEQQTISISKAGITTTLNARTSILAAANPLYGRYNPRISP
VENINLPAALLSRFDILFLILDTPSRDSDEELARHVTYVHMHNAHPEAGGIVFSPAEVRQ
WVARARSFRPVVPKEVSDYMVGAYVRMRQQQKRDEGSKKAFTHTSPRTLLGVLRISQALA
RLRFADEVITEDVDEALRLVEVSKASLYADERGRDDHTPSSKIYHLIRTMAASGAGELDL
RRVRERVLAKGFTADQFEQAIDEYAMLDVWQTASEGTRLVFIEASISSEEAQRRKENLHE
RFVKKKAVKGSKLTPMEKQYLDIKRQHLDTIIVMEVGYKFRFLGEDARIAGKELGIVCIP
GKRFASASIPVHRLQVHVKRLVQANHKVGVVRQIETAALKAAGDNRNTPFVRKLTNLYTK
GTYIDDVEGLPSTGYLLCITESNKVHVGIVAVQPATGDIIYDDFEDGFMRRDIETRLLHI
APCEFLIVGELSKATEKLVHLSGDKTRVERTEKPKAAQSHISNFYAEHQLSEHVTICLSA
MINHLSEYGLEHVFDLTKYFQPFSARSYMLLNGNTLSSLEIYQNQTEHTEKGSLFWTMNR
TKTRLGQRLLRKWVGRPLLDKAKLEERIEAVEELKNGENTGVDKIKFLLSNTADLEKVLL
RIYYKKSSRPELFSAFSILQRISNEYISVTSPEKAGFSSPLINEAIASLPKISEDVIGVL
EKINLEAAKSDDKYSFFRDEYETDDITEHKLGIAAVEHDLNAHRKDAAAKLKKSKVDYVS
GIEFLIEVKNNEIRNVPASWAKISGTKAMSRFHTPEVIKMLRERDQHKEALAAACDAAFM
ALLGEIGAKYQAFRDCISALATLDALLSLAELASQPGYVKPTFTSNIEMNIVRGRHPMVE
QLLDTYVPNDLHLSHDQTRALLITGPNMGGKSSYVRSGALIAIMGQIGSYVPAESAELGM
LDAVFTRMGAFDNMLKGESTFMVELSETADILKSATPRSLIILDELGRGTSTFDGVAIAE
AVLDYVIREKALTLFITHYQSLSRVQQQFLKNVHVKFEERDGKEVVFLYEIGEGTSHRSY
GLNVARLAQVPESVLSVAEVKSRELEERMGVCRVANLKGLLGMATIRPMVATDLLKISST
NLDYLTETYNIGFYLDYLMKWPDLCRVLEGHDGKIEGYILGKLEASPLPWHGHITALTVA
PSARRLGHATRLTEALEQQSDAKDAWFVDLFVRVENKIAQELYKKMGYSVYRRVVDYYND
GEDALDMRKPMSRDKKRHVRENGEDVRVKPEDVWDDPEPEAGQKEIFTSWALSILIVLLI
IALFTSYILQTRKIQAVHETVLSIVAGMVVGLILRLTAVESVLGAVSFDYQFFFNLLLPP
IILSSGYELHQGNFFRNIGTILTFAFAGTFISAVVLGVILFVWTRIPDGLNITFVEAMSV
GATLSATDPVTILAIFNTYKVEPKLYTIIFGESILNDAIAIVLFETAQKYKDGSLSFLSL
FEAIGIFFGVFFGSLFIGLLVGIGASLLLKFTHVRRFPKTESCLIILIAYATYFFSNAIH
MSGIVSLLFCGICMKHYAYHNMSRRTQLTTKFVFQVTAQLSENFIFIYLGLSLFTDSKLE
YKPLFILITVVGICVARWCAVFPLSRLINAVIRIRSRRLEEIPYSHQAMIFWAGLRGAVG
VALAAGLTGTNGDTLRATVLIVVVLTVIIFGGTTARMLEILGIRTGVVEEIDSDDEFDVA
ARDALDLPPQLISSQAEAFRQIDDGFLKPHLLLDQGKSRAAKLAELKALRAAGKYEVDVK
QVYEEVDDEGYKSHVRRRLDEDDFVVDDNGEGYADDGREDWDSESAAKRKREEDEKINSG
ISKYFTKAPKPKVVTAEMADLLGEVDTNVPRRARKTRVLSPV-SSPVTKAVEREDLMEVA
Q-LGITSAINMAGRPVPPGGPPNTGKLNPQSAIEEDGSLRMFWIDYTEINGSLCLFGKVK
DKTGAYVSCFVKVDNILRKLYFLPREYREMGDVYEEVDALMSKLRVGMHKIKPCTRKYAF
ELPDIPKEADYLKLLYPYDKSVLPNDLKGETFSHVFGTNTALFEQFVLWKNIMGPCWLKI
EGADFAVNNASWCKLELQVSKPNLISPLGSNEAPPLTLMSISLRTTFNAKDNKQEILMAS
AMVYDNFSLTDTTPADKLPCKSFTIMRPDAFPTGFKAETDKQKGTIMLKKNEQELLGLFM
AMFQRHDPDVIVGHRLDDVDYSVLLNRMRERKTPGWHRIGRLRRSDWPKNGKGGSFQLAA
GRLLCDLGNDLGKSLMKCQSWSLEEMCQLYLNKSRQELDNEVALKTWATTRDGLMNYVKH
CQADAYFIAAISIKVQTLPLTKVLTNLAGNSWARTLSGTRAERNEYILLHEFHRNKYICP
DKSWGRGKQKVEDVGGVDVKKKDKYKGGLVFEPEKGLYDKFILVMDFNSLYPSIIQEFNI
CFTTVERADISERVPDVPGDSEQGILPRLIATLVSRRREVKKLMKDPTAADQLATWDIKQ
LALKLTANSMYGCLGYTKSRFYARPLAMLTTHKGREILQRTKSMAEAKMLRVIYGDTDSV
MINTNADNIQDALKLGNEFKKEVNDSYRLLEIDIDNVFRRILLHAKKKYAAINMVDGKYE
KLEVKGLDMRRREYCALSKETSTDIVNSSTGGAAPEVVVEKIHDYLRDLAEKMRAFSIPT
RKYTIFTQLGKNPKEYPNGNSMPSVQVALRLMAKGKHVKAKDVMSFIITGSSSSAESAAK
NAYPIDELKTGSELKPDIDYYLHKQILPPVERLCAPISGTNITMLAACLGLDTSKYRVSS
SSVDNEIHPLESQIPDSVRFKDCAPLHLRCKCHSTFPFSGLSSPSSVTHKGIKCACGEVL
STLSVVAQVESAIRQQVARYYAGWLVCDDPQCNARTRQISVYGHRCLGPDCLGRMRFEIS
DKELWNQLLYFRSLFDVDRVGKADEKEKIKVLAEVNRQRFGTVVDVVGKWLERNGRQWVQ
MDSLFGMKTDFQFSNLLGTVYSRGNLLFSPDGTCLFSPVGNRVSIFDLVNSKSHTLPFAH
RRNIARLALNPRGNLLLSVDEDGHAILTNVPRRIALYHFSFKGEVSALTFAPSGRHFAAG
IGRKVEVWHTPSTPDLEFAPFVRHRVYTGHFDDIQSIEWASDSRFFLTASRDLTSRIWSL
DPEEGFIPTTLGGHRQGVVGAWFSKDQETIYTVSKDGALFVWNYMLRPNGE-TDDDYMQW
RIANRHYFMQNAHVTCASFHAESNLLVTGFSN----------------------------
----GEWLAFGASKLGQLLVWEWQSESYILKQQGHYDSMNAITYSPDGQRVITAADDGKI
KVWDVNSGFCIVTFTEHISGVTACEFAKRGNVLFTASLDGSIRAWDLIRYRNFRTFTAPT
RLSFSSLAVDPSGEVVCAGSIDSFDIHIWSVQTGQLLDRLAGHEGPVSSLSFAPDGGSLV
SGSWDHTVRLWNIFARTQTSEPLQLMADILCVAFRPDSKQVAVTTLDGQLTFWSVSDATQ
QGGVDARRDVSGGRKLSDRRTAANVAGTKSFTSVTYSADGTCVLAGGNSKYICLYDVQSG
VLVKKFTVSVNLSLDGTQEFLNSKLLTEAGPRGLIDEQGEASDLEDRRDGTLPGATRGDA
AARKTRPEVRVPAAAFSPTGRAFCAASTEGLLIYSLDSVFQFDPFDLDITVTPATTLETL
AQKDYLKALVMAFRLNERNLIRRVYEATPTSDIALVVKDMPNVYLSRLLRFVAVQADESP
HLEFNLMWIEALLSRHGRWLKENKGGLDAELRSIQKAVTRIQLELTRLADENIYRIEYLL
SQPVEQEVTPVPISEVKGNSRENRTAAHSHIKGLGLRSDGTADASMGGFVGQTTAREACG
VVVDLVRAKKMSGRAVLLAGGPGTGKTALALAVSQELGTKVPFCLMVGSEIYSAEVKKTE
ALMENFRRAIGLRVRETKEVYEGEVTELTPEEAENPLGGYGRTISHLLITLKSAKGTKKL
RLDPSIYEAIQKERVRLGDVIYVEANTGAVKRVGRSDAYATEFDLEAEEYVPIPKGDVHK
KKEIVQDVTLHDLDVANARPQGGQDIMSMMGQLMKPKKTEITEKLRQEINKVVNKYIDQG
VADLVPGVLFIDEVHMLDLESFTYLNRALESPLSPLVILASNRGITHIRGSSSLPSAHGI
PSDLLARLLIIPTRPYAPLEIRSIIRTRARTEGLIISDAALEKVGVLGEKISLRYALQLL
APASVLAKVGGKEEIGVGEVEECEGLFLDARRSAQVLGSEEGYVSKELRGLNLIAAHSHI
RGLGVEDTLEPKLSSQGLVGQQKARKAAAVILQMAKEGKIAGRAVLIAGPPSTGKTAIAM
GMAQSLGPDVPFTMLASSEIFSLEMSKTEALTQAFRKSIGVRITEESEVIEGEVVEIQID
RSVTGGNKQGKLTIKTTDMETIYDMGTKMIDSMTKEKVMAGDVISIDKASGKITKLGRSY
TRSRDYDAMGADTKFVQCPEGELQQRREVTHTVSLHEIDVINSRTQGFLALFSGDTGEIR
SEVREQINTKVAEWKEEGKAEIVPGVLFIDEVHMLDIECFSFINRALEDELAPIVIMASN
RGNTKIRGTDYKSPHGLPLDFLDRTVIVSTHPYSKDEMQQILSIRAQEEEVDISPDALAL
LTKIGQEAGLRYASNLITTSYLLSQKKKAPEVSLSDVQRSFQLFFDPARSVNFVKESEKR
LIGEGGDVTLSLAMDVSMPRDSDEYSLKSKYDVVAANDPASHLFRKCDAWDAQLKPDHAS
RPLWVDDAGRIILESFSPAFADAQVFLINIAEPQSRVSRMHEYTLTPHSLFAAVSVGLST
EDIIGQLDRYSKTILSPNVQSFIRDSTSSFGKTKIVLKRTLSFIESDDPAILRTLLRDKI
IAECRVDKSLLKEPKLGPGTKMAAGANALPQQQSDILASIREEDDEEVAQVHAFQIRSED
REVVIKRCKDIQLPLTEEYDFQNDEVNANLEIDLRPSAQIRDYQERALGKMFGNSRARSG
IIVLPCGAGKTLVGITAACTVKKSIIVLCTSAMSVVQWRAEFIKWSNVDPNDIAVFTSES
KNKFPRNAGIIISTYTMITSSRNRSYDSEKVMEFIRSREWGLLIADEVHVVPANIFKKVT
YSIASHSKLGLTATLLREDDKIDDLNFLIGPKLYEANWQELAEQGHIAKVQCAEVWCQMT
PEFYTEWLKPSQQKKALLSIMNPRKFQACQFLIDYHERRGDKIIVFSDNVYALEKYAKKL
NKAYIYGDTPQAERLRILENFQHNELVNTIFLSKIGDTSLDLPEATCLIQISSHYGSRRQ
EAQRLGRILRAKRRNDEGFNAFFYSLVSKDTHEMYYSSKRQAFLVDQGYAFKVITRLEGL
EQRSDLAFYTPQDRRELLMDVLLAKDADGEEEKGDMFGSRFAKNGARRMAGTLSELSGGQ
DMAYIEYNKSRNKDFKGKNDFIRKLQRGAVNAMAVNVRRDVTDPFYRYKMERLQSKIEGK
GNGIKTVIVNLSSVAASLARPPAYVIKYFGFELGAQTNTNPADDRWIINGAHDAGKLQDY
LDGFISKFVLCKKCKNPETDVNIKDGHILLDCKACGQRSEVDLRLKLSSFILKNQPKKGK
KDKKKAEREAEAAGSDDETRRINAEAKEIDIKEVKWSVDTSEEAVKARAKELPDDLKTNS
YDTFGNWITDTVSLDDVDIYLKAKDLGIESKHKTLTVLAQTLFDDAIVKQIPARSGMLKK
MITSERHEKAFLGGTERFVGKERPQLIPQVSAILLQYYQNDLISEEVLKSWGSKASKKYV
DLQTSKSVRKSAEKFMEALNDAESEEESD-------------------------------
-------MSKLDRRNRAKQLRLTKDHEHAKATNVFSGKDGAPRIVAVVALCGDTSAAQAV
RSLNSSLDIEEEEGWIRTEVDRFKQKLQYLVVRRDLFAALDACRVADFVVFVLSCQEEVD
QQGELILKAIESQGMANCFTVAQGLDSIPPKRRPQVVSSLKSYITHYLPNTDKIFSLDSR
QESSNLVRSICTTTTKGVRWREQRSYLFIEDIHWPGEVVLTGVVRGQGLNADRLMQVGDW
GDYQVKKITSAPLAVRQEILETPSTDQDDLVELAPEETVMDYVSMASERRGSDDEEPQKR
KRLPKGTSNYQSAWFIDDVSDSGSDLEDFPFDPADSEYPQSEMFLDPSPEDEAEEIDAYK
SAEEDLEFPDEIELHPNVNAQERLARYRGLKSLKTSVWETDEDKPEGWPRLLEISDYKRT
ATKTIQEALVGVRSGTRVDIHLRVPLSLQNSSRPLAAFSLLRHEHKRTSCNFSINLSSEY
PAPIKSKKELILQCGPRRMVVNPLFSQAGNTPNDVHKFDRYLHPGRSAIASFIGPLTWGS
VPALFFERESASQLVATGTSLPPSLSRVIAKRVILTGHPLKINKKVVTVRYMFFNDNDVK
WFKSLPLWTRRGRSGFIKESLGTHGYFKATFDGKINPMDAVAVSLYKRVWPRPARPLQPM
QVDNGEIDESLYSRQLYVLGHEAMKRMGASHILVAGLRGLGVEIAKNIALAGVKSLTLFD
PKPATSSDLSSQFFLHPEDVGKPRASVTVPRVSELNPYTPVKEYKSLDLSQLKQFQVVVL
TDTPLRDQLKIADYCHENGIYIVITDTFGLFGTIFTDFGKNFTCGDPNGENVNTGIVAGI
DSDGLVSALDETRHGLEDGDFVTFSEVEGMEGLNDCAPRKIEVKGPYTFSIGDVSELGQY
KRGGQYIQVKMPKIIDFEPLSKQLQKPELLISDFAKFDRPQQLHVGIQALHAFAEQHGDF
PRPHHEADASELLKIAAGFKVELDEKLIKELSYQARGDLTPMAAFYGGLAAQEVLKSVSG
KFHPIVQWLYFDSLESLPASTQSEENCKPLGTRYDGQIAVFGKDFQNKLANVKEFLVGAG
AIGCEMLKNWAMMGLATGPEGKIWVTDNDQIEKSNLNRQFLFRPADVGKLKSDCAAHAVQ
AMNPDLKGKISTMQDKVGPETEDIFNEQFWYGLDAVTNALDNVEARTYVDRRCVFFRKPL
LDSGTLGTKGNTQVVLPHITESYSSSQDPPEKSFPMCTLRSFPNRIEHTIAWAREMFDSF
FVKGPEVVNLYLTSPNYLGSALKQSGSEKQTLETLQDYLTEKPLTFDDCIIWARKQFEKQ
YNNAIQQLLYNFPKDSTTSSGQLFWSGPKRAPDAIKFDPSNPTHFTYVVAGANLHAFNYN
INKVSKEHYLEVLNDMIIPDFKPDPGVKIQANDSDPDPNAMDDNDQLTKLAGSLPPPKSM
AGYKLEPVEFEKDDDTNHHIDFITAASNLRAENYKIEQADRHKTKFIAGKIIPAIATTTA
LVTGLVNLELYKILDGKTDIEQYKNGFVNLALPFFGFSEPIASPKGTYQGKNGKLWDRFE
VDDITLQQFLDWFEERGLNIQMISSGVSLLYASFYPPSKNKDRLPLKMSKLVETISKKPV
PDHQKNVIFEVTAEDQTEEDVEIPYVMVKLHAMSDDQVAGELKKMTAFIRQEALEKANEI
RLKADEEFAIEKSKLVRQESSSIDSSYEKKFKQASMSQQITRSTVSNKTRLRVLSSRQEL
LDNLFEEAGKKLEGVSKDKGKYQGVLKNLILEGAYALNESKLLVKGRKADYDLLKKAIEE
AEKEYKSKVDKEVKVEINESLPEGSAGGVIVIGTGGRIDLNNSFEERLKLLETDALPSIR
VTLFGENQNRRFHD
[16] Tx1156157
MSLSIPGAPNAGLFKQGYQNYDSEDGAVIRNIDACRTIASTVQTSLGPYGRNKIVINHLQ
KMILTNDAATILRELDVVHPAAKLLVMASQQQEAEMGDATNMVIVLAGELLKKAEELVRM
GLKTSEINQGYEKAGKFALEALEDLEIDRLQDIRSQSDLAKAIRTVVGAKQAGSEDFLAE
MVAEAVLAVLPKNPYNFNVDNIRVVKIMGGSLEQSKVVKGMVFGRSPDGTVTKASKAKVG
VFSCPIDISQTETKGTVLLKNAKELASFSKGEEQQMETTIKELHDSGIRVVVAGATVGEL
AMHYLNRFGILVIKVLSKFELRRLCRVVGATPLARLGAPMPDEMGNVDVVEALEIGGDRV
TVFRQENEQTRTATLVLRGATQNHLDDVERAVDDGVNVFKAITRDPRLVAGAGAAEMQLI
ERITALADRTSGLAQYAIRKYAEAFEVIPRTLAESAGLDATEVLAKLYTAHHTDVPTIGV
DLDTSGDGTLDAADEGILDLMIPKSWAIKLATEAARTVLSVDQIIVARQAGGPKPPGPNP
NWDEDMTIEELDATVRAFYEGRGDQQFKENPDAWLLVDKILQEAQYPQTKYLGLQVLDNV
IMTRWKVLPRDQCHGIRNFVVNFIIQQSSTEESLRKERALLNKLNLVLVSILKQEWPHNW
PTFINEIVSSCRSSLPICENNMAILRLLSEEVFDFSAETMTSTKIRSLKQSMCDEFAAIY
QLCAEILRTADQPSLIKATLETLLRFLNWIPLGYIFETPLIETLRSRFLEVPEFRNITLK
CLTEIGSLQTEQNWSEKLVQMFTETLTTISKIIPLSLDLKSTYASSNGRDQEFVQNLALF
LTTFFSNHLTLVENLPNRDYLIHGHFYLIRISQIEDREIFKICLEYWTKLVCELYDEMQQ
IPITEMNPLINMSGNPSIMANYPLRKHKYTDVLSNLRQVMIEKMVRPEEVLIVENDEGEI
VREFVKESDTIQLYKTTRECLVFLTHLDVVDTEQIMSEKLARQVDGTEWSWANCNTLCWA
IGSISGAMNEETEKRFLVTVIKDLLGLTEMKRGKDNKAVVASNIMYIVGQYPRFLKAHWK
FLKTVVNKLFEFMHETHEGVQDMACDTFIKIANKCKRHFVIQQPGENEPFIDEIVKTMRK
ITCDLSPQQVHTFYEACGYMISAQGHKNTQERLIAELMSLPNQAWDQIIQSAHQDPSILQ
NAETIKVVGNIMKTNVAACSSIGSYFYPQIGRIYLDMLTMYRASSQLIDEAVQRDGNIAT
KMPKVRGLRTIKKEILKLITTYVEKADDLEMIHQNLVPQLLEAVLLDYKNNVPDAREAEV
LAVITVLITKLQGIMTEQVPAILDAVFECTLDMINKDFSEYPEHRVEFFKMLRAMNQRCF
PALLQLDQAHFKLVIDSCMWASKHDNRAVEGEGLNMCIELVENMAQTDQATCDAFFQNFY
TTILQDVFFVLTDSDHKAGFKYQSMLLARLFWLVGANKIQNPIYSGDQAPAGTSNKDFLQ
NFVASLLSNAFPNLQALQITNFIKDLFANTEDHTKFKLILRDFLIQLKEFAGDNAELYQE
DREKAAQDAKNQERERMAKVGGLLKPSELERAKLAPENERYIRACADIANSLVEDDEKKK
DVNLNSLRSHFAKKHFLGRQPPLTDIIAAVPEQYKKYILPKLIAKPIRSASGIAVVAVMC
KPHRCPHIAYTGNICVYCPGGPDSDFEYSTQSYTGYEPTSMRAIRARYDPFEQARGRVDQ
IRNMGHSVDKVEYIIMGGTFMSLSPKYREEFISQLHNALSGYQTNNVDEAVMAGEQSNTK
CVGITIETRPDYCLPPHLTDMLRYGCTRLEVGVQSLYEDVARDTNRGHTVKAVCETFCQA
KDAGFKVVSHMMPDLPNVGLERDLFQFQEYFSNPAFRTDGLKIYPTLVIRGTGLYELWRT
GRYKNYTPNVLIDIVARILALIPPWTRIYRVQRDIPMPLVTSGVEKGNLRELALARMKDF
GTTCRDVRTREVGINEAKNKIRPNQVELVRRDYTANGGWETFLAYEDSKQDILIALLRLR
KCSEKYTYREELISQPSSLVRELHVYGSAVPIHERVKGKSQHQGYGTLLMQEAERIARDE
HGSRKLSIISGVGVRGYYKRLGYYLDGPYMSKDLEQRIEKDANGNERYVYGEIEPNYDSD
DSDAPTSNTIGNIPLSYYDAYPHIGYDINGRRIARPAKGQALDSLLDSIDVPEGWTGLTD
PTTGKPLVLNAEELETLKKLTRNEQPGDGYDPYPEYVEWFTGKEEIMPLSAAPEPKRRFV
PSMHEHKRVMKMVKAIKEGRIKPFREPTDEYANYDIWSNERPDHIMNVPAPKLPPPGYEE
SYHPPPEYLPDRHEQKEWDEQDPEDRAKDFLPRDHAALRKVPGWDNFVSERMNRCLDLYL
APRVRRSKLNIDPESLLPKLPDPSELKPFPTFNDTTYLGHDGRVRCTAVDPAGRFIASGS
DDGTVRLWSFTGRQEGRIKLSDAVNVVAWRPIREACVIAACCGDIVYFIIPPEISGEVIN
ASQEILDAAATKPSSATWSRPPTSMQDKGVFLTLTLRHSPKTLVWHRRGEYFATVCPSER
SKAVAIHTLSKHMTQHPFRKLKGFAQTATFHPSRPLFFVATRQRIRIYDLQQQKLEKELQ
PGARYISSISLHPLGNNLLVSSYDKRLLWHDLDLGSTPYKTLRYHSKAIRQVKFHPTLPL
FADASDDGTVQIFHGKVVGDSMENATVVPLKVLRGHKIKNDIGVMDLEWHPTEAWLVTSG
ADGTVRLWTEEGSGYVAPKFEGKTQQMEEVMDQVEEKGFIPGDLVEAETKWFYNELGIDD
MYFSTESVDAVVSHIHSLYAAKVAAYARDDKKLEIRLDKEATDHAVYIDTSVPGSQFETR
LEQKYLDGGLNYRVESFRSNDQSLRCYFVYQSSFKNKPSADEKRVEELGDERFLLKTTKN
TRDIYQEVMDAVVTRTGPVIDMYDVEGSREKRLVVGFKQGTALGLFAALSDLYHYYGLTS
SRKYVEQFSNGITIMSIYLKPGSKHPPIEASIHQVMKEISLLYCIPQNKFQAHFNSGRLS
LQEAIYAHCVWVFVQHFLNRLGGEYNTLRTLLDTTNSVHAELLTKLKKRLRTETFTADYI
LEIINQYPDLIRSLYLSFANAHYVQTRFLPTLSYRVLTDDELKEAVSKTVINEHHEMVMT
AFRVFNNAVLKTNFYTPTKVALSFRLNPSFLPAEEYPQPLYGMFLVISSEFRGFHLRFRD
IARGGIRIVKSRSREAYAINARSLFDENYNLANTQQRKNKDIPEGGSKGVVLLDIQHQTI
VAFEKYIDSIMDLLLPPGIKDPIVDLHGKEEILFMGPDENTADLVNWATEHARVRGAPWW
KSFFTGKSPKLGGIPHDHYGMTTLSVREYVKGIYRKLDLDQSQVRKLQTGGPDGDLGSNE
ILLGSEKYCAIVDGSGVLVDPHGLNKDELVRLARERKMIVNYDTTKLSPAGYRVLVEENN
VTLPSGEIVNNGTAFRNTFHLRSKYDVFVPCGGRPESIDFTSAAKLISKGKSIISYIVEG
ANLFITQEAKLRLEKAGCIVFKDASANKGGVTSSSLEVLASLSFDDESFLENMCVHKGTT
PQFYQDYVRQVQKIIQENARLEFEAIWRENEQTGIARSILSDQLSNAITKMDEELQGTTL
WDNINLRRSVLNDALPNLLLQKVGLEKILERVPESYLRAIFGSFLASRFIYSMGISASPV
SFFAFMNERMAGAREQDKDSTLYVGNLDERCTDALVWELMLQAGPVINVHLPKDRVTQSH
QGYGFVEFGSEDDADYACKIMNQIRLWGKPIRVNKASADKGGAGVGAELFVGNLDTLVDE
KVLYETFSRFGPLVAAPKVARDESNLSKYGFVSYATFESSDQAIEHMHGQYLMNKEITVQ
YAYKKDGKGERHGDAAERALAAQARKHGVEGVSAAEIQFGQPLHETHPHLIKPGDLTPGI
SALEYHHRRAALARKLPRDSVAVLAAADIKYRSGAVFYDFHQESNFFYLTGFNEPEAVAV
IQKQSVEVTFHLFVRPKDERAELWDGARSGVQAAQDVFNADEVGDIDDIGTLMPEIMNGA
RSVYTDIGHGRKALSRFIKGPLRPMLNELRVTKSEAELDCMRKAGSVSGAVLTEAMKRTP
RSEKQLWADLAYGYRTNGLDGEAYVPVIAGGKNALSIHYVRNDALLKPGEVVLVDAGGEY
GGYITDITRTWPVSGRFTDAQRDMYNMILNVQKSCVSLCRADAEVTLDKLHRVSETGLRD
GLKSLGFDTSGDTLDKLFPHHVGHYIGLDVHDAPGYPRADLLKPNDCITIEPGIYVPDND
RWPSHFRGLGIRIEDSVVIGEEQPEILTKTAVKEAHEIEALRGSINFPAEEERILKHWDE
TNAFHRQLELSKDKQPYVFYDGPPFATGTPHYGHLLASTIKDIIPRYWSMRGRYVERRFG
WDTHGVPIEQIIDKQLGVRGKAAVDKIGIEEYNRRCREAVLTYAGVWRKVIGRLGRWIDF
DRDYKTMDPTFMETCWWVFAQLYKKGLVYHGARVLPYSMALNTPLSKSEAGEEYKDVQDP
AVTVSFPVLEQPEVHFVAWTTTPWTLPSNLALCVHPDYEYILVHDVESANTCIMLEAGLK
VLFKDPKKAKFKVLPKVKGSDLADIRYKPLFTYFYDQFKDIGFRVLLDTYVKQDDGVGVV
HQSPAFGEDDYGISWRYGIINGDRPPPNPLDAGGNYTSEVPDFEGQNVKAADKNIIKYLE
GLGRMVRKSQITHRYPHCPRSKTPLIQRAVPSWFIKVEDTAPQLVENLQQTHWVPSMVKT
GRFNNWLAAAKDWNVSRNRFWGTPLPLWASEDFKEIVCVSSVAELKELSGYQEIKDLHRD
SIDHITIPSKQGKGNLKRVEEVFDCWFESGSMPYASSHYPFSGKELFKK-FPGDFIAEGL
DQTRGWFYSLSVLGTHLFGTFPYKNCVVNGIVLAEDGKKMSKSLKNFPDPMLVIDRYGSD
ALRLYLIDSPVVRAEPLRFSEAGVKQIVSGVLLPLWNSYNFFAQQAALFKKNTAEDFVFD
PDMQKHNVMDRWVLAATQSLLQYVNQEMEAYRLYTVVPRLLKMVDDVTNWYIRFNRNRLK
GQTASTDTLHALNTLYEVLYTLTRALAPFIPFLSDNIFQQLASHLPDTITKQDVRSVHFF
SFPTVREELFDTTVERRVSRMQKVIELGRICRDRRTVSLKTPLKTLVVLHQDQEFLDDVR
TLENYIAEELNVRDLVLTSDESKYGVEYAVLADVKNLGMKFKKDAAKIKAALPKLSPAEI
RGFLDSGSITVEGKDLTAEDLRVQRNLKKSKDTENLEPGVDADVMILLDAFAYPELAQEG
LAREVLNRIQRLRKRAGLVPTDDVKVAYTVLSPDGVDEMFDAQKATFVKAASKGVAREAG
AATVVAEEETDVKDIRLLLKLLKVRQPEMDHSFVGMTGGEIFHEMMLRHNVEHVFGYPGG
AILPVFDAIYNSEHFNFILPRHEQGAGHMAEGYARASGKPGVVVVTSGPGATNTITPMQD
ALMDGTPMVVFCGQVVTGAIGSDAFQEADTVGISRACTKWNVMVKNVAELPRRINEAFEI
ATSGRPGPVLVDLPKDVTAGKLQRPIPMTSTLPLSAATVAAELSMKQLEGSIKRSADLIN
VAKKPVVYAGQGVMGHPDGPKFLKELSEKAQIPVTTTLQGLGGYDELDPKSLHMLGMHGS
AFANMAMQEADLIIALGARFDDRITGAVARFAPAARKAAEEGRGGIIHFDIMPKNINKVV
QATEAVEGDVTANLALLLPHVEQRARKEWFDQINAWKERFPWAEKESGPDGPIKPQSVIT
KLSEMTADRKEDTIIATGVGQHQMWTAQHYRWRTPRSMITSGGLGTMGYGLPAAIGAKVA
QPEKLVIDIDGDASFLMTQTELGTAAEFNIGVKVIVLNNEEQGMVTQWQSLFYNDRFAHT
HQRNPDFVKLSEAMHVPARRTTKLATLEEDLQWLISGPGPAFLEVKVDQKVPVLPMVPGG
SALHEFLVYDEAKEKERMRHGWHTQLQNEENFFMYYEDKRHETAGNPPEFSLVTEWRMKD
RLKTVSALLAVCLNVGVDPPDVIKTNPCARLECWVDPVPNSNNTNAQIGKNLQSQYENLS
LRTRYKVILDPTIEELKKYTTSLRRTAHNERILFHYNGHGVPKPTQSGEVWCFNRSYTQY
IPISLMDLQEWLGAPGLWVWDCSAAGGVIQHFLEAAGKHSAAQTEVLKDAQPRWEDSIHL
AACRDNEVLPTNPDLPADLFTSCLTTPIMMAVRFFILQNPLSSTVTLAERNIPGKVSERR
TPLGELNWIFTAITDTIAWNCLDKPLFKKLFRQDLMVAALFRNFLLAQRVMRMFHCHPVS
HPNIPDTHDHPLWKSWDLAVEMILSQLPKLIQQQKANELEYVHSDFFADQLSAFEVYLSS
AAGYAKPPEQLPIVLQVLLSQVHRLRALVLLSKFLDLGPWAVNLALSIGIFPYVLKLLQS
QALELKAPMVFIWARILAVDQTCQNDLLKDQGFAYFTNILVTTSGIIGNVAEHRAMCTFV
IAMFCKDFGQGRNACMNPELVDNCLQHLSDENPLLRQFSLLCLSNLCRDFPPAREAYILQ
GAHERICDRSHDPVPEVRVACLNALASFIATQDIEQDTVELEEIIVGIVCSMGMDGSIMV
RKELTIFYSEYVKKYEKRFITTAWEQLLEEQDKKGINRTEYSKRTVYRAVWRQLMSLSAD
PHPEVARNAGVVVDYTLNALLESPLGPHAEALLDLIQLQRPNATKPDGSRTASVAAAKLI
GWGHQMAAPVPPYYKGRELPRLPLRSDFFDWSASYFREPQMRPSEADEPGSKDYNERLWR
RNRNDKIIASTQPLKEAASSTRWDKPCGFFGIGAAPVKMVFHQFENHLVTSDDRDSIAVW
DWHTSQQLNRFSNGNPKGSRVTEVRLINEDDVAMLMIGSSDGVIKIYRHYEDPEEIHHVS
SFRALSDLFDSEKSSGLVFDWQQGQGRALVAGDDRVVRVWQVGQELCISDIQTRTRSCIT
SLTSDQVEGNVFVAGFGNGSVKVFDQRLPRSDQMLISWNEHKSWIVGAHLQRGGMRELIT
AESNGGIRLWDIRMRGSVDSYNRSPRSLRTLSVHEHAPVFATGGHTIRVYSTRISSFMSN
APITATAFHPSKLKYMNILQDVADRKSSQVLVDLDDLNEYERSLKLVSSIEKNAQHYIEI
LSRAADSVMPRPTREINFKDDVLDIIMSQRSKRNETVLQPESIFPPELTRRYTLNFKPVT
GAKALAVRQIRGEHLGHLITTRGIATRVSDVKPSVQVNAYSCDRCGHEIFQPVTTKQFTP
LVECTSDDCQKNNAKGQLFLSTRASKFLPFQEIKIQEMADQVPVGHIPRQLTIHCHGELV
RQVNPGDVVDIAGIFLPTPYTGFQAIKAGLLTDTYLEAQYVHQHKKAYDDMVLAPTTIRR
MTELERSGQLYEYLSRSIAPEIFGHADVKKALLLQLIGGVTKEMGDGMRIRGDINVCLMG
DPGVAKSQLLKYITKVAPRGVYTTGRGSSGVGLTAAVMRDPVTDEMVLEGGALVLADNGT
CCIDEFDKMDDSDRTAIHEVMEQQTISISKAGITTTLNARTSILAAANPLYGRYNPRISP
VENINLPAALLSRFDVLFLLLDTPSRDADEELARHVTHVHIHNAHPEPGGLIFSPNEVRQ
WVARARSFRPVVPKQVSDYLVGAYVRLRQQQKRDEAGKKTFTYTSPRTLLGILRLSQALA
RLRFADEVITDDVDEALRLVEVSKASLYDDNKRRGDQSASTKIFNLIRGMRESGAGELDM
RRVRERVLAKGFTAQQLEAAVDEYASIDVWQTAAEGTRLVFIESSISSEEVRKIKERLHD
KFVKKKPAK--KLTPMEQQIVDLKRKHPDALLVVEAGYKYRLFGEDARVAAKVLAIVCIP
GKRFASASFPTHRLHVHVRRLVSAGHKVGIVRQLETAALKAIGTNKSKIFERGLTNLYTK
GTYIDDQDGLSATGHLLCITESYKVQIGMVAVQPSTGDIIYDDFEDGWMRSELETRLLHI
SPCEFLLVGELSKATKKLVHLSGDDARLERVDKPKAATSHITKFYADHKLSENATICLSA
MITHLKDYGLEHVFDLTKYFQSFSARSHMLLNGNTLTSLEIYRNQTDQSERGSLFWTLNR
TQTKFGQRLLRKWVGRPLLDKARLDERVAAVEELKAGSANEVDRITRLLGKVADLEKTLI
RIYYKRAARPELLSFMQSLQLISQEYAHVTSPAEAGFESSMVSEAIASLPRISDEVISYL
NRINAQAAKDNDKYNFFRDEYETEPMTDHKVGIVAVEHDLSEFKTVAANILKRKQVTYSA
DIDYLIELDNTQLKNVPASWIKISGTKKVSRYHAPEVVKLIRERDQHKEALSNACDDAFK
DLLTEIGGKYQAFRDCIQSLALLDCLSSLAEVAQQPGYCKPTFTDTPGISIDQGRHPMVE
QLLDTFVPNDVKLSADATRTLLITGPNMGGKSSYVRSVALIAIMAQIGSYVPADSAELGL
LDAVFTRMGAFDNMMKGESTFMVELGETSDILKQATPRSLVILDELGRGTSTHDGVAIAQ
AVLQHVVSQKSFTLFITHYQSLARVAEQYLKNVHMRFTEQDEQDVTFLYEVGEGVAHRSY
GLNVAKAAGLPKSLLEEASKRSKAMEEEEMRRRLGYLKGLMNMATIRPMTPMDLLKFNPC
NLDHLTETYNIGFYLEYFTKWPSLCKVIESPSGQIEAYILGKVEASPLPWHAHITCLTVA
PSARRLGYATKLSEAIEVAGDEQNAWFVDLFVRVENVAAIKLYKKMGYSVFRRITDYYND
GSDAYDMRKPLRRDKDRTVRPNGENIKVDPSEVWDDDNPEAGQKEIYSSWALLILIVLLI
MAFFMSYILRSKKIQAVHETVISIFAGMVIGLILRLTSVNSVLDVVTFDYQFFFNLLLPP
IILASGYELHQGNFFRNIGSILTFAFAGTFISAIVLGVILWLWTRIPEGLNISFVEAISV
GATLSATDPVTILAIFNTYKVDPKLYTVIFGESILNDAIAIVLFETAQKYRAGKLTILSL
FESIGVFLLVFFGSLLIGILIGLATSLLLKFTHVRRDPKIESCLIFLIAYASYFFANAIH
MSGIVALLFCGICLKHYAYHNMSRRTQLTTKFVFSLMAQLTENFIFIYLGLSLFTERELE
YKPLFILITLIGICVARWCAVFPLSALINWVIRTRARRAEEIPQNWRIMLFWAGLRGAVG
VALAAGLSGKDSRALRATVLVTVVLTVIIFGGTTARMLEILNIRTNVVEEIDSDDEFDPL
ERTDLDLPPQIMQQEGTLFNRLDEGFLKPHLLLDPGGSRADRLAQLRALRAAGKYEVEAE
SIYETVDDEGYKKVVRSRLDQDDFVVDDNGEGYADDGREDWQDDSAAKRKREDDEKLTKG
ISKYFSAAPKPKVRTAEMADLLGEVDTNIQRRARKTRVLSPPLSSPAAKAVERDDLMEIA
EVTGLKAVVNMRGRPAPPTRAAEPGKLAAKDACEDDGSLRFFWTDYTEVNGSLCLFGKVK
NRDGSFVSCFVKVDNIMRKLYFLPRENRDMGMVYEEVDALMTKNRVSMHKIKPCTRKYAF
ELPEIPKEAEYLKLLYPYDKQSLPMDMQGETFSHVFGTNTNMFEQFVMWKNIMGPCWLKI
DDADFALNNASWCKLELQVNKPNNITVMGENDAPPLTLMSLALRTTYNQKENKNEILVAS
VRFYNNVGLADTTPPEKIPSRLFTIMRPE-YPGGFKPKAEKQGHMIKLERNEGALLSMLL
AIIDKHDPDAIMGHRLDDVDFNILLSRMRDRKTPGWHRIGRMKRGDWPKNGKGGSFHLAA
GRLLCDLANDMGKSIMNCQSWSLDEMVGLYLDGTRKEIDNERALAM-AATPDGLLNFVKM
CEIDTYYIAAIALKRQLLPLTKVLTNLAGNSWARTLSGTRAERNEYILLHEFYRNKYICP
DKVFDKGNKKLEEDNGDHKKKKDKFKGGLVFEPEKGLYDKFILVMDFNSLYPSIIQEYNI
CFTTVDRGDITEKIPEVPDTSNKGILPRLIRTLVSRRREVKKLMKDKSAEDQRNTWDVKQ
QALKLTANSMYGCLGYTKSRFYARPLAALTTSKGREILQSTKDLAESHALRVIYGDTDSV
MVNTNVDNILDAIKMGKEFQKSVNEKYELLEIEIDHIFCRLLLHAKKKYAAIQMVGGVWE
KLDVKGLDMRRREYCQLSKDASKELLNYLLSGEESEVVVSKIHDYLRSLGEKMRQHAIPP
HKYTIYTQLGKDPKEYPNSNSMPAVQVALKKLAKGKPVKAKDVMAFVVCGNSANNETAAK
NAYELDEMAKDSDLVPDVDYYLHKQILPPVERLCAPISGTNVTLLAECLGLDTSKYRVSG
ASQSNEITRLESQIPDHIRFKDCEALELLCGCKHHFEYRGLNYTPVLTNDGLACECRRKI
TTLALSAQLEQQIRRHTSKYYSAWLICDDPACGMRTRQMSVYGHRCLGPGCSGRMSFEYS
EKALYNQLLYLQSIFDADKMAEKMKREKTKVLAGMNKQRFSICWDVVKAYLDKSAWGWVS
MESLFGMKTEFKFSNLLGTVYRKGNLVYTNDGNTLLSPVGNRVSVFDLKNNKSHTLPFSH
RLNISRIALHPKGQLLLTVDEQGHAILSHFQRKIVLYHFSLKSPISALTFSPSGSHFAVG
LGRKIEVWKTPSTPGLEFAPFVRYRQYAGHHDGVQSIEWSSDSRFFLTASKDLTARIWSL
DPEEGFTPTVLAGHRTAVYAAWFSKDQETIYTVSKDGALFQWQYLPSPADPDIREEDERW
RISERHYFFQDAHLTTAAFHPSSNLLVTGFSNGLFMLHELPSFSEIHKLSISASNVDTVS
IDPSGLWLAFGSSALGQLLVWEWQSESYILKQQGHFDSMNALTYSPSGDRIITCADDGKL
KVWDTASGFCIVTFTEHTSGVTACEFAKRGNVLFTASLDGSVRAFDLIRYRCFRTFTAPK
RLSFSSIAVDPSGEIVAAGSLDDFDIHIWSVQTGQLLDQLNGHEGPVSSLSFAPNGGNLV
SGSWDRTVRIWSVFGRTQTSEPLQLQADVLAVTVRPDGRQIAVSTLDGQLTFWSLSEATQ
EAGLDGRRDASGGRKATDRRTAANVAGTKSFGTIAYSADGTVLIAGGNSKYICLYAVETG
VLLRKFTVSVNLSLEGTQEFLNSRTLTEAGPQALLDEQGEASDLEDRMDKSLPGAKRGDA
AQRKINPEVRVPGISFSPTGRAFCAASTEGLLLYSLDAGAVFDPFDLDVDITPESTLETL
RRREWLKALVMAFRLSDQKLVRQVHRSVAVSDIGLVVRDLPQVYLERLLRFVAKESDSSP
HLELNLLWLESLLNQHGRVLKERQGEYAEVVRMVQRAIARTQGEIMKVADQNEHTIDYLL
AQPRRDSGSPVQIREVQSNSRENRTAAHSHIKGLGLRSDGYADPNAHGFVGQTAAREACG
VVVDLIRAKKMAGKAVLLAGGPGTGKTALALAVSHELGTKVPFCPMTGSEVYSAEVKKTE
ALMENFRRAIGLRVQERKEVYEGEVAELTPEESENPLGAYGRTISHLLITLRSSKGTKKL
RLDPSIYEAIQKERVRLGDVIYIEANTGAVKRVGRSDAFSTEFDLEAEEYVPVPKGDVHK
KKDIVQDVTLHDLDVANARPQGGQDVMSMMGQLMKPRKTEITEKLRGEINKVVNKYIDQG
IAELVPGVLFIDEVHMLDIECFTYLNRALESSISPIVILASNRGQTTIRGTGSLISAHGL
PPDLLARLLIVPTHPYTADEIRTIIQTRAKLESATLSPDALAELTRRGETVSLRYALQLL
APASILARARGSDVISGADVQEATSLFWDAGRSAGQLKERASFVSKERQGLNLIAAHSHI
HGLGVTDTLTPKPAADGLVGQLQARKAASVILQMVKEGKIAGRAVLISGPPSTGKTAIAI
GMSKGLGEDVPFTMLASSEIFSLEMSKTEALEQAFRKSIGVRIREESEVIEGEVVEIQID
RSVTGNNKSGKLTLKTTDMETLYDMGTRMIDSMTKEKVMAGDIISIDKASGRITKLGRSY
TRSRDYDSVGADAKFIQCPDGELQVRRETVHTVSLHEIDVINSRTQGFLALFSGDTGEIR
SEVREQINTKVAEWKEEGKAEIVPGVLFIDEVHMLDIECFSFINRALEDELAPIVIMASN
RGSTTIRGTSYKSPHGLPLDFLDRVVIISTQPYQCDEIQQILSLRAQEEELDVSPDALAL
LTKIGLETGLRYASNLITTSHLLSQKRRAKEVEIGDVQRSFQLFYDPTRSVRFVSEFERR
FIGEDGGVTLGAAMET-MARSDDDYSVVKKFQPQVGPDAASTLFKPRDFSTEQLKPDHHM
RPLWIDANGRVVLETFAPLFKRAQDFLINIAEPQSRTTNMHEYTINPHSLFAAVSVGLTE
QDIIQELDTFSKTTIPENIIKFVSEVTQSFGKIRLVLKHNKYFVESSDPSVLQMLLRDPE
IARCRVEDTLQTDAKRGQGTAEAARMKGGREADKDMAAYLREEEEDDVDVVHSFEVRGDM
IQKVQEHCNTLGLPLTEEYDFHADERNAKLDIKLRPVVQIRYYQEQALAKMFGNGRARSG
IIVLPCGAGKTLVGITAACTIAKSAIVLCTSAMSAVQWKEEFKKWSNIDPDDIAIFTSGE
KQQLHHKAGVIICTYSMVTQNARRAHDSAKVMDFITSREWGLMILDEVHVVPADMFRRVT
ERIKTHSKLGLTATLLREDDKIKDLNFLIGPKLYEANWLQLSEEGHIARVQCAEVWCPMT
TEFYKAYLEAKTNKRSLLSTMNPRKYQACQYLIDYHERRGDKIIVFSDNVYALKRYAEGL
TKPYIFGDTSQRERELVLQNFQQNDAVSTIFLSKIGDTSLDLPEATCLIQVSSHYGSRRQ
EAQRLGRILRAKRRNDEGFNAFFYSLVSKDTNEMYYSSKRQAFLVDQGYAFKVITHFKGL
AEMPGLHYNNQHDRMDLLQDVLLQSDTAGDAEDDSLWNDKNVGSGVRRQAGTLSNLAGGD
SMAYIEGKKGANKAL-KRSSFFKKEDRLKEKKMAVNIRRDVQDPFYRYKMERIQSKVEGK
GNGIKTVVVNLANVAYQLARPPSYVIKYFGFELGAQTNIDPKDDRWIINGSHEATKLQDY
LDGFINKFVLCKDCKNPETVVNVKDNDILLDCKACGKITKADSRHKLGGFILKSQPKKGK
KDKKKADREAERGGSDDETRKINAEARELREKEVEWSVDMSEEAIKARAKALPDDLKPNA
YDELGKWIEEKVTVKDVDIYLKAKELGVESKHKTLAVLAQCIFDDQIVKEIEPRAAMLKK
MITSDKHEKAFLGGFERFVGIDKPNLIPTISAVLLKIYENDLVSEEQLKAWGGKASKKYV
DISTSRKVRKSAEKFIEWLENAESDESEEHHHRSTTKSTNKPFKTKHATKGALKEKSKGV
KTPHQQVMSKIDRRNRARQLRINHHADREDKGAVFTGKDGAPRIVALVALCGDSHVESVA
QRLNESVGIEA-DVTKATEVPRFKQKVQYICPRRELFSTLDACRSADFVLFVLSANDEVD
ELGESMLRAIESQGVGTVLTGVHNLDKVPVKKRPDVVKSLKSYITHFFASQDKVHDLSNR
QDCSNVMRSLCTLMPKGIRWREDRSWMRLDDARWEEQYVVTGHVRGKGLKADRLVTLGDW
GDFQLEKITAAPLPTKGETLETPTEEQDDLAELAPEEATMVPASIASERKAHDDERVPAP
KRLPRGTSKYQAAWYLDDVSDSGSDLEDVAAGPADTEYPQSEYFADNAPEDEADQIEAYK
QAEDDLEFPDEIELHPGMNARERLARYRGLKSLRTSHWETEEDRPEDWNRLLEIMDYKSV
KNRVVKEAMFGVKPGSRVSVYVRIPDRVAELPAPTALYSLLKHEHKRSAINVSISLSSDY
PGPIKSKTEMIMQCGPRRLVINPLFSQGGNTPNNVHKFDRYLHPGRTAVATFIGPVTWGS
VPCLFFKSPPPEEMIATGTTLAPSTSRVIAKRIILTGHPYKIHKKLVTIRYMFFSNEDVE
YFRALQLWTKRGRSGYVKEPLGTHGYFKATFDGKVNPLDSVAVRMYKRVYPRQAKLFRAM
DIDNGEIDESLYSRQLYVLGHEAMKRMGSSNVLVVGLRGLGVEIAKNIALAGVKSLTLYD
PKPAKIEDLSAQFFLTPADVGKPRAAVTQPRISELNPYTPVDLHPNLDLSQLKRYQVVVL
TDTPLHDQLKIADFCHENGIFVVIADTYGLFGSIFTDFGKNFTCGDPTGENPLQGIVAGI
DNEGLVSALDETRHGLEDGDYVTFSEVEGMDTLNDGTPRKITVKGPYTFSIGDVSSMGQY
KRGGLYQQVKMPKIMDFEPLSKQLQKPELLISDFAKFDRPGQLHVAFQALHKFAEQHGGY
PRPHNDSDAAEVLKLAQEITPELDEKLIKEVSYQARGDLCPMAAFFGGLAAQEVLKSVSG
KFHPVKQWLYFDSLESLPVNTKTEELCKPLGTRYDGQIAVFGKEYQDKLSNVKQFLVGAG
AIGCEMLKNWAMIGLATGPNGKISVTDPDQIEKSNLNRQFLFRSKDVGHLKSECASAAVQ
VMNPDLKGKIEVMRDRVGQDTEHIFNEKFWGSLDGVTNALDNVEARTYIDRRCVFFHKPL
LDSGTLGTKGNTQVVLPRITESYSSSQDPPEQSFPMCTLRSFPNRVEHTIAWAKELFHSL
FAGPPEIVNTYITQPDYLGSALKQSGNEKQTLETLQEYLTEKPQSWDDCIEWARKQFEKQ
YNNAIQQLLYNFPKDSKTSSGQPFWSGPKRAPDAAQFDPKNETHYSFILAAANLHAFNYH
IKPNDRKHITEVLSHQVIPDFNPDSNVKIQADDKEPDPNAGDDSAKLQAIIASLPPPKSL
GDFRLEAVEFEKDDDTNFHIDFITAASNLRAENYKITPADRHKTKFIAGKIIPAIATTTA
LVTGLVILELYKLIDGKDDIEQYKNGFVNLALPFFGFSEPIASPKGKYLGPDGKLWDRFE
TEDVTLQQFIDDFSKKGLDITMISSGVSLLYASFYAPSKLKDRLPMQLSALVEHISKKKV
PEHQRNVILEVTVDDQTGEDVEVPYVMVKLHAMSDDQVNTELRKMTAFIRQEALEKAREI
HLKADEEFSIEKSKLVRSETSRIDEEYKKKFTQAGMSQQITKSTLSNKTRLRILSARQEL
LDKLFEDANKKLAEATKDKGKYDKVLKDLILEGLYAFNEKKVTLRCRKKDEDAVKKAAEQ
AKQEYKKNMNRDVEIDVDSKVPEGSAGGIIILNSTGKIDITNTFEERLHLLETDALPAVR
ATLFGENKNRRFKD
[17] Tx120017
MSLKVPRAGGPNLFKEGYKHFQGIEEAVLRNIQAVNELSEIVRTSFGPNGRNKMVINHLE
RLFVTSDAATIIRELDVVHPAAKLLVMASQQQEAEMGDSTNLVLIFAGELLKKAEYLITM
GLHPSEIIQGYEIARDRCLAELEELSVATLSTPPTMESLALALKPCLASKQYGNEELLAP
LVAEAVSMVLPQNAKDFSVDNVRVVKIMGGSLSQSKVVRGMVFGREPEGVVKKAKAAKVG
VYTCGMDISQTETKGTVLLKNADQLSNFSRGEEQQLEKYFKEIADSGVKVVVTQSQVGEL
AQHYLNRFGILVIKILSKFELRRLCRLLGATPLARLGAPLPEEAGWIDSIETTEIGGDRV
TVFTQEHAKPKMCTIVLRGATANLLDDVERAIDDGVNVIKSLTRDARLVPGAGATEIELA
KRITHLGEKTSGLNQHSIKKFAEALEVVPRTLAENAGFDSTEIVSRLYAKHVDMAVDVGV
DIENHVDGTMSTIQKQVLDVLAAKSWALRYATSAAISVLSVDSIIMCKPA-GIKAPKTNP
NWDDDKDIGLLDRVVAAMYTGTGQDQFQEHPDAWQRVPAVLQQSSSPQTKYISLQILDKL
ISTRWKILPEDQQQGIRNFIVEMIIQHSSDEANLKREKTYIGKLNTTLIQILKQEWPHNW
PSFIPEIVSSSKGSLSICENNMAILRLLSEEIFDYSAEQMTTSKTKSLKNQMCGEFGEVF
QLCSEVLEKAQKPSLIKATLETMLRFLNWIPLGYIFETNVIDNLIGRFLEVPEFRNVTLK
CLSEIANLNVGAEYDPKFVVLFNMVMTSVNRMIPPSTNIASAYETSSDSEQELVLNLALF
LCNFLTTHLKLVENPENKDVLLNAHMYLIKVSQVPEREVFKICLEYWSKLVSELYEEQQS
QPIAEMNPLLGLGNGISNANSANLRKNIYTDILSNLRLVMIERMVKPEEVLIVENDEGEI
VREFMKESDTIVLYQSMREVLVYLTHLDVLDTENIMTEKLAKQVDGSEWSWANLNTLCWA
IGSISGAMNEETEKRFLVTVIKDLLGLCEMKRGKDNKAVVASNIMYIVGQYPRFLKAHWK
FLKTVVNKNFEFMHESHEGVQDMACDTYIKIAQKCRRHFVIQQAGEQEPFIDEILRNLHR
ITLDLSPLQVHTFYEAVGYMIAAQPNRPTQERLIAKLMELPNSAWDSLMQQAHNNVDVLG
SPENIKILSNVLKTNVSACVSIGTYFLPQIGRIYLDMLALYRSVSGIISAKIEAEGLIAT
KTPMVRGLRTIKKEILRLVETYVKRAEDLEAVNVNLIPSLLDAILGDYNRNVPAARDAEV
LNVMATITSRLQGLLTDKIAPILDAVFEPTLNMINQDFAEFPEHRVGFFKLLRAINLYCF
PALLELPPPKFKLTMDSIIWAIKHTMRDIADTGLNICLELLNNISGSPLEVANGFYQQYL
LNIIQDIFFVLTDSDHKSGFKTQCVLLARIFELIETDRVTAPLWDSATQQSNMNNRLFIR
QYTTNLLRTAFPHMQAQYVEQFVNGLCMHSSDLIAYKLHLRDFLITSREMFGDNTDLFIE
DREAEAQKKAAAEREAAAKVPGMLKPSQIKMGASSNTAELLLRVCADIAAQLVDAHDRSS
SVSLNQIRTTTCKRHGYNGVPRLTDIIAAIPEAYRKVLVPALKAKPVRSASGIAVVAVMC
KPHRCPHIALTGNICVYCPGGPDSDFEYSTQSYTGYEPTSMRAIRARYDPYEQSKNRVQQ
LRELGHSVDKVEYIIMGGTFMSLSETYRNQFVAQLHNALSGFNGQDVDEAVKYSERALTK
CIGITIETRPDYCLRPHLSQMLRYGCTRLEIGVQSVYEDVARDTNRGHTVKAVCETFQLA
KDAGYKIVAHMMPDLPNVGVERDMEQFKEYFENPAFRTDGLKLYPTLVIRGTGLYELWRT
GRYKNYTPSFLVDLVARILALVPPWTRVYRVQRDIPMPLVSSGVENGNLRELALERMRDF
GVTCRDVRYREVGLHEIHAKVRPDEVEFIRRDYIANRGWESFLAYEDPEKDILIALLRLR
KCSAAGTYRPELTKGQCSIVRELHTYGSAVPIHSRDPTKFQHQGFGTLLMEQAERIARDE
HGSNKLAVISGVGTRDYYRRLGYELQGPYMVKMLGSFKHSEITGEMKRVYPEIDPAYDSD
SSTEDPKNRIGNVPLEWYDDLPHIGYDINGRKVMKPATKDELEKFLDTVDDGEAWFSARD
NSTGKDVRLSDEELAIIRKLQNSEIPDDSYDPYEDYVDWFTGEVMQTALSGRPEPKSRFV
PSKWEHKKVMKIVRAIRQGRIVPGAAAKKKPKFYNIWADDTRSPWASMTAPKLPLPGHAE
SYNPPAEYLFNEREQKEWNEADPEDRKQNYLPSKHDSLRHVGAYQNFVQERFERCLDLYL
APRMMRKKIDINPENLLPKLPSPKELRPFPTTTSVVYTHPGGRVRCLSVDPTGNWLVTGG
DDGRARLWDVIGRCTASWDVRSPVHSIAWCPTKNYSLFAATVNGRVTIIAPPQTQNFSKT
SSSLVSSKATAARSPVSWTRPTEPERRTGVAMHLNITSNLKTVVWHSKGDYFATICSTAG
SAGLLIHQLSKHRSQSPFRKASSSVQKLVFHPSKPWIFVATQRYIRIYDLMAQSLVKTLQ
TGFRWISSLDVHPTGDHLMVGSYDKKLAWFDLDLSNRPYKVLKYHAKAVRAVHFSTAWNL
VADASDDGTLQLFYAKVSADLGENLVLVPLKVLRGHEVKGGLGVLDVKWHPNQPWLFSAG
ADGNAVLWTANNAGYTDTVFEGKADQAAQVKQLLSSKGFMPPHLVTAEVDWFYQNLGIDD
TYFALESVETIADHILALFGAKIMAYTKHSNSLDIDLEKESDNGAVFIHSSQAGPQWERR
IDANYLDKSDKYRLETYRSSQQQLRCYFLAKCNFVEPPAPSFGDIRAVSDKTFLTKASDN
TLDIYQSIMDQVLRRQGPVIEMFEVEGSRERRIVIGYRMGTTNSFFSALSDLYHFYGLFS
SRKYVEHFSNNVTIISIYLNPLPNSPPIEHSIHQVMKEASLIYVLPDNPFFQPALAETHA
VQEATYAYVGWLFAQHFCNRLGQAYQSLRNLLNENDSQQAAILNEIKLRFREETFTRQSI
QEVIENHPTLIRLLYVHFANIHYPGGALVPTLSYEVLDDNQMYDRIRKAANNTHERQVLE
AFLFFNKAVLKTNFYTPTKVALSFRLDPGFLPEVEYPVKPYGIIFVVGAEFRGFHVRFRD
VARGGIRIVRSRNRENYSINQRTLFDENYALASTQHLKNKEIPEGGAKGTILPTLDANPK
LTFEKYVDAILDLLIKGGVKEEIVDLLGKEEILFLGPDEGTADLMDFAAEHARARGAPWW
KSFTTGKTATLGGVPHDVWGMTSLSVRQYIIGIYRMLGLKEQEVTKVQTGGPDGDLGSNE
ILLSVDKTLAIIDGSGVIYDPVGLNRPELVRLAKARKMISDFDASMLSPQGYRVLVEQND
VKLPTGEVIPDGIAFRNTAHLRFKADLFVPCGGRPEAINISNVNQLFSDGKPHFKYIVEG
ANLFITRQARLELEKRGAILYPDASANKGGVTSSSLEVLCGLSLEDAEYVESMLFKDGKP
TNFYLSYVRDIQTIIGRNARAEFDAIWRENIETGKPRSTISTELSTTLNKLSEELEATDL
FSNEQLRSAVLGQVFPLTLVKKVGLAKLIQRIPEAYARSAFAAKVAASFVYANGPNASHV
DFYKHISTLLSRPPDRNQDATCYIGNIDDRATDAIVWELMIQAGPLVNLHLPKDRITQSH
QGYAFAEFQTEQDADYACKVMNGLKLYGKPIRVNKASNDRKQIDIGANLFVGSLDPAVDE
RLLYETFSAFGGIIGLPKVARDAGGEPKFGFVSFDSFEAADAAIEALNGQFLLNNNITVD
YAIKKDSKGERHGTAAERLLAAQARKNNALALAAPKRTYGQPLPHSHPHLFATEQLTPGI
PKSEYEQRRKNLMERLPDNSVVLAMSGRVKSMSANIFYKFRQESNFWYLTGFQEPDSAVI
LEKPSRGYKMTMFVQKRDQHNETWNGPRTGLDGAVDIFGADEAFELDPLLNLLKQVLPRY
THIYVEPPFASTNILNYLAPSLSGQVERLRFKKSLNEIRIMKRAGKASGEAMAETMVRPG
VSEAQLQAVFEYNCALRGSQRPAYVPVVASGCNALTIHYVNNDRLVEADQLVCIDAGGEL
DGYASDITRAFPCNGLFSSPQKDLYSAILAVLKSCTSLATESQCYTLADLHRHSVHLLRQ
ELIQIGFHLSSRSLETLYPHYIGHWLGIDLHDCPSVPRTNKLEEGVALTIEPGVYVPFDD
AFPKAFQGMGVRLEDDIAVGKQDNLVLSSDAPKEVEDVEAACTPFNFPTEEEKVIRYWRA
IDAFKTSLEQSKDRKPFSFYDGPPFATGLPHYGHLLAGTVKDIVTRHAHSTGHYVDRRFG
WDCHGLPVEHEIDKKLGIKGKEDVMAMGVDKYNAECRAIVMTYQNEWRDTVERMGRWIDF
DNGYKTMDLNFMESVWWVFKTLHDKGLVYQGIRVMPYSTACTTPLSNFEAGLDYREVQDP
AVTVSFPLVEDPKTAFLAWTTTPWTLPSNLGLCVHPDFNYIKIHDDERDMNFIIHEDLLA
TLYKDPKKAKFQKLETYKGKDLVGKQYEPIFPFFQDRFKHRAFRVLSDTYVTSDAGTGIV
HQAPAFGDDDHRVAIAHGVITRDETPPNPVDGSGRYTDEVPDYAGVHVKEADKAIQKDLK
ARGRLIVQATLSHQYPFCWRSGTPLIYKAIPSWFVRVEPVIEKLVKNNQATRWVPANIGE
GRFGNWIANARDWNISRNRYWGTPIPLWASEDMEEIVCVGSVEELEKLSGVNGITDLHKD
KIDHITIPSQKGKGQLKRVEEVFDCWFESGSMPYAQAHYPFENKEKFEKSFPADFISEGL
DQTRGWFYTLLILATHLFDKAPWKNLIVSGLVLAADGKKMSKSLRNYPDPNLLINQYGAD
AIRLYLINSPVVRAENLRFKEEGVKEVVSSTFLPWLNSFRFFLGSVSLFEKDNGVKFVHE
NKAQSSNVMDRWILARCQSLIKLISEEMAAYRLYTVVPRLGELIDELTNWYIRFNRRRLK
GENGVQDTKAALNSLFETLFTLCRTLSSFTPFLTENLYQGLRKFLPEQAAKEDYGSVHFL
SFPEVNESYFDPVIQRQFKALQSVVELGRVIRVNHNLPIRVPLKELVVFHTDKEYLQDVE
SLSDYIKEELNVRDLVLSSDEAKCGVRFKLFADWPVLGRKLRKDVGKVRKGLESVTSADA
KTYRETGKLNVAGVDLVEGDLRVIRYVETKEIEGSFESNTDGNVVVLLDIQPRPELQMEG
TAREVVNRIQRLRKKAGLVATDEVDAFYSFEKGEALAEAIESQQETFMKALRRKPLPEAQ
DAKVILQEEQEVGEDKFLLTLAWADANALDESFVGMSGGAIFHEMMLRHDVRHVFGYPGG
AILPVFDAIYNSKHFDFVLPRREDGAGHMAEGYARVTGKPGVILVTSGPGATNVITPMQD
AMSDGTPLVVFCGQVATSAIGSDAFQEADVVGISRSCTKWNVMVKDIAELPRRINEAFKI
ATSGRPGPVLVDLPKDVTAGILRQAIPYSQTQPNTNLPSVANREQDVLTHQLKQAARLIK
IAKRPIIYAGQGILSSPDGPKLLAKLAKEHNIPVTTTLQGLGAFDELDPLSLHMLGMHGS
AYANLAMQDADLIIALGARFDDRVTGRVDKFAPHARAAALENRGGIIHFEVMPKNINKVV
QATCAIEGDVVANLGKLMPYLESKDRNEWHELIKSWKEAYPFTYEPSKEGELMKPQEVIE
ALDAAVADQKDNVIISTGVGQHQMWAAQHYRWRYPRTWVSSGGLGTMGFGLPSCIGAKVA
APEKIVVDIDGDASFSMTAMELATAAQYNIGVKVLVLNNEFQGMVVQWQDLFYEKRYSHT
EMHNPNFVKLAESMGVKAIRCDNFKDLPAKMKEFIEYDNPILFEARITKNEHVYPFCPAS
AGLHELIVHPSLKPIPKRRHGALLVEEVN-HSFFHWGLKRHLTHGNPKPRRDLPDWRMRE
RLRTVTAALVMCLNIGVDPPDVSKTNPCSKLICWMDPSSEVSKALPAIGRNLQAQFETLS
TKTRYKQYLDPIVEETRRFCTTLRRAAKDERVLFYYNGYGVPKPTPGGEIWVFNKAYTQY
IPVTLYDLLTWLGSPCIFVWDASAAGNVVANFKRLQERKAEEEAARSSDREFPLRESIHL
AACGPDEVLPMNPDLPADLFTCCLTSPIEISLRWFVLQNPLPSKLNVDMMNIPGRLQDRR
TPLGELNWIFTAITDTIAWTVLPRAIFRRLFRDDLMVAALLRNFLLAERIMRFYHCTPMS
HPKLPPTHNHPLWDSWDLAVDQCLAQLPTLLAKERAQSFEYRHSTFFSEQLKAFEVWLQQ
GSPVREPPDQLPIVLQVLLSQAHRLRALILLSQFLDLGPWAVNMALSIGIFPYVLKLLQS
PAADLKPVLIYIWARILAVDRSCQNDLLRDNGFIYFAGVLSPFQSIIPNVSEHQAMCAFI
LAVFCQDFPAGQAACLDTDVMHSCLEHLEDDDFLLRQWSALCLAQLWDDNEAGKARAISL
DAHGKLCCMLGDVSPEVRAAVLHALGTLLGASGSSTKQRGLEIGIATAMLTTKGDCSPLV
RKELVIALSPVVAEYKGFFVLAAYLYYSREGTLQEIEEEDIANIPAFATIFVALLDLSVD
SNPEVANLACTVVDFIIALLLESDVSSAGESVLRGFDTAEAT------KRSSTLAQAKGY
SRPRWGFVPTPGGVSTPLRDTLPLKSRLFAWCSEYYIEPQMKQAESEEPGSIKYNVQHWK
KQRNSRLTEHSLEIADSAAQSPWTEHGGYIRNGALPYLMLFHQYENHLVTASDQDTVAVW
DWEEKRLLSRFANGNPARTNITSALFINEDSDAMLLVGSAEGNVRIYRHYDSPAHTELAS
SFQALPDLVRSKRPSGLVVDWLQGSGHLLAGGDSRVIRVWDAHRELCVVDIPTRASSCVT
SISSESDFGHLFVAGFGDGTVGVYDRRNPPEASLVRLWEEHQTWVQNVHLQKRGSRELVT
ASVDGEVRLWDMRVRSSIARLSMGGGKLSCMAVHERVPLFAVSSQTVLLTHLELSTLHNT
PAMGSMAFHPQIPLYMHQLQNIANREEDSLIIDLNDVASHFNTKALVGAIRHNAKRYLDL
FCECVDSLLPEPSKDISHKDDVLDVIRHQRMERNARTVESENIFPPVLLRRYTLYFKPYT
PEEPLAVRSVRGSHLGKLITVRGIVTRVSEVKPFLLVDAYACDVCGAEIFQEVTSRQYMP
LTHCNSRRCLTNNTRGPLYPQVRASKFIPFQEVKIQEMADQVPVGHIPRTMTIHVYGPLT
RAMSPGDVVHVGGIFLPMPYSGFKAIRAGLLTDTYLDAQHIHQLKKQYTALERTPEMAAA
IGQLKDDPALYQKLASSIAPEIYGHEDVKKCLLLLLVGGVSKTVADGMKIRGDINVCLMG
DPGVAKSQLLKYISKVAPRGVYTTGRGSSGVGLTAAVMRDPVTDEMVLEGGALVLADNGI
ACIDEFDKMEESDRTAIHEVMEQQTISISKAGISTTLNARTSILAAANPLYGRYNPRVSP
VDNINLPAALLSRFDILYLILDTPTRDDDERLAQHVTYVHMHNAHPELEFDVISPTLMRH
YIALARQKRPTLPKSVSDYVVGAYVSMRSQYKEDDVSSSSTGYVSARTLLGIIRLSQALA
RLRFDDQVSIPDVDEALRLLEVSKSSILNHTSLGQDQTYLSKIYRIIKDYYTLVQQGIPI
SRVRDQIIAKGFLEDQLQECLQEYQDLGVLQLTGN--RLVFL--TISANGQSQKEGARKE
AFRKKGTADVLTYTPLEKQILELKSLHPGVLLIIEVGYKLKFYGEDARIASKELNIMCFP
ERNLLTAMIPVHRLHIHVKKLISAGHKVGVVRQIETRALKAASKNAYTPFVRKLTALYTA
GTWIDDLASSMQPKSLMAIVEQSRVSIGLVSVEVNTGFLTYDQFSDGHARSELETRIAHL
APAEVLVGK-LSKPTEKIIFLLGGGVRIERMESKPYNMQAVTQFYRDLTLPHLSLIALSQ
IITHLQAFQLESICTLSTNFASFSSRTTMLLNASTLANLEIFRTSDEQSEKGSLIWLLDK
CKTAMGRRLLRKWVSRPLTDISALEERLDAVQALVEGKSYVLRSLPNLLHGLPDLERGLA
RMTYGRATPTELATVLLGLNRVTQEY-RPEEDEAWNLSSTLLHHHILSLTQGKAAVEKYI
NQISIKEARANNKPDLFPDPDLYPAIQAAKDNIAIIEGELREHLREIRKVLHRPSLEFVA
GVDYLVEVRVADAKKVPAEWLRVSATKSMVRFHTPQVLQMVKRRGQWKETLDAEADLAFK
GFIKGMCQEYVVLRNVVNSLSVLDVLVSLAQLAASSGYSRPKFSQDPKIEVSGMRHPILE
VVPLPYIPNDLTLSSPNSRAMLLTGCNMGGKSSIVRTLGLLVILAQIGSFVAATSARLSI
HDSVFVRMGARDSPFSGKSTFMIEVSETAEILRSITPRSLVILDELGRGTSTYDGLCIAS
GVLEYLLGLKPNVVFISHYFQLGELEGKWVGNWHMGFLETSKGQIEFLYKLRRGIASKSF
GIHCARLADLPRVILDSASRISAELERKHKLKRGRERKSVFRMSLLRPFRATDLFKFNNV
NLDHWTETYSLSFYLSYLAQWPDLSFIQTAPSGRTMGYVIGKAEGKDPTLHGHVTAITVA
PEYRRLGLAQGMMKLLEDVSDVYRAYFVDLFVRPSNTTAVKMYEGMGYGVYRKVKEYYYR
DEDGYDMRKALPRDEKGTVRQNGRDHMVYPEDTILPTVPDAEQQERFSSLALFLVLSLLI
LSFWTSYYLKVKHITAVHETIVGLFAGMFVGVCLRIGPGEQVQNMLSFSNTIMLNVLLPP
IILASGYDLRQENFFRNFGTILIFAFAGTFISAIVVGVIVYLWSLLRESISLTLLECLIF
GSTLSATDPVTILAIFNTYKVDPKLYSVIFGESILNDAVSIVMFDTLSTFRGKEIYISSI
FHGIGLFLVIFTLSMLLGVCFGLGCSLLLKHSRLSSYPQLESCLVALIAYTSYFFSNGVT
MSGIVSLLFCGITLKHYAYHNMSRRTQRTTRYTFQTLANLSENFIFIYLGLSLFTQEILV
YKPLFIIVTAFAVVASRYCAVFPIASVVNAVKRARNNREEELPRQYQIMLFWAGLRGAVG
FALSAGIEGQNAIALQTTVLVTVVLTVIVFGGTTAQMLEILGIRTGVQDDEGSDDEEDES
HSSFSEILPQLLDVMGQWFQAIDQKYLLPLFSNSVASKKLNALAALKAKRDGLADLSDDD
AIYDQVSEDEYRSILRGRIMDNDFIEDDDGSGYVDHGQDEWDDDQGKRKPKKGTAYQKSS
LTAAFLDAYRPSVSKEKMANLMGNLDEFGAQASSKKRKQNQESSHPSKRAAGLNEDLAVR
EVGSSVYA--ADNTPSAAAVKIATPSAGKVKAFEQDKSLFFYWLDYLEENGVVYLVGKVK
DKSGRYVSCCLTVNGIERCIFLLPRSKLGEDEIYDEFEDLSAKHGIKRFLSKWVTRKYAF
EQAGVPAESNYMKIRYGFDEPQLPFDFKGRTFSKAFGTNTSPFELLVVKRRIFGPSWLKI
QNASIAEGSISWCKMEVSIDDPKDISPISDTETPPLTVMSLAIRTVVNHKENKQELVAVS
ARTWTDHQIEDPTPPEQLPCSVFTAVRPNMFPPGFEAEARKGKIKIHTLKYERMLLNALL
AQIHNADPDVIVGHEFNGVSLDVLLHRMKDLRAEHWSRVGRFRRPKWPKL-KQGNLKILA
GRLVCDLASDNGKSMITSTTWSLTEMCGTHLKIQREDIDPEETASFFAPSPERLLTFVRH
CEVDTFFQMAIAAKVQILPLTKQLTNLAGNSWNKTLNGGRAERNEYILLHDFHRQKYICP
DKISEKKQIQQAAELA-VSSKKDKFKGGLVFEPKRGLWDKYILVMDFNSLYPSIIQEFNI
DFTTVERPPTQDKIPDIPSDVDQGVLPRIIAQLVARRRQVKSLMKDKSAASQLMQWNIKQ
LALKLTANSMYGCLGFENSRFYARPLAALTTFKGREILTATKDLAESMLLDVIYGDTDSV
MINTNATEYKEALRIGQEFKKSVNERYRLLEIDIDGVFERMLLLQKKKYAAVLVDEDGKR
TTEIKGLDMKRREYCALSKNVSNYVLDQILSGQPTEIVVEHIHEYLSAMSTKIKTGEVAL
DDLIIYKRLGKNPEDYPDVKSQPHVQVALRMKQRGGSARMGDVIPYIFCGEGSSKTAQAE
RAHHPDERRKDSELKVDYEHYLALQLLPPVERLCESIEGTDRSRLAECLGLDPTKYSHST
TSGETEFATLDSQIPDQVRFAQCEPLTLTCSCRQRSTFLGPAHRPAISTSGIRCTCSLPL
PLATVTIQLELSIRTHISRYYAGWTECSDRNCASRTRMASVYAKRCLANACRGRVEPVYK
DKQLYDQLVYLESLFDVGRIKEKVWQDEVTAVLDVNKRELETLHKTVDKYLARNGRRYVK
LSELFRMKSSFKFSNLCGTVYQGGNVVFSADGDSIYSPVGNRLSIFNLVRNTSTTLPFET
RKPIARIALSPANAIVLVADEDGRALLINTLRRSLLAQMNFKQPLRDAQFSNDGKFLAVT
YGNQIKVWRTPSHLAREFAPFVLHRTYTGHFDNVLSIRWTKNSRFFITTSKDMTARLYSL
DPVEGFRPKTFTGHRDAVVGAYLSKDETTIYTVSRDGACFAWQGKQSDDENVDDVGLTRW
GIASKHYFMQTAKTVCASFHQQGSLLVVGFSNGIFGLWEMPDFNPIHSLSISQEKITSVA
INASGEWLAFGAHRLGQLLVWEWASESYILKQQGHYYDMNTVGFASDGAVAATGGDDGKI
KLWNTASGFCTATFSEHSASVSCIEFAKQGQVLFSASLDGTVRAYDLVRYRNFRTLTSPE
PVQFISLAVDPSGEVVCAGSADTFEIYMWSVQTGKLLDILSGHEGPVSGLSFSPDGSVVA
SVSWDKTVRTWEVFRTTQSVETFTLNADGLAVAFRPDGREICASTLDGYLAFFDPHEGKQ
LGVVECRRDIAGGRKVNDKIARRNNASGACFTTVTYSADGACILAGGNANYVCLYDVKER
VLLKRWELTKNLALDGTQDKLDSRRVTAAGAVDLIDDREDEADLTERVDQSLPGAQRGDA
TKRTTRAISRAKCVRFAPTGRSWAAASTSGLLIYSLDEQAAFDPLDLDMDLTPRAVREAS
ERGEHLLAVVGACRLGEKPLMAEVYERVSAADIMLVSQQLPLVHLPTVLRLVADPSSGSP
HVEFHLRWIAAIFSVRGAEIKAKAAEYAPVLRAVQIALNELRANVKRISDENLYSLMYVW
NGIGKAGEHVAMDATTSGASREARIATHSHIKGLGLSDDGNAMPSAQGFVGQKAAREACG
LVLDLIRMKKFAGKALLLAGGPGTGKTALALAVSQELGHKVPFCPMVGSEVYSSEVKKTE
VLMENFRRAIGLRVRETKEVYEGEITELTPTEAENPLSGYGKTIAHVVIALKTVKGTKQL
RLDPSIYESIMKERISVGDVIYIEANTGAVKRVGRSDAYATEFDLEAEEYVPLPKGEVHK
RKEVVQDVTLHDLDMANAKPQGGQDIMSVVGQLVKGRRTEVTDKLRGEINRVVDKYIEQG
IAELVPGVLFIDEVHMLDMECFTYLNRALESTISPHVILATNRGQCMVRGTEYIVAPHGI
PLDLLDRCMIVRTMPYEKDEIREVLRLRTKVEGHLIAEDALEKLTEEGVQSSLRFALQLL
SPSSILAKTAGRSEITTKDVAEANELFMDARRSAKVLMSLGQGTTHTIQTLERIGAHSHV
KGLGLDDQLEPRPSSQGMVGQRAARKAAGLIVKMVQDGRIAGRAILIAGPPSTGKTAIAM
GMAQTLGSDVPFTMLSASEVFSLEMSKTEALMQAFRRSIGVRIREEAEVVEGEVVEIQID
RSLTGATKTGKLTIKTTDMETIYELGNKMIDSLQKEKITAGDVIAIDKASGRITKLGRSF
TRARDYDAMGSDTKFVQCPEGELQRRKDVVHTVSLHEIDVINSRTQGFLALFSGDTGEIK
PELRDQINTKVGEWREEGKAEIVPGVLFIDEVHMLDIECFSFLNRALESELAPLVIMASN
RGICRIRGTRFRSPHGMPIDLLDRVLIISTKPYELEDLKQILTIRAAEEEVTLKAEALEV
LTRMASETSLRYAINLITTANLAAKRRKADAVEVADIRRVYNLFVDEKRSVQYLKEHAEQ
FMSESDEYGDID----GMSPSGDDYGAAPRFNGSDQYESGELRFHTRDFTKMPLKLDHAS
RPLWISDDGHIILEGFSPLAEQAQDFLIAIAEPVSRPAYIHEYKLTPYSLYAAVSVGLQP
NDIIEVLNRLSKVPVPDAVVAFIREYTASFGKIKLVLKQNKYFVESAHPEILQTLLQDSI
IGAARVREMLGKTPTRGPGTESAARKAARREDEAELFSAIDEAELDEDDTVHSFEIAEEY
IEQVKKRCNEIGYPMLEEYDFRNDHLNADLEIDLKPITHIRPYQEKSLAKMFGNGRARSG
IIVLPCGAGKTLVGITAACTIKKSCLVLCTSSVSVMQWRQQFLQWSNIQDNQISVFTADQ
KEKFSGASGIVVSTYSMVANTGKRSHTSQKMMNFLESREWGFILLDEVHVVPASMFRRVL
TKIKAHSKLGLTATLVREDEKIDELNFLVGPKLYEANWMDLAAKGHIATVQCAEVWCPMT
PEFYREYLREKSRKKMLLYCMNPNKFQACQFLIDYHENRGDKIIVFSDNVFALEAYAIKL
KKPYIHGGTAHVERMRILQNFQHNPLVNTIFLSKVGDTSIDLPEATCLIQISSHFGSRRQ
EAQRLGRILRAKRRNDEGFNAFFYSLVSKDTAEMFYSTKRQQFLIDQGYAFRVITHLVGM
EHMPGLVYKSQAEQIELLQSVLIANESDADLGS--FGSAAHRVAKASRTTGSLNALSGAQ
HMSYIERNRSVNKALNGRHKLFQKRADKAKRKMSVNIRRDVDDKFYRYRMPLLTTKIEGK
GNGIKTVIPNMADIARSLSRPPSYPTKYFGCELGAQTSFDEKNERYIVNGAHDADRLREL
LDSFIDKFVLCGDCKNPETDLKIKDGDILRNCKACGKRTGVDMKHKLTTFIVKHPPPKRV
KGAKGAGKSAGQAGSDDETKRIKAEAAEIGNLDDDWSVDTSEAAVAARVKALEGAVKDSP
YSQFGQWLLANRECTPAEVYKKAQEFSIEKKHKTVQVLAQALFTEDAPKEIEKYGAVLAK
MVDSEKHQKAMLGGFERLAGVQYPSLVPGVPKILMALYQIDVLDEQFIKNWGTHVSKKYV
DKDTSKKVRRAAAPFLAWLDEADSESEEDHHHRSSLRQSNKAFKSKHATKTCLREASKGS
SAAGNESGSRQHRRNHAKQTQMSKRNALIQSNRIFSSAGAAPRICAVVDLAEDGDSWEAV
RRIQEVEGRSVGKAYCELEAVRFRQTIQFLPLPGALYPILDACKCADFVLLVLSASTAID
SWGELCLRTLQAQGLPTVLVAVSKRAGAALKAANEVRKSLLSFAHYFSPDVDKIHALDDR
AERGALIRTLATATPKRVAWRDFRAWMVSEAADWQGTLEIQGWIRGAPLSADRLIHLPDF
GDFEVDRITYAPPPNAQEVLQSREEFADDLVSENEADDMGPTEEMKQEYAQPPALPPKTI
VKDAKDNAKYRAAWIIESDEEDSGDDGISDAEVNQEDMQSEAGDENMDDAQAAADYQAYR
QERLDAQFPDEVDTPLDMPARQRFARYRGLKSFRTSPWDAYEDLPRDYARIFQFEDFHKT
RRRVEGAALLGVQPGLRVTVHIRVPRAAAPVAVPFVLFGLLRHEHKKSVINLTVTRNSEY
EEPVRSKDALILCLGPRRLNIKPIFSQGGKGVNNVHKFERFLRPGVASVATIYGPITFGG
APAVLLRSRSAPHLVAFGNLIDAGPTRINVKRILLSGHPYKVHKKTATVRFMFFNPEDVY
WFKPITLHTKLGRTGHITESLGTHGYFKAHFDGPISQMDTVLMNLYKRVYPKWAKNFDGI
KVDEQGIDEGLYSRQLYVLGHDAMKRMAASNVLVLGLGGLGAEIAKNVALAGVKSITIFD
PTPVSISDLSTQFFLRPEDAGKRRDHATQPRLAELNTYVPIRVLQELTQDVLSRFQTVVM
SDALYAEQLRVNDITHGTSTHFIAAEVRGFFGSVFNDFGPRFLCNDPTGEQPLSGMVTLI
DEEGLVTTLDETRHGLQDGDYVTFAEVEGMEALNNSQPRKITVKGPYTFTIGSTKGLGEY
KRGGIFKQVKMPKEIAFKSLRESSKQPEFLIADFAKFDRPAALHAGFQALSEFQQKNGRL
PRPRNAEDADQFLELTKQIDADLPEKVVRELAFQATGDLSPMVAYVGGFVAQEVLKACSG
KFHPLVQHLYVDSLESLPDSVPPESEFQASNSRYDGQIAVLGRTFQQKIANARQFLVGSG
AIGCEMLKNWSMMGLGSGPEGAIHVTDMDTIEKSNLNRQFLFRSKDVGHFKADTAAAAVA
EMNADLKGKIHSHQNRVGPETEDVYGDEFFASLTGVTNALDNVQARQYMDRRCVYYEKPL
LESGTLGTKANTQVVVPHLTESYSSSQDPPEKSIPVCTLKNFPNAIEHTIQWAREQFDEF
FLKPAENVNQYLTQPDYIETTLKNGSGAKEQLDQIKQYLDERPKSFEQCIYWARMRFEEN
YSNNIRQLLHSLPADALTSSGQPFWSGPKRAPKPLTFDAEDPMHLEYVMSGALLHAENYG
LKEADAAYFKKVLAEIKVPEFKPKDNVKIQVIENEAAPNNNDAGGDLTDVTSSLPEASSL
AGFRLEPIEMEKDEERNHHMDFITAASNLRATNYGISPADKHQTKGIAGKIIPAIATTTA
LATGLVNLELYKLIDEKKEIEAYSNAFVNLALPFIAFSDPIAAQKLKYNDTEWTLWSRFK
VEDITLQELLDLFKEKGLEVSMLSSGVSMLFSAFLPGKKREERLKMKMSKLIETVSKKRI
PKHAQWVIVEIMADDLEGEDVEVPFVVVKVRPMNDDEVLSEMKKMVAFIKQEAVEKAREI
QIKADEEFAIEKAKIVRQEAINIDWQYEKKIKQAEVAQKIAQSNQTNKSRLKILQTREQH
LQSLFDAARDKLNDIAKEQEKYKKLLSKLILQGLLQLMESKVTVTVRSNDVQLAQEAAKQ
AEKDFKDKSGKDASVTVQQGLNKDSAGGVALSGHAGKITINNTLEERLRLLEDRMLPEIR
LDLFGPNQNRKFNT
[18] Tx1220162
MSLKVPKASGPDLFKPGYKHLSGLEESVLRNIAAAGELSEIVRTSFGPNGRNKLIINHLG
RLFVTNDAATIIREIEVAHPAAKLLVMAAQAQEAEMGDATNLVLIFAGELLKRAEHLLTM
GLHPSEVIQGYEMALEKGREELETLVTSTMPNLPTVDQLAAAIAPSLASKQPGSERFLSH
LVAEAALTVMPKNPRDFNVDSVRVVKIMGGSLDKSRVVRGMVFGREPEGTVKSAKKAKVA
VYTCGLDISQTETKGTVLLKNANDLLDFTRGEERQLEGYISEIADSDVKLVIAGSGVGDL
ALHYFNRFGIAVVKCLSKFDLRRLCRVFGATPLARLGAPTPEEAGFIDVFETIEIGGDRV
TVFRQEQEKTRTATIVLRGATSNHLDDLERSIDDGVNNVRILLRDGRLVPGAGASEIELA
RRVQDYGAKTPGLAQHAIRRWGESMEVVPRTLAENAGLAAEDVVAALYGAHSNDEVDAGV
DIDAENPPAIDTNDGTVLDAYAAKDWAIKLATEAAISVLRVDSIIVAKQA-GIAPPKQQG
HWDEDKDINLLDQVVQAFYGGSGAEQFQENPDSWQRVPAILESSNNLSTKYIGLQILEKL
VRTKWKALPADQQQGIRNFIVQVTVDISSDEARMRREKSYLNKLNLVLVQILKQAWPKDW
PSFIPEITTSSRTNLSLCENNMVILKLLSEEIFDYSAEQMTQAKTKALKQTMCGEFSDIF
TLCNEVLEKANKPSLIKATLETLLRFLNWIPLGYIFETQIIDHLVNRFLEVPEFRNVTLK
CLSEIGALNVGPEYNNKFVILFQMVMTSVNRMVPPSTDLASAYENSDDDDQQLIKNLALF
LTNFLSSHLRLIETPESNELLINAHLYLIKISTVDDREVFKICLEYWAKLVAELYEEIQS
LPMGDINPLMNLGSQSLMLNGAPLRKTIYGEILSNLRLVMIEKMVKPEEVLIVENDEGEI
VREFMKESDTIMLYKSMREVLVYLTHLDVADTEQIMTDKLAKQIDGSEWSWNNLNTLCWA
IGSISGAMNEETEKRFLVTVIKDLLGLTEMKRGKDNKAVCASDIMYIVGQYPRFLKAHWK
FLKTVVNKLFEFMHETHEGVQDMACDTFIKIAQKCRRHFVMQQAGEHEPFIDEILRNLHR
ITVDLQPQQVHTFYEAVGYMISAQPNKPTQERLIEKLMELPNSAWDQLMQAAASNVDVLG
DTDNVKIMSTVLKTNVSACTSIGSFFLPQLGRIWLDMLGLYKAVSGIISDQVAQQGLIAT
KTPKVRQLRTIKKEILKLVETYVKKAEDLDGVNQNLIPGLLDAILGDYNRNVPAARDAEV
LNVMATIVSKLGSLLIPQIAPILDAVFEPTLDMINKDFAEYPEHRVGFFKLLRAINLTCF
PALIELPPAQFKLIMDSVVWAFKHTMRDIADTGLSIAFEIVNNFASSSPDIANAFYQQFL
LPLLGDVFYVLTDADHKSGFKMQTILLARLISLVETNSVQAPLWDSATINPSMNNVTFLK
QYIANLLTNAFSNMSPTQINAFVNLMFEHSADPNKFKGTLRDFLITLKEFSGDNADLYIE
EKEAEAEAKAAAERQAAERVPGMLKPAQIV-IAQNSQAELHLLAVSAIVRELIETHEAVK
APDLFSLRNKYSRKYKLSATPRLTDVLAAVPDEWKDRLRGWLRAKPVRTASGVAVVAVMC
KPHRCPHVAMTGNICVYCPGGPDSDFEYSTQSYTGYEPTSMRAIRGRYDPYDQARGRVDQ
LRSLGHSVDKVEIIIMGGTFMSMPEDYRHRFIAGLHNALSGATAEDVDEAVRFSEQGRTK
CVGITIETRPDYCLKPHLSQMLRYGCTRLEIGVQSVYEDVARDTNRGHTVRAVSESFHMS
KDAGYKIVAHMMPDLPNCGVERDIWQFQEFFENPAFRSDGLKLYPTLVIRGTGLYELWRT
GKYKNYPPNQLVDIVARIMALVPPWTRVYRVQRDIPMPLVSSGVENGNLRELALARMRDF
GAECRDVRYREVGLHEIHNRIRPQDLELLRRDYTANGGWETFLSYEDPEQDILVGLLRLR
KCSEEGTFRKELVGGGCSLVRELHVYGTAAPVHSRDPKKFQHQGIGTLLMEEAERIARDE
HGSTRIAVISGVGTRDYYRRFGYWLDGPYMVKDL--LRSRLVPGGYTREYDEIEAGYGSE
SSTEDNPNTIGNVPLEWYDDLPHIGYDVNGRKIFRPARGDELDKFLANTTDIAAWTSAED
KLMGQQVQLTDQELDIIRRLERGENPDADFDPYQSTIQWFTGPESVFPLSAAPEPKRRFV
PSKWEHAKVMKIVKAIREGRIIPNKPKVEQPTVFAIWSDDHPDHAMYMPAPQLPPPKTKE
SYNPPEEYLPTEEEKKEWEELDKEDRKEDFLPEKYDALRLVPAYKNLVQEKFERCLDLYL
APRTRKVKLNIDPESLIPKLPSPRELRPFPTTQCVQYRHPSTRVRSVSLSPTGDWLASGS
EDGVVRVWDVTGREVWRWNLGGAVQHVAWSPNGEEGLLAALVEGRIVILSPALLNPTVAA
TTLTHANTSAAGTESVKWVRPGEVQRERGELVYVDVPGTPKQVSWHRKGDYFATVAADAA
NKAVLIHQLSKHASQSPFKKTQGAVQRVAFHPQKPWFFAATQRYVRIYDLAAQKLVRTLQ
TGLKWISSLDVHPGGDNVIVGSYDKKLSWFDLDLGNKPYKTLRYHTRALRAVHFHPKLPL
FASASDDGTIHIFHSTVYDDLMRNPLIVPLKILRGHRITDGLGVLDLRWHPEKPWLVSSG
ADGECRLWC---------------------------------------------------
------------------------------------------------------------
------------------------------------------------------------
------------------------------------------------------------
----------------MYLNPVPKAPPIEHSIQQIVREASLLYCLPDNPFFTVAEDNPHA
VQEATYAYAGWLFAQHFLNRLGPAYASLKAILNENDPDQADVLAKIKTRLRDETFTRENI
RDVILNHPELIRQLYINFAMVHYPASDLTPTLSFQPLSDEDLYSAIWKGAQSPLAAQILE
ALLVFNKHILKCNFYQPTKVALSFRLDPGFLPEVEYPKKPFGMFFIVGSDFRGFHVRFRD
VARGGIRIVRSRDKENFNSNIRTLFDENYNLSATQTLKNKDIPEGGSKGTVLPSLGADYS
RCFEKYVDSILDLLIPGGIKGRIVDVSGRPEILFFGPDEGTADLMDWAALHARARGAPWW
KSFTTGKSAKLGGIPHDKYGMTSLSVRQYILGVYKAHGLKEKEVTKFQTGGPDGDLGSNE
ILLSSDKTVGIVDGSGTIYDPNGLDRTELIRLAKARKMIVHFDESKLGKGGYKVLVDQKD
VKLPTGEVIPDGTVFRNEFHLRVKADIMVPCGGRPGAIDVTNMHRLVADGKTNFKYIVEG
ANLFITQQARLWLEKKGIVLYKDSSTNKGGVTSSSLEVLAGLSLKDDEYVKDMIFQDGKP
SQFYQDYVKDIQQKICENAANEYNCIAKEYARQKTPRTLISDQLSTTLNKLQDELEFSDL
YDNAAARRAVFERAFPKSLQAKVGLDELMNRLPEHYQRAAWSAWLSSNFIYQYSIQASNV
DFFHFFSKLSANKPDRNQEATVYLLT-------------------PANVFLPKDRISMQH
QGFGFCEFLSEEDADYACKIMNQIKLFGKPIRVNKASYDKKQLDVGANLFIGNLDPSTDE
QALYDTFSTFGAIAEQPKIARDATGESKYGFVSFHDFEASDMAIENMNNQFLGGKQVSVQ
YAFKKDGKGERHGTTAERLLAAQAKKTSGGAKNPKPPVMGQPLAKTHAHLVREGELTPGV
TPEEYEDRRRRLMESLPAGAVVVCMGGTVRLVSQQIFYKFRQSTDFFYLTGFDEPDATVV
L-----GYKYILFVPPRDRHELLWSGERTGVDEAVTTFGADEAYPNSHLSEHLSRYL-GY
ESIYASLPPPSPSLLKFFAPPLEQVTHRLRVRKSDAELRLMKKAADISGLAHKKVMAKVG
GTEAQIAARFEYECALNGSERPAYVPVVASGANSLVIHYTRNDCVLDENDMVLIDAGGEF
HMYASDITRTFPVNGRFTDPQRDLYQAVLNVQKECVKRCVLNEGVTMNELHRI-------
KLRQIGFTLSTGDVERLYPHFLTHHVGSDLHDCPSADRSALLQEGNVLTIEPGVYVPFDD
KFPKHFQGLGVRIEDEVAMTNRGPWVLTELAPKEIRDVEAAAKPIHIPTAEHNVLNFWNE
IDAFHTSQKLSEGRPEYSFFDGPPFATGLPHYGHLLAGTIKDIVTRHAHSTGHHVERRFG
WDTHGLPVEHEIDKKLGIKGKDDVMAMGIDKYNAACREIVMRYSSEWKSTVERMGRWIDF
DTGYKTLDTTFMESVWWVFGQLWEKGQVYRGLRVMPYSTGCTTPLSNFEAGEDYRMKSDP
TVTVMFPLVDDPNTSLLAWTTTPYTLPSNLALCVHPDFTYVKIHDIERNHNYILLESLLG
TVYKDPKKPKFKKIGSFLGKDMVGWRYTPMFDYFTEQYEDRAFRVVSDTYVTDSSGTGIV
HQAPAWGEDDHRIAVANGIVREDEIPPCPIDEVGRFTDEVPDWKGVYVKDADTSIIKTLQ
SKGRLVARGDIMHSYPFCWRSGTPLIYRAIPAWFVRVAKLSDDLVANNEKTRWVPQHVGD
GRFGGWLKNARDWNISRNRYWGTPIPLWASDDMQEIVCISSIEQLEKLSGVTGIKDLHRE
SVDGITIPSQQGKGTLKRIEEVFDCWFESGSMPYAQSHYPFENQDNFKARYPADFVSEGI
DQTRGWFYTLLVLGTHLFNTAPWKNLIVTGLVLASDGKKMSKKLKNYPDPMEVVEKYGAD
SVRLFLINSPVVRGDNLRFREEGVRDVLSNVILKWINSLNFYLNQVELFNQAQGTKFMYD
HDAPKTNVFDRWILARCQTLIQTVHHEMDNYRLYTVIPRLLELISDLTNWYIRFNRRRLK
GENGVEDTKAALNSLYEALYTLSLTMSSFTPFTSEMVYQSLLATTPAPKDGSDVRSVHFL
LFPSAREEYFDPVIERQVQRLKSVIELGRAIRDKRTLKVKMPLKELVLFHHDQEYLDDVK
SLEGYVMGELNVHEIVYTRDEAAIGIKYKANADWPVLGRKLRKDLGKVKSHLPKMTSEEC
KGYLSQGKVSVNGVELVEGDLVVTRYVELEGRAEVYETATDGDATILIDVRRHDALEHVA
LVRALTSRVNKLRKAAGLVPTDRVDVFYAYDEGDALAPAIAGSKDALLGTIYAVPLEIAQ
DRKVIQTEVKDIDDARFVLTLAERIRDGLDHSFVGLSGGQIFNEMMMRHGVKQIFGYPGG
AILPVFDAIHESPHFNFVLPRHEQGAGHMAEGYARVTGKPGVVLVTSGPGATNVITPMQD
AMSDGIPMVVFCGQVATSLIGSDSFQEADVVGISRSCTKWNVMVKDIAELPRRINEAFKI
ATTGRPGPVLVDLPKDVTAAILRTPIPAKAVQPGPYLPSLTSPKQAGDAKFIEKAAELIN
NAKRPIIYAGNGVLSSPEGPKLLKELADRAGIPVTTTLQGLGAFDERDEKSLHMLGMHGA
AYANFAIQEADVVIALGARFDDRVTGKVSTFAPAAKQAALEGTGGIIHFEIQAKNINKIV
EAQVPVLGDVVESMAELLPQIKKNDRAAWLARCKANKEKYPFVFTPSKAGERLKPQEVVR
ELDAVAEEMKEKFIISTGVGQHQMWACQYYRWTEPRSWVSSGGLGTMGFGVPAGTGAKVA
APEKIVVNIDGDASFSMTCMEKQTCSQFNIGLKTLLFNNSFQGMVHQWQSTFYQERFSHT
RMVNPDFQKLNQAMGVKTWYCTNKEDLPRMMREFLEYDNPALMECIVS-SEDVYPFVPAG
AALQDQVLHPMLRKRA-YDHDADMHDELDEAAFQFWTAKRHMGRKGKSKAETALPWRLRS
RLKTVNAGLFLCLNIGVDPPDIVKTNPCAKTECWVDPTTPSNKAIEAIGRNLQQQYETLN
PKVRYKVCLDPSIEETKKVCVNLRKNARDERTLFYYNGHGVPKPTNGGEIWVFNK-----
------------------IWSTSKNGS-----AQSARRRDEELRQAHAQDMSLFSESIHL
APCAANQVLPMSPDLPADLFTCCLTSPIETALRFFVQQDPLKRNITVDMMRIPGDLKDRR
TPLGELQWIFTAVTDTIAWLSFPRDTFMRLFRQDLLVAALFRNFLLAQRIMTTYHCTPMS
HPELPSTHNHPLWDSWDLAVDGCLAQLPELLDLEQAR-STYRPSLFFAQHLQAFEVWLQH
GSAPQKEPEQLPIVLQVLLSQAHRLRALILLSQFVDLGPWAVNMALSIGIFPYVQKLLQS
PAAELKPVLIFIWARILAVDKSCQMDLLKENGYNYFAQILAPYPPLIPNANEHRAMCAFI
LAMLCRNFRAGQSACLSYQVFDHCLARLQEDDWLLRTWCLLCIAQMWADNDEGKAMCMVH
GRQEIMMAALRNTSVEVRAAALYAFGTFLGASSAPHQQLEVEAGLAACMMTVKEDASPMV
RKELVVVISCIVREWRGWFVAAAWCYYEQEAALAEAHQVNLTLLSSFKTLFETILDLSVD
PHPEVAGMASTVVDYVVALLLGSAFNRVPGTAIRSMNRPRVVSMNSSNKRNSSVAGARAS
MTGANNGLARPS-----KDDVLPLRSGFFDWAVEYFREPQMKAPDNEEPGSVTYNQQAWR
HVRNEAQVERSRVNEEYAARNRWDADAGTLHNDAWPLQLAFHAHDPILAVTDDEDKICIW
DWQARTKMNKFSNQNLPGSSISSVHFINETASSLMLTASTEGSIRIWRDYDQPGETALAS
TFRAVSDIFPVGHHSGVLTAWEQQKGHLLVGGDMRVVRLWDATVERHIRDIATQAGANLT
AISADEPDGNVFVAGFGDGVVRLFDKRMEDSNVVLRTWRKHHTWIQSVHLQRGGHRELVT
GSMNGDVRIWDVRAPDTLYEHSVQPQGLQALAVHSGAPVFATTSQRLVVQGFNLSAILAM
PSAASLVFHPSKAKYMRIMRKVANRQTTEVVVDLNDLQQFDQDRSLLTNIMNNTRRYVQL
FAEVLDQLKPQPDHELDYTADVLDLIMQQRQNLNAETAEVAASFPPELMRRFNVYFRPPK
KKEVLAVRSVGAHHIGHLITVRGIVTRVSEVKPLLLVNAYTCESCGNEIFQEVAQKQFTP
LATCPSDTCKTNQTNGRLYMQTRASRFQPFQEVKIQEMADQVPVGHIPRSMTVHMYGALT
RSVNPGDVVNISGIFLPTPYTGFRAMRAGLLQDTFLEAMHVHQLKKQYSAMEITPEIQAA
IDELKEDPNLYSRLANSIAPEIYGHEDVKKALLLLLVGGVTKTVGDGMKIRGDINVCLMG
DPGVAKSQLLKYITKVAPRGVYTTGRGSSGVGLTAAVMRDPVTDEMVLEGGALVLADNGI
CCIDEFDKMDESDRTAIHEVMEQQTISISKAGITTTLNARTSILAAANPLYGRYNPKVSP
VENINLPAALLSRFDILFLILDTPSRDDDERLAQHVTYVHMHSAAPELDFDAVEPTLMRH
FIAECRKVRPTVPAAMSEYIVSSYVQMRKQQKEDEAEDKNYTYVSARTLLGVLRLAQALA
RLRMDTTVNQTDVDEALRLMDVSKASLYEHQTSGEDHSDTSKIFRIIKDMASGRGQDMSV
VELRNRVIAKGFTENQFIDTLTEYENMGVLVRSTNGQRVRFVNA----PKQTAEEEQRHE
QWQNAKEDPGLTYTPLEKQYMAIKERWPGVLLMLEEILRRRRKGTVLLLGPANVRLPREN
SASWHSRTATSTRLR---SRLISLGYKVGVVSQTETAALKKVGDNRNAPFTRELTHLYTS
STYVEESSASTSTGALVTIVEDARSRIALVSVIPGTGEVLT---SDSRIRNELETRLTHL
QPAELLLPD-LSKETRKVIHLTTADVRKERVDQVDYTTDYLTQFYKEVNFPKPVVVALSM
VVKYIS------------------------------------------------------
------------------ADSSDLKARADAIEEIITTNSYQVEKLRNLLVNMPDLVRGLT
RAQYGKTTPNELSAILTGLVRISTEF---RPENANGFRSDLLNDLVRKLPTIKDAASDLL
AALNMKAAKNDEEAALWQDQDRYPAIQDAKDCIDVCTMELDQHLAQVKKALGRPHLKYVA
GIEFLIEMPHRDAKIVPPKWVKVSGTKAVSRYHTPEVINI--------ETLALEAKGAFK
AFQEEVA-EHREFLVVARELAVIDCLTSLANVAQANGYVKPTFVAEPCLRIKDGRHPMVE
ALDDQYVPFDISFGDKEGRAKVITGPNMAGKSSCVRAVALMVCMAQMGSFVPASSMTLGI
HDAVQTRMGASDEISRGKSTFMVEMTETSDILRTVTPRTLVVLDELGRGTSTFDGVAIAY
ATLSHLA-ADIPTLFVTHYPLLSRLEAEYVSNWHMAFTEMPGPEITFLYKLRRGLADASF
GIWCARLAGLPDELLETAQEKSERMREETRDRGRAAVRALVGMSIIRPFEATDIQKFHTV
NADPWTATYHNGYYAQYLAQWPDLCYAAQGAEDNVGAYMIAKHEPPNKDHHGHLTALSIS
PAFRGLGLARVFMAILERLSSCVDSFFVDLFVRCNNGRAIDMYEKLGYSVFRRVVDYYHD
ELDGYDMRKSMPKDKNGYVRENGKEVLVTPAEVW--------------------------
MALCISYYLQIKRIRAVHETVISIFAGMIVGIVVRLSPGHVIRDMMSFKHTVFFNLLLPP
IILNSGYELKQ-NFFRNFGVILTLT----------VSVLVYIWGLLGEGLKFSLLECLIF
GSTLSATDPVTILAIFNTAKVDPKLYSIIFGESILNDAVSIVMYETLSHFHGDDIYLSSL
FHGVGIFLFSFFSSMLLGVAFGLVCSLGLKHSHLATYPQIESCLVALCAYTAYFFSNGLS
LSGIVSLLFCGITLKHYAYHTMSKRTQRTTKYMFAVLAQLSENFIFIYLGLNLFIQDVQV
FKPLFIVVSAIAVMASRYAAVFPLSELINWFFYTRGQRYEELPHSYQMMLFWAGLRGAVG
VALAAGIEGENAEALRTTVLVVVVLTVCIFGGTTARMLEVLGIRVGVEDDDASDEEEEGG
NQSDEEPLPHAGEIFGQWFTSLDERYLLPLFSNSVTAPKNDRLAALREARSKGGWKSSDA
EIYDEVTDEQYRSIVGDRLENDDFIEDDDGSGYVDHGEDEWGG--KAKRARARAAKPRAS
LNDYATGNYRPA--PANMASLLNTVTAEP----SRKRKSSPPSTKLEIDADADEEPPDSD
EEMFAARPIEVEVKPAA--AVVPQGSTKPENVLEQDGSLRMFWLDFQEQDGVVHLIGKVL
DRSNKYVSACLSINGIQRNLFIKPRAKRDKTDVYTEFDSVRSKHGIDEWKCKFVQRKYAF
EDHDIERESEWMKVTYPFTQPEIPMGTTGATFSHIFGTNTTAFELLVLKRRIMGPCWLNI
TGAVPSTKATSWCKIEFTVDDPKNVNPFSDEDTPPLTMMSIALRTIVNHRENKTEILVAT
TRTWDNVNLEDTTPPNRPPSTLSTIVRPEKFPPGLEQRAKSERSPFQSVKAERALLNALL
ATIQRHDPDVIVGHNFLGNTFEALLYRLKELKADHWSRIGRFRRKGF-QISKAGNHRLLA
GRLVADLSSDAAKGMITSTTWSLTEMVATHLETTREDIDPEDTHTYFLDSPDKLIQFIRL
AEIDTYFQLAIAARVQLLPLTKQLTNLAGNSWNLTLNGGRAVRNEFILLHEFHKLKYVCP
DKTFKNTKIKFINEDESHKRGKAKYAGGLVFEPKRGLWDTYILVMDFNSLYPSIIQEYNI
DFTTVEREDCEEKIPDVPRDVAQGVLPRIIATLVQRRRQVKGLMKDKSAAAKLQQWDIKQ
QALKLTANSMYGCLGFAGSRFSSRPLAALTTFKGREILTHTRELAESLSLDVVYGDTDSV
FVNSNVVSYPEAVKIANEFKKLVNERYKLLEIDLDATFERVLLLNKKKYAAVKIDEAGKK
STEIKGLDMKRREFSKLSKDASSSVLKEILSGDDTEKVVEKIHEYLIQLGEIVRSGAVPL
DDFIIY----KNPEDYPDKKSQPHVQVALRMKAKGTAVRAHDVIPYILCGPGKAKSAQAD
KAFHPDDRRQGSELKIDYDLYLDSQVLQPILRLCESIEGTERSRLAECLGLDPTRYVSQT
Q-HERQFFTLESQISDEERFRDAEKLSLKCSCAVTFEFEGIEQNLQSGQAGVACSCANMI
PQASVALQVELLIRKYIARYYLGWTVCDGPGCGQRTRNVSVYAKRCLGFRCKGSVRLEYS
DTELYNQLLYFRHLFDGDKLLDKARYDEVRLLVNSNQQMISSLTDEVDRFLNKNGRRFVD
MRSLFGMKANYQFQNLCGTVYRQGNVVFTADGNSVLSPVGNRVSVFDLVNNKSRTLPFEN
RKNIACIALSPDGQVLLSVDLDGRAQLVHFRKGTVLHWMNFQRPVSCVQFSPDGKFFAVG
LGNKIQVWRTPSHLAREFAPFVLHRDYVGHQDDVLSITWSKTGKYFLTTSRDMSARLWTL
DPLEGFKPKSFGGHRDAVLGAWFSADEKTIYTVSRDGAVFVWGAKKAVEDSDEEAAYTRW
GIRSRHFFNQATKVACATFHQGTSLLIVGFSSGVFGLWEMPDFTPVHTLSISNEKISSVA
VNPSGEWLAFGAAKLGQLLVWEWQSESYVLKQQGHYFDMNTLSFSPDGQHVATGGEDGKV
KLWNAASGFCFVTFSEHSASVSSVQFAKSGSVLFSASLDGTVRAFDMVRYRNFRTFTSPT
PVQFSSLAVDPSGEVVCAGSSDSFAIYMWSVQTGKLLDILEGHTAPVSGLSFSPNGDRLA
SCSWDRTLRLWGVYGRDRSTEPITLSGEATDVAYSPDGKELVASTLDGHLAFVDAGSGEI
RSVIEGRRDLSGGRRAEDKMSAANNAASKYFTTVCWSADGRCVLAAGKSKYVLLYAAVDG
VMLRKFTISDNLSLDGTQELLDSRKMTEAGNLDALDDAADASDLEDRLDETLPGASRGDL
SKRKYRRAVGANCVRFSATGRSWAAATTEGLLVYSLDESAAFDPFDLALDVTPESVLTSL
AAGEHLVALILALRLNEAPLLMRVFEAVPPGDVPLLARQLPPVHLPRLLRFLAQHAEQGP
HVEFDLVWSAALLTAHGRELKQRKAEFAPAMRALHKALMDFEGSVAKLSDQNSFALQYVI
DQNRRAAGSIITQAPPPATTRESRIATHSHIKGLGLADDGTAMETSQGLVGQRSAREALG
LHLDLLRQGKHSGRPLLLVGPPGTGKTALAVALSQELGSRVPFCAMVGSEVYSGEVKKTE
VLGSAFRRAIGLRIKETKEVYEGEVTELTPSEAENPLSGYGKTISHVIVGLKTVKGTKQL
RLDPSVYEAIQKERVVVGDVIYIEANTGAVKRVGRSDAYASEYDLEAEEYVPLPKGEVHK
RKELVQDVTLHDLDMANARPQGGQDIMSVMGQLVKGGRTEVTDKLRREINKVVDRYVEQG
VAEVVPGVLFIDEVHMLDMECFTYLNRALESPLSPYVVFASNRGICTIRGTDDIRSPHGL
PVDLLDRCMIVKTEPYARDEIRTILETRCRVEGLSVQPAALDQLADEGTKSSLRYALQLL
TPAMILAKTAGRSEVTTDDIGELNGLFLDTKHSTAMLKDMDAY-----------------
-----------------MIGQGKARKGAGVILKMVQDGRIAGRSILIAGPPSTGKTAIAM
GMAQTLGSDVPFVNLTASEVFSLE---TEALTQAFRRAIGVRIKEETELIEGEVVEIQVD
RSVTGATKTGRLTLKTTDMETVYDLGSKMIDQLQKEKVLAGDVISIDKASGRISKLGRSF
GRAKDYDAMGADTRFVACPDGELQTRKEVVHTVSLHEIDVINSRTQGFLALFAGDTGEIK
PELRDQINAKVAEWREEGKAEIVPGVLFIDEVHMLDIECFSFLNRALESDLAPLVVMASN
RGISRIRGTKYKSPHGIPADLLDRMLIISTTKYSEEEIKEIVKIRADEEDVKVHPDALEL
LATMGGQTSLRYALNLIAPSSLIATRRKSPQIEVDDIRLAYKYFLDVDRSAAYAKETSGM
LFGEEEVVLVDAKMDTSMSRSEDDFPAPIKINLSQGGGFLDSLMRAIDLSHEHLKADHAN
RPLWIDEGGNIILEAFAHLAPQAQDFLVAIAEPVSRPSLIHEYRITKPSLHAAMSVGLET
DDIIGVLSRLSKIPLPESLVEQIRDWTSSYGKIKLVLKHNRYWLESSVPAYLQTLLKDEV
IKTCRVHRG-VEQRPKRPGTEAAARAAQRDSEADDMLGAVNETDLDEDDAVQSFEVAGDR
MEDVRRRCKDIDLPALEEYDFRNDHINPDLDIQLKPMTVIRPYQETSLSKMFGNGRARSG
IIVLPCGAGKTLVGITAACTIRKSALVLCTSAVSVAQWKQQFLQFSNISERQICAFTQGE
KEIFQGPSGIVISTYSMIAKTGKRAHDAEKVMNWLRSREWGFLLLDEVHVAPAALFRKCV
SSFKVHTKLGLTATLVREDDKIGDLSYLIGPKLYEANWMDLAKNGHIATVQCAEVWCPMT
PEFYREYLRNPSRKRILLHAMNPNKMQACQFLIKYHEDRGDKIIVFSDNIYALEAYATRL
GKPFIHGGTPEGERLRILSWFQHNPKLNTIFLSSVGDTSIDLPEATCLIQVSSHFGSRRQ
EAQRLGRILRAKRRNDEGFNAFFYSLVSKDTQEMYYSSKRQGFLIDQGYAFKVITELHGI
DKMDGLLFANKNDQIGLLEEILNTGSDAWETQNKHHKGTSSQSASVQRFQAPLEDLSGGK
NISYREQNKSASKELNGQAAIFRKRAKELAMA-----------------MPVLQTKIEGR
GNGIKTVVPNMEDVARALNRPPSYPTKFFGTELGAQTTM--ANDRYIVNGAHQADRLREL
LDSFIDKFVLCASCKNPETELVIGNEDIHRDCKACGAHTGIDMRHKLTTFILNNRPKDGK
KGGKKGM-TAEASDEGD--AGMGSGAIGMRGADP---VLSNPDAICGKVKDLDL---DSP
YGQLGLWLEEN--ASDADIIAKIKELEIVGKHKALIPIGAKLFTDKVVTEISERASLLQA
LVTGEKHQKSLLGGIEKLVGLSDDDLIAAVSKILMALYQDDVLDEDVAKQWGTHVSKKFV
PKDVSKKVRKNADAFLKWLDEADESDSE-???????????????????????????????
????????????????????????????????????????????????????????????
????????????????????????????????????????????????????????????
????????????????????????????????????????????????????????????
????????????????????????????????????????????????????????????
????????????????????????????????????????????????????????????
????????????????????????????????????????????????????????????
????????????????????????????????????????????????????????????
????????????????????????????????????????????????????????????
????????????????????????????????????????????????????????????
????????????????????????????????????????????????????????????
???????????????????????????????????????????????????????????A
SIDEEQIKNGLYKRSLVVLGHDAKREMAKSARRPSGQRVSTLVSSKNVALAGVKSVTVYD
PAPVEVADLGTQFFLREEDVGKPRAEVTAPRLAELNSYVPVRVLEEVTPEMVAPY-----
-------QIEIDDFCRTKGIYFISADVRGLFGSVFNDFGDDFTCVDPTGENPLSGMVVHI
SEDALVTCFDETRHGLEDGDFVTFAEVKGMDKINGCEPRKVTVKGPYTFTIGDTRGLGEY
KSGGIFTQVKMPRILHFKSLKDSLTQPEFFITDFAKWDRPATLHVGFQALSKYFEKEGRL
PRPRNTEDAAAFISIAKEIDGDLDEKVLEALAFQATGDLSPMVAVIGGFVAQEVLKAVSA
KFHPMQQVMYFDSLESLPSQVPTEEDVQPTGSRYDRQIAVLGKMFQQKIADNRQFLVGSG
AIGCEMLKNWSMMGLGAGSKGSIIVTDLDTIEKSNLNRQFLFRAKDVGKFKAESAAGAVA
DMNPDLKGKITALQERVGPETEQQFGDEFFGKLDCVTNALDNVSARQYMDRRCVFFQKPL
LESGTLGTKANTQVVIPFLTESYSSSQDPPEKSIPSCTVKNFPNAIEHTIQWAREAFDSL
FVNPPTTVNLYLSQPNFVETTLKSSGQHFEQLKQIERYL-KRPTTFAECVQWARLQFQND
YVNEISQLLYNLPKDQVNSNGTPFWSGPKRAPDPLKFNIEDPLDFEYLVAAANLHAYNYG
LKSTDPEVFKQALENFEVPAFTPKSGVKIQVNENEPAPTNPEDSEDIEKIVAALPSPSSL
AGFRLQPVDFEKDDDSNHHIDFITAASNLRARNYGITEANRHKTKLIAGKIIPAIATTTA
LAVGLVCLELYKIIDGKTDLEAYKNGFVNLALPFFGFSEPIAAAKQSYNGKDWTLWDRFE
IDNPTLQEIIDWFEKEKLELQMVSQGVSMLWSSFTPPKKAAERLPKHITDLVEEVSKKPL
PKWQKSLLVEVMANDAEGEDVEVPYLLIKLGALDDSEIQSEMNKMVAFISQEARDKAREI
QIKADEEFAIEKVSLLHRDIESVDSRHRRPVREEAQAGRMEDSTALNQSRLEVLRKREEH
LQQLFDEAGKKVKAL-SDSDKYPEAMESLVLE-----------------DKDLVKKASDA
AVKKYKDMSGRTSTVEYKDSLPDDSAGGVIGSSMQGRIKVDNTLAERVKILEEKMLPELR
EDLFGKNPNRKFYT
[19] Tx214684
MSLKVPKASGPDLFKSGYKHLSGLEEAVLRNIAAVGELSEIVRTSFGPNGRNKLIINHLG
RLFVTSDAATIIREIEVAHPAAKLLVMASTAQEAEMGDATNLVLIFAGELLKRSEHLLTM
GLHPSDVIQGYEMALAKGREELETLVAAQITSLPSVDNLAAAVSSSLASKQPGCEVLLSK
LVAEAALAVMPKNPKDFNVDSVRVVKVLGGGLEASRVVRGMVFGREPEGIVKNATRAKVA
VYTCGLDISQTETKGTVLLKKAEDLLNFSRGEEKQLEGYFKEIADSGVKLIIAGSGIGDL
ALHYLNRMGIAVIKVLSKFDLRRLCRVVGATPLARLGAPTPEEAGMVDVFETIEIGGDRV
TVLRQEEEKTRTATIVLRGATANYLDDLERSLDDGINTIRILFRDGRLVPGAGASEIELA
RRISAYGGKTAGLAQHSIKRWAEACEVVPRTLAENAGLNSEDVVSSLYKAHADGQVDAGV
DIESEKEGVRSTKDMGVFDPYAAKDWALKLATEAAISVLRVDSIIVAKQA-GIAPPKQQG
HWDDDNDVGLIDQVVQAFYTGSGETQFQENPDSWQRVPAILETSQNLNTKYIALQVLEKL
VQVRWKALPADQQTGIRNFIVQATVEISSDESRMRREKGYLNKLNLVLVQILKQAWPKDW
PQFIPEICESSRTNLSLCENNMIILRLLSEEVFDFSAEQMTQAKTKALKQTMCAEFGEIF
NLCNEVLEKANKPSLIRATLETLLRFLNWIPLGYIFETQIIDILVSRFLEVPDFRNVTLK
CLSEIGALNVGPEYNSKFVTLFQVVMTSINRMVPPHTDMAGAYASSDDEDQQLIKNLALF
LTNFLHPHLRLIETPENTELLINAHLYLVKISTVDDREVFKICLEYWLKLVTELYEEIQS
LPLNDINPLMNLGGQGMGLNGMPLRKNVYSDILSNLRLVMIEKMVKPEEVLIVENEEGEI
VREFMKESDTIVLYKSMREVLVYLTHLDVVDTETIMTDKLAKQIDGSEWSWNNLNTLCWA
IGSISGAMNEETEKRFLVTVIKDLLGLTEMKRGKDNKAVCASDIMYIVGQYPRFLKAHWK
FLKTVVNKLFEFMHETHEGVQDMACDTFIKIAQKCRRHFVMQQAGEQEPFIDEILRTLHR
ITVDLSPQQVHTFYEAVGYMIASQPNKPTQERLIEKLMELPNNAWDNLMQQAASSVDVLG
NPENVKILANILKTNVSACSSIGPFFLPQLGRIWLDMLGLYRTVSGIISDDIAAMGEVAT
KTPKVRALRTIKKEILKLVETYVKKAEDIEGVYNNLIPGLFDAILGDYNRNVPAARDAEV
LNVTATIVSKLGPILTPQIAPILDAVFEPTLGMINQDFAEYPEHRVGFFKLLRAINLTCF
QALLEIPPGQFKLIVDSIVWAFKHTMRDIADTGLNIAYEIVNNFAASTPEIANQFYQQYL
LSLVGDVFFVLTDADHKSGLKMQGMLLAQLIALVETGAVQAPLFDPAQVTPGMNNVIFLK
GYISDLLSNAFGHVQPAQIASFVNLMFETAADHNKFKLTIRDFLISLKEFSGDNAELYID
EREAEAERREREEREAASRVPGMLKPAQIEIAPTTSQSELHLLCVSAVVRDLISTYNSTQ
PPNVNSLRAKYAKKYGLKAVPRLTDVLAAVPEEWKDRLRGWLRAKPVRTASGVAVVAVMC
KPHRCPHVAMTGNICVYCPGGPDSDFEYSTQSYTGYEPTSMRAIRARYDPYEQARGRVNQ
LRDLGHSVDKVEIIIMGGTFMSMPEDYRHKFIAGLHNALSGHTGEDVDEAVKFSEQSKVK
CVGITIETRPDYCLKPHLSQMLRYGCTRLEIGVQSVYEDVARDTNRGHTVRAVSESFHMS
KDAGYKIVAHMMPDLPNCGTERDIWQFQEFFENPAFRSDGLKLYPTLVIRGTGLYELWRT
GKYKNYPPNALVDIVARIMALVPPWTRVYRVQRDIPMPLVSSGVENGNLRELALARMKDF
GAECRDVRYREVGLHEIHHRVRPRDIELIRRDYAANGGWETFLSYEDPQSDILVGLLRLR
KCSEEGTFRKELVGGGCSLVRELHVYGTAAPVHSRDPKKFQHQGIGTLLMEEAERIAREE
HGSGRIAVISGVGTRDYYRRLGYFLDGPYMVKDL--LVSKHVKGSFVREYDEYEAGYGSE
SSTEDNPNTVGNIPMEWYDDLPHIGYDVNGRKIFRPLQGDELDKFLANVEDPSAWTSAED
KLLQQNVQLSDKELDIIRRLERAENPDADFDPYQPTIEWFTGEERVMPLSAAPEPKRRFV
PSKWEHKKIMKIVKAIREGRIIPNKPSAEKPRFYPIWSDDHNPHVMYMPAPQLPPPKTAE
SYNPPEEYLPTEEEKAEWEAMDKEDRKTDFLPEKYDALRKVPGYKNLVQEKFERCLDLYL
APRTRRVKLNIDPDSLIPKLPAPKELKPFPIASTVQYRHPDTRVRSVSTSPDGQWIASGS
EDGVVRVWDLNGREVWRWDLAGPIQYVEWSPSREESLLVALVAGKIAVLSPALVAPHIAA
QTLTHSNTSSAGIESVKWTRPSERERERGVLVYVEVPGTPKQVTWHRKGDYFATVASDAA
NKSVLIHQLSRHGSQSPFRKTPGTIQRVAFHPSKPHFFAATQRYIRLYDLAAQKLIRTLQ
SGVKWISSMDVHSGGDNLIIGSYDKKLAWFDMDLSAKPYKTLRYHNRALRSVAYHPTLPL
FASASDDGTVHIFHCTVYTDLMQNPLIVPLKILRGHKVIDGIGVLDLRWVPGKPWLVSSG
ADGEVRLWCKDTIGYKSSPFPLKADQQAAVTRILSESGFMPQELVPGEVDWFYNHLGIEN
SYFLWEKPEAIADNVLSLYSAKLLAYTKHDEQLVIDLEKIIPEGAVWIHSSKAGPGAEKK
IDSLYLDDSEKYRLETYRSVSQQLRCYFISRCSFPTSPVKGTTDIRSVSDASFLEKASEN
TLEVYQRIMNEVERRYGPVIEMFEVEDSRERRLVIGYKIGGTRKFFSALSDLYHFYGLYS
ARKYVEQFSNGITIISMYLNPVPRAPPIEHSIHQVVREASLLYVLPDNPFFSVTENENHA
VQEATYAYVGWIFAQHFCNRLGQAYIALKDALDESNPDHAEVLNKIKTRFREETFTRESI
REVIQSHPGLVRMLYINFAMTHYPVADLTPTLSFQPLSDEDLHALIRKTAANQHAVQILE
ALLIFNRQVIKCNFYQPTKVALSFRLNPSFLPEVEYPKAPFGMFFIVGAEFRGFHVRFRD
VARGGIRIIRSRGKENYNTNVRTLFDENYALAATQNLKNKDIPEGGAKGTILPILGANIQ
HCFEKYVDSIIDLLIPGGIKGKIVDVSNRPEILFFGPDENTADLMDWAAEHARSRNAPWW
KSFTTGKSAKLGGIPHDTYGMTSTSVRQYIVGVLKAHGLNEKDVTKFQTGGPDGDLGSNE
ILLSKDKTVAIIDGSGVLYDPAGLDRSELVRLAKARSPISGFDPAKLGEGGYKVLVDDKD
YRLPTGEVIPDGTSFRNTFHFRVKADLFVPCGGRPEAVNISNVNQLVSEGKPHFKYVVEG
ANLFFTQQARLWLEKKGVVLFKDSSTNKGGVTSSSLEVLAGLGLSDEEYIDLMIFKDGKP
STFYQNYVKDIQQKICENAAQEYTCITKEWLRNKKPRTTISDQLSSTLNQLQAELEQSDL
YENIGSRKTVLNKAFPKTLVDKIGLETLMQRLPEQYQRATWSAWVSSHYIYECGMTASNV
DFFHFFSKLSANKPDRNQEATVYLGNLDERCTDALIWELMLQAGPVSNVFLPKDRISQAH
QGFGFCEFMSEADAEYAVKIMNQIKLYGKPIRVNKASYDKKQVDVGANLFVGNLDPNVDE
QTLYDTFSTFGTLAEQPKIARDTTGLSKHAFIAYNDFEAADLAIENMNGQFFGGKQITAQ
YAFKKDGKGERHGSQAERLLAAQAKKRQLLGTSPKPPKFGQPHATTHPHLVRPGELTPGV
PGEEYERRRRQLMESLGEGAKVVCMGGTVRLMSQSIFYRFRQSTDFYYLTGFHEPDATVV
LESPSKGYKYTLFVPPKDPHDTLWEGERAGLEGATSIFGADEAHSNTSLSSFLPGIL-SS
GTIYASLPPPSPSLLKLFSPPLERHIQKFRMVKSPIEIQLMKKAADISSAAHTKVMAKVG
GREAELEAVFEFECAMRGSERQAYVPVVASGANALVIHYTKNDCTLAQDDMVLIDAGCEY
HMYTSDITRTFPVSGVFTAPQRDLYQAVLNAQKECIKRCRVDDRVNLSELHRASCGLLLE
ELRQIGFKLSVGDIERLYPHFLSHHLGSDLHDCPTRDRNAVLIEGNVISIEPGVYVPFDN
RFPKHFHGQGIRIEDEVAFTRNGPLVLSANAPKEIADVEGACKPIHIPTTEDEVLQYWRD
IDAFKTSQKLSEGKPEYSFFDGPPFATGKPHYGHLLAGTIKDIVTRHAHSTGHHVERRFG
WDTHGLPVEHEIDKTLNIKGKEDVMAMGIDKYNAACRDIVMRYSNEWKSTVERMGRWIDF
ETGYKTLDPTFMESVWWVFGQLWKKDQVYRGLRVMPYSTGCTTPLSNFEAGEDYRMTSDP
AITVSFPLADDPTTSVLAWTTTPYTLPSNLALCVNPEFTYIKIHDFERDQNFILLESLLG
TVYKDPKKPKFKKVGTFLGKDMVGWRYVPMFDYFTEQYEDRAFRIIADTYVTDSDGTGIV
HQAPAFGEDDHRICVANEIVRDDEIPPCPIDESGRFTSEVPEHQGKHVKEADSALIKDLQ
KKGRLITRSDIMHSYPFCWRSGTPLIYRAIPSWFVRVANISDKLVKNNEKTRWVPGAIGE
GRFGGWLRNARDWNISRNRYWGTPIPLWVSEDYEEIVCVSSIAELEELSGQKGISDLHRE
SIDSITIPSKQGKGTLRRIEEVFDCWFESGSMPYAQSHYPFENVERFQKSYPADFISEGI
DQTRGWFYTLLVLGTHLFETAPWKNLIVTGLVLAADGKKMSKKLKNYPDPMEVVNKYGAD
CVRLFLVNSPVVRADNLRFREEGVREILTNVILKWINSLNFYLGQVELFEQTTGDKFVYD
HDAKKTNVMDRWILATCQTLIQHVETEMAAYRLYTVIPKLLDLISDLTNWYIRFNRSRLK
GSGGVEDTRAALNTLYEALLTLCLTMSSFTPFTCETVYQALRPTSPAPEDAQDVRSVHFL
PFPKIRAEYFDPIIERQVQRMRAVIDLGRLIRDRKTLKVKMPLKELIIFHHDQEYLDDVR
SLESYIAAELNVVNIVYTSEESAVGIKYRATADWPSLGKKLRKDIGKVRSHLPKMSTDEC
KAFVAEGKIVVNGVELVAGDLVVTRFAEVPTGEVKYDTASDNDVIILLDIRRHPELENMS
LLRSLTSRVNKLRKEAGLKPSDKVDIFYEYDAGDAIRPAISGNEEYLNKQIGGVPVELSQ
DKEVLKREVKEAEGLRFVLSLALRVKNGLDYSFIGLSGGQIFQEMMLRHDVKQVFGYPGG
AILPVFDAIYNSPHFDFVLPRHEQGAGHMAEGYARVSGKPGVVLVTSGPGATNVITPMQD
ALSDGVPMVVFCGQVATNLIGSDAFQEADVVGISRSCTKWNVMVKDIAELPRRINEAFKI
ATTGRPGPVLVDLPKDVTAAILRTPIPAKSAQPGPYLPSLNSSPLPGDADLITEAAQMIN
KAKRPIIFAGNGVLSSPEGPKLLKELSDKGRIPVTTTLQGLGAFDERDEKSLHMIGMHGS
AYANFAMQEADVLIALGVRFDDRVTGKVDTFAPAAKAAAAEGRGGIIHFEIQPKNINKIV
EAQIPVLGDVVASLAELVPQIEAVDRSAWIGRCKATKERYPFTYTPSQEGQKLKPQEVVQ
ELDRQAEALKEKFIISTGVGQHQMWACQYYRWTEPRSWVSSGGLGTMGFGLPSAIGAKVA
APEKYVIDIDGDASFSMTAMELATASQYDIGVKVLLFNNEFQGMVEQWQDLFYENRYSHT
RMTNPDFVKLSESMGTKGLRCTKLEDLPRMMKEFLEYDGPIVLECLVS-SEHVYPMIPAG
KALHEQLLHPLLRNGSEYEHQEAFVDEEDDAALQYWTALRHMGGKGKQKEESKSPWRLRS
KLKTVTAGLFICLNLGVDPPDIVKTNPCAKTECWIDPTQPAPKAIDAIGRNLHQQFETLN
PKVKYKAFLDPSIEDTKKNCISMRKTTKDERVVFYYNGHGVPRPTPSGEIWVFNKNYTQY
IPVSLYDLQEWLGSPCIYIWECSAAGNILNNFIKSAERRDTEARHAAAADLTSYTEALHL
AACKANQILPMSPDLPADLFTCCLTSPIETALRHFVLQDPLRRNTTVDLMRIPGDLKDRR
TPLGELSWIFTAVTDTIAWLSFPRDMFNKLFRQDLLVAALFRNFLLAQRIMSAYHCTPTS
IPEIPDTHNHPLWESWDLAVDACLAQLPGIFDQLGEP-GMYKPSTFFAQHLQAFEVWLQH
GVVPRSPPEQLPIVLQVLLSQSHRLRALILISRFVDLGPWAVHLSLSIGIFPYVQKLLAS
PAIELKPVLIYIWARILAIDQSCQIDLLRDSGFTYFTQILAAYPSLIPNANEHRAMSSFI
LSILCRDFRQGQTACLNTHVFDACVARLHEDDWLLKTWCLLCIGQLWADYDEAKALFWQS
QRQGELLSALRSTSVEVRAAALYAFGTLLGASAISVQQLELEAGVAACMMSVKEDASPLV
RKELVVVISCVVREWRGWLVCAAWVYYEQEAALVEEHQHNLTLLSSFKVLFETLLDLSVD
PHTEVALTASTVVDYIIALLMDSPFVRVEGSAIRSIIRQHSPDKSAADKRNSSVANARAS
ITGGNNGLARST-----KDDVLPLRSGYFDWAMDYFKTPQMKAPDADEPGSQTYNEQAWK
HQRNEQMVERSRANEEFAATHSWNMEAGTLHNDAWPLQLAFHSYDPVLAVTDDTDKICLW
DWQNKVKLNKFSNQNIGGSSISSIHFVNEMASSLMLTASTEGSIRIFRDYETPGETALAS
TFRAVSETYPVAHSSGLLTAWEQQKGHLLVGGDMKVVRLWDATVERHLRDIATQAGSNLT
AISSDEPDGNVFVAGFGDGVVRLFDKRAEDGEVVLRTWRQHKIWIQSVHLQKGSMRELVS
GSMDGEVRVWDVRKPDELYTLPRRNEGLMALAVHTGAPVLARTTQDLEITGFNLAKIVPL
PSSASLVFHPTKFKYLRMLREVANRRREDIVIDLKDLKRHSNDLSLLHNIQNNTRRYIQL
FSDVIDKIMPPPDNEVDYTDDVLDLIMQQRREMNAQVEADAGMFPPELMRRYNVYFRPLR
SDDVLAVRAVRGAHLGKLITVRGIVTRVSEVKPLLIVNAYTCDSCGNEIFQEITQKHFAP
LTVCPSDVCVRNQTNGQLHMQTRASRFRPFQEVKIQEMADQVPVGHIPRSMTIHLYGALT
RSVNPGDVVHIGGIFIPTPYTGMRALRAGLLQDTFLEAMHVHQLKKQYHAMESTPEIQEA
IADLKSDPALYARLANSIAPEIYGHEDVKKALLLLLVGGVTNSRKDGMKIRGDINVCLMG
DPGVAKSQLLKYITKVAPRGVYTTGRGSSGVGLTAAVMRDPVTDEMVLEGGALVLADNGI
CCIDEFDKMEESDRTAIHEVMEQQTISISKAGITTTLNARTSILAAANPLYGRYNPKISP
VENINLPAALLSRFDVLFLILDSPTREDDERLAQHVCFVHMHNTHPELDFEPVEPTLMRH
YIAECRKIEPRVPQALSEYIVSSYVQMRKQQQEDEAEEKSHSYVSARTLLAVLRLSQALA
RLRHDDIVQQGDVDEALRLMDVSKASLYEHSQNGEDQTSTSKIFRIIKDMAQRAAGELAM
MDVRNRVIAKGFTEMQLMETILEYENMDVLMRTANGSRLQFVTVSLDSPQRTTEQLKRHE
EWKTRKEEPGLAYTPLEKQFMEIKEQNRDVLLLMEVGYKYKFHGEDAKTASRELGIVAFP
NRNFFTASIPTHRLHIHVKKLLSLGYKVGVITQTETAALKKIGDNRNAPFARKLTHLFTA
ATYVEDPSLSSPTNALVAIVEQPRVKVGLVCVVPGTGDITWDEFDDSQIRTELETRLAHL
SPAELLLPKQLSKATEKVLYFARNAVRIERIDNIPYDADFLTNFYHCVDFPKQVVISMAV
AIRYMKRFGLENAFKHTSSFVRFANRSHMLLSSNTLANLEIYQNQTDGGLYGSLIWLLDH
CKTRMGKRLLREWVGRPLLDVAALKARADAIEEIMENNSYHMEKLRSLLINMPDLVRGLT
RVQYGKATPNELATLLITLVRLASEF---KPNMGNVFRSCLLNNIPNTLPTILDTSQRFL
NALNLKQARENDVANLWADPDRFPDIQDVKDCISVCEMELNEHLMELRKILKKPTLRYVS
GIEYLVEVPIRDTKIVPAQWMKISATRTVNRYHTPKILAITKERTQHLEKLSIVAREAFI
AFQSEVA-EYHELVVVSKQIAVIDCLMSLAQTAAASGYCKPKFVAEPELKILAGRHPMVE
MLEESYVPFDIHFSKEEGTTKIITGPNMAGKSSTVRAMALIVCMAQIGSFVPAASVTLSV
HDSVQTRMGASDEIGRGKSTFMVELSETSDILQTITPRSLVVLDELGRGTSTYDGIAIAY
ATLSHIA-EGCNTLFVTHYPTVAQDLAREISNWHMSFDEIQGAEITFLYQLTRGLQEASF
GVWCARLAGLPKPILDTAQMRSSSLKAETQERLRGIVGWMLHMSVIRPFDPTDILRFNNI
NADPWTATYHNGYYASYTAQWPDWCVAVEGADPTLKAYMISKHEPPDPQHHGHLTALSIA
PSHRSLGLARVLMDVLEGLTRSVDAWFVDLFVRCNNVRAISMYEKMGYSVYRRVVDYYND
E--------------------------------WAPDILNPEDEEFYASWGLCILCVLLI
GALISSYYLQVKRIRAVHETVISIFAGMVVGLIIRLAPGHMIRDMMSFKHTFFFNALLPP
IILNSGYELKQENFFRNFAVILTFAFLGTFITAVGVGVLVYIWSFLGEGLKFTLLECLIF
GSTLSATDPVTILAIFNTAKVDPKLYSIIFGESILNDAVSIVMYETLSHFHGEDIYVSSL
FHGVGIFLFSFLISMALGVSFGLACSLGLKHSHLASYPHIESCIITLVAYTSYFFSNGLA
MSGIVSLLFCGITLKHYAYHTMSRRTQRTTKYMFGVLAQLSENFIFIYLGLNLFTQDVQV
FKPLFILVSAIAVMASRYAAVFPLSELINWIFHTRGQRTEEIPHSYQMMLFWAGLRGAVG
VALAAGITGDNADALRTTILVVVVLTVIVFGGTTSRMLEVLGIRVGVEDEDASDDEEPWS
RQSDEEVLPGEGKIFGQWFTALDERYLLPLFSNSVTAMSKDALKTLLECRAKGGWKPEET
KIYDSVTDEQYRSIVGSRNDQDDFIEDDDGGDYVDHGLEDWDGDEKLKRAKAKAPKPKAS
YSDYSSSTYRAAPSAIQMANLLSSVTAASNETASRKRKSSPEIITPRGMSRDRPELVDSE
EEEEKTRPPEIEEQSVKPRTGAPVGSTKPENVMEKDGSLRFFWLDHLEQDGIVHLVGKVL
DKTGKYVSACVSVTGIERCLYVKPRAKRSEEDVLDEFENFRSQVGIDQYRCKFVKRKYAF
EDKDVEKESDWLEVVYGFDEPAIPMDSNGATFSHIFGTNTTPFELFVVNQKIMGPSWLEI
KDIAPVEKASSWCKLEFYVTDPSEVNPFSEPDTPPFTIMSISLRTIVNHRENKTEILSVS
MRTWDNYNIEDPTPPDQLRSQLNTIVRPERFPSGLESKARSEKSQFQTVKTERALLNSML
GMIYRHDPDVIVGHNFLGGGFEALLYRMKELKADHWSRIGRFRRKGM-NVSKMGNVKLMA
GRLVADLSSDAAKGMISSTTWSLTEMTNTHLKVQREDIDPEDTAGYFATSPDRLIKFIRL
CEVDAFFQMAIAARVQILPLTKQLTNLAGNSWNLTLNGGRAVRNEFILLHEFHRLEYVCP
DKAPYKAKTRPTGDDIAGQRGKAKYAGGLVFEPKRGLWDKYIIIMDFNSLYPSIIQEYNI
DFTTVERDDDEEKIPDVPSDVPQGVLPRIIATLVNRRRQVKALMKDKSAPAKLLQYDIKQ
QALKLTANSMYGCLGFAGSRFSSRPLAALTTFKGREILTHTRELAESLQLDVVYGDTDSV
FVNSNVTTYPEALKIANEFKKLVNERYKLLEIDLDAVFERILLLNKKKYAAVKIDEAGER
STEVKGLDMKRREFSKVSKDASAAILKEILSGEATEVVVEKIHELLTKLGEAVRNNEIPI
DDYIIFKRLGKNPEDYPDKKSQPHVQVALRMKQKGAAVRAHDVIPYIICDEGKGKTASAD
RAFHPDDRRQGSELRIDHEYYLDQQILHPILRLCETIEGTERARLAECLG----------
TAQEKEFFTFDSQISDNDRFRDADPLNLVCSCSEETVFVGLQTDAV-----------LVI
HPASLQLQLENQIRSHISKYYLGWMTCDGEGCGLRTRAMSVYGKRCLGFNCWGTMRLEYT
DAKLYNQLLYYRSLFDVEKILNAVRFDEIRPLTTANQKVLSELVAVTDMYLDKNGRRYVD
LKGLFGMKSNFVFQNLCGTVYRQGNVVFTPDGNSVLSPVGNRVSVFDLVNNKSRTLPFEN
RKNIASIALSPDGNVLISIDEDGRALFVHFRKGTVLHHISFKRKVHHVSFSPDGKYIAIT
HGHMVQIWNTPSHLVREFAPFTLHREYTGHHDEVVSVCWSKSSRYFITTSRDMTARLYTI
NPLEGFQPKQFGGHRDVVLGAFFSQDEKTIYTVSRDGAVFVWKAKKGVEADSVEVAYTRW
GVHARHFFNQPTKVICATFHPKTSLLIVGFSSGVFGLWEMPEFTPVHTLSISNEKISSVA
VSASGEWLAFGAAKLGQLLVWEWQSESYVLKQQGHYYDMNTLAFSPDGQNIATGGEDGKV
KLWNASSGFCFVTFPEHTAAISTVEFAKQGQVLFTASLDGTVRAYDLIRYRNFRTFTSPT
PVQFSALAVDPSGDVVCAGSQDSFEIYMWSVQTGKLLDILTGHTAPISGLAFSPTGNQLA
SSSWDRSIRLWSVFGRSRATEPIELSGEATALAFRPDGNEICASTLNGELIFIDVEEGQI
KSVIEGRRDISGGRKVDDRLTAANNAASKYFNSVIYTADGACVLAGGSSKYVVLYDRTEG
VMVKKFQISENLSLDGTQEMLDSRKMTEAGTIDSFDRQGEEEDLEDRLDSTLPGASKGDL
SKRRYRREARTNCVRFSATGRSWAAASTEGLLIYSLDESTTFDPFDLSLDLTPESVMQTV
VSGDHLIALIMALRLSEKPLIQRVYESIPPSSIRLIARQLPRVYITQFMKFISDHIENTP
HVEFDLVWTAAMLTSHGKFLKERKGEMASTLRGLVRGLMGLEMSVAKISDENTFSLNYIL
SQAGKDDQIIITQPPPPSTLREQRIATHSHIKGLGLADDGTAMSSSQGFIGQILAREALG
LHLSLLKGGKYSGRPLLLVGPPGTGKTALALALSQELGSKVPFCAMVGSEVYSGEVKKTE
VLGSCFRRAIGLRIKETKEVYEGEVTELTPSEAENPLSGYGKTISHVIVGLKTVKGTKQL
RLDPSVYESIQKERVVVGDVIYIEANTGAVKRVGRSDAYASEYDLEAEEYVPLPKGDVHK
RKELVQDVTLHDLDMANARPQGGQDIMSVMGQLVKGGRTEVTDKLRREINKVVDRYIEQG
VAELVPGVLFIDEVHMLDMECFTYLNRALESPMSPYVVLASNRGISTIRGTEYIRAPHGL
PVDLLDRCMIVKTQLYTRDEIRRIVEMRCKVEGIAISSEAVDKLADEGERSSLRYALQLL
TPAGIVSKNKGKGEVGVADVEELGELFLDAKRSAGVLRSTEDYPTRDVTKMERIGVHSHI
HGLGLDSNLEPRASSQGMIGQGKARKAAGVILKMVQEGRIAGRAILMAGPPSTGKTALAM
AMTQTLGSDVPFVMLTASEVFSLEISKTESLTQAFRRAIGVRIKEETELIEGEVVEIQVD
RSVTGATKTGRLTLKTTDMETVYDLGSKMIDQLQKEKVLAGDVVSIDKASGRISKLGRSF
GRAKDYDAMGADTRFVACPDGELQTRKEVVHTVSLHEIDVINSRTQGFLALFAGDTGEIK
PELRAQINGKVAEWREEGKAEIVPGVLFIDEVHMLDIECFSFLNRAMENELAPLVVMASN
RGITRIRGTKYKSPHGIPADLLDRMLIISTNRYEEDEMREIVKIRAEEEDVRLSPAALDL
LATMGIQTSLRYSLNLIAPSSLLAQRRKSPQTDVEDVRMAYKYFCDVERSAQYAKETSGM
MFGETEEINGGMEVDA-MSESDYDEPTKIKINLSQ--GYFDGLIRGVDLSGQTLKGDHSL
RPLWVDDRGNIIVEAFAPFAKQAQDFLVAISEPVSRPALIHEYRITKPSLHSAMSIGLET
KVIIEVLSRLSKTPLSPRLVARIEEWTASFGKVRLVLKDNRYFLETSVPEFLQKLMNDEV
IKECMVHRG-AEERPRRPGTEEARRREEQTRENDAVLGAVSEAMDDEDDKVHSFEVSGER
MEDVRRRCKDIDLPALEEYDFRNDTINPNLDIQLKPMTVIRPYQEMSLAKMFGNGRARSG
IIVLPCGAGKTLVGITAACTIKKSALVLCTSAVSVAQWKQQFLHFSNISERQICAFTQGE
KEMFSTSAGIVISTYSMIAKTGKRAHDAEKMMQFLRSREWGFLLLDEVHVTPADMFRKCI
NNFKVHAKLGLTATLVREDDRIGDLGYLIGPKLYEANWMDLAKNGHIATVQCAEVWCPMT
PEFYREYLRNPSRKRILLHAMNPNKIQACQFLINYHESRGDKVIVFSDNVFALEAYAKKL
GKSFIHGGTPEGERLRILSRFQHDPQLNTIFLSKVGDTSIDLPEATCLIQISSHFGSRRQ
EAQRLGRILRAKRRNDEGFNAFFYSLVSKDTQEMFYSSKRQGFLIDQGYAFKVITELHGL
HSMPNLVFASKDEQLSLLESVLNQGDAAAETADKHLKRIAGAGTTVQRFMAPLEHLSGGQ
NISYREQNKSVNKELSKSHSIFKKRKTELAAAMAVNIRRDVDDKFYRYKMPLLQIKIEGR
GNGIKTVVPNMEDIARALNRPPTYPTKFFGFELGAQTSM--ANDRYIVNGAHTADRLREL
LDVFIEKFVLCPSCKNPETEIVIGHEDMHRDCKACGRQNPIDMRHKLSVFIIKNPPKKKD
KGGKKGKKTAEASGEDDSIAGVPTTGTEI-RGDPILGDPDAAEAASKKLAKLDVNGGDSP
YAALGSWLENN--ADDASIIAQIKDLGIAGKHKVLVEIGQHLFSDDICDEIAGRTALLQA
LVTSEKHQKSLLGGIERLIGLSPSSLIATTSKILMVLYQADIIEEDVVQQWGTHVSKKYV
DKDKSKKVRKNAEAFLKWLEEAEDESDSDHSHRPTLKQSNKGFKSKHASKGSLKAAAKGK
GTKNALGNSKKARLNANAQKRTAKRQAVIQDQKFFSTSSGVPRIVSVVPLLPSISPRTFI
ANLLPSLGLDEDYGSYLLRAPRYKTSLQINLLPLSVYPTLDAAFVSDYIVLLMSSVDEVQ
LQGETILRSLQGQGGAEIVACVPESNPLRPDTRQLIHKSLLSFTRYFFPSVGKIYSSDTP
QESLLLARALCEAAPKGMRGDDGRAYIVAENIRWTGQLEIIGTVRGGTLNADRLVHIPGS
GDYQVAAILSAPLPSKTNTLSVPTEDADDLTATNIPDLLAPTEEMGMEHTV---EEKKRV
KRVPKGTSAYQAAWIVDDDEEVDAEDLSDASAGERVDSRQEVAHKDLDPEQEEADYEAYK
EDREDAMFPDEVDTPRHIPARTRFQRYRGLKSFRTSPWDPYEDLPIDYAKIFQFENFAAT
SKRIQLEGARGVKTGTRVILVLRVPRSVIETGIPFIVHGLLRHEHKQSVLHFVVQRNTEY
AEPVKAKEPLVLCVGPRRYIVRPLYSQGGKGANNVHKSEKFLRPGTATVMSVFGPICFGK
SPCLLMKDRGIPDLVAMGSFLSSDPTRIIAKRIILTGHPVKIHKKTATIRYMFFNREDIE
YFKSVQLHTKYGKIGNIKEPLGTHGYFKAHFDGPIQQMDTICMSLYKRQYPKWSEEFRPM
QVDGDSIDEGLYSRQLYVLGHEAMKKMATSNVLIVGMKGLGVEIAKNVALAGVKTVTIYD
PSAVEIADLGTQFFLREEDIGRPRAEVTAPRLAELNSYVPIKILPEITPEMIEPYQIVVL
TNATVRKQVEIDEYCRQKGIYFIAADVRGLFGSVFNDFGKDFACVDPTGENPLSGMIVEI
DEDAIVTCLDETRHGLEDGDFVTFSEIKGMEGLNGCEPRKISVKGPYTFSIGDTRGLGKY
KSGGLFTQVKMPKILQFKTLKESLTNPEFFITDFAKWDRPAALHVGFQALSAFYEKAGHL
PRPRNAADAEQVISLAKEIEDVLDEKILTELSYQATGDLSPMVAVIGGFVAQEVLKACSA
KFHPMQQNMYFDSLESLPATLPSEADVQPLGSRYDGQIAVFGKAFQEKISNTREFLVGSG
AIGCEMLKNWSMMGLATGPNGIIHVTDLDTIEKSNLNRQFLFRAKDVGKFKAESAAAAVA
DMNPNLKGKIIAHDDRVGPETENVYGDEFFANLDGVTNALDNVSARQYMDRRCVFYCKPL
LESGTLGTKANTQVVVPHLTESYSSSQDPPEKSIPSCTVKNFPNAIEHTIQWAREAFDSF
FVNPPTTVNLYLSQPDFVETTLKSSGQHHEHLKQIEKYLKERPMSFEECIMWARLQYENN
YVNEIKQLLFNLPKDQVNANGTPFWSGPKRAPTALAFNIDDPLDMEYLIAAANLHAFNYG
LKERDPALFRKVVESMNVPEFTPKSGVKIQINENEPVENNNDDEDDIEAIVSSLPPPASL
AGFRLQPVDFEKDDDSNHHIDFITAASNLRARNYGITLADRHKTKLIAGKIIPAIATTTA
LAVGLVCLELYKLIDGKNKLEDYKNGFVNLALPFFGFSEPIAAAKQKYGETEWTLWDRFE
IENPTLQQFLEWFQENKLEVQMVSQGVSMLWSSFVPSKKAADRMRMRMSELVEHVGKKPI
PPHVKNLLVEVMVNDENDEDVEVPYVLVHIGALDDNEIQSEMNKMVAFISQEAREKAREI
QVKADEEFAIEKAKIVRQESLAIDAQFEKKRKQAEVSWKISQSTAINNSRLKILQSRNDH
LQTLFDEANKKVMELSAGD-RYKDALVNLILEVLLKLLSADITLSHRPKDAELVEKSAQE
AQKRYKDIAGRESNISFDPSLPDDSPGGVIGTSMGGRIKVDNTLEERLRILEEKMLPELR
HDLFGPNENRKFYS
[20] Tx222929
MSLAIPNAPNAGLFKQGYNSYDAEDGAVLRNIDACHTIAQTVQTSLGPFGRNKIVINHLQ
KMILTSDAATILRELDVVHPAAKLMVMASQQQEAEMGDGTNMVIILAGELLRKAEDLLRM
GLKASDIAQGYEKAQIFALSCLDDLEVDRLQQLRSTAELGKALKTVIGSKQCGSEDILAP
LVAEAILAVMPKNPAQFNIDNVRVVKIMGGSLEQSKVVKGMVFGREPEGSIKKAKKAKVG
VFSCPVDISQTETKGTVLLKNAQEMLSFTKGEEDRLEAAIKELYDSGIRVVVAGATVGEL
ALHYLNRFNILVIKVLSKFELRRLCRVVGATPLARLGAPMPDEMGSVDVVETMEIGGDRV
TVFRQEESVTRTSTIVLRGATQNFLDDVERAIDDGVNVVKAITKDPRLVPGAGATEIQLT
ERISKYADRTPGLAQYAIRKYAEAFEVIPRTLAESAGLNATEVLSRLYTAHQQPYWTTGV
DIHASPSGTIDAQEEDILDLLVSKQWAIKLATEAARTVLSVDQIIVARQAGGPKPPGQNP
HWDEDMSIQELDNTVRAFYEGSGDVEFKQNPEAWLLVGNILQESNYVQTKYLALQVLDDV
IMTRWKVLPREQCQGIRNFIVNCIIEHSKTEEKLKSERAFLNKLNLVLVSILKQEWPHNW
PTFINEIISSCHTSLSICENNMAILRLLSEEVFDYSQDQMTSTKARNLKTTMCQEFSSIF
QLCSEVLNTATQSSLIKATLETLLRFLNWIPLGYVFETPIINTLLNRFLDVPDFRNVTLK
CLTEIGSLQVGPSYDEKLVQMFTETLTTVSKIIPLSLDLRQTYAASNSRDQEFVLNLALF
LTNFFSVRLHLIERLPNLDYLTHGHFYLIRISQIDDREIFKICLEYWTRLVQELYEEMQQ
LPITDINPLVSMSGNPSTLANYPLRKHKYAEVLSSLRTVMIEKMVRPEEVLIVENDEGEI
VREFVKESDTIQLYKTTRECLVYLTHLDVVDTENIMADKLAKQVDGTEWSWANCNTLCWA
IGSISGAMNEETEKRFLVTVIKDLLGLTEMKRGKDNKAVVASNIMYIVGQYPRFLKAHWK
FLKTVVNKLFEFMHETHEGVQDMACDTFIKIANKCKRHFVVHQPGEAEPFIDEIIGSMSK
ITCDLSPQQIHTFYEACGYMISAQGQKSIQDRLIENLMSLPNAAWDSIINRANQDPATLQ
DGETIKVVGNIMKTNVAACSSIGSYFYSQIGRIYHDMLNMYRASSQLINDAVARDGNIAT
KTPKVRGLRTIKKEILKLIDIYVEKADDLDMVNTRMVPPLLEAVLVDYNRNVPDAREAEV
LNVMTTIIHKLHNLMEDKVPIIMESVFECTLEMINKDFHEYPEHRVSFFKLLQAINLYCF
PALLKLDASQFKFVIDSCMWASKHDNREVENTGLTMCLELMNNMAETDLQTSSIFFRQFY
IPILQDVFFVLTDTDHKAGFKSQAMLLSRMFFFVTTNKIQQPIYSPEQAPMGTSNREFLQ
EYVGSLLQSAFKNLQEVQVKQFVQGLFTLNDDFAKFKTHLRDFLISLKEFAGDNAELYAE
EREQALREAKAAERDRAMKVGGLLKPAEMDAAKLPPENERYMRACSDIANALIQDYEAKK
DINLNKLRGQISKKHSLSTQPPLTAIIAAVPEHYKKYILPKLIAKPIRTSSGIAVVAVMC
KPHRCPHIAYTGNICVYCPGGPDSDFEYSTQSYTGYEPTSMRAIRARYDPFEQARGRVDQ
IKSLGHSVDKVEYIIMGGTFMSLPEDYREEFIAQLHNALSGYQTNNVDEAVQAGEMSNIK
CVGITIETRPDYCLDTHLSAMLRYGCTRLEIGVQSLYEDVARDTNRGHTVAAVAETFKLA
KDAGFKVVSHMMPDLPNVGMERDLFQFQEYFENPAFRTDGLKIYPTLVIRGTGLYELWRT
GRYKNYTPNALIDIVARILALVPPWTRIYRVQRDIPMPLVTSGVENGNLRELALGRMKDF
GTTCRDVRTREVGINEVKNKIRPSQIELIRRDYVANDGWETFLAYEDPKQDILIGLLRLR
KCSAKYTFRPELTGQQTSLVRELHVYGSAVPVHGRDPRKFQHRGFGTLLMEEAERIAREE
HGSRKISVISGVGVRSYYAKLGYWLDGPYMSKMLDNRIEKDANGNERYIYPEINPDDNSE
YSEVDKANTIGDIPLSFYDQYPHIGYNINGKKILRPAKGQALDALLDSIEIPKGWTGLTD
PSTGKPLQLSQEELELLRKVQMNEITQDGYDPYQPTIEYFTSKQEIMPLSAAPEPKRRFI
PSKHEAKRIMKIVKAIREGRILPYKPPEEGIQTYDLWADERPDHPMNIPAPKLPPPGYEE
SYHPPPEYLPDKKEKEEWENQDEEDREREYLPTDYSTLRKVPGYERFIKEKFERCLDLYL
APRVRRSKLNIDPESLLPKLPSPEELKPFPTTCATLFRGHRGRVRSLAIDPTGVWLASGG
DDGTVRVWELTGRQLWSVKLEDAVNVVRWRPGKEAVVLAASVGDSIYLAVPDVVNPELEA
ASLEVIDAATSKTSPVQWTRPASSLADSGVYAVIPLGYIAKSISWHRRGDYFVTVCPTPA
SVAIAIHTLSKHLTQYPFRRGGGSPQVAHFHPSKPILFVANQRSIRAYDLSRQTLVKILR
PGARWISSFDIHPGGDNLIVGSYDRRLLWHDVDLSDRPYKTLRYHQKAIRAVKYHPHYPL
FADTSDDGSLQIFHGSVTGDLLSNANIVPLKVLKGHKVTGDLGVLDLDWHPREAWCVSAG
ADGTCRLWMEEGPGYVAAKFEGKGKQMEQVMDQLEESGFIPSEFISTETDWFYNMLGIDD
MYFQTETVDAIASHILSLYAAKVAAYARDDKRLDIRLDKEAADHAVYIDTSRPGPRYEQR
IDEKYIDGSSNYRVETFRSNQHQLRCYFVYKCHFNNPPDPGETNIEVIGEKRFLQKATEN
TKAIYQEIISNAVARSGPVIEMFEIEGSREKRLVVAYRQGSAMGFFSALSDLYHYYRLTS
SRKYLENFSNGITVVSLYLRPIARHPPIEAAIHQIMKEVSLLYCVPQNKFQSHFASGRLS
LQETIYAHCVWVFVQQFLNRLGSEYTSLTALLDSNNTVHAELLSKIKKRLRTETFTSDYI
LEIINKYPDLIHRLYLDFANTHYVQTRFLPTLSYEVLDSKQLKDLVSKTVVSEHDEMVMK
SFLVFNNAVLKTNFYTPTKVALSFRLNPDFLPTHEYPQPLYGMFLVISSEFRGFHLRFRD
ISRGGIRIVKSRDKEAYAINARSIFDENYNLANTQQRKNKDIPEGGAKGVILLDVNHQAR
VAFEKYIDSILDLLLPPGIKDPIVDLHGQDEILFMGPDENTAELVDWATMHAKQRGAPWW
KSFFTGKNPKLGGIPHDTYGMTTLSIRQYVEGIYRKTGVDETQIRKLQTGGPDGDLGSNE
ILLGREKYTAIVDGSGVIVDPQGLDREELLRLAKARIMISNFDMSKLSPEGYRVLVDDAN
VTLPNGEVVHNGTVFRNTFHLRKDYDIFVPCGGRPESINLANVSKLIVDGKTTIPYLVEG
ANLFLSQDCKLRLEKSGCVLFKDASVNKGGVTSSSLEVLASLSFDDKGFAEHMCIGEGKA
PEFYNAYVREVQETIKRNATLEFEAIWREHELTGIPRSILSDTLSVAITKLDEELQKSEL
WDNLRLRKAVLGDALPKLLQEKIGLDTLLERVPDSYLRSIFGSYLASRFVYQYGATPGQF
AFFDFMSKRMPGAREQDKEATVYVGNLDERVTDSLVWELMLQAGRIVNVHLPKDRVTQTH
QGYGFVEFISEEDAEYASRIMNQVRLYGKPIRVNKASADKKAIEVGAELFVGNLDPMVTE
QVLYDTFSRFGPLISMPKVARDDANLSKYGFVSFANFEASDDAIANMNGQYLMNKEISVQ
YAYKKDGKGERHGDQAERMLAAQARKHNVQGISAADLQFGQPLHETHPHILKAGELTPGI
TALEYAHRRAKLAAKLPKDAVAIIKAADVKYKSKSVFYEYHQDSDFFYLT----------
-ANGAGDHIFHLYVREKDPHSELWQGARSGTRAALDVFNADETDSIDRIKDILPEIVSGA
SEIYTDVKGTSALISRFFPSPLSPLVSELRVFKSDSEIANMRKAGQASGRAFTDAMKQSF
SSEKDLYAFLEYRFKMSGCDKSAFVPVVAGGQNALSIHYVRNDDILRNGNLVLVDGGGSY
GGYISDITRTWPINGKFSPPQRDLYAAVLNVQRKCVGLCHESQNMSLDDIHEYAERGLRE
ELSGLGFNLPRSAIRTLFPHHVGHYIGLDVHDTGDYSRSHGLLKGQCVTIEPGIYIPDDE
RWPEHFRGIGIRIEDSVCVGDESPLVLTTEAVKEVDDIEALRMSIDFPREEEAVLKRWKE
IGAFERQVELSRGRKPYTFFDGPPFATGLPHYGHLLASTIKDIIPRYWSMKGHYVERRFG
WDTHGVPIEYEIDKSLGMSGSEAVEKLGLAEYNAKCKAIVMRFASEWRQTVDRLGRWIDF
DNDYKTMNPTYMESLWWVFKQLYDKGVVYRGYRVMPYSTALNTPLSNFEASQNYQDVQDP
AIVVSFPLVNDPQTNLLAWTTTPWTLPSHLGLAAHPDFEYVKIHDEQSGKDYILLEALLG
TLYKNPKKAKFKIIDRFKGSTMEGWKYTPPFNYFYEEFKDVAFRVLMATYVTADSGVGVV
HQAPAFGEDDYNVALKAGIINDHRLPPNPVDNRGCFTSEVPDFAGLHVKAADKGIIKHLK
EAGRLVVESQITHSYPFCWRSDTPLIYKAVPAWFVKIEPIIPDMLKGIEGSYWVPSFVKD
RRFASWIANARDWNISRNRYWGTPIPLWVSEDYEEIVAVGSVEELKELSGYTELTDLHRD
NIDHITIPSRKGKGVLRRVEEIFDCWFESGSMPYASKHYPFENKEEFQNSFPGDFIAEGL
DQTRGWFYTLTVLGMHLFGKLPFKNCVVNGIVLAEDGKKMSKRLKNYPDPTLIMERYGSD
ALRLYLINSPVVRAEPLRFKESGVKEVVAKVLLPLWNSYKFFDGQVVLLKKVENLDYVFD
PTMEATNVMDRWILASCQSLLKFVNEEMAGYRLYTVVPRLLELIDNTTNWYIRFNRKRLK
GELGLEDTKHALNTLFEVLYTLVRGLAPFTPFITDTIYLRLLPHIPKSLQGVDNRSVHFL
PFPEVREELFDEVVERQVSRMQRVIELARVSRERRSIGLKTPLKTLVVVHQDQQYLDDVR
SLEQYIVEELNVRDLVLSSDEAKYNVQYSASADWPVLGKKLKKDVQKVKKALPSLSSDDV
KNFVLNGKMLVDGIELVQGDLVVKRGLEEDGTSANFETNTDDDVLIILDAALYPELAHEG
LTREIVNRIQRLRKKAGLVPTDDVKMEYRVLSDIGINEVFETQASNIEKALRRPVDKHVV
EEGIILEEVQEVQKATFLLRLLNLQYPGLDDSFVGLSGGEIFHEMMLRLDVKHVFGYPGG
AILPVFDAIYNSKHFDFVLPRHEQGAGHMAQGYARASGKPGVVLVTSGPGATNVITPMQD
ALSDGTPMVVFCGQVPTTAIGTDAFQEADVIGISRACTKWNVMVKNVAELPRRIKEAFEI
ATSGRPGPVLVDLPKDVTAGILRKPIPMTSTLPSSAATLAAELSRKQLEATVKRVANLVN
VAKKPILYVGQGLLARPEGPALLKELADKACIPVTTTLQGLGGFDELDSKSLHMLGMHGS
AYANMAMQEADLIIALGARFDDRVTGNIAKFAPQAKAAAQQGRGGIIHFEVMPKNINKVV
EATEAVEGDCADNLALLIPQIKAVERPEWFSQINDWKARFPLSYERQTPDGLIKPQYVIE
KLSDLTAHMKDRTIITTGVGQHQMWAAQHFRWRHPRTMITSGGLGTMGYGLPSAIGAKVA
RPDCLVVDIDGDASFNMTLTELSTAAQFNIGIKALILNNEEQGMVTQWQSLFYEDRFAHT
HQKNPDFVKLAEAMGVQAQRCAKPEDIESSLKWLLETDGPALLEVITDKKVPVLPMVPAG
KALHEFLVYDEAKEKERLRHGWQEEYNSSENFYMYFNEKRHDTGGIPKEQSLQQDWRMRD
RLKTVSAALAICLNIGVDPPDVVKTNPSAKLECWVDPTSAQNKVMEQIGKKLQEQYETLS
LRTRYKQYLDPSVDETKKFCISLRRNAKDERVLFHYNGHGVPLPTPSGEIWVFNKTYTQY
IPVSLYDLQSWLAGPSLFVFDVSHAGHIVSNFHKFVEKHEKENVEARRDPIQNYSDCILL
AACDKTESLPTNPDLPADLFTCCLTTPIQIALRYFMLQNPLQCGVPPDEIKVPGRLQDRR
SPLGELNWIFTAITDTIAWNTLPRALFKKLFRQDLMVAALFRNFLLSERIMRTHECRPIS
SPELPETHTHPLWQSWDLAVEMVLSQLPALLEHEEGKHYEYQHSSFFSEQLTAFEVYLSS
GPTESNPPDQLPIVLQVLLSQAHRLRALILLSKFLDLGPWAVHLALSIGIFPYVVKLLQS
AAQELKPVMVFIWARIMAVDHTVQNDLLKDNGIHYFITILNPSIGIVGNVSEHRAMCAFI
ISIFCKEYPQGQNVCLSPELIEFCLHHLMDENPLLRQWCCLCISMLWNNFAEAKWMGIRC
SAPARLCELTMDPVPEVRAAMLHALTSFVGIPDLTDQVAQVEEYLATAIVPMGNDGSALV
RRELLVFLSTFVKRYQNKFLVTGYEQLLEEKHLLPFRDHGVSHNTIYGSLWKLLLILSVD
PQEEVAQDAGVVVDYVYKILFDSPVGSLAQDVRDEVLALHRSPSKQEGRRTASVAASKAF
GSAQYGQAPTPPGVNPRKEPSIPLKSNFLEWSTEYFREPQMKPNEPDEPGSADYNQRLWR
RARNERIIVETQQLKDKGGSGRWDVALTLMSNPSQPAKMCFHQFEDHLAVADDRDTICIW
DWESNSRLSRFSNGNPLGSRINEVRFINEDDQALLMTGSSDGVLKIFRNYESDRRIELIT
AFRALPELIPSNKNAGLVLDWQQGQGKALIAGDVKVIRVWNAATEVCTNDISARSGSCIT
SLTSDQVAGNIFIAGFGDGAVRVFDQRLKPTTAMVKVWREHKQWITNVHMQRGGVRELIS
GSRNGEVRLWDLRMDNSIDTIQATKDTLRTLSVHEHAPVFSIGTHEVKTFNVDLSSFGST
SPVVGTAFHPPKLKYMQILQDVADRVKSNIVIELDDLDTFVKTSDLVESVENNAKRYIDV
FSDVVDEVMPKETREVSFKDDVLDIIMSQREKRNETMSLPPSIFPPELTRRYTLNIKPRT
SSKALAVRNVKGEHLGKLITVRGITTRVSDVKPSVKINAYSCDRCGSEVFQPVTTKQFMP
LQECPSEECTKNQSKGQLFMSTRASKFIPFQEVKIQEMADQVPVGHIPRTLTVHCLGSLA
RQLNPGDVVDIAGIFLPTPYTGFRAIRAGLLTDTYLEAQHITQHKKAYENLQMDPRTLRR
IEQHIHSGNMYEYLSRSIAPEIYGHLDVKKALLLLLIGGVTKEMGDGMRIRGDINICLMG
DPGVAKSQLLKYIAKVAPRGVYTTGRGSSGVGLTAAVMRDPVTDEMVLEGGALVLADNGI
CCIDEFDKMDDGDRTAIHEVMEQQTISISKAGISTTLNARTSILAAANPLYGRYNPRVSP
VENINLPAALLSRFDVLFLMLDTPSRDADEELAHHVTYVHMHNKHPENNEVIFTPNEVRQ
YIAKARTFRPTVPKQVSNYMVGSYVRLRQDQKSEEGSKKQFSHTTPRTLLGVLRLSQALA
RLRFSNQVITEDVDEALRLVEVSKSSLYMDSQGAADQTPTSKIYNLIRGMRESGAGELSI
RKIRERVLAKGFTEDQLSEAIDEYAGLYVWQVTGNGSKLVFIEGTISSERERKRKENLHQ
KFVRRRGAASTKLTPLEKQVIDIKNKHKDAILVVEVGYKFRFFGEDARIAAKELSIVCIP
GKRFASASIPVHRLHVHVKRLVRAGHKVGVVRQLETAALKAAGDNRNAPFERKLTHLYTK
GTYIDDTEELLATGYLLCMTESNKVQVGILAVQPATGNIIHDSFEDGFMRTEIETRLLHI
APCEFLLIGDVSRATDKLVHLSGDKVRVERVSKSKAAESHVSSFYAGLNLPEDVTICLSA
MIKHLKEYNLENVFDLTKYFQPFSARSHMLLNGNTLINLEIYQNQTEQTSKGSLFWTLDR
TKTRFGQRLLRKWVGRPLLDKQELENRVAAVTELKDSDATRVGRLKTLLSKVTDLEKNLL
RIYYGKCTRPELLTVLQTLQLIATEFSHVKSPADAGFDSPVINEAITQLPAVLDDVVSYL
NKINLHSAKADDKFSFFQESEETDEITEQKLGIGSVEHDLEEYRNTAAEILCKKKVCYNA
GIEYLIEVENSQMKKIPASWRKISGTKKVSRFHPPEVVNLMRERDQHKEALAAACDKAFL
GLLADISTKYQPFRDCIQALATLDCFMSLAAVAAQPGYVRPTYADEARISVRGGRHPMVE
QLLDTYVPNDTELGIDGTRALLVTGPNMGGKSSYVRQVALISIMGQIGSYVPAESATLGM
LDAVYTRMGAFDNMLAGESTFMVELSETSDILKQATPRSLVILDELGRGTSTHDGVAIAQ
AVLDYMVRDRSLTLFITHYQHLSNLARTFLRNVHMKFTESGGQDITFLYEVGEGVAHRSY
GLNVARLANIPSSVLDVAYTKSAELEEKIKRKNLEGMSRVLEMTSIRRMTASDLLSLNLT
NLDPLTENYDANFYLTYLMKWPSLFNVVEDRDGKIVGYIMGKLEAQHTPWHGHITVLTVA
PAWRRLGYARRLTEALERASDINNAWFVDLYVRAGNKVAVEMYKGMGYSVFRRVVNYYSG
GEDAFDMRKPLSRDKDLHQRENGEKFLVSPEDVYEDPSPEAGEQEFWTSWALFILILLLI
AALFTSYMLKQKRVQAVHETVLSIFSGMVVGLIIRVSPGTLIQKSVSFNYQFFFNLLLPP
IILASGYELHQANFFRNIGAILTFAFAGTFISALVLGLILYLWTRIPDGLNISFVEAISV
GATLSATDPVTILAIFNVYKVEPKLYTVIFGESILNDAIAIVLFETAQRYKPGSLTVLSL
FEAIGIFLLVFFGSLLIGVVVGVVTALGLKYTHVRREPKIESCLIVLVAYASYFFSNGVH
MSGIVSLLFCGITLKHYAYYNMSRRTQLTTKFIFQILAQLSENFIFIYLGLDLFTEENLQ
FKPLFILVTVVGICVARYMSVFPLSKAINWFIRYRARRADELPFSYQAMLYWAGLRGAVG
VALAAGLEGTNAPALRATVLVVVVLTVIIFGGTTARMLEILDIRTGVAEEVDSDDEFDMA
SRSDDHLPPDLLSSRAEWFKQLDEEYIKPKLLLDQGSSARAKLAELRALRASGKYEVEEG
DIYEEVDEEGYKNVVRQRLDRDDFVVDDNGEGYADDGREEWDDGTAAKRKREEDEKINNG
INKYFSNASKPKNATAEMADLLGEVDVNVVPSRRKVRIISPPLSSPVAKAVEREDLVTI-
EATGNNATVNMTGRPAPPVRASDMGKLRAQDAVETDGSLRFFWLDYTEVNGSLCLFGKVK
DKSSRFVSAFVKIDNILRKLYFLPREYRDMEDVSNEVDELMTKLRVNVHKIKPCTRKYAF
ELPNIPKKAKYLKLMYPYDKPVLPIDVKGETFSHVFGTNTALFEQFVLWKNIMGPCWLKI
EDADFAVSGASWCKLECQVSQPALISSISDNDTPTLTLMSLALRTQLNVKENKQEILAMS
ARVYENVSLTDPTPPAKLPCKTFTVMRPPTYPIGFEAETRKHRGTFMLEKSEQFLLSKFL
ALFEKMDPDVVMGHQLQEVDLTVLINRLKEKRTPGWHRIGRMKRSEWPKN-KGTGFHLVA
GRLICDIGNDMGKSLMKCQSWSLTEMCQLYLGDTRRDIDNEAALKTWATSKEGLMNYINH
AEADTYFIAALVLKLQMLSLTKVLTNLAGNSWARTLMGTRAERNEYILLHEFYRNKYICP
DKYFGKSQPKMEEYEGGDKKKKDKYKGGLVFEPEKGLYDKYVLVMDFNSLYPSIIQEYNI
CFTTVNRELVSEKVPEVPADQEQGILPRLISTLVSRRREVKKLMKNKRAPEELALWDTKQ
LALKLTANSMYGCLGYTQSRFYARPLAMLTTFKGREILQNTKELAEKNQLRVIYGDTDSV
MINTNVDNMEEALKVGNEFKRLVNDSYKLLEIDVDNVFRRLLLHAKKKYAAINMTDGKYD
HLEVKGLDMKRREYCTLSKEVSSKLLTEILSGDDTEVVLGKVYDYLRELTQKMKEFTIPV
QKYVIFTKLSKRPDEYPNKESMPPVQVALRELARGKTVRPNDVISYIVTGDSESSLQPAK
RSYTPQDMKPDSGLKPDIEYYLLKQIFPPIERLCAPIPGTDAVQLAECLGLDVRKYQINT
SSQSLELCPLESQIPDSLRFEKAARFTLRCACHERTVFEGLNISTICTPKGLVCNCRKPF
SVISIVAQLESQIRAQTTRYYEGWIVCDDSACGNRTRQMSVYGHRCLGPGCLGRMSYEYT
EKQLYNQLLYFATLWDVDKAKATAKKEKVLALVEWNRTRFGTMKGVVDEYLKKCGRQWVE
MDVLFGMKTDFKFSNLLGTVYRKGNLLFTPDGTCLLSPVGNKVSVFDLVHNKSYTLPFSH
RSNIARIDLSPNGKLLLSVDEQGKAILTNFPRRLTIYHFSFKSPVSALSFSPSGRHFVVG
VGRRVQIWRTPSTPELEFAPFVLYRDLAGHFDVVQNIRWSGDSRFFLTASKDLTARIWSL
DPEEGFEPTTLAGHREGVIDAWFSDDQESIYTVSKDGALFRWQYGDKPEPESSESPNLHW
RITKKDYFMQQAKLTCSAFHPKTNLLVVGFSNGIFALYELPEFNQLHLLSVSQSNIDYVT
VNNSGEWLAFGSAKLGQLLVWEWQSESYILKQQGHLNSMNSLVYSPDGQKIITAADDGKI
KVWDINSGFCVVTFTEHTAAVTACEFTKRGNVLFTASLDGSVRAWDLIRYRNFRTFTAPS
RQQFSSLAVDPSGEVVCAGSLDSFDIHVWSVQTGQLLDRLAGHEGPVSSLSFAADGSHLV
SGSWDRTVRLWNIFARSQTSEPLQLQSDLLCVAFRPDGQQVAASTLDGQLTFWSVKDAIQ
QAGIDGRRDISGGRKITDRRTAANAAGTKTFTTITYSADGSCLLAAGNSKYICLYDVGTG
SLVKKFTVSVNTSIDGTMEFLNSKNMTEAGPRALIDETGEASDLEDRIDRTLPGAKRGDA
GARNTRPEIRVTSARFSPTGRSFCASSTEGLLVYSLDTDLVFDPFDLDISITPDSIIATV
AESSFLKALIMSFRLNESSLIRTVYESIPPRDIPHIVRSLPTVYITRLLRFVANAADETP
HLEFNLLWIRALLSIHGRYIKDNSGSFATELRAVQRAVDGIRDDLKRVVDKNMYALDYLL
EVPAISTSNMVQISEVKGNSRENRTAAHTHIKGLGLRSDGAAEHISSGFVGQAAAREACG
VVVDLIKSKKMAGRAVLLAGGPGTGKTALALAISQELGTKVPFCPIVGSEVFSAEVKKTE
ALMENFRRAIGLRVRETKEVYEGEVTELTPEEAENPLGGYGRTISHLIIGLKSARGTKKL
RLDPSIYEAIQKEKVAVGDVIYIEANTGACKRVGRSDAYATEFDLEAEEYVPVPKGEVHK
KKEIVQDVTLHDLDVANARPQGGQDIMSMMGQLMKQKKTEITDKLRQEINKVVNRYIDQG
VAELVPGVLFIDEVHMLDIECFTYLNRALESTISPIVILASNRGNTVVRGTGDIVAAHGI
PPDLLARLLIIPTHPYSPEEIKTIVRLRAKTEGLQITDAALEKVAAHGAKVSLRYALQLL
TPASILARVNGRPGIEEADIAECEDLFIDAKRSADIVSKETGFVAKELRGLNLVAAHSHI
RGLGVDDTLQPRSSSQGLVGQEKARKAAAVILQMVKDGKIAGRAVLIAGPPSTGKTAIAM
GMAQSLGPDVPFTMVASSELFSLEMSKTEALTQAFRKSIGVRIKEESEIIEGEVVEIQID
RSVTGGNKQGKLTIKTTDMETIYDMGAKMIDSMTKERVMAGDVISIDKSSGKITKLGRSF
ARSRDYDAMGADTKFVQCPEGELQVRKEIVHTVSLHEIDVINSRTQGFLALFSGDTGEIR
SEVRDQINTKVGEWKEEGKAEIIPGVLFIDEVHMLDIECFSYINRALEAELAPIVIMASN
RGNTRIRGTTYRSPHGLPLDFLDRVVIVSTQPYTGEEIQQILAIRAQEEEIDLTPDALAL
LTKIGQESGLRYASNIITTSTLLSQKRRSKDVGIEDVQRSYRLFYDPARSVKFVTEFEKR
FIGDEGQVNFAHAMDTSMPRSDDDYDVVEKFSLQSQVLKQDPHFGYKDFSSLPLKPDHAN
RPLWIELKGTITLESFSPLASQAQDFLTTIAEPLSRPTHLHEYRLTGNSLYAAVSVGLLP
ADIINFLDRLSKTPLPETIKQFIVNFTKSYGKIKVVLKHNRFFVESSDPAMLQTLLQDEV
IGAQRVENSIIQQPKMGPGTKDAAGLRAPPLKDDDLLVSLRDEDDEDQAQVHSFEIPNTS
VEAVKARCQSMGCPALEEYDFRNDEINPTLDIDLKPNAQIRSYQEKSLSKMFGNGRAKSG
IIVLPCGAGKTLVGITAACTIKKGTIVLCTSSMSVVQWRNEFLRWSNIDPNDIAIFTSDN
KERFRRSTGIIVSTYSMVSQTRARSHDAEKMMDWMQSREWGLMILDEVHVVPASMFRKVT
SAIATQTKLGLTATLLREDDKIKDLNFLIGPKLYEANWMELAEQGHIAKVQCAEVWCPMT
TEFYTEYMREKSRKAALLYIMNPRKFQACQFLIDYHEKRGDKVIVFSDNVYALERYALKL
NKAYIYGGTPQNERLRILENFQHNEQVNTIFLSKIGDTSLDLPEATCLIQISSHYGSRRQ
EAQRLGRILRAKRRNDEGFNAFFYSLVSKDTDEMYYSSKRQAFLVDQGYAFKVITHLQGI
ENLEGLAYATAAERRELLQEVMLQNETSAAVEEDDLFSERSGKAAVKRSAATLSGLAGGE
DMAYIEHNKSRNKQLKVHHPLFRKFERERQKRMAVNIRRDVSDPFYRYKMERLQAKIEGK
GNGIKTVVVNLNSVAQALGRPPAYLIKYFGFELGAQANPKPTDDRWIINGAHDAGKLQDY
LDGFISKFVLCKKCKNPETNVVIKDPRILLDCKACGERSEVDSRLKLSSFVLKNQPKKGK
KDKKKTRREKAEAHSDDETRRINAEAKEIEIDDDEWAVDVSEEAVKARAKELPDDLKASA
YDQLGSWIVSEVSVSDVDIYMKAKELGIESKHKTLAVLAQTVFDEKIVKQIPSRAGMLKK
MITSERHMKAFLGGTERFVGKERPELIPQVPAILLGYYQEDLVSEDILKNWGSKASKKYV
DLPTSKKVRKAAEKFLEWLETAESEDESDHHHRSTTKHANKTFKSKHATKGALKDLHKGV
KTAHQQMMSKLERRNQARQKQRLKRQVKAEAISIFSGQNGAPRHVAVVPVSDQVDPNAAI
SSLNESVDVTDHGDLLRVRIDRFKQNVLYIPAKRDLISALDVCRLADFVVFVLPADETLD
HGAQLLFRSVEGQGISNVVAVVQGFDKIPPKKRPQVLSSLKASINRFFPTLEKVHSLDSR
QECANVSRGLCTATPRGIHWREDRSWMLIEDIQWPGQVSVTGIVRGKGLKADRLVHVPGW
GDYQVSSIVAAPLSSREVILDEPTADADDLAIVAPEDVFMDEVSMATERKGSDEEESRRP
MRLPKGTSSYQAAWYLDDVSDSGSDIVDNEAGPEDSEYPQSEMFLDPSPEDEAQQIEEYA
SESDDLEFPDEIELHPGTLARERLARYRGLKSLKTSIWETEEDRPENWRRLLQIADYKGS
RNQCIREALAGVAPGTRVKVLLRVPLAVRQCPEPLALFSLLRHEHKHTVVNINMTLNSNV
EEPIKSKDELIIQYGPRRLVINPLFSAPGTTPNNVHKFDRYLHPGRNTVATYIGPIAWGS
IPVLVFRNTSTAQLIATGTTMAPDHGRVVAKRVILTGHPFKIHRKVVTVRYMFFNAEDVN
WFKALQLWTKRGRSGYIKESLGTHGYFKATFDNKINPQDAIGISLYKRVFPREAKQWTGM
DIDQGEIDESLYSRQLYVLGHEAMKRMGSSNVLIVGLKGLGVEIAKNIALAGVKSLSLYD
PAPVKIADLSSQFFLRPEDVGKCRADVTAPRVAELNAYTPVVVHESLDLSQLKKYQIVVL
TNTSLKDQEVIAEYCHQNGIYVLITDTFGLFGYIFTDFGQSFAVGDTTGEEPLSGIVAGI
DEEGLVSALDETRHGLEDGDYVTFTEIKGMEGLNNADPRKVTVKGPYTFSIGDVSGLGTY
ESGGLYTQVKMPKFIDFKPLSEQIKKPEFVFSDFAKFDRPAQLHIGVQALHKFAEDHGEA
PRPHNDSDARQVFEIAQKLKTELDEKLIKELSYQARGDLSPMAALFGGLAAQEVLKAVSG
KFHPIVQWMYFDSLESLPKSVESEELCKPLNSRYDGQIAVFGRKFQDKIANIKEFLVGAG
AIGCEMLKNWAMVGLATGPEGQITVTDMDQIERSNLNRQFLFRAGDVGKLKSDCAAAAVQ
AMNPELKGKITTLRERVGPDSEHVFDEKFWERLDGVTNALDNVDARTYVDRRCVFFRKPL
LESGTLGTKGNTQVVLPNITESYSSSHDPPEQSFPMCTLRSFPNRIEHTIAWARDLFQSY
FVGPPEAVNLYLTKPNYIENTLKQTGTEKLTLESIRDFLTEKPISFDDCITWARHKFEEQ
YNNAIQQLLYNFPRDSKTSSGTPFWSGPKRAPTPLKFDGSNPTHLGFIIAAANLHAFNYG
IKPVDKAHYRNIVENMIIPEFTPVAGVKIQADENEPDPNANDDREELQRLIGSLPSPKSL
SGFKLVPVEFEKDDDTNHHIDFITAASNLRADNYDIQQADRHKTKFIAGKIIPAIATTTA
LVTGLVILELYKVIDGNDDIEQYKSGFINLALPFFGFSEPIASPKGKYQGKTGKLWDRFE
VDDIPLQDFLKVFEAKGLDISMVSSGVSLLYASFYGPSKVKDRLPMKMSKLVEHISKKPI
PSHQRNVIFEITAEDQSGEDVEVPYVMVKLLTTTSPQVAGELRKMTAFIKQEALEKAREI
QIKADEEFAIEKSKLVRQETAAIDTLYEKKFKQAAMSQQITRSTLANKSRLRVLSAKQAV
LDELFERARESLSVKEKERKEYGEVLKGLVLEGLYALNENKIQVRARKKDYDAVKKAGKE
AAKEFEEKVGKEVSVELDESLPEASAGGVITVGGGGKIEIINTFEERLRLLESDALPVVR
ELLFGKNENRKFYD
[21] Tx227321
MSLSLPGPSQAGLFKPGYQSHDAEDGAVIRNIEACQAISQTVQTSLGPYGRNKIVINHLQ
KMILTSDAATILRELEVVHPAAKLLVMASQQQDAEMGDGTNLVIVLAGELLKKAEELLRL
GLKTSDIVQGYEKAQNFALKVLEDLEVDRLQDLRSQTELTKALRTVVASKQSGTEQLLAS
LVAEAVLSVLPKNPVNFNVDNVRVVKIMGGSLEQSRVIKGMVFGREPEGSIKKAHKAKVG
VFSCPIDISQTETKGTVLLKNAQDMLDFTKGEEERLEAAIKELYDSGLRVVVAGAQVGDL
ALHYLNRFNILVIKILSKFELRRLCRVVGATPLARLGAPMPDEMGSVDVVETTEIGGDRV
TVFRQEDAVTRTATIVLRGATQNHLDDVERAIDDGVNAVKAITKDPRLVPGAGATEIQLV
ERISAFADRTPGLPQHAIRKYAEAFEVIPRTLAESAGLEATEVLSRLYTAHHQAYWTTGV
DLEGSSSGTLDTVEEGILDLLSSKSWAIRLASESARTVLSVDQIIVARQAGGPKPPGPNP
NWDEDMSIQELDTTVQAFYEGKGELEFKQNPDAWLIVGNILQESQYPQTKYLALQVLDDV
IMTRWKVLPRDQCLGIRNFIVNFIIENSKSEEKLRSERAFLNKLNLVLVSILKQEWPHNW
PTFINEIVSSCHTSLSICENNMAILRLLSEEVFDFSQDQMTSVKARNLKTTMTQEFSSIF
QLCSEVLTTANQPSLVKATLETLLRFLNWIPLGYIFETPVINTLLTRFLDVPEFRNVTLK
CLTEIGGLQIGHNYDERLVHMFTETLTTVSKTIPLSMDLKSTYAKSNSRDQEFVLNLALF
LCSFFSAHLNLVEKLPNRDYLTHAHFYLIRISQIDDREVFKICLEYWTRLVQELYEEMQQ
LPITDINPLVSMSGHPNTLAGYPLRKHKYDEVLSSLRTVMIEKMVRPEEVLIVENEEGEI
IREFVKESDTIQLYKTIRECLVYLTHLDVIDTENIMIEKLAKQVDGTEWSWANCNTLCWA
IGSISGAMNEETEKRFLVTVIKDLLGLTEMKRGKDNKAVVASNIMYIVGQYPRFLKAHWK
FLKTVVNKLFEFMHETHEGVQDMACDTFIKIANKCRRHFVALQPGENEPFIEEIVRNMRK
ITCDLSPQQVHTFYEACGYMISAQGQKGLQDRLIENLMSLPNSAWDTIIAQANQDPSVLQ
DGETIKIIGNIMKTNVAACSSVGTYFYSQLGRIYHDMLNMFRASSQLINDAVARDGDIAT
KTPKVRGLRTIKREILKLIDTYVQKADDLEMVNANMVPPLLEAVLVDYNRNVPNAREAEV
LSVMTTVIQKLHNLMDDKVPLIMESVFECTLEMINKDFHEFPDHRIQFFKLLQAINLYCF
PALLKLDATQFKFVIDSCMWASKHDNREVENTGLTMCLELMNNMAEVDVQTSNIFFRQFY
IPILQDVFFVLTDSDHKAGFKSQAMLLSRMFYFIESGKIQDPIYSPEQAPIGTSNKDFLQ
KYVADLLQTAFKNLQEIQIKQFVVGLFAFNDDFNKFKTHLRDFLISLKEFAGDNAELYAE
EREQALKDAKAAERDRAMRVGGLLKPSEMDNSKLPPENERFMRACSDIANALIQEYESKR
DINLNKLRGQMAKKHSLSHQPPLTAIISAVPEHYKKYILPKLIAKPIRTSSGIAVVAVMS
KPHRCPHIAYTGNICVYCPGGPDSDFEYSTQSYTGYEPTSMRAIRARYDPFEQARGRVEQ
IRSLGHSVDKVEYIIMGGTFMSLPAEYRDTFVAQLHNALSGYQTDNVDEAVQAGEMSNIK
CVGITIETRPDYCLDTHLSSMLRYGCTRLEIGVQSLYEDVARDTNRGHTVAAVAETFKLA
KDAGFKVVSHMMPDLPNVGMERDLFQFEEYFENPAFRTDGLKIYPTLVIRGTGLYELWRT
GRYKNYTPNALIDLVARILALVPPWTRIYRVQRDIPMPLVTSGVENGNLRELALARMKDF
GTTCRDVRTREVGINEVKNKIRPSQVELIRRDYTANGGWETFLAYEDPKQDILIGLLRLR
KCSPTHTFRPEFTGQQTSIIRELHVYGSAVPLHGRDPRKFQHLGFGTLLMEEAERIAREE
HGSTKISVISGVGVRSYYARLGYSLDGPYMSKMLEERIEKDANGNDRYVYDEINPDDNSD
YSDVDNSNTIGNIPLSFYDQYPHIGYDINGKKILRPAKGEALDALLDSIEIPKGWTGLTD
PSTGKPLELSQDELELLRKVQMNEIPDEEYNPYEPLTEWFTTEKEIMPLSAAPEPKRRFV
PSKHEAKRVMKIVKAIREGRILPFKPQTQDVIKYDLWADERPDHPMHVPAPKLPPPGYEE
SYHPPPEYLPDKKERKAWEDADPEDREREFLPQDFGSLRRVPGYENFVKEKFERCLDLYL
APRVRRSKLNIDPESLLPKLPSPEELKPFPTACAAVFRGHKGRVRSLAVDPTGIWLATGG
DDGTVRVWELTGRQLWSVKLDEPVNVVRWRPGKDAVILAAAAGDDIFLAVPPIADPETEK
ASLDLLDAAASKSTPPQWIRPSAALADSGVCVVIPLRYIAKTISWHRRGDYFVTVCSTPA
SVAIAIHTVSKHLTQYPFRRGGGPPQTAHFHPSKPILFVANQRTIRAYDLSRQLLVKIVQ
PGARWISSFDIHPGGDNLIVGSYDRRLLWHDLELSQRPYKTLRYHRKAIRAVKFHPRYPL
FADASDDGSLQIFHGNVTGDMLSNATIVPLKVLRGHKITGELGVLDIDWHPREAWCVSAG
ADGTCRLWMEEDPGYIAAKFEGKEHQMEEVMDQLEKKGFIPPEFIVGETEWFYNQLGIDD
TYFQTETVEAIVTQILSLYAAKVAAYARDDKKLEIRLDKEAEDHAVYIDTSKPGPGYEQR
IDKKYIDGSDHYRIETFRSDGQQLRCYFVYKCQFANPPGPQETNIDIIGEKRFLQKATPN
TKAIYQEIISNAVARAGPVIEMFEIEGSREKRLVIAYRQGSAMGLFSALSDLYHYYRLTS
SRKYLENFSNGITVISLYLRPLKKFPPIEAAVHQIIKEISLLYCIPQNRFQHHFASGRLS
LQETIYAHCAWVFVQQFLNRLGSEYTSLTDLLDSNNSTHAELLAKIKKRLRTETFTSDYI
AEIVNKYPDLIHKLYLDFANTHYVQTQFLPTLSYQVLDSRQLKQLVSSTAANEHDEMVMS
AFRVFNASILKTNFFTPTKVALSFRLDPHFLPEHEYPQRLYGMFLVISSEFRGFHLRFRD
IARGGIRIVKSRNKEAYSINARSLFDENYNLANTQQRKNKDIPEGGAKGVILLDVNHQAR
VAFEKYIDSILDLLLPPGIKDPIVDLYGKDEILFMGPDENTAELVDWATEHARNRGAPWW
KSFFTGLSPRLGGIPHDTYGMTTLSVRQYVLGIYRKLKIDPSTIRKLQTGGPDGDLGSNE
ILLANEKYTAIVDGSGVIVDPQGLNREELVRLAKKRATISEFDVSKLSPNGYRVLVDESN
VHLPSGELVHNGMVFRNMFHLRKTYDTFVPCGGRPESIDLSNVGKLIENGKSTIPYIVEG
ANLFITQDSKLRLEKAGCILFKDASANKGGVTSSSLEVLASLSFDDQGFVQNMCVGDDSV
PEFYREYVKQVQEVIKENATLEFEAIWREHEQTGIPRSVLSDRLSVAITQLDEELQKTEL
WDNVELRRSVLNDALPKLLLDKIGLDTILQRVPENYLRAIFGSHLASRFVYEYGSSPSQF
SFFNFMTKRLAGAREQDKEATVYIGNLDERVSDSLVWELMLQAGRIVNVHLPKDRVTQSH
QGYGFVEFNSEEDAEYASRIMNGIRLYGKPIRVNKASADKKSVEIGAELFVGNLDPMVTE
QVLYDTFSRFGNLVNLPKVARDDSNLSKYGFVSFADFESSDAAIANMNGQYLMNKQVSVQ
YAYKKDGKGERHGDQAERMLAAQARKHNVQGISAAELKFGQPLHETHPHLLDPGELTPGI
TALEYAHRRSRLANKLPKHAIAVLAAAEVTYRASGIFNVFRQDSNFFYLTGFNEPDALAI
IINGSDNHLFHLYCREKDAKAELWDGARSGTQAAMDVFNADESGDIERISDILPKVLADA
TEIYTDIPANPGSLHRFLYGPLRPILNEMRAFKSEEEVVQLRRVGQASGRAFTEAMRHSF
TGEKDLSSFLEYNFKLNGCDGSAFVPVVAAGSNALSIHYTKNDDIFKDGDMVLVDGGGEL
GTYISDITRTWPVNGKFSDPQRDLYNAVLNVHRSCVSLCRESAGLSLDRLHGIAENGLKD
QLTQLGFDLSGDALRTLFPHHLGHYIGLDVHDCAGYSRGYDLKAGQCITIEPGIYVPDDD
RWPAKFRGVGIRIEDSVCVGDDNPIVLTTEAVKEVDDIEALRMSIDFPKEEETILKRWKE
INAFQRQVELSKGRKPYTFYDGPPFATGLPHYGHLLASTIKDIIPRYWSMKGHYVERRFG
WDTHGVPIEYEIDKKLGMSGLEAVEKLGIEKYNEECRAIVMRFASEWRETIERLGRWIDF
DNDYKTMNTSFMESVWWVFKQLFDKGLVYKGFRVMPYSTALNTPLSNFEAQQNYKDVQDP
AIVVTFPLLDDPETCLLAWTTTPWTLPSNTALAVHPDFEYIKIFDEASGKHYILLESLLR
TIYKDPKKAKFKIVSKFKGSEMKDWKYQPLFNYFYETFKDHGYRVLNATYVTADDGTGIV
HQAPSYGEDDYKVGVEGGVIDETRPPPNPVDDMGCFTSEVPEFQGQHVKAADKAIIKHLK
GTGRLLVDSQITHSYPFCWRSDTPLIYRAVPSWFVKIQPIIPKMLEGIEDSHWVPSAVKD
KRFASWIQNARDWNISRNRFWGTPLPLWANEDFSEVVAVGSIQELKELSGYEEITDIHRD
KVDKITIPSKKGNGVLRRVSEVFDCWFESGSMPYAQQHYPFENKEQFEKSFPGDFIAEGL
DQTRGWFYTLTVLGTHLFGKLPFKNCVVNGIVLAEDGKKMSKRLKNYPDPSLIMDRYGSD
ALRLYLINSPVVRAEPLRFKESGVKEIVAKVLLPLWNSYKFFEGQAALLKKTAGIDFMWD
PKVEATNVMDRWILASCQSLLKFVNQEMAGYRLYTVVPRLLGLIENTTNWYIRFNRKRLK
GENGVNDTLHALNTLFEVLYTLVRGLAPFTPFLTDNIYGRLLPHIPEAIRGEDSRSVHFL
PFPEVREELFDEVVERRVARMQKVIEMARVSRERRSLGLKTPLKSLVVIHQDQQYLDDVK
SLEGYILEEINIQELILSTDEEKYNVQYSVSADWPTLGKKLKKDAQKVKKALPSLTSDDV
KKFVAEKTILVDGIELVEGDLVVKRGLKQDASAEDKEPAADADVLTILDVKLYPELAHQG
LGREIVNRLQRLRKKAGLVPTDDVKMEYVVLSDIGIAEAFNTQASVIEKAVRRPLEKRDS
EEGMIMQEEQEVQNATFLLRLLKLQLPELDDSFVGLSGGEIFHEMMLRLGVKHVFGYPGG
AILPVFDAIYNSKHFDFILPRHEQGAGHMAEGYARASGKPGVVLVTSGPGATNVITPMQD
AFSDGTPMVVFCGQVVTTSIGTDSFQEADVVGISRACTKWNVMVKSVAELPRRIQEAFEI
ATSGRPGPVLVDLPKDITAGILRKPIPMQSTLPSSAATLAAELSEKQLHSTINRVARLVN
VAKKPVLYVGQGILENPDGPKLLKELADKACIPVTTTLQGLGGFDELDPKSLHMLGMHGS
AYANLAMQEADLIIALGARFDDRVTGSIAKFAPQAKLAASENRGGIVHFEIMPKNINKVV
QANEAVEGDCAENIRHLLPLVEPVERPEWFAQINDWKTRFPLSYEKQTPDGPIKPQALIE
KLSDLTAHMKDRTIITTGVGQHQMWAAQHFRWRRPRSMITSGGLGTMGYGLPAAIGAKVA
RPDCLVIDIDGDASFNMTLTELTTAAQFNIGIKVLLLNNEEQGMVTQWQNLFYEDRYSHT
HQKNPDFVRLAEAMGVAAERCTKPSEVESKLKWLIESDGPALLEVFTDRKVPVLPMVPGG
SGLHEFLVFDEAKDRERMRHGWQEEYTSSENFYMYFTEKRHETNGFPRDPSPSQDWRMKD
RLKTVSAALAICLNIGVDPPDVVKTNPTAKLECWVDPTSGNNKLMEQIGKKLQEQYETLS
LRTRYKQYLDPSVDETKKFCVSLRRNAKDERVLFHYNGHGVPLPTQSGEIWVFNKNYTQY
IPVSLYDLQQWLAGPSLFVFDVSHAGNIVQNFHTFVEKHEKENLEQKRDIVQNYGDCIIL
AACQKNESLPTNPDLPADLFTCCLTTPIEIALRYFILQNPLQSNIRIDDFRVPGRLQDRR
SPLGELNWIFTAITDTIAWKTLPRALFKKLFRQDLMVAALFRNFLLSERIMRTYKCQPIS
SPELPETHNHPLWKSWDLAVEMVLAQLPALIDHEEGRQYEYQHSTFFAEQLTAFEMYLSS
GPTEKSPPDQLPIVLQVLLSQAHRLRALILLSKFLDLGPWAVHLALSIGIFPYVVKLLQS
AAQELKPVMVFIWARIMAVDHTVQNDLLKDNGIHYFISILNPSSPIVGNASEHRAMCAFI
VSIFCKNYTQGQNVCLSSDLFESCLIHLMDENPLLRQWSCLCISMLWSDFPEAKWMGIRC
SAPMRLCELNFDPVPEVRAAMLHALMTFLGIPDLTDQVAQIEESLALAVLPMASDGSVIV
RKELLVFFSTFVKRYQNKFLVAAYEELQDEKLNLAGKPQPLSKNTTFGTIWKQLLILSVD
PHPDIAQDAGIIVDYMHQLLLESPMAALTGRLRKEILDLSNVPPKQEGRRTASVAASKAF
GGPTYQQAPVPTGFERRVAPSIPL----------YFREPQMKPNEPDEPGSADYNERLWR
RSRNEKIISETQPLKGKAGSSRWDNSIALLSNATQPLKMCFHQFEDHIAVADDRDTIAIW
DWQNHKRLNRFSNGNPLGSKINEVRYINEDDQALLMTGSSDGVLKVFRNYESAKDVEIVT
AFRALPELIPSNRNAGLVLDWQQGQGKALVAGDVKVIRVWNAATEVCTTDIPARSGSCIT
SLTSDQVAGNIFVAGFGDGAVRVFDQRLKPTASMVKVWREHKQWITNVHMQRGGLRELIS
GSRNGEIRLWDLRMDNPISTIYGTRDTLRTLSVHEHAPVFMVGTHEVKTYNVDLSTFSSS
SPISSTAFHPPKLKYMQMLQDVADRERLDVLVELDDLVNYERSLKLAQSVQRNTKRYIEV
MSQAVDAVMPKETKEISFKDDVLDVIMSQREKRNEAMTMDASMFPPELTRRYTLHFKPLT
ASKALAVRNVRAEHLGSLITVRGITTRVSDVKPAVQINAYTCDRCGNEVFQPVTTKQFTP
MSECPSKECKENNTKGQLFLSTRASKFVPFQEVKIQEMADQVPVGHIPRTMTVNCTGTLT
RQLNPGDLVDIAGIFLPTPYTGFRAIRAGLLTDTYLEAQHITHHKKSYNDIGIDSRTLRK
IEQHQKSGNMYEYLARSIAPEIYGHLDVKKALLLLLIGGVTKEMGDGMHIRGDINICLMG
DPGVAKSQLLKYIAKVAPRGVYTTGRGSSGVGLTAAVMRDPVTDEMILEGGALVLADNGI
CCIDEFDKMEDGDRTAIHEVMEQQTISISKAGITTTLNARTSILAAANPLYGRYNPRVSP
VENINLPAALLSRFDVMFLILDTPSRDADEELASHVAYVHMHNKHPENAGVMFTPHEVRQ
YIAKARTYRPVVPSRVSDYMVGAYVQMRKRQKRDEANKKQFSHVTPRTLLGVVRISQALA
RLRFSEEVVTEDVDEALRLIEVSRASLSNDGQSHLDQSPTSKIYNLIRGMLESGAGELSM
RRIRERVLAKGFTEDQLTMTIDEYENSHVWQVIANGTRLVFLDNTISSKVRQQEREKLHQ
RFVRKK-AKGGKLTPMEKQVIEIKKKHMDTILLIEVGYKFRFFGEDARIAAKELSIVCIP
GKRFASASIPVQRLHVHVKRLVAAGHKVGVVRQLETAALKAAGDNRNAPFVRKLTNVYTK
STYIDDIESLSATGYILCITETNKVHVGIVAVQPTTGDIVYDEFDDGFMRSEIETRLLHI
APCEMLIVGELSKATEKLVHLSGDKVRVERAPKAKAAESHVSSFYAELGLPDQVTICLSA
MIKHMTEYGLEHVLQLTKYFQHFSSRSHMLLNGNTLTSLEIYQNQTDYSSKGSLFWTLDR
TQTRFGQRMLRKWVGRPLLDRRQLEDRVNAVEELKDFRNVMVERIKGLLGKIHDLEKGLI
RIYYGK--------------MIAQEFADIESPADTGFSSPAISQAIMSLPTILKDVVFFL
NKINMHAARNDDKYEFFREEEETEEISEHKLGIGAVEHELEEHRPVAGEALGKKMVTYVA
GIDYLVEVENNAIKRVPASWMKISGTKKVSRFHTPEVVKMIRQRDQHREALAAACDKAFL
ALQAEIATNYQALRDCVQSLATLDCLVSLATLASQPGYVKPEYTEETCIHVEQGRHPMVE
QLLDSYVPNDINLDSSKTRALLVTGPNMGGKSSYVRQVALIAIMGQIGSYVPAQAAKLGM
LDAVFTRMGAFDNMLAGESTFMVELSETADILKQATPRSLVILDELGRGTSTHDGVAIAQ
AVLDYMVRSRSLTLFITHYQHLSAMVHSFLRNVHMRFSESGDEDITFLYEIGEGVAHRSY
GLNVARLANLPAPLLEMAKQKSAELEEKIRRRRLAGFGAVVQMTSIRRMSPTDLFSLNLT
NLDPLTENYDLGFYLNYLMRWPSLFSSVKDRREGIAGYIMGKLEEQHTPWHGHITVLTVA
PAWRRLGHARRLTERLERGSDINNAWFVDL-----------------YSVFRRVVNYYSK
GEDAFDMRKPCSRDKKLHIRENGENFPVSPEHVSDDPAPEAGTKEFFSSWALFIMITLLM
LALFTSYILQQRKIEAVHETVLSIFGGMFVGLIIRLT-DSPITNFVAFDYQFFFNLLLPP
IILASGYELHQANFFRNIGTILTFAFAGTFISALVLGLVLFAWTRIPDGFSISFVEAISV
GATLSATDPVTILAIFNLYKVEPKLYTVIFGESILNDAIAIVLFETAQKYAESSLSILNL
FEAIGLFLLVFFGSMLVGVIVGIMTALGLKYTHVRRQPKIESCLIVLIAYASYFFSNGVL
LSGIVSLLFCGITLKHYAYYNMSRRTQLTTKYLFQVMAQLSENFIFIYLGLDLLVQRDVQ
FKPLFILVAVVGICLARYLAVFPLSKAINWFIRYRARRADELPFAYQAMLFWAGLRGAVG
VALAAGLKGANGPALRATVLVVVVITVIIFGGTTARMLEILGIRTGVVEELESDDEFDVH
SRHSDDLPPDLFSSGVAWFRQLDEDYIKPRLLLDQSNSARAKLAELRALRAAGKYEVEQG
DIYEEVDDDGYKKIIRNRLDEDDFVVDDNGEGYADDGREVWNED-AAKRKREEEEKINNG
ISKYFAPTPKPKVATAELADLLGEVDNNVVSNTRKVRILSPPLSSPVTKAVERDNMMEVV
QATGAKAPVNISGRPPPPVKSTETGKLRPQDVAEQDGSLRFFWLDYTEVNGSLCLFGKVK
NKNGSYASAFVKVDSILRKLYFLPREYRDMEDVYHEVDQMMSRLRVGMHKIKACTRKYAF
EMPGIPKEAEYLKLLYPYDKPALPMDTKGETFSHVFGTNTSLFEQFVLWKNIMGPCWLKI
EEADFAVNNASWCKFECQTSKPGLISPVPDNDPPTLTLISLAFRTQLNVKENKQEILVAS
ARVYENISLTETTPPEKLPCKTFTVMRPSSYPVNFEAEIRKQRGTYMLEKSEQMLLSKFL
ALFERMDPDVLMGHQLQEVDLSILLSRLKEKKTPGWHRLGRLKRGEWPKNNKGGGFHLVA
GRLVCDVANDMGKSLMKCQSWSLTEMCDLYLGSGRQDLDIDAALKTWATSKDGLVNFVTH
CDTDTYFIAALVLKLQMLSLTKVLTNIAGNSWARTLSGTRAERNEYILLHEFYKNKYICP
DKYSSKLQKAEEIAQATDKKKKDKYKGGLVFEPERGLYDRYVLVMDFNSLYPSIIQEYNI
CFTTVDRTSSAEKVPEVPSDAEQGILPRLIATLVGRRREVKKLMKDKRAPEQLALWDTKQ
LAFKLTANSMYGCLGYTQSRFYARPLAMLTTFKGREILRSTKELVESKQLRVIYGDTDSV
MINTNMDTISDALKVGEELKTAVNERYKLLEIDIDNVFRRLLLHAKKKYAAINMTDGKYD
KLEVKGLDMKRREYCALSKEASQRLLNEILSGDDQELVLNRVHDYLRELAGNMREYTIPV
QKYVIYTKLSKRPEEYPNKETMPPAQVALRELARGKTVRPNDVISYIVTGDSESSLPPAK
RSYTLQDIKPDSRLKPDIEFYLLKQIFPPIERLCAPIPGTDAVRLAECLGLDVRKYQINT
TTQNTEIFPLESQIPDSVRFESAARLTLTCRCKERSVFEGLAASIMCKPTGLFCSCGNPI
STLTIIAQLESQIRAQTSKYYEGWLVCDESTCGNRTRQISVYGHRCLGPGCLGRMAYEYS
EKQMYNQLLYFASLWDVDKARAAAKKDSIAALVEFNRVRFGTIKGVVDAYLKKCGRQWVE
MDALFKMKTDFKFSNLLGTVYRKGNLLFTPDGNCLISPVGNRVTVFDLVNNTSYTLPFAH
RTNIHQLDLTPRGNILLSVDEHGRAILTNLLRRVQIYNFSFKGRVSALKFSPSGRHFAVG
VGRRLQIWHTPETPEIDFAPFVLHRDLAGHFDEVQHIEWSSDSRFLLTASKDLTARVWSL
DPEDGFEPTTLSGHRQGVRAAFFSADQESIYTVSRDCALFRWEYVSKKDPDTEDVAEPRW
RIVKKDFFQQPATVKCAAFHAASNLLVVGFSNGLFGLYELPEFNTIHLLSISQSNIDVVS
INKTGEWLAFGSSKFGQLLVWEWQSESYILKQQGHLDSMNALAYSPDGQRIVTAADDGKI
KVWDVKSGFCLVTFTEHTSGVTACQFSKKGNVLFTSSLDGSVRAWDLIRYRNFRTFTAPS
RLSFSSLAVDPSGEVICAGSPDSFDIHVWSVQTGQLLDQLSGHEGPVSALAFAADGNHL-
-------------------------------------------------LTFWSVADAVQ
VAGIDGRRDISGGRKITDRTTAANAAGTKSFHCITYSADGSCILAAGNSKYICLYDVLTG
SLVKKYTVSVNTSLDGTQEYLNSRDLTEAGARGLIDETGEASDHEERIDRSLPGAKRGDA
GSRTTRPEVRVSCVDFSSTGRSFCAASTEGLLIYSLDTEFLFDPFDLDISITPASILSTV
EDDTYLKALVMAFRLNEAKLIRAVHEAIPPSDIAHVVRSVPTVYLPRLLRYVAHACEETP
HLEFNLLWIESLFSSHGRYLKDNAGSLGPELRAVQRALDDINENIKRLSQKNVHNLNYLL
AKPVLTGRKMVQISEVKGNSRDNRTAAHTHIKGLGLRPDGTAEVSGDGWVGQAAAREACG
VVVDLIKAKKMAGRAVLLAGGPGTGKTALALAVSQELGTKVPFCPIVGSEIYSAEVKKTE
ALMENFRRAIGLRVRETKEVYEGEVTELTPQEAENPLGGYGRTISHLIIGLKSAKGTKKL
RLDPSIYEAIQKERVTVGDVIYIEANTGACKRVGRSDAYATEFDLEAEEYVPVPKGEVHK
KKEIVQDVTLHDLDIANARPQGGQDVMSMMGQLMKPKKTEITDKLRQEINKVVNRYIDQG
VAELVPGVLFIDEVHMLDIECFTYLNRALESSISPIVILASNRGHTVIRGTDDISAAHGI
PPDLLARLLIIPTHPYSPDEIKTIIRLRAKTEGLNITDPALDKVAEHGSKVSLRYALQLL
TPASILARVNGRPGIEEADVTECEDLFLDSKRSAAIVNQDSEFVAKELRGLNLIAAHSHI
RGLGVDDSLQPRPASQGLVGQEKARKAAAVILQMVKEGKIAGRAVLIAGPPSTGKTAIAM
GMAQSLGPDVPFTMLAASEIFSMEMSKTEALTQAFRKSIGVRIKEESEIIEGEVVEIQID
RSVTGGNKQGKLTIKTTDMETIYDMGTKMIDSMTKERVMAGDIISIDKSSGKITKLGRSY
ARSRDYDAMGADVKFVQCPEGELQVRKEIVHTVSLHEIDVINSRSQGFLALFSGDTGEIR
SEVRDQINVKVAEWKEEGKAEIIPGVLFIDEVHMLDIECYSYINRALEAELAPIVIMASN
RGHSRIRGTTYNSPHGLPLDFLDRVVIVSTQHYSADEIRQILAIRAQEEEIDLSPDALAL
LTKIGQESNLRYASNIITTSHLLSQKRKAKEVSVDDVQRSYRLFYDPARSVKFVNQYEQR
FIGDQGNVNFTAAMEISMPRSDDDYDLVDKFSLEN--QNQDPNFGYKDFSSLPLKPDHAN
RPLWIDLKGTITLESFSPLAPQAQDFLTTIAEPLSRPTHLHEYRLTGNSLYAAVSVGLLP
QDIINFLDRLTKTPLPESIKSFIVEFTKSYGKIKVVLKHNRFFVESTDPEMLQMLLQDEV
IGSQRVQASITQQPKMGPGTRDAAGVRAGKRAEDDILLAIRDDDDDEQAQVHSFEIPNEA
VESVKARCQAMGCPALEEYDFRNDEINPTLDIDLKPAARIRSYQEKSLSKMFGNGRAKSG
IIVLPCGAGKTLVGITAACTIKKGTIILCTSSMSVVQWRNEFLRWSNIDPGDIAVFTSDN
KEKFRRSTGIIVSTYSMVSQTRARSHDAQKMMDWIQSREWGLMILDEVHVVPAIMFRKVT
SAIATQSKLGLTATLLREDDKIKDLNFLIGPKLYEANWMELAEQGHIAKVQCAEVWCPMT
TEFYTEYMREKSRKAALLYTMNPRKFQACQFLIDYHEKRGDKVIVFSDNVYALEKYALKL
KKAYIYGGTPQNERMRILENFQHNEQVNTIFLSKIGDTSLDLPEATCLIQISSHYGSRRQ
EAQRLGRILRAKRRNDEGFNAFFYSLVSKDTDEMFYSSKRQAFLVDQGYAFKVITHLQGI
ENLEGLAYATPAERRELLQEVMLQNESSADVENDDLFSERSSKPGVKRSAATLSGLAGGE
DMAYIEYNKSRNKQLK-HHPLFRKLERERQRRMAINIRRDVSDPFYRYKMEPLQSKIEGK
GNGIKTVIVNLNSVAGSLSRPPAYVIKYFGFELGAQANAKPTDDRWIINGAHDSRKLQDY
LDGFITKFVLCKKCKNPETDVIIKDEKIILDCKACGQRSDVDSRLKLSTFILRNNTGKGK
KDKKKTRREKE-AGSDDETRRINTAAQGIEIEDDNWNVDVSEEAVKARAKELPDDLKPTA
YDELGSWVLDTISVEDVEIYLKAKELGIETKHKTLAVLAQTIFDEKIAKQVDGRAPLLKK
MITSERHEKAFLGGTERFLGKEHPELISQVPAVLLGYYQNDLVSEETLKAWCSKASKKYV
DIQTSRKVRKAAEPFLQWLESAESEEESEHHHRSTTKTTHKPYKSGHASKRALKDQAKGV
KTPHQQLMSKLDRRNQARQKQQNKQQERAQAISIFSGQNGAPRHVAIVPLSIDIDTTAII
KALNESVDVTSPDTISRVRIDRFRQNLQYIPAKYDLMSALDACRMADFVVLAISAHLEVE
EQGELLLRSIEGQGVSNVIAVVQGLDKIPPKKRPQVAGSLKSFLNHFYPSIDKVLSIDSR
QECSNAIRSLCTATPKGIRWRDDRSWMLIEDVKWPDDVVLTGVVRGKGLKADRLVHVPGW
GDFQIDSITAAPLPTAAPLLDSPSADRDDLATVAPEEIEMDDESMPTDRKGSDDDDPAKP
KRLPKGTSEYQSHWFLDDVSDSGSDVMDDSGAPEDSEYPQSEMFLDPSPEDEAQQLEEYA
SAKDDLEFPDEIELHPNVLARERLARYRGMKSLKTSPWNTAEDRPEDWRRLLQFGDYKGS
KNRILREALVGVNPGTRVDVHLRVPALLRNRPQPLSLFSLLRHEHKHTVVNINMHLNAAV
EEPIKSKQELIVQYGPRRLIVNPVFSSADNTPNNVHKFDRFLHPGRSAVATWIGPLTWGS
VPVLVFKSKFSTELIGTGTVVAPDPTRVVAKRAIITGHPYKIHKRVVTVRYMFFNAEDVN
WFKALQLWTRRGRSGFIKESLGTHGYFKCTFDGKINPQDSVGISLYKRVFPRKARALEEM
QVDQGDIDESLYSRQLYVLGHEAMKRMGSSNVLVVGLKGLGVEIAKNIALAGVKSLTLYD
PAPVAISDLSSQFFLQPQDVGKPRAEVTAPRVAELNSYVPVTIHESLNLEQLKRYQAIVL
TLTPLKEQLVIADFCHKNGIYLTIADTFGLFGYLFNDFGKNFTVGDSTGEDPVGGIVADI
SEDGLVSALDETRHGLEDGDFVTFTEVKGMEGLNNSAPRKVTVKGPYSFTIGDVSGLGTY
QGGGLFTQVKMPKFIDFEPLSEQIKKPEFLISDFAKFDRPQQLHIGVQALHKFAET-GHF
PRPHHESDAQELLQIANGLKVELDEKLLKELSYQALGDLNPLAAFFGGIVAQEVLKAVSG
KFGPVHQWLYFDSLESLPTSVTSEETCKPLGTRYDGQIAVFGKEFQDKIANLTQFLVGAG
AIGCETLKNWAMMGLGTGPKGKIYVTDMDQIEKSNLNRQFLFRSKDVGKLKSECASAAAV
AMNPELEGKIVTLKDRVGPDTEHIFNEEFWEGLDGVTNALDNVEARTYVDRRCVFFRKPL
LESGTLGTKGNTQVVLPRITESYSSSQDPPEKSFPMCTLKSFPNRIEHTIAWARDLFQTY
FVGPPEAVNMYLSQPNYIEQTLKQAGNEKQTLEHLRDFLTEKPANFDDCIVWARNQFEAQ
YNNAIQQLLYNFPRDSTTSTGQPFWSGPKRAPTPLKFDSTNPTHLGFIIAGANLHAYNYG
IKPVDKGYYRKIVDNMIIPEFTPKSGVKIQASDNDPDPNAFDDNDEIKRLVEILPSPKSL
EGFRLNPVEFEKDDDTNHHIDFITAASNLRAENYEITPADRHKTKFIAGKIIPAIATTTA
LVTGLVALELLKIIDGKDDIEQYKNGFVNLALPFFGFSEPIASPKTKYQGKQGQIWDRFE
VDDIPLQDFLKHFSDLGLEISMVSSGVSLLYASFYGPSKVKDRLPMKMSELVEHISKKPI
PDHQKNVIFEVTAEDQTEQDVEIPYVMVKR??????????????????????????????
????????????????????????????????????????????????????????????
????????????????????????????????????????????????????????????
????????????????????????????????????????????????????????????
??????????????
[22] Tx229533
MSLNIPNAPNAGLFKQGYNNYDSEDGAVLRNIDACRAIASTVQTSLGPYGRNKVVINHLQ
KMILTSDAATILRELEVVHPAAKLLVMASQQQEAEMGDATNLVIVLAGELLRKAEDLLRM
GLKTSDIVIGYEKAQKFALETLEELSVDKVEHMRDQEELSKAISTVIASKQNGNEAFLAD
LVAEAVLTVLPKNPANFNVDNIRVVKIMGGSLEQSKVVKGMVFPKEPDGSIKKASHAKVG
VFTCPIDAGQTETKGTVLLHNAKEMMDFTKGEESQLETSIKELYDSGLRVVICGERVGDL
AMHYLNRFGILCIRILSKFELRRVCRVVGATPLARLGAPMPDEMGSIDVVETLEIGGDRV
TVFRQEDEVTRTATLVLRGATQNHLDDIERAVDDGVNVVKAITRDPRLVPGAGATEVELV
ERIQAYGEKTPGLSQYAIKKFGEAFEVVPRTIAESAGLDATEVLSRLYAAHANDRWDTGI
DIENDNTGLLDAKDEGILDLLISKQWAIKLATEAARTVLSVDQIIVARQAGGPKPPAPNP
NWDEDMSIEELDVLVRSFYEGRGEQQFKEDPDAWLMVDKILSDAQYPQTKYLGLQVLDHV
IMTRWKVLPREQCQGIRNFIVQFIIQCSSTEESLRQQKTLLNKLNLVLVSVLKQEWPHNW
PTFINEIIQSCHSNLAICENNMIILRLLSEEVFDYSAEQMTSTKTRNLKQTMCAEFSQIF
NLCQEVLNTATQPSLIKATLETLLRFCNWIPLGYIFETPLIDTLRTRFLSTPEFRNVTMQ
CLTEIGGLQTGQSYDEELVKMFTETLTTIANIIPVSLDLKSTYPSSNSRDQEFIQNLALF
LCNFFGMHLNLVEKLPNRDFLIHGHYYLIRISQIDDREIFKITLDYWLKLVQELYEEMQA
LPITDLNPLMAVAGNPTMLNNYPLRKHKYNEVLSNLRVVMIEKMVRPEEVLIVENDEGEI
VREFVKESDTVQLYKTIRECLVYLTHLDVVDTENIMTEKLARQVDGSEWSWHNCNVLCWA
IGSISLAMNEETEKRFLVTVIKDLLGLTEMKRGKDNKAVVASNIMYIVGQYPRFLKAHWK
FLKTVVNKLFEFMHESHEGVQDMACDTFIKIARQCRRHFVALQPSEQEPFIEEIVRNMGK
ITCDLTPQQVHTFYEACGYMVAAQGNKHQQERLLSDLMAIPNAAWDEIIKQATVNPSILQ
DAETIKVIGNIMKTNVSACSSVGSYFYPQIGRIYHDMLQMYNATSTLISEAVARDGELAT
KMPKVRGLRTIKKEILKLIEVYVDKAEDLQAVRAQMVPPLLDSVLVDYNRNVAGARDAEV
LKACSTIITKLSALMEDQVPTIMQNVFECTLEMINKDFSEFPEHRVEFFNLLRAINLHCF
PALLKLDNNQFKFVIDSCSWAFKHDNRDVEAAGLNMALELINNIAKTDVQTANAFFQRFF
ITILQDVFFVVTDNDHKAGFKTQSMLLMKLFYYITQPKIQGPIYSPDQAQAGTDNREFVA
NFVANLLQNAFRNLQTNQIQSFVEGLFTLNTQYDKFRLNLRDFLVSLKEFAGDNAELFVV
EKEQQEQEAKNADMERRQKVGGLLKPSELDKPDMAPESERFLRCCADVANALIEDHEATR
DINLNSLRNKLAKKHKLMNIPPLTAIIASIPEHYKKYILPKLIAKPIRTSSGIAVVAVMC
KPHRCPHIAYTGNICVYCPGGPDSDFEYSTQSYTGYEPTSMRAIRARYDPFEQARGRVDQ
LKSLGHSVDKVEYIIMGGTFMSLSESYREEFIAQLHNALSGYQTTNVDEAVEAGEMSNVK
CVGITIETRPDYCLQPHLSDMLRYGCTRLEVGVQSLYEDVARDSNRGHTVAAVAETFCLA
KDAGYKVVSHMMPDLPNVGMERDIDQFREYFENPAFRTDGLKIYPTLVIRGTGLYELWRT
GRYQNYTPNGLIDLVARIMALIPPWTRIYRVQRDIPMPLVTSGVENGNLRELALARMKDF
GTTCRDVRTREVGVNEIKNKIRPNQIELVRRDYVANGGWETFLAYEDPKQDILVALLRLR
KCTEKYTYREELIGQPTSMVRELHVYGTAVPVHARDPRKFQHQGFGTLLMEEAERIAIEE
HGSDKISVISGVGVRSYYKKLGFWLDGPYMSKWLNSRVVKDANGGERYEYAEVDPVYDSD
DSDAQPVNTIGDIPLSFYDSYPHIGYDINGKKIMRPATGEALDALLDSIEIPKGWTGLTD
PETGKPLDLTQDQLELLKRLQMNEVPNEGYDPYPDMVPYFTNIEEKMPLSAAPEPKRRFV
PSKHEAKRVAKLVRAIKEGRILPYKPPEEEESYYDVWANEQDPHVMNIPAPKLAPPGYDL
SYNPPPEYLPTEEEKEAWKNQDPEEREKEYLPAKFDSLRKVPGYGEFVKERFDRCLDLYL
APRIRKNRLNIDPNSLLPKLPRPEDLKPFPTLNQTIFRGHDGRVRSVAFSPDGEFVASGG
DDGTVRVWALNGHQEWMAKLEEPVNMVRWRPNKETFILAAAAGEDLFFMIPSVASDAVEK
ASREVLDVATNKEPPAKWSRPGAKLEAAGVLLMATVRSAIKVINWHKRGEYICTVSPTGQ
RSSVAIHAISKHLSQLPFRKLPGLAQTAQFHPSRPLFFVATQRMIRCYDLQREELVKVVQ
PGARWISSFDVHPGGDNLIVGSYDRRLLWHDLDLSARPYKTMRFHPEAIRAVKFHRTLPL
FADASDDGTLQIFHGKVVSDLMENATIVPVKMLRGHKVISKLGVLDVDWHPKHPWCLSAG
ADGTCRLWTSATVGYIAPEFTGKSEQKKTVKSLIWAAGYVPEPQIDEQIEWFYENLGIDD
VYFELESPDVISSHITSLYAAKVASFAREDKQEEIRLDMEANDHAIYIDTSVAGPRYEER
LEAKYIDHPSKYRVETFRSSKATLRCYFVYQCRFATPTDPKETNLELIADHGFLQKATVN
TKQIYQDIIELAVNRAGPVIEVFDIEGTDEKRMVLAFRSRTAQGLFSALSDLYHYYGVTS
TRKYLEQFSNGITVMSVYLRPASQF-SWDESIDQISKEVSLLYCLPHNKFHNLFLDGQLS
LQESVYAHSAWVFVQHFLNRLGPEYASLAELLDIKNNAQQALLSNLKRRLRSETFTPDYI
YEIIQNYPGLVRALYASFANVHLVKDQVSSSLSVEVLSDDALKDKISKNVNNEHDEMVLT
AFRVFNNAVLKTNYFTPTKVALSFRLDPSFLPDVEYPKPLYGMFLVISSESRGFHLRFKD
ISRGGIRIVKSRNKEAYGINARSLFDENYGLASTQQRKNKDIPEGGSKGVILLDPKQQAR
EAFEKYIDSILDLLLPAGIKNPIVDLYGKEEILFLGPDENTAELVDWATEHARSRGAPWW
KSFFTGKSPKLGGIPHDTYGMTTLSVREYVKGIYRKLELDPSTIRKMQTGGPDGDLGSNE
IKLGNEKYTAIVDGSGVLVDPKGLDREELLRLAHGRKMIIEYDVSKLSAEGYRVLCEDVN
LTLPSGEVVNNGTSFRNTFHLRDAVDVFVPCGGRPASIDLISVNRLIKDGKSVVPYLVEG
ANLFITQEAKLRLEAAGCILYKDASANKGGVTSSSLEVLASLSFDDEGFVQNMCHDAGQA
PQFYQDYVKQVQLKIQENARLEFEAIWREHEQTGTPRSILSDKLSVAITDLDEKLQHSDL
WDNEKIRRSILEDALPRLLLEKIGLDTLIARIPDSYLRSIFGSYLASRFVYEFGSSPSQF
AFFDFMSKRMAQNREQDKEATVYIGNIDERATSAMVYEIMLQMGPIHNIHMPRDRVTQTH
QGFGFVEFRTPTDAEYAANVMNGIKLYGKSLRVNKASADKRAAEVGAELFIGNLDSMVDE
KILYDTFSRFGPLLSLPKVAREESGASKFGFVSFADFESSDAAIDTLHGQYILSKEVSVQ
YAFKKDGKGERHGDQAERSLAAEAKKRNIVGVSASELRFGQPVHETHPHILKAGEITQGI
TAQEYADRRAALAHSMTDGSVAVLHAASLQYKSGAVFHAYRQESNFLYLTGWMEGDAIAV
IQKGPGDYIFHMFVKPKNAREEQWNGYRNGVDAARDIFNADEAHSIYEAEHLLPKVLDRA
KLIYADSPPKGGWLWRLISGPLYSVMNKLRVVKSEAEVANMRLAGQISGRVITDAMRQPW
KREKDLHWFLDYNFAANGCEGPAYIPVVAGGERANCIHYTVNNSTFDEDEFILIDAGGEY
GTYITDISRTWPASGRFTPAQRDLYQAVLNVQRSSVSLCRENSKLSLEDIHNVTARGLVD
QLRAIGFEVTMANIDQLFPHHVGHYIGLDVHDCPGYSRRETLRRGHCVTIEPGVYVPHDD
RWPAAFRGMGVRIEDSVCVDHDSPYILSTEAVKEVDDIEALRMSIDFPKEEEVVLQRWRE
IDAFLRQVELSEGRPRYTFYDGPPFATGLPHYGHLLTSTIKDVIPRYWSMKGFHVERRFG
WDTHGLPIEHEIDKKLGISGKAAVMELGIAKYNEECRSIVMRYAKEWRVTVERLGRWIDF
DNDYKTMDPSFMESEWWVFKQLFDKDQVYQGHRVMPYSTVLTTALSNFEANQNYQDVTDP
AVVVTFPLVDDPDVNLLAWTTTPWTLPSHLGLAAHPDFEYVKILDEKSGKIYILLEKLLG
TLYKDPKKAKFKIVEKILGKDMLGWKYTPPFNYFYDEFKDVAFKVLNATYVTDDSGVGIV
HQAPAFGEDDYNVAVAAGIVTENRSPPDPVNDTGHFTDRVSDFKGMHVKEADKHIIKYLK
NAGRIANESQLKHSYPMCPRSDTPLIYRAVPSWFIRIPDIIPDMLKNIEETRWVPSFVKE
KRFASWIANARDWNVSRNRYWGTPIPLWVSEDLEERVCVGSVQELRDLSGYEDLSDLHRD
KVDHITIPSKMGKGQLKRIEEVFDCWFESGSMPYASQHYPFENVEKFEQSFPGNFIAEGL
DQTRGWFYTLTVLGTHLFGKSPFKNCVVNGIVLAEDGKKMSKRLKNYPDPSIIMSKYGSD
ALRLYLINSPVVRAEPLRFKESGVKEVVQKVLLPLWNSYKFFEGQVALLKKVENVDFVWD
PKLEATNVMDRWILASCQSLLAFVNQEMEAYRLYTVVPRLLGLIDNTTNWYIRFNRKRLK
GENGLDDTLHALNALFEVLFTLCRGLAPFTPFLTDNIYLKLLPHIPKELQGDDFRSVHFL
PFPDVRQELFDEEVERRVGRMQRVIELARVSRERRTIGLKQPLKTLVVLHSDPQYLEDVK
SLKNYISEELNVQDLVLSSDESKYNVQYSVTADWPVLGKKLKKDMARVKKGLPLLTSDQV
KGYLQDKHIDVDGIRLEEGDLVVRRGVKEDDSSKNFETNTDSEVLTILDTEIHPELVAEG
LGREIINRVQRLRKKAGLVPTDDIKMEYRVVADVGLSGAFKSQTPAFEKALRRPLEEASA
TEGLIAEEEQEVQQATFILRLLKLSNPEMDESFIGKSGGEIFHEMMLRHDVKHIFGYPGG
AILPVFDAIYNSKHFDFILPRHEQGAGHMAQGYARATGKPGVVLVTSGPGATNVITPMQD
ALSDGTPIVVFTGQVVTSAIGSDAFQECDTVGISRSACKWNCMVTSIAELPRRINEAFEI
ATSGRPGPVLIDLPKDITAGILRKAIPTQTRLPSSMASQTAQVMEKQLNASLSRAADLIK
IAKQPIIYAGQGIIQSEGGTELLRELADKCSIPVTTTLQGLGAFDERDEKSLQMLGMHGM
AYANMSMQEADLIIALGARFDDRVVLNTSKFAPNAKAAAAEKRGGIIHFDILPKNINKVI
QATEAIEGDVATNLKMLMPMLTPTQRSGWFNKISEWKAKWPLSYEHSDASGLIKPQTLIE
ELSDLTSKIDKKTIISTGVGQHQMWVAQHYLWREPRSFVTSGGLGTMGFGLPSAIGIAVA
KPDALVIDIDGDASFNMTLTELSTAAQFNIGVKVIILNNEEQGMVTQWQNLFYEDRYAHT
HQKNPDFIKLADAMGVQARKVTKPDDVRASLEWLINTDGPALLEVVTDKKVPLLPMVPAG
AGLHEFLVYDKEKDKARARHGFEDHYQSEDNWYMYYTDKRHETTGKPKPPQELQDWRQRD
RLKTVSAALAVCLNIGVEPPDQLKTNPGAKLEAWTDPTVPIQKALENIGKALQAQYETLA
IRARYKQYLDPSVEETKKFCISLRRNAKEERVLLHYNGHGVPKPTASGEIWVFNKNYTQY
IPVSLYDLQHWLQAPTIFVWDCSEAGNILNNYHRFVEKHEEEEDEAAEDTKTNFRPYIHL
AACAVKENLPTNPLLPADLFTACLTTPIEMALWFFVLQNPLKTKVSPERKKLPGRLQERR
TPLGELNWIFTAITDSIAWTTLPRDLFRKFFRQDLMVAALFRNFLLAQRVMTVYGCHPQS
YPKLPDTHQHPLWETWDLAVDMALSQLPALEKKESEGDYEYQNSSFFTEQLTAFDVYLTR
GAMAQKSPDQLPVVLQVLLSQQHRVRALILLGRFLDLGPWSVQLALSIGIFPYVLKLLQS
AAAELKPVMVFIWARLIAVDLSCQQDLIKDSGYSYFAQILKPSEGLVVDSDEHKAMCAFI
LAMLCKDYKNGQMVCNQTDIMTYCLTHLQNENPLLRQWACLCISQLWQDLPEAKWRGIRE
NAYVKLAYLVRDPC----------------------------------------------
--------------------FAAYEQLVEEKEYLKPMAHGLSHNTVYMALWKLALVLSVD
PHPEVQREATIVVDYVHHALLSSKVGAQTQLVMAEIQKRATMPLPSPGRRTASLLFPSLV
INELYNVAHEPYAFKERKPPTLPLKSRFLEWSIEYFREPQMKPSEADEPGSTEYNERLWR
RARNETIFRETQPLKQQAGSHKWNNQLGIVNNGAQPAKMTFHQFEDHLAVADEGNTVYVW
DWKKQGRLSRFSNGNPEGSKISDMKFINEDDQAMLLTGSSDGVIRVYRNYESDRAIELAS
SWRALTHMVPSNVNSGMVFDWQQVTGRVLVAGDVRVIRVWYAAYETCVMDIPARSGSCVT
SLTSDQMTGNMFVAGFGDGAVRVFDTRNRPQESMVRKWKDERQWVKSVHMQRGGQRELVS
ASRNGKVKIWDIRMDKPLHSFQTTRDTLRTASTHEHLPVFAVGTHTVKVFNLDLSSVSSS
SAISATAFHPPQYKYKNMLQQLSDRTIDEATIDLDDLSTWESQLRLVDSIEMNTKHYVEI
FSRAVDEVVPPASADTTFKDDVLDVLMARRQARNRELDEADDKFPAELTRRYTLVFKPRS
PAKALAVRQVRGDHLGHLITVRAIATRVSDVKPIVQVSAYTCDRCGCEIFQPITDKQYGP
LTMCPSEDCKQNQAKGQLNPSSRASKFLPFQEVKVQEMAEQVPIGQIPRSLTVFCYGTLV
RQINPGDVVDISGIFLPTPYTGFKAMKAGLLTDTYLEAHHVLQHKKAYSEMIVDPTLVRR
IEKYRQTGQVYELLAKSIAPEIFGHLDVKKALLLLLIGGVTKEMGDGMKIRGDINICLMG
DPGVAKSQLLKYISKVAPRGVYTSGRGSSGVGLTAAVMRDPVTDEMVLEGGALVLADNGI
CCIDEFDKMDETDRTAIHEVMEQQTISISKAGISTTLNARTSILAAANPVYGRYNPRISP
VENINLPAALLSRFDILFLLLDTPTRETDEQLAKHVTFVHMNSRHPDIDNVVFSPHEVRS
YIAQARTYRPVVPANVSEYMIKTYVRMRDQQQRAEKKGKQFTHTTPRTLLGVVRLAQALA
RLRFSNEVVQDDVDEALRLVEASKESLNNELDGRRNMKPTDRIYNLVKNLAETGQIELSM
SKVRDRVLAR-FTLDQWQDALHEHTSLNVWQTTGNGARLVFVVVSLTSAEERRQHQELHK
KFVKKKGSKTGKLTPMEIQFLEIKRKHMDTVLIVEVGYKFRFFGDDARIAAKELSIVCIP
GKRFASASIPVHRLPVHAKRLVAAGHKVGVVRQIETAALKKAGDNRNTPFVRKLTNLYTK
GTYIDENGELSSGGYLLCITESKKVNVGIIAVQPATGDIIYDHFEDGFMRSEIETRLLHI
SPCEFLIVGDLTKGTDKLVHLSGDRSRVERVPKEKAADSHVTQFYADLKLPEPVTICLSA
MINHLQEYGLEHIFDLTKYFQSFSTRSHMLINGTTLESLEVYRNSTDHSEKGSLFWALDK
TLTRPGQRLLRKWVGRPLLDQELLEARLNAVEELLNKQSTPVSQLESLLANTTDLERSLI
RIYYGKCTRPELLSVLQALQRVASYYSTIKAPSDAPFSSPLLSEAICSLPQILDTVVSYL
ERINLVAARKDDKYGFFRDEFQTEDMQDHQLGIAHVEHELDGHRAVAAEKIKKKMVDYVA
GIEFLIEVPNADIKHVPASWAKISGTKKLSRFHTPEVLRFITERDQHREALAAACDKAFK
DLLASIASDYQPLRDAVSALATLDCALSLSKVAAQPGYSRPSFLPSPTISITNGRHAIAE
HTEGGYIPFSTTLAHPSPLAHLITGPNMGGKSSFVRALALIVLLSQVGSYVPADSLSLTL
CDAIHTRTGARDNLFAGESTFMVEVSETARILRSAGPRSLVILDELGRGTSTHDGAAIAQ
AVLQHVVTERCLTLFITHYQNLARVAEGLVKNVHMKFKAEKEEEVTFLYEVGEGVAHRSY
GLNVARLARIPKKVIDVAALKSSQIEQEMKMRRLRGVSEVMDMATFRRFRPDDVNKFSKC
NLDPFTETYELNFYLQYHAKWPSLFQVCEDMDGNIVGYIMGKVESSPLPWHAHITALTVA
PEARRSGIAKILTDQLEVAADAENAWFVDLFVRSSNHRAITLYKNLGYSVFRVVKDYYGS
SEDAFDMRKPMKRDKDHHIRDDGENHLVNPEDVWEDPEGDSAQKELFAAWALFISIMLLI
VAFFTSYMLQMKKVTAIHETVISIFAGMVVGLVLMIFGGDSIRTMISFDYQIFFNLLLPP
IILSSGYELHQANFFRNIGTILTFAFAGTFLSAVVIGFILYLFTLIPGSLEMSFVDAISV
GATLSATDPVTILAIFNAYKVDPKLYTIIFGESILNDAIAIVIFETAQKYKKGGLSIISF
FEGTGIFLLVFFCSLFIGFLVGVATALLLKFTYLRRTPKIESCLMVLIPYATYFFSHGLH
MSGIVSLLFCGITLKHYAYFNMSRRTQLTTKFIFQILSQLSENFIFIYLGLALFTDNHLQ
FQPPLIIVTILAVCAARWVAVFPLSKAINWFIRYRAGRGDELPYNYQAMLYWAGLRGAVG
VALAALLTGENSPALRATVLVVVVLTVIIFGGTTARMLEILGIRTGVVEEVDSDDEFDTK
VRIDSDLPPQLWTSEASVFHHLDEDFIKPRLLLQGDSSHRARLAELKALRASGKYKVDVD
DLYDEVDEDGYKKVVRERLNQDDFVVDDNGEGYADDGREDWDRDSAAKKSRQEEDASDRD
ISEYFRTQPKPKVKTKALSDLLGEVDSNIPEPVRKARALSPAPSSPAAKVAQRDDMMEVA
HTGAIATTVNLTSRPIKPVKPAEVGKIDHKDAIEEDGSLNFFWTDYTELNGSLFLFGKVL
NKTKSYVSCFVKVDNILRKLYFLPREHREMMQVYDEIDTMMTKMNVGMYKIKACTRKYAF
ELRDVPKEAQYMKLLYPYNKPEIDPNRPGETYSHVFGSNTSLFEQFVLWKNIMGPCWLKI
EDADFKLKNASHCKLEVVADHPNMVSVLSENDAPPLTLMSVSLRTAFNEKDNKQEILSIS
ARIYEKVSLADTTPAEKLPCRTFTVIRPQSFPLGFDQLAKKRRGLIVLKKQEADILAFFL
AQVDVADPDVILGHQLEGVDYSVLLNRLHEKKIPGWSRLGRLRRTQWPASGKTGNVQILS
GRLMCDLANDAGKSVMKCQSWSLTEMCSLYLSGRRREFDNEVALKTWAKEKQGLLDYITH
MEADTHYIAALALGVQMLPLTKVLTNLAGNSWARTLTGTRAERNEYILLHEFYRNKYICP
DKQTFRSRQRAEEAQTAEGKKKDKYKGGLVFEPEKGLYDKFVLVMDFNSLYPSIIQEFNI
CFTTVDRPDTKDEVPEVPTNQDQGILPRLIATLVSRRRQVKSLMKDKKAPEELATWDIKQ
LALKLTANSMYGCLGYTKSRFYARPLAVLTTFKGREILRSTKELAESNSLQVIYGDTDSV
MINANVDNVADAFKVGNEFKKAVNEQYKLLEIDIDNVFRRILLQAKKKYAAINLVDGKFE
KMEIKGLDMKRREYCALSKEISQHLLNEILSGDDTEVSIARIHEYLNEIAGKMREQSIPV
QKYIIHTQLGKAPQDYPDSNSMPQVQVALREMAKGKTVRKGDVIAYVITGDSNSSEPAPK
RAYTPGDLKADSSLLPDVEWYIGKQIFPPVERLCANIVGTSTSQLAEQLGLDIKRYSSFQ
TQNDLEIHPLDSQIPDEVRFGDCTRLSLRCKCKALSTFEGLAATPRVSQSGILCSCGTLV
STLSVVAQMEHAIRTQTSRYYEGWLICDDTQCGNRTRQMSVYGSRCLGPDCLGRMRYEYT
EKAIYTQLLYFASLWDVDKAKTKADRENILALAEHNRVRFGNIKGVVDKYLDKCGRQWVA
MDTLFTMKTDFKFSNLLGTVYCQGNLLYSPDGTHLFSPVGNRVTVFNLVENKSYTLPFAH
RKNIARIGLTPRGNLLLSIDEDGHAILTNVPRRISIYHFSFRSSVTSLSFSPSGRHFAVG
LGRRIEVWHVPSTPELEFAPFVRYHSHTGHFDTVTNIEWSSDSRFFLTTSKDLTARIWSL
TPEEGFTPTVLSGHKQAVIGAWFSENQETIYTISKDGAVFDWQYVKPIDEDKDDDEDMRW
RIVQRHYFMQGAHVRCASFHPETNLLVAGFSNGLFGLYEMPDFNMIHKLSISQNDIDFVT
INKSGEWLAFGASKLGQLLVWEWQSESYILKQQGHFDAMNSLVYSPDGQRIITCADDGKI
KVWDIQSGFCIVTFTEHTSGVTACEFAKKGNVLFTSSLDGSIRAWDLIRYRNFRTFTAPT
RLSFSCMAVDPSGEVVAAGSLDSFDIHIWSVQTGQLLDQLSGHEGPVSSLAFTPNGNSLI
SGSWDRTARIWSIFSRTQTSEPLQLQADVLDIAVRPDSLQLAISTLDGQLTFWSVTDAEQ
TSGVDGRRDVSGGRKLTDRRTAANMAGTKSFNTIRYSTDGSCLLAGGNSKYICLYSVTTM
VLLKKFTVSVNLSLSGTQEFLNSKLLTEAGPAGELDDQ-EASDREDRVDSTLPGSKRGDP
SARKKVPEVRVTGIGFSPAGTAFCAASTEGLLIYSLDQDIQFDPFDLNMEITPASTLAVL
EEQDYLKALVMAFRLNEAGLIKRVFQAIPSHEIPLVVADLPTIYVSRLLRFVAAQTEESP
HIEFCLVWIKAIVDKHGAWLSANRAKADIELRVVARAVAKMRDEIRRLADENVYMVDYLL
GQAQEKTEK---------------------------------------------------
----------MAGRGVLLAGGPGTGKTALALAISQELGTKIPFCPIVGSEIYSAEVKKTE
MLMENFRRAIGLKVRETKEVYEGEVTELTPEEAENPLGGYGKTISTLLIGLKSAKGQKKL
RLDPSIYEAIQKERVTVGDVIYIEANTGACKRVGRSDAYATEFDLEAEEYVPIPKGEVHK
KKEIVQDVSLHDLDVANSRPQGGQDIMSMMGQLMKPKMTEITDKLRGEINKVVSKYIDQG
VAELVPGVLFIDEAHMLDVECFTYLNRALESPIAPIVVLASNRGMCTIRGTDDIVAAHGI
PSDFLARMLIIPTTPYEADEIKRIVRIRSTTEGVSVSDAAIDKISEHGVRISLRYCLQLL
TPASILAKANGRSQIDVQDVAECEDLFLDASRSAALLSSEAGYVSKDLRGLNLIAAHSHI
RGLGVDTTLEPRASSQGLVGQEKARKAAAVMLQMIKEGKIAGRAVLIAGPPSTGKTAIAM
GMAQSLGPDVPFTTLASSEIFSLEMSKTEALTQAFRKSIGVRIKEESEIMEGEVVEIQID
RSVTGSAKQGKLTIKTTDMEAVYDMGSKMIDAMTKERVMAGDIISIDKSSGKITKLGRSY
ARSRDYDAMGVDTKFLQCPDGELQKRKEVVHTVTLHEIDVINSRTQGFLALFSGDTGEIR
SEIRDQINTKVGEWKEEGKAEIVPGVLFIDEVHMLDIECFSYINRALEDDLAPVVIMASN
RGNSRIRGTDYRSPHGLPLDFLDRVAIINTHSYTPEEIKQIISIRAQEEEVDVHPDALAL
LTKIGQEAGLRYASNLITTSQLVSAKRKAKQVEVSDVQRSFQLFYDPARSIKFVAESEKR
LIGNTGAVDFSVKMDLSMPRSNEEVDNIDIFSLDQIRDPLPHIFGDRDFSYLVLKKDHQN
RPLWIDQKGRIILESFNPLAEQAQDFLITISEPLSRPTFMHEYALTTHSLYAAVSVGLSP
EDIINTLDRFLKTPLPDEIRNFITSCTQSYGKVKLVLKNTKYYVESPDPNMLQTLLKNPR
IGPLRVQGTITTSPKIGPGTQNAAGAKGQPVQEGEVFATLNEEDDEDQEVTHSFEIADKD
VETVQKECLNLGYPVLEEYDFRRDEANANLDIDLKPGTQIRPYQEKSLSKMFGNGRAKSG
LIVLPCGAGKTLVGITAACTIKKGVIVLCTSSMSVVQWRNEFLKWSNINPDDIVAFTSDS
KNNFTGSTGIIVTTYAMVTQSRARSYDAEKMMKFLTGREWGLMLLDEVHVVPANIFRKVT
SSIKTHSKLGLTATLLREDDKISDLNFLIGPKLFEANWMELSKQGHIARVQCAEVWCPMP
TEFYDQYLKAPSRKKGLLYIMNPRKFQACQYLINYHESRGDKIIVFSDNVYALKAYALKL
QKAFIYGGTGQAERLQVLENFQHNPNVNTLFLSKIGDTSLDLPEATCLIQISSHYGSRRQ
EAQRLGRILRAKRRNDEGFNAFFYSLVSKDTQEMYFSSKRQAFLVDQGYAFKVITQLANI
EKTPGLAFADVSERRELLQKVLVENESMEEDDPDDMFHQGTMKKGARRTAGTLGELSGGQ
DMAYIEQNKKMSAKRKASNAFFKKIGRENARRMAVNVRRDVSDAFYRYKMERLQTKIEGK
GNGIKTVVVNLSSVAASLARPGSYVIKYFGFELGAQTNIDPKDDRWIINGAHDAPKLQDH
LDGFINKFVLCKKCKNPETDVVIKDDHITLDCKACGKISDVDLRLKLSGFILKNQPKKGK
KDKRRAAKNGNAAGSDDEFQKVQAEAAAAEVKEHEWAVDMSEEAVKARQASLPGEFKPTI
YDELGDWIQSQIDVESIDIYVKAKELGIEGKHRTVLVLVQTIFDKNIVAQISKRASMLKQ
FVTSERHERALLGGTERLVGADHPEMFQSIVKILQLYYHHDLISEEVVTKWGSKASKKYT
DISTSKKVRKAAEPFLTWLAEADSEEESSHSHRPTTKVTHKSFKSRAASKHELRDRAKGV
KTPHQQVMSKFDRRNQAKQARLNKHKEQVKDTLVFAGKDGAPRHVALIPLCAGTDLNATI
KQLNSSVDIEDDGGNYRVTVDRFKQKLQYIPIDRDLNACLDAARVADFVIVVLSASVEVD
GLGELILRSVESQGMSTLFTVVEGLDKVPAKQRQSVLGSLRSFITHFHPEQEKLYSIENR
QECANLMRSLCNTTPKGIRWRDDRSWMLAEDIKFAEPTVITGIVRGKGLKADRLVQVGDW
GTFQIEKIESAPLPKQAGVLDEPSADRDELVELAPEEVMMVAMEADSEKKGTDEEAAKIK
KRVPKGTSNYQSAWYLEDVSDSESDMEDYQARPEDSEYPQSEMMIEPDEEEDLKQLEQYA
GEEDDMEFPDEIELHPGVLARERLARYRGLKSLRTSRWEESEDRPEDWRRLLQVPNYQSS
KSQATREALVGVEPGTRVHIYIKISPTQEKPKKPLTLFSLLRHENKKTAVNYLFNLSSDF
TQSIKAKEELIVQCGPRRMVIKPLYSQPGQTPNDVHKYCRFIHPGQSAIATFMGPLTWGA
VPVLFFKRTGPGSLIGTGTAIPPSTSRVIAKRIILTGHPYHIHKRIVTIRYMFFNREDVE
WFKALPLWTKRGRSGFMKEPLGTHGYFKATFDGRINPQDSIGVSLYKRVWPRTAVPVEGM
QVDNNEIDESLYSRQLYVLGHEAMKRMGASNVLIVGLKGLGVEIAKNIALAGVKSLTLYD
PAPVQIADLSSQFFLTPSDVGKPRDEVTVPRVAELNAYTPVKLHQGLDLSQFDKYQVVVL
TNAPIHQQKAIADYCHSKGIYVVVADTFGLFGSVFCDFGEKFTVIDPTGETPLSGIVAGI
DEEGMVSALDETRHGLEDGDYVTFSEVEGMEALNGAEPRKITVKGPYTFSIGDVSGLGQY
KRGGMYQQVKMPKIINFKDFTTSLKEPEFLISDFAKFDRPQQLHLGFQALHAFQLTHKRL
PNPMDDDDAIVVLGAAKTFEIELDEKLLKELSYQAQGDLNPMAAYFGGLVAQEVLKAVSG
KFQPIVQWMYFDSLESLPTSTKSAELCKPTGSRYDGQIAVFGTEYQNKIANLKQFLVGAG
AIGCEMLKNWAMIGLGTGPEGKIWVTDMDSIERSNLNRQFLFRADDVGKMKSDRAALAVQ
RMNPDLEGHMITLKERVSADTESVFNEEFWHNLDGVTNALDNVEARTYVDRRCVFFQKPL
LESGTLGTKGNTQVVLPHLTESYSSSQDPPEKEFPMCTIRSFPNKIDHTIAWSKEMFEKL
FVKAPQTVNLYLTQPQFIENSLKQGGNHKETLETIRNYLTERPRTFEDCIAWARQLFESE
FSNKIQQLLYNFPKDSETSSGTPFWSGPKRAPDALKFDPNNPSHFGFIVAAANLHAFNYN
IKPTDKSIYLRELENVIVPDFTPDSNVKIQADDKEPEAE-FDDNDEIKKLADSLPSPSSL
SGFQLVPVDFEKDDDSNHHIDFITACSNLRAENYKIEPADRHKTKFIAGKIIPAIATTTA
LVTGLVVLELYKIIDGKDDLEQYKNGFINLALPFFGFSEPIASPKMEYQGPDGRIWDRFE
IEDITLQELLDTFKAKGLTISMLSSGVSLLYASFFPPSKLKERYALKLSQLVETISKKPI
PAHQKDVIFEIVAEDLNEEDVEVPYIKVKVHALSDQQVNNELSKMTAFIKQEAMEKAREI
EIKANEEFEIEKSKLVRQETDAIDSQYEKKFKQATMSQQITRSTVSNKTRLKVLGSRQEM
LDNIFEEAQKKLAEGAKDKAKYQKALKGLLLEGFFALNEPELQVRARKKDYDVVKKAIEE
AAKDFKKELGKDITAKIQEDLPEGIAGGVFIISGSGKIDIDNTFEARLKLLEESAAPAVR
EALFGKNPNRKFND
[23] Tx237631
MSLKVPRAGGPNLFKEGYKHFQGIEEAVLRNIQAVSELSEIVRTSFGPNGRNKMVINHLE
RLFVTSDAATIIRELDVVHPAAKLLVMASQQQEAEMGDSTNLVLIFAGELLKKAEYLITM
GLHPSEILQGYEIARDKCLAELEQLSIAQLSTPPTPQSLALALKPCLASKQYGNEDLLAP
LVAEAVSMVLPQNSKDFSVDNVRVVKIMGGSLSQSKVVRGMVFGREPEGVIKKAKAAKVG
VYTCGMDITQTETKGTVLLKNADELSSFSRGEEQQLEKYFKEIADSGVKVVVTQSQVGEL
AQHYLNRFGILVIKILSKFELRRLCRLLGATPLARLGAPLPEEAGWIDSIETTEIGGDRV
TVFKQEDAKPKMCTIVLRGATSNLLDDVERAIDDGVNVIKSLTRDPRLVAGAGATELELA
KRIADLGEKTPGLNQHSIKKFGEALEVVPRTLAENAGLDSTEIVSRLYAKHVDAATDIGV
DIENSDDGTLSTTHSQIFDVLAAKSWALRYATGAAISVLSVDSIIMSKPA-GIKAPKANP
NWDDDKDIGLLDNVVAAMYTGAGQQQFQEHPDAWQRVPVILQQSSSPQTKYISLQILDKL
ISTRWKVLPEDQQQGIRNFIVEMIIQHSSDEANLKRERTYLGKLNTTLIQILKQEWPHNW
PSFIPEIVSSSKGSLSICENNMAILRLLSEEIFDYSAEQMTISKTKSLKNQMCGEFGEVF
QLCSEVLEKAQKPSLIKATLETMLRFLNWIPLGYIFETNVIDNLIGRFLEVAEFRNVTLK
CLSEIANLNVGAEYDPKFVVLFNMVMTSVNRMIPPATNIAAAYETSADSEQELVLNLALF
LCNFLTAHLRLVENPENKDVLLNAHMYLIKVSQVPEREVFKICLEYWSKLVSELYEEQQS
QPIAEMNPLLGLGNGVSNASSANLRKNIYADILSNLRLVMIERMVKPEEVLIVENDEGEI
VREFMKESDTIVLYKSMREVLVYLTHLDVLDTENIMTEKLAKQVDGSEWSWANLNTLCWA
IGSISGAMNEETEKRFLVTVIKDLLGLCEMKRGKDNKAVVASNIMYIVGQYPRFLKAHWK
FLKTVVNKNFEFMHESHEGVQDMACDTYIKIAQKCRRHFVIQQAGEQEPFIDEILRNLHR
ITLDLSPLQVHTFYEAVGYMIAAQPNRPTQERLIAKLMELPNSAWDNLMQQAHNNVDVLS
SPENIKILSNVLKTNVSACVSIGTFFLPQIGRIYLDMLALYRSVSGIISAKVEAEGLIAT
KTPMVRGLRTIKKEILRLVETYVKRAEDLESVNTNLIPSLLDAILGDYNHNVPAARDAEV
LNVMATITSRLQGLLTDKIAPILDAVFEPTLNMINQDFAEFPEHRVGFFKLLRAINLYCF
PALLELPPPKFKLTMDSIIWAIKHTMRDIADTGLNICLELLTNISGSPLEVANGFYQQYL
LNIIQDIFFVLTDSDHKSGFKTQCILLARIFELIETDRVTAPLWDPSTQPPNMNNRLFIR
QYTTNLLRTAFPHMQAEYVESFVNGLCMHSSDLIAYKLHLRDFLITSREMFGDNADLFAE
DREAEAQRKAAAEREKAATVPGMLKPSQIKMGASSNTAELLLRVCADIAAQLVDAHERSA
SVSLNQIRTTTCKRHGYNGVPRLTDIIAAVPEAYRKALVPALKAKPVRSASGIAVVAVMC
KPHRCPHIALTGNICVYCPGGPDSDFEYSTQSYTGYEPTSMRAIRARYDPYEQSKNRVQQ
LRELGHSVDKVEYIIMGGTFMSLSETYRNQFIAQLHNALSGFNGQDVDEAVKYSERALTK
CIGITIETRPDYCLRPHLSQMLRYGCTRLEIGVQSVYEDVARDTNRGHTVKAVCETFQLA
KDAGYKIVAHMMPDLPNVGVERDMEQFKEYFENPAFRTDGLKLYPTLVIRGTGLYELWRT
GRYKNYTPSFLVDLVARILALVPPWTRVYRVQRDIPMPLVSSGVENGNLRELALERMRDF
GVTCRDVRYREVGLHEIHTKVRPDEVEFIRRDYTANGGWESFLAYEDPEKDILIALLRLR
KCSAAGTYRPELIKGQCSIVRELHTYGSAVPIHSRDPTKFQHQGFGTLLMEQAERIARDE
HGSRKLAVISGVGTRDYYRRLGYELEGPYMVKMLGSFKRSEITGEMKRVYPEIDAAYDSD
SSTEDPENRIGNVPLEWYDDLPHIGYDINGRKVMKPATKDELDKFLDTVDDGEAWFSARD
KSTGKDVRLSDEELAIIRKLQNAEIPDDAYDPYEDYVDWFTGEVMQTALSGRPEPKSRFV
PSKWEHKKVMKIVRAIREGRIVPGAAANKKPKFYNIWADHTRSPWAVMAAPKLALPGHAE
SYNPPAEYLFNEQEQKEWQEAEAEDRKQNFLPTKHDSLRRVGAYQNFVQERFERCLDLYL
APRMMRKKLDINPENLLPKLPSPKELRPFPITTSVVYVHPGGRVRCLSVDPTGNWLVTGG
DDGRARLWDVIGRCTASWDVRSAVHSIAWCPTKNYSLFTAVVHGRVAVIAPPQTQNYAKT
SANAISSKATSARSPVAWTRPSEAERRTGVAMHLNITSNLKTVVWHNKGDYFATVCPAAG
SAGLLIHQLSKHRSQSPFRKASSSIQKLVFHPTKPWIFVATQRYIRIYDLMAQSLIKTLQ
SGFKWISTLDVHPSGDHLMVGSYDKKLAWFDLDLSARPYKVLKYHARAIRSVHFSTSWNL
VADASDDGTLQLFYAKVGADYGENLTLVPLKVLRGHEVKNGLGVLDVKWHPNQPWLFSAG
ADGNALLWTANNAGYTDTVFEGKADQAAQVKKLLSNKGFIPPHLVNAEVDWFYQNLGIDD
TYFALENVETVADHILALFGAKIMAYTKHSNSLEIDLEKESENGAVFIHSSQAGPQWERR
IDANYLDKSDKYRLETYRSSQQQLRCYFLAKCNFVEPPAPSYADIRAVSDKTFLTKASDN
TLDIYQSIMDEVLRRQGPVIEMFEVEGSRERRIVIGYRMGTTNSFFSALSDLYHFYGLFS
SRKYVEQFSNNVTIISIYLNPLPNSPPIEHSIHQVMKEASLIYVLPDNPFFQPALAETHA
VQEATYAYVGWLFAQHFCNRLGQAYQALRNVLNENDSQQAAILNEIKLRFREETFTRQSI
QEVIENHPTLIRLLYVHFANIHYPGGALVPTLSYEVLDDNQMYDRIRKAANNSHERQVLE
AFLFFNKAVLKTNFYTPTKVALSFRLDPGFLPEVEYPVKPYGIIFVVGAEFRGFHVRFRD
VARGGIRIVRSRNRENYSINQRTLFDENYALASTQHLKNKEIPEGGAKGTILPTLDANPK
LAFEKYVDAILDLLIKGGVKEEIVDLLGKEEILFLGPDEGTADLMDFAAEHARARGAPWW
KSFTTGKTATLGGVPHDVWGMTSLSVRQYIIGIYRMLGLKEQEVTKVQTGGPDGDLGSNE
ILLSVDKTVAIIDGSGVIYDPVGLNRQELVRLAKARKMISEFDASKLSANGYRVLVEQND
IKLPTGEVIPDGVAFRNSAHLRFKADLFVPCGGRPEAINISNVNQLFQDGKPHFKYIVEG
ANLFITRQARLELEKRGVILYPDASANKGGVTSSSLEVLCGLSLEDAEYVESMLFKDGKP
TNFYLSYVRDIQTIIGRNARAEFEAIWRENIETGKPRSTISTELSTTLNKLSEELEATDL
FSNEQLRSAVLGQVFPPTLIKKVGLAKLIERIPEAYARSAFAAKVAASFVYANGPNASHV
DFYKHISTLLARPPDRNQDATCYIGNIDDRANDAIVWELMIQAGPLVNLHLPKDRITQSH
QGYAFAEFQTEQDADYACKVMNGLKLYGKPIRVNKASNDRKPIDIGANLFVGSLDPAVDE
RLLYETFSAFGGIIGLPKIARDTSGEPKFAFVSFDSFEAADAAIEALNGQFLLNKNITVD
YAIKKDSKGERHGTAAERLLAAQARKNNALASGDRSRTYGQPLPHSHPHLFATEQLTPGI
PKSEYEDRRKRLMDRLPDSSVVVAMSGRVKSMSGNIIYKFRQETNFWYLTGFQEPDSAVI
LEKMSRGYKMTMFVQKRDEHNETWNGPRTGLDGAVDIFGADESFELDAFLNHLKQILPKY
THIYVEPPHPSTNILNYLSPSLAREVERLRFKKSPNEIRVMKRAGRISGEAMAETMVRPG
VSEAQLQAVFEYHCNLRGSQRPAYVPVVASGANALTIHYVNNDRLVGPDQLVCIDAGGEL
DGYASDITRAFPSDGRFSEPQKDLYSAVLNVLKSCTSLSTESQCYTLADLHRRSVEFLRQ
ELKQIGFNLTGGSLERLYPHYIGHWLGIDLHDCASVERTTKLEQGVVVTIEPGVYVPYDN
AFPKHFQGIGIRVEDDIAVQEDTNIVLSASAPKEVCDVEAACAPFSFPTEEEKVIRYWRA
IDAFKTSLKQSEGKKPFSFYDGPPFATGLPHYGHLLAGTVKDIVTRHAHSTGHYVDRRFG
WDCHGLPVEHEIDKRLNIKGKEDVMAMGVDKYNAECKAIVMTYQSEWRDTVERMGRWIDF
DNGYKTMDINFMESVWWVFKTLHSKGLVYQGIRVMPYSTACTTPLSNFEAGLDYREVQDP
AVTVSFPLIDDPKTAFLAWTTTPWTLPSNLGLCVHPDFNYIKIHDDERDMNFIIHEDLLT
TLYKDPKKAKFQRLETYKGKDLVGKKYEPIFPYFYQRFKDRAFRVLSDTYVTSDAGTGIV
HQAPAFGDDDHRVAIAHGVITRDETPPNPVDGSGRYTADVSDYQGIHVKEADKAIQKDLK
ARGRLIVQATLSHQYPFCWRSGTPLIYKAIPSWFVRVEPAIEKLVKNNNATRWVPGHVGE
GRFGSWIANARDWNISRNRYWGTPIPLWASEDMEEIVCVGSVQELEELSGVTGITDLHKD
KIDHITIPSQQGKGQLKRVEEVFDCWFESGSMPYAQAHYPFENKDKFERSFPADFISEGL
DQTRGWFYTLLILATHLFDTAPWKNLIVSGLVLAADGKKMSKSLRNYPDPNLLINQYGAD
AIRLYLINSPVVRAENLRFKEEGVKEVVASTFLPWLNSFRFFLGSVNLFEKDNGVKFVYA
NNSNMSNVMDRWILARCQSLIKLISEEMAAYRLYTVVPRLGELIDELTNWYIRFNRRRLK
GENGIEDTQAALNSLFETLFTLCRTLSSFTPFLTENLYQGLRKFLPPQASKQDYRSVHFL
SFPTVNESYFDPVIQRQFKALQSVVELGRVIRVNSNLPIRVPLKELVVFHTDPEYLNDVE
SLGDYIREELNVRDLTLSSDEAKCGVRFKLFADWPVLGRKLRKDVGKVRKGLESVTSADA
KTYRETGKLNVAGVDLVEGDLRVIRYVETKDVEGTFESNTDGNVVVLLDVQQRAELVSEG
TAREVVNRIQRLRKKAGLVATDEVDAFYSFETGQALASCFDSQSETFIKALRRKPLPESE
QAKVIMQEQQEVGEDKFLLTLAWADANALDESFVGLSGGAIFHEMMLRHNVKHVFGYPGG
AILPVFDAIYNSKHFDFVLPRREDGAGHMAEGYARVTGKPGVILVTSGPGATNVITPMQD
AMSDGTPLVVFCGQVATSAIGSDAFQEADVVGISRSCTKWNVMVKDIAELPRRINEAFKI
ATSGRPGPVLVDLPKDVTAGILRQAIPYSQTQPNTNLPSVANREQDILTSELQEAARLIG
IAKRPIIYAGQGILSSPEGPKLLAKLAKEHNIPVTTTLQGLGAFDELDSLSLHMLGMHGS
AYANLAMQDADLIIALGARFDDRVTGKIDKFAPHARAAALENRGGIIHFEVMPKNINKVV
QATCAIEGDVVTNLGKLMPYLKSNDRSEWHQLIKSWKEAYPFTYEPSKEGELMKPQEVIE
ALDAAVADQKDNVIISTGVGQHQMWAAQHYRWRHPRTWVSSGGLGTMGFGLPSCIGAKVA
APEKIVVDIDGDASFSMTAMELATAAQYNIGVKVLVLNNEFQGMVVQWQDLFYEKRYSHT
EMHNPDFVKLAESMGVKAIRCDTIAELPAKMKEFIEYDNPVLFEARITKNEHVYPFCPAN
AGLHELIVHPSLKPVPKKRHGALLVEEAN-HSFFHWGLKRHITHGNPKSRRDLPDWRMRE
RLRTVTAALVMCLNIGVDPPDVSKTNPCSKLICWMDPSSEVSKALPAIGRNLQAQFETLS
TKTRYKQYLDPIVEETRRFCTTLRRAAKDERVLFYYNGYGVPKPTPGGEIWVFNKAYTQY
IPVTLYDLLTWLGSPCIFVWDASSAGNVVLNFKRLQERKAEEEATRSNDREFPLRESIHL
AACGPDEVLPMNPDLPADLFTCCLTSPIEISLRWFVLQNPLPSKLNVDMMNIPGRLQDRR
TPLGELNWIFTAITDTIAWTVLPRTIFRRLFRDDLMVAALLRNFLLAERIMRFYHCTPMS
HPKLPPTHNHPLWDSWDLAVDQCLAQLPTLLAKERAQSFEYRHSTFFSEQLKAFEVWLQQ
GSPVREPPDQLPIVLQVLLSQAHRLRALILLSQFLDLGPWAVNMALSIGIFPYVLKLLQS
PAADLKPVLIYIWARILAVDRSCQNDLLRDNGFIYFAGVLSPFQSIIPNVSEHQAMCAFI
LAVFCQDFPAGQAACLETDVMHSCLEHLEDDDFLLRQWSALCLAQLWDDNEAGKARAISL
DAHGKLCCMLGDVSPEVRAAVLHALGTLLGASGSSAKQRGLEIGIAIALLTTKGDCSPLV
RKELVIALSPVVAEYKGFFVLAAYLYYSREGSLQEIEEEDIANIPAFMTIFVALLDLSVD
SNPEVANLACTVVDFVIALLLESDVSNAGESVLRGLGAQGTS------KRTSTLAQAKGY
SRPRWGFMPTPGGVSTPLRETLPLKSRLFAWCSEYYIEPQMKQAESEEPGSIKYNVQHWK
KQRNSRLTEHSLEIADVAAQSAWSEHGGYIRNGAVPYLMLFHQYENHLVTASDQDTVAVW
DWEEKRLLSRFANGNPSRTNITSTLFINEDSDAMLLVGSAEGNVRIYRHYDSPAHTKLAS
SFQALPDLVRSKRPSGLVVDWLQGSGHLLAGGDSRVIRVWDAHRELCVVDIPTRASSCVT
SISSESDFGHLFVAGFGDGTVGVYDRRNPPEASLVRLWEEHQTWVQNVHLQKRGSRELVT
ASVDGQVRLWDMRVRSSIAKLSLGGGKLSCIAVHEQIPLFAASSQTVLLTHLELSTLHST
PAMGSMAFHPQVPFYMHQLQNIANREQDSLVIDLNDLASHSNTKSLVGAIRNNAKRYLDL
FCECVDALVPEPSKDISHKDDVLDVIRHQRMERNARTVESESMFPPVLLRRYTLYFKPYT
AEQPLAVRNVRGSHMGKLITVRGIVTRVSEVKPFLLVDAYACDVCGAEVFQEVTSRQYMP
LSQCNSRRCLTNNTRSPLYPQVRASKFVRFQEVKIQEMADQVPVGHIPRTMTIHVYGPLT
RAMNPGDVVDVGGIFLPMPYSGFKAIRAGLLTDTYLDAQNIHQLKKQYTAMQRTREIAAQ
IAELKDDPALYQKLASSIAPEIYGHEDVKKCLLLLLVGGVSKSVGDGMKIRGDINVCLMG
DPGVAKSQLLKYISKVAPRGVYTTGRGSSGVGLTAAVMRDPVTDEMVLEGGALVLADNGI
ACIDEFDKMEESDRTAIHEVMEQQTISISKAGITTTLNARTSILAAANPLYGRYNPRVSP
VDNINLPAALLSRFDILYLILDTPSRDDDERLAHHVTYVHMHNSAPELEFDVISPTLMRH
YIALARQKRPVLSALVSDYVVGAYVHLRSQYKEDHSSSSATGYVSARTLLGIIRLSQALA
RLRFDDHVSIADVDEALRLLQVSKSSILDHQSHTHDSSYISKIYRIIREFYHTHRDGVNL
SDVRARIIAAGFVEDQFQECLNEYQDLGVLHVTAN--RLLFL--SISAPTESQHDQARHD
AFRKTKASGGPSYTPLEKQILELKAEHPGVLLIIEVGYKLKFYGEDARIASKELSIMCFP
ERNLLTAMIPVHRLHIHVKRLIQAGHKVGVVRQIETRALKAASKNAYTPFVRKLTALYTA
STWVDDLSSLLQPKSLMAIVEQSRVSIGIVSVEVNTGHLTYDQFSDGHARSELETRIAHL
APAEVLIPP-LTKPTEKVIYLLDGGVRIERLAAMPYNQQSVTRFYRDVSLPQLSLIALAQ
IIQHLQAFQLESICTLSTNFRSFSSRTTMLLNSNTLANLEIFRTANEQTERGSLIWLLDK
CKSAMGRRLLRKWVSRPLTDIDKLQERLDAVEALRDGKSYVLRRLDSVLHGLPDLERGLA
RMTYGRATPTELATVLLSLNRVTQEF-KADEAATWKTQSSLIDTHLLSLASGKQVVQTYL
NQISIKEARANNKADLYLDADVFPAIQASKDNMAIIDGELREHLREIRKLLHRPSLDYVA
GVDYLVEVRVADAKKVPVEWLRVSATKSMVRFHTPEVMRLSKIRDQHKETLDAAAQEAFA
RFVRELCSEYVVLRNVVASLAVLDVLLSLAHVARAAGYTRPVFLRQVPVEIIGMRHAILE
VVAMPYIPNDVSLSTDSGAAILLSGCNMGGKSSVVRALGLVIIMAQIGSFVAADVARIGV
HDAVYVRMGARDRMFSGRSTYMVEVSETADILGSLTSRSMVILDELGRGTSSRDGYCLAA
GVLEYLLTLCPNTVFITHYLQLASMQRRYLRNMHMAFTSNSLDPIHLVYKLRPGIA-HSF
GIHAAHLARLPLQIIHSASTISSALYAKHTNRSAFLVKHAFAMSLLRPFRATDLFKFNNV
NLDHWTETYSVSFYLSYLAQWPDLTFVQTAPSGRTMGYVIGKAEGRDATLHGHVTAITIA
PEYRRLGLAKGLMWLLEDVSDVYNAWFVDLFVRPSNQTAVTMYERMGYHVYRKVTAYYYS
DEDGYDMRKSLPRDKHHTTRTNGRLFAVDPQDTLAPAVPDAEQQERFSSLALFLVLSLLI
MSFWTSYYLKVKRITAVHETIVGLFAGMFVGVCLRVGPGEQVQNMLSFSNTIMLNVLLPP
IILASGYDLRQENFFRNFGTILIFAFAGTFISAIVVGVIVYLWSLLHESISLTLLECLIF
GSTLSATDPVTILAIFNTYKVDPKLYSVIFGESILNDAVSIVMFDTLSTFRGKDIYISSI
FHGIGLFLVVFTLSMLLGVCFGLGCSLLLKHSRLSSYPQLESCLVALIAYTSYFFSNGVT
MSGIVSLLFCGITLKHYAYHNMSRRTQRTTRYTFQTLANLSENFIFIYLGLSLFTQEILV
YKPLFIIVTVVAVVASRYCAVFPIASVVNAFKRARNNREEELPRQYQIMLFWAGLRGAVG
FALSAGIEGQNAIALQTTVLVTVVLTVIVFGGTTAQMLEILGIRTGVQDDEGSDDEEDES
HASLSDMLPQLLDVMGQWFQAIDQKYLLPLFSNSVASKKLNALAALKAKRDGIPDLSEDN
AIYDEVSEDEYRSILRGRIMDDDFIEDDDGSGYVDHGQDDWDDDDGKRKPKKGSVYQKSS
LSAAFFDAYRPSVSKEKMANLMGNLDETRPKPSSRKRKQHDESSHPSKRAAGLIDEIDVR
QVGSNVDASKTDNTPSAPALDTAAPLAGKVKAFEDDKSLFFYWLDYLEENGIVYLVGKVK
DKSGRYVSCCLTVNGIERCIFLLPRSKQGEDEIYDEFEELSAKHGIKGFLSKWVTRKYAF
EQAGVPAESNYMKIRYGFDEPQLPFDFKGKTFSKAFGTNTSPFELLVVKRRIFGPSWLKI
SNASLAEGSISWCKMEVSIDDPKDISPISDTETPPLTVMSIAIRTVVNHKENKQELVAVS
ARTWTDHQIEDPTPPEQLPCSVFTAVRPTMFPPGFEAEARKGRIKIHTLKYERMLLNALL
AQIYNADPDVIVGHEFNGVSLDVLLHRMRDLRADHWSRVGRFRRPKWPKL-KQGNLKILA
GRLVCDLASDNGKSMITSTTWSLTEMCGTHLKIQREDIDPEETASFFAPSPERLMNFVRH
CEVDTFFQMAIAAKVQILPLTKQLTNLAGNSWNKTLNGGRAERNEYILLHDFHRQKYICP
DKISEKKQIQQAAELATANSKKDKFKGGLVFEPKRGLWDKYILVMDFNSLYPSIIQEFNI
DFTTVERPPTQDKIPDVPSDVEQGVLPRIIAQLVARRRQVKSLMKDKSAPSQLLQWNIKQ
LALKLTANSMYGCLGFENSRFYARPLAALTTFKGREILTATKDLAESMLLDVIYGDTDSV
MINTNATEYREALRIGQEFKKSVNERYRLLEIDIDGVFERMLLLQKKKYAAVLVDEEGKR
STEIKGLDMKRREYSALSKNVSNYVLEQILSGQATELVVEHIHEYLSDISTKIKMGEVGL
DDFIIYKRLGKNPEDYPDVKSQPHVQVALRMKTRGGNARMGDVIPYIFCGEGTSKTAQAE
RAHHPDERRKDSELKIDYEHYLALQILPPVERLCESIEGTDRSRLAECLGLDPSKYSHVS
HSVGREFATLDSQIPDEVRFAQCEPLKLTCSCRESSTFLGPAHRAAISTKGIRCACQRML
PLATMAIQLELAIRSFVERYYAGWTECSDPNCGSRTRLASVYAKRCVATACRGRVEPVYR
DKQLYDQLIYLESLFDSSRIREKVWQDEVLAMLDVNKRELDALHKTVDKYLAKNGRRFVK
LASLFRMKSSFKFSNLCGTVYQGGNVVFSADGDSIYSPVGNRLSIFNLVRNTSTTLPFET
RKPIARIALSPANAIVLVADEDGRALLINTLRRSLLAQMNFKQPLRDAQFSNDGKFLAVT
YANQIKVWRTPSHLAREFVPFILHRTYTGHFDDVLSIRWTKNSRFFITTSKDMTARLYSL
DQVEGFRPKTFTGHRDAVIGAYFSKDEKTIYTVSRDGACFAWQGKHNDDDSQDDVGLTRW
GVASKHYFLQTAKTVCASFHQQGSLLVVGFSNGIFGLWEMPDFNPIHTLSISQEKITSVA
INDSGEWLAFGAHRLGQLLVWEWASESYILKQQGHYYDMNTVGFASDGAVAATGGDDGKI
KLWNTASGFCTATFSEHSASVSCIEFAKQGQVLFSASLDGTVRAYDLVRYRNFRTLTSPE
PVQFVSLAVDPSGEVVCAGSADTFEIYMWSVQTGKLLDILSGHEGPVSGLCFSPDGSVLA
SVSWDKTVRTWEVFRTTQSVETLTLNADGLAVAFRPDGREICASTLDGYLAFFDPLEGKQ
TGVVECRRDIAGGRKVNDKIARRNTASGACFTTVCYSADGACILAGGNANYVCLYDVKER
VLLKRWELTKNLSLDGTQDKLDSRRVTEAGAIDLVDDREDEADLTERIDESLPGAQRGDA
TKRTTRAISRAKCVRFAPTGRSWAAASTSGLLIYSLDEQAAFDPLDLDMDLTPQAVREAS
ARGEHLLAVVGACRLGEKPLMAEVYERTSAADILLVSQQLPLLHLPTVLRLIAEPSSGSP
HVEFHLRWIAAIFSVRGAEIQSKASDYAPVLRAVQVALNELRANVKRISDENLYSLLYVW
NGVTKAEQSVTMDSSTSGASREARIATHSHIKGLGLSDDGTALPSAQGFVGQKAAREACG
LVLDLIRMKKFAGKALLLAGGPGTGKTALALAVSQELGHKVPFCPMVGSEVYSSEVKKTE
VLMENFRRAIGLRVRETKEVYEGEITELTPTEAENPLSGYGKTIAHVVIALKTVKGTKQL
RLDPSIYESIMKERISVGDVIYIEANTGAVKRVGRSDAYATEFDLEAEEYVPLPKGEVHK
RKEVVQDVTLHDLDMANAKPQGGQDIMSVVGQLVKGRRTEVTDKLRGEINRVVDKYIEQG
IAELVPGVLFIDEVHMLDMECFTYLNRALESTISPHVILATNRGQCMVRGTEYIVAPHGI
PLDLLDRCMIVRTMPYEKDEIREVLRLRAKVEGHLIAEDALEKLTEEGVSSSLRFALQLL
SPSSILAKTAGRSEITIKDIVEANELFIDARRSAKVLMSIGEATTHTIQTLERIGAHSHV
KGLGLDDQLEPRPSSQGMVGQRAARKAAGLIVKMVQDGRIAGRAILMVGPPSTGKTAIAM
GMAQTLGSDVPFTMLSASEVFSLEMSKTEALMQAFRRSIGVRIREEAEVVEGEVVEIQID
RSLTGATKTGKLTIKTTDMETIYELGNKMIDSLQKEKVTAGDVIAIDKASGRITKLGRSF
TRARDYDAMGSDTKFVQCPEGELQRRKDVVHTVSLHEIDVINSRTQGFLALFSGDTGEIK
PELRDQINIKVGEWREEGKAEIVPGVLFIDEVHMLDIECFSFLNRALESELAPLVIMASN
RGICRIRGTRFRSPHGIPIDLLDRVLIISTKPYELADLKQILTIRAAEEEVSLKPEALEV
LTRMASETSLRYAINLITTANLAAKRRKADEVEVADVRRVYNLFVDEKRSVQYLKEHAEQ
FMNESDEYGDID---GAMSPSGDDYTAAPRFNGPDHFESGELRFHTRDFTKMPLKLDHAS
RPLWISDDGHIILEGFSPLAEQAQDFLIAIAEPVSRPAYIHEYKLTPYSLYAAVSVGLQP
DDIIEVLNRLSKVPVPDAVLEFIREYTASFGKIKLVLKQNKYFVESAHPEILQTLLRDSI
IGTARVREMLGKTPTRGPGTESAARKAARREDEADLFSAIDEAELDEDDTVHSFEIAEEY
IEQVKKRCNEIGYPMLEEYDFRNDQLNADLEIDLKPITHIRPYQEKSLAKMFGNGRARSG
IIVLPCGAGKTLVGITAACTIKKSCLVLCTSSVSVMQWRQQFLQWSNIQDNQISVFTADQ
KEKFSGASGIVVSTYSMVANTGKRSHTSQKMMNFLESREWGFILLDEVHVVPASMFRRVL
TKIKAHSKLGLTATLVREDEKIDELNFLVGPKLYEANWMDLAAKGHIATVQCAEVWCPMT
PEFYREYLREKSRKKMLLYCMNPNKFQACQFLIDYHENRGDKIIVFSDNVYALVAYAHKL
KKPFIHGGTAHLERMRILQNFQHNPLVNTIFLSKVGDTSIDLPEATCLIQISSHFGSRRQ
EAQRLGRILRAKRRNDEGFNAFFYSLVSKDTAEMFYSTKRQQFLIDQGYAFRVITHLVGM
TDMPGLVYKSQAEQIELLQSVLIANESDADLGS--FGGVVRRVAKASRTTGSLNALSGAQ
HMSYIERNRSVNKTLNGRHKMFQKRADKAKRKMSVNIRRDVDDKFYRYRMPLLQTKIEGK
GNGIKTVIPNMSDIARSLSRPPTYPTKFFGCELGAQTSFDEKNDRYIVNGAHDADRLREL
LDGFIDKFVLCGDCKNPETDLKIKDGDILRNCKACGKRTGVDMKHKLTTFIVKHPPPKRV
KGAKGAGKAAGQAGSDDETKRIKAEAAEIGNADDDWSVDTSEAAVAARVKALEGSVKDSP
YAQFGQWLQANRECTPAEVYKKAQEFGIEKKHKTVQVLAQALFTEDAPKEIEKYGAVLVK
MVDSEKHQKAMLGGFERLAGVQCPTLVPGVPKILMALYQIDVLDEDFVKNWGTHVSKKYV
SKDISKKVRRAAAPFLEWLDQADSESEQDHHHRSSLRQSNKAFKSKHATKTTLREASKGS
SASGNEAGSRQHRRNHAKQAQRWKRNALIQSNRVFSASGAAPRICAVVDLAEDGDPWEAV
RRIQEVAGRSVSLPYCELEATRFRQTIQFLPLPGALYPILDACKCADFVLLVLSATTAID
SWGELCLRTLQAQGLPTVVVAVSKKPGAALKAANEVRKSLLSFAKYFSPDVDKVHALDDR
AERGALLRTLATATPKRVAWRDFRAWMVTEGAEWEGMLKVQGWIRGAPMSADRLIHLPDF
GDFEIDRITYAPPPNAQDVLQSRDEFADDLVSENEPDDMGPTEEMQERFAQPPALPPKTI
IKNAKDNAKYRAAWIIESDQ--EDDDEDEDMEVNESEAASEMAFDDVDDAQAEAEYLAYR
KERDDAEFPDEVDTPLEIAARTRFARYRGLKSFRTSPWDPYEDLPRDYARIFQFEDFHKT
RRRVEGAALLGVQPGFRVTVWIKVPRAAAACAVPFVLFGLLRHEHKKSVLNFTVTRNTEY
EAPVRSKDALVLCLGPRRFRVKPIFSQGGKGVNNVHKFERYLRQGVASVATVYAPITFGG
APAVLLRERSAPHLVGFGNLLDAGPTRINAKRILLSGHPFKVHKKTATIRFMFFNPEDVY
WFKPITLHTKLGRTGHITESLGTHGYFKAHFDGPISQMDTVLMNLYKRVYPKWSEPFTQM
KVDEQGIDEGLYSRQLYVLGHDAMKRMAASNVLVVGLRGLGAEIAKNVALAGVKSITIFD
PTPVSISDLGTQFFLRPEDASSRRDHATQPRLAELNTYVPIRVLEELNQQILSRFQVVVM
SDALYAEQLRINDMTHASSTHFISAEVRGLFGSVFTDFGPKFLCNDPTGEQPLSGMIVSI
DEEGLVTTLDETRHGLEDGDYVSFTEVQGMDALNDSQPRKVTVKGPYTFTIGSTKGLGQY
KQGGIFKQVKMPKEIAFKSLRESGKQPELLIADFAKFDRPAALHAGFQALSHFEHQNGRL
PAPRNAQDADLLLQLTKQIDADLPEKVIRELAFQAQGDLSPMVAYIGGFVAQEVLKACSG
KFHPLVQHLYVDSLESLPDSVEPESEFAPTNSRYDGQIAVFGQAFQHKIANARQFLVGSG
AIGCEMLKNWSMMGLGSGPEGIIHVTDMDTIEKSNLNRQFLFRSKDVGHFKADTAAAAVA
EMNPDLKGKIHSHQNRVGPETEDVYGDEFFASLTGVTNALDNVQARQYMDRRCVYYEKPL
LESGTLGTKANTQVVVPHLTESYSSSQDPPEKSIPVCTLKNFPNAIEHTIQWAREQFDEY
FLKPAENVNQYLSQPDYIETTLKSGSGAKEQLDQIKQYLDERPKSFEQCIYWARLRFEEN
YSNNIRQLLHSLPADAVTSSGQPFWSGPKRAPKPLTFDANDPTHLEYVMSAALLHAENYG
LKEADAALFRKVLSSMQVPEFVPKDNVKIQVNENEAATTNNADGDDLTEITSSLPEASSL
AGVRLQPIEMEKDDDTNHHMDFITAASNLRASNYGISPADKHQTKGIAGKIIPAIATTTA
LATGLVNLELYKLLDEKKSLEAYSNAFVNLALPFIAFSDPIAAQKLKYNDTEWTLWSRFK
VEDVTLQEFLDLFKDKGLEVSMLSSGVSMLFSAFLPARKREERLKMKMSTLIETVSKKPI
PKHAQWVIVEIMADDLEGEDVEVPFVVVKVRPMNDEEVLSEMKKMVAFIKQEAVEKAREI
QIKADEEFAIEKAKIVRQEAINIESQYDKKIKQAEVAQKIAQSNQTNKSRLKILQTREQH
LQSLFDAAREKLDGIAKDQDKYKKLLAELILQGLLLLMEPKVTVTVKSSDVQLAQDAAKQ
AENDFKEKSGKTTSVTVQEGLDKGSAGGVLLAGHAGKITINNTLDERLRLLEDRMLPEIR
LDLFGPNQNRK---
[24] Tx240176
MSLKVPKANNVQLFKDGYKHRQGLEDAVLRNIAEIS--------------RNKLIINHLG
RLFVTSDAATIIRELEVVHPAAKLLVMASQAQEVEMGDATNLVFILAGELLKKAEHLLIM
GLHPSEVIKGYELGAQKAQEELEKLTNFSLPSPLTKPSLASALRPAIASKQYGSEDVLAD
LVAEAALSIMPNNPKNFNVDNVRVVKIMGGSLHSSRVVQGMVFGREPEGTVKKISGGKVA
VFTCPLDVAQTETKGTVLLRNADEMLNFTSGEEKHLEMILKEIADSGVKVIVAGSTVGEL
ALHFLNRFGIAVLKVLSKFDLRRLCRVVNATPLARVGAPTPEEAGYVDVFETIEIGGDRV
TVVRQLSEKTRTATIVLRGATANRLDDLERAIDDGVNVIKSLLKDPRLVPGAGATELELA
KRVDTYGSTLKGLSQHGVKKFASALEVVPRTLAENAGAEGNEVVSRLWAKHDQGGETWGV
DVEAETDGTLKADEHKIYDSLAAKSWAIKLATEAATSVLNVDSLIMSRPAGGPKVPQQSG
NWDEDRDVALLDKVVTAFYTGGGPDQFQEHPDSWTRVPDILERSSFPQSKYIGLQILEKL
IMTRWKTLPDGQRQGIRNFIVQVTVKVASDEVSLRKEKTYINKLNLALVQILKQEWPHNW
PNFISELVEASKTSLSLCENNMVILKLLSEEIFDFSAEQMTQAKIKHLKNQMCGEFSEIF
KLCSEVLEEAQKASLIKATLETLLRFLNWIPLGYIFETTIIDLLLNRFLETPEFRNVTLK
CLAEIAALNVGPEYDPKFVILFAMVMTSVNRMIPPSTNIAQAYANAGDSGQELVLNLALF
LSNFLSNHLRAVETEANRDVLLNAHLYMVKISQVDEREIFKICLEYWLKLVAELYDEIQT
LPIGDSGLLMGLGNAQNMLNGMSLRKNIYSEVLSNLRLVVIERMVKPEEVLIVENDEGEI
VREFMKESDTIVLYKAMRELLVYLTHLDVNDTETILTEKLAKQVDGSEWSWNNLNTLCWA
IGSISGAMNEETEKRFLVTVIKDLLGLCEIKRGKDNKAVVASDIMYIVGQYPRFLKAHWK
FLKTVVNKLFEFMHETHEGVQDMACDTFIKIAQKCRRHFVMQQSGESEPFIDEILRLLHR
ITVDLSPQQVHTFYEAVGYMISAQPNKPQQEKLIAKLMELPNNAWDSLMAQAAQNLDVLS
STDNIKILANVLKTNVSACTSIGSFYLPQIGRIFLDMLGLYKAVSGIISETIAKEGLMAT
KTPKIRQLRTVKKEILKLMETYIKKAEDLEAVNNNFMPPLLDAILGDYNRNVPAARDAEV
LNVMATIISRLGPLLTPQVPAILDAVFEPTLNMINQDFAEYPEHRVGFFKLLRAINQNCF
PALLGIPPAQFKLFMDSIIWAIKHTMRDIADTGLNICLEVVNNFAAAEPAVTNAFFQQYF
LSIVQDIFFVLTDADHKSGFKLQSLLLARMFQLVEMGVIQSPLFDPSQVPPSMTNSVFLR
QYTANLLKSAFPHVQDSQVQTFVTALHENNNDISRFKLALRDFLIQLKEFSGDNSELYLE
EKELEQQRKLEAEREQAMRIPGMIKPSQMEKVDGPSQAETLLRVTSGIAAELIKAHDAGE
SVSLNILRAKISKKFGYGGVPRLVDIISAIPDDYKKALLPKLKARPIRTASGIAVVAVMC
KPHRCPHIAMTGNICVYCPGGPDSDFDYSTQSYTGYEPTSMRAIRARYDPYEQTRGRVEQ
LKSLGHSVDKVEFIVMGGTFMSMPEDYREKFIAQLHNALSGYTGTNVDEAVRFSEQSKSK
AIGITIETRPDYCLRPHLSQMLRYGCTRLEIGVQSVYEDVARDTNRGHTVRAVSECFHLA
KDAGFKVVAHMMPDLPNVGIERDLEQFKEYFENPAFRSDGLKLYPTLVIRGTGLYELWRT
GRYKNYTPNVLVDVVARILALVPPWTRVYRVQRDIPLPLVTSGCDNGNLRELALNRMKDF
GAVCRDVRFREVGIHEIHHKVRPESVELLRRDYTANGGWETFLSYEDPEKDILIGLLRLR
KCSDEGTFRPELVKGSCSIVRELHVYGTAVPVHGRDPTKFQHQGFGTLLMEEAERIAREE
HGSIKLAVISGVGTRDYYRKLGYELDGPYMSKMLVFTVVSDITGQQKRVYPEIEPDYDSD
SSTEDSPNRVGNVPMHWYDDLPHIGYDINGKRVLRPAKGDELDKFLATIEDPDSWTSAFD
KKMQMDKPLTSEELDIIQRLYAGENPDATYDPYEPMVEWFTGKEEIMPLSAAPEPKRRWV
RSKWEKQKIMKIVRAIRQGRIVPNKPKTSQFEFYSIWSSPSSSQPPPLPAPKRPLPTNAE
SYNPPEEYLPTEEEKQEWLKQDPEDRERDFLPQKFSSLRHVPAYDQFIKERFNRQLDLYL
APRIQRVKLNIDPNSLIPKLPSPSSLKPFPNYRSLLFTHPKGRARCVSVSPDGAWAVSGD
EDGVVSLWEVVGCEIRRWKFEGKIGSLEWCPRADACYFAVGIEETIHFLIPPNLDPTVLA
LTQTLLAPSTLTPSAVKWSSSLSSWSVEQPILSLNLPPLPTQISWHKKGDYIATVSSGGA
QNGVWIHQFTRRHSQAPFKKIKGAVQQVLFHPIKPHFFVATQQYVRLYNLAEQKLIKTLQ
PGIRWISSMDVHPSGDHVIVGGYDRKLCWFDLELSEKPYKVLRYHSRAIRSLHFHPTYPL
FASSSDDGSIQIFHARVYNDLMTDPLIVPLKILRGHQITDGLGILQVKWTPKHPWLLSAA
ADGTVAVWCEDSPGYTTPVFKGKNEQRALVEADIIAKGFIPRDLVANEVNWFYNGLGIDD
TYFQTESREVIADHIMALFGAKIMAFTKHDASLVIDLERIDDNGATFIHSSAPGPGAEAR
IDELFLDKSDNYRLETFRSSSQNLRCYFVTKAQFVSKEAGGKTDIRSVSDKTFLERATEK
TLDIYQQIIWNVESRHGPVIEVFEIEGTRERRVVIGYKMGATSKFFSALSNLYHFYSLYS
TRKYVEQFSNGITIVSLYLRPLPNAPPIENSILQIRKEASLLFSLPDNPFFLPNSKGSHA
VQEATYAYCGWIFAQHFCNRLGPAYLQLKNILNENDPTHAEVLNDIKRRFREETFTRESI
AQAIHAYPELIRLLYVNFAMAHYPPSHLGPTLSYQPLSDEELYEKLRRTVSNKNDLQVLE
AFLIFNKSILKTNFYQPTKVALSFRLAPDFLPEVEYPRKPYGIFIVIGNDFRGFHIRFRD
VARGGIRIIRSRNRENYSINQRQLFDENYGLASTQALKNKDIPEGGAKGTILPSLGADPR
RCFEKYVDSIIDLLIPGGIKEPLVDLYGKPELLFFGPDRCPVCIVTFPLVHSRARGATWW
KSFTTGKTATLGGIPHDTYGMTSRSIRQYIIGIYRQLGLREKDVTKVQTGGPDGDLGSNE
ILLSNDKTIAVIDGSGVLHDPHGINREELIRLAKLRIPVGFFDTSKLSKDGYLVKVEDQD
VKLPSGQVIPDGTDFRNTAHLRFKADIFVPCGGRPEAVNISNVNALISEGKPHFKYVVEG
ANLFFSQQARLFLEKRKVILYKDSSANKGGVTSSSLEVLAGLALSTEEFVDLMVFKDGKP
TEFYQNYVKDVQEKIAENAANEFQCIWREHARLGKPRTTISDELSQTLNNLQAELESSDL
FDDLPSRKGVLRRAIPKTLVDKIGLETLMERLPETYQRALFSSWVGSHFIYKHGVNASSV
DFFLFARGLAQSRPDRNQEATVYLGNLDERCTDALIWELMLQAGPVVNVHLPKDRISMAH
QGYGFCEFLTEEDAEYACKIMNQIKLWGKPIRVNKASSDKKQLDVGANLFVGNLDENVDE
RLLYDTFSAFGMMATTAKIARDSTGVSKYGFVSYTDFESSDAAIESMNGQFLMNKAITVQ
YAFKKDGKGERHGTAAERLLARAARKNNALMTVAKPAQHGQPFVASHPHLISEKDVTPGI
SAAEYDARRKKLMDMLPEASVVISVATPVKYMSNSQFLKYPNASDFWYLTGFEEPDSALI
MEKTSKGYRMTLFSAGKDLAKEKWDGARTSFQDLEKIFGAHDAAPISSFSSRLRSILGSY
SNVYVDVPNTRRSILKTLTAPLAPEVAKLRHIKSDAERKIMHEAATISARAHAKTMAEPG
KCESHLAAHFEYMCALNGSQRPAYVPVVASGPNALIIHYTSNNQIIGENELVLIDAGCEY
NGYASDITRTFPASGSFTEPQKDIYTAVLNVQRKLVSYCFEEANVSMQELHRLSAQMLKE
ELNQIGFQLHGSDLERLYPHYLSHPIGIDLHESTYFDRNAPLKEGNVITIEPGIYVPPTA
NFPKHYHNIGIRIEDEVLVGKRHPVVLSSNAPKEIKDIEGACAQFDFPKEEEKVLQFWRD
IDAFQTSLKLSEGRPEYSFYDGPPFATGLPHYGHLLAGTIKDIVTRHAHVSGYHVTRRFG
WDTHGLPVEHEIDKRLGITGKEDVMKMGIDKYNAECRSIVMRYSSEWRRTVERMGRWIDF
DNDYKTLNLSFMESVWWAFSELHKKGMVYRGLRVMPYSTGCTTPLSNFEAGQAYKDVSDP
AITVAFPLVDDPSTSLLAWTTTPWTLPSNLGLCVHPDYTYIKIHDAERDQNFIIHENLLR
TLYKDPKKAKYKKLAQFQGADMKDWRYVPLFDYFTEQFEDKAFRVLVDTYVTDADGTGIV
HQAPAFGEDDHRVAIAHEVLRPDEMPPCPIDDKGHFTKEVRDFEGLHVKAADSPIQKALK
AKGRLIVQSTLKHSYPFCWRSGTPLIYRAIPVWFVKVSPIVEQLVANNEETRWVPSFVGE
HRFGNWLANARDWNVSRNRYWGTPIPLWVSDDFEEIVCVGSVEELERLSGVKGITDLHRD
KIDHITIPSQKGKGVLRRVEEVFDCWFESGSMPYAQLHYPFENKELFEKTFPADFVSEGI
DQTRGWFYTLLVLSTHLFGRAPWKNLIVTGLVLAADGKKMSKSLKNYPDPNLIIDKYGAD
ATRMFLVNSPIVRGDNLRFREEGVRDVISRVLLPWLNSFRFFLGHAALYKKAFKEDFVYN
AHAPLNNVMDRWVLARCQSLIKLVTQEMAAYRLYTIIPRLLELIDELTNWYIRFNRKRLK
GEDGKEDTYAALNTLFETLFTLCRTMSSYTPFLTENLYQTLKQYIPKDPKAGDVRSVHFL
LFPTVKEEYFDETIERQVKRMQAVIELTRNIRERNNISLKVPLKELLVFHPDPVYIADIQ
SLERYIKSELNVRDVVFTSDESSSGVRYKAVADWGVLGKKLRKDLGRVRNALPNVSSDAV
KSYVETGKISVDGIELVEGDLQVQRFLELPALETQFATQTDNDVVVRLDIQIHKDLQSEW
LSRELTNRIQKLRKKAGLQAVDEVDYFYQFKDDADILAAIEENKEAILKTVHGLPRDVKE
AKEVIAEEEQEIADVKFVLTLSKPPNPALDHSFVGLTGGQIFHEMMLRHGVKHIFGYPGG
AILPVFDAIYKSPHFDFVLPRHEQGAGHMAEGYARVSGLPGVVLVTSGPGATNVITPMQD
ALSDGIPLIVFSGQVATAAIGSDAFQEADVVGISRSCTKWNVMVKDINELPRRINEAFKI
ATSGRPGPVLVDLPKDVTASILKTPLPYKATTPGLGLPNLQSSDPPVDHALVERAADLIN
RAQRPVIYAGNGVLSSPMGPKFLAELSEKGNIPVTTTLQGLGAFDETNARSLHMLGMHGS
AYANLAMQHADVIIALGARFDDRVTGKLDTFAPAAKAAAREGRGGIIHFEIQPKNVNKVV
EAQIPVLGDVVANLAALVSHIKKAPREEWFADIQKWKKDYPFTYVPSKKGERMKPQEVVE
ELEKQTKDRKDDVIVSTGVGQHQMWAAQFFRWRQPRSMVTSGGLGTMGFGLPAAIGAKVA
APNKVVVDIDGDASFSMTAMELATAAQYGIGVKVLILNNEFQGMVLQWQDLFYEKRYSHT
RMINPDFVLLAKAMGVHGIKCNSAEELPAKMKEFLEYDNPVVLECFVEKDEHVFPMVPAG
KALHEQLLHPMLTNKD-RSPHSRPNGSVKDPPIPYWSAKRHLTCGNPTPGWKPVQWRTPG
RLKTAAAALVMCLNIDVDPPDIVKTNPCAVLECWVDPRTPTHKALEHIGSNLQHQFEGLS
LKIQYKPILDPSFEDLKRFVTQLRRQAGQDALLFYYNGHGVPKPTASGELWCFNRNYTQY
IPVSLQELQSWVGSPGVYIWDCSAAGHLLQNFNMFAERRDQEAIM-HGYPDQPFMNSLQL
AACAAHEQLPSCPELPADVFTSCLTSPIDIALRYFIMTHQLPNNITADMVQLPGDLKDRR
TPLGELNWIFTAITDTIAWTTFSREIFTKLYRSDLLIASLFRNFLLAERIMKNYHCTPHT
WPPLPPTNTHPLWATWDLAVDTCLRQLPDLLFKGGVTPYVYQPSRFFADQLTAFEVWISR
GLVPRKPPDQLPIVLQVLLSQPHRLRALILLSQFVDLGPWAVHLVLTIGIFPYISKLLQA
AGQDLRPVLIFIWARILAVDPSVQHDLWNSGGYKYFANILAIKNDVLPNSSEHKAMCAFI
LSAISRDFPPGQEACLRDGVFDNCYDRLDESDFLLRQWTALCIGQIWDGNDENKVYGVDN
GTQDKLIAMLSDDSAEVRCAALFALGTFLGASGSSRVHFRMEVAVVGATLAIKDDASPMC
RKELLVVISTLVKEWRGCFVVCAWLYWEEDRKWRSLREEKRVLLSSFFTIFVVLLDLSVD
PYQEVATNAQTIVDYIMALLLESPFTKLPSSTLHAAPWSPDPSTISSGRRTSSFANAK--
--AHHGGMPSPSTFSTDIRDTLPLKSTYFDWCCEYFKEPQMRQAEPDEPGSIQYNHQVWR
QQRNEQVLVETATQIAVSETCRWDRPVAHFQIAGHPLTMVFHSYDQHLFVANEHDMIGVW
DWSQRKRLKYFCNGNPRGTTITSLEVINQDVGGIILTGASDGIVRLFRNYDDQGPLQMVS
AFRGLNEMIQMRQGSGMVMDWRQSAGTLLVGGDSRVIKVWDAQTETQGMDLDTNSDSPVT
AICSDHVSNQTFIASFADGVVKIFDRRLEDEDAIVRTYVDHTSWVQNVRWHPRLGGRFLS
ASVDGQVKVWDLRGADMTKTWDIQAHGLSAFDVHPTSCVFATSSQRVSVHTIDLSSITGI
PRSTSLVFHPQGLKYMKQLQRVANREQQMLQIDLEDIYTHEGTGELVARIRANTHRYVKL
FSEVVDTLMPLPTKDISEHDEVIDVIIHQRRERNEQIEDSQGQFPVHLLRRYSLYFKPLK
SDVALAVRDVRGSNLGQLITVRGIVTRVSEVKPLLQVNAYTCEVCGSETFQDISNKTFTP
IADCQNAECLKNGVRGSLHMQTRACRFSPFQEVKIQEMADQVPVGHIPRSMTVHVNGPLT
RTMNPGDVVHLGGIFLPVPYTGFQAIRAGLLTDTYLETHHVHQLKKQYTEMETTPEIEQT
LNDLANNPQLYSTLAQSIAPEIYGHEDVKKALLLLLVGGVTKVTGDGMKIRGDINICLMG
DPGVAKSQLLKYISKIAPRGVYTTGKGSSGVGLTAAVMRDPVTDEMVLEGGALVLADNGI
CCIDEFDKMDESDRTAIHEVMEQQTISISKAGISTTLNARTSILAAANPLFGRYNTKATV
IENVNLPAALLSRFDLLFLILDKPSRDADERLAEHVTFVHMHNRHPELEHDVVPPHIIRH
FIARARQKRPTVPPHVSSYIVDSYVRLRKLAKD-EANNKTQTYTSARTLLGVLRLAQALA
RLRLADEVVQPDVDEALRLMECSKDSLQDEDEHEHDRSVASQIYRLIRGMLSRKTDTLSM
VDVRARVLNAGWTEAQLMDCIHGYEELEVWTRIANGSKLQILGATLST---SATQQKRHE
AFKKRKAEPGKAYTPLELQVRRLIQENPGTLLMVEVGYKYKFYGKDAKTAATALGMAAYR
DRNFMVASIPAHRRDIYLKKLLSLGHRVGIVNQIETAALKKVGDNKSGPFERKLTHLYTA
ATYVDQLNSVS-PPPVMCIIEEWNTSFGIISICPATGDVVWDDFEDKAMRIELETRLSHL
QPAEILQPRKLSDPTKTILDFSGNAIRHEYFDQPMYSDEVVTEFYTDTDFPKSVVVALAH
AIKHMSAFGMADAFLETRFFSKFATRAHMLLGANTLSNLEIYRNETDGTAKGSLIEILDR
TKTKFGARLLRNWVGHPLVDKRILQERVDAVQEIIESSSERLMVLRDVLKQLPDLAKGLS
RIQYGQCTPPELAILLPAFNKIATAFDDISDASAVGFKSSLLNEIIFVLPKLKEPVQKLL
RDINLRKATEDKKDSLWNDFDKYPDLADADLALQAIEMELNEELKAINTFAHFPAHTVTK
TVTCLVEVKKKDKRPIPETWIVHSTTRTLARYQPPSVHAKLQEKAQMKERLEAAANAAFQ
SFLQDIANYYGLFRDAVNKLAIADCLFSLAHVALQENYVRPEFVEEDVIEIVEGRHPMIE
RLDTPYIPNSICMGGKKPRSKIITGPNMGGKSSCVRTIALIAIMAQIGSYVPANSVRMKL
MDSVLTRMGASDDITRGKSTFMVEMSETREILDAATDRSLVILDELGRGTSTFDGMAIAD
ATLHYLVEARCKTLFITHYPMVATRLQKRLENLHMAYSTSVTRTITFLYNLTSGLAPESF
GIECGRLAGLPENLLRIASQRSDQLQKEVQKRIARNRRQLSRM-----------------
----------------YLGRWPDLCTVEESPSGRMMGYVIGKAEGQGPEWHGHVTAITVA
TEYRRLGLAKKMMRQLETISDVYKGFFVDLYVRCANHVAINMYEGMGYSVYRRVREYYGD
EEDAFDMRKPLSRDPQRSVRENGRLMVVPAHEVPPTPAPAAEDEEFYSSWSLFLVCLLLI
LSLWTSYYLQIKRIRAVHETTVSIFAGMFVGLIIRLAPGTMIREMLTFKHTLFFNLLLPP
IILNSGYELKQENFFRHFGSIIVFAFLGTFISAVGVGVIVHVYSLLGESMDLSLIEGLTF
GSTLSATDPVTILAIFNQYKVDPKLYTVIFGESLLNDAVSIVMYETLRKFHGSEVYLSSL
FHGVGIFLISFTISMLLGVAFGLVMSLLLKHSHLNHFPHIESCLVALSAYICYFLSTGLT
LSGIVSLLFCGITLKHYAYHTMSRRTQRGSKALFGTLAHLSENFIFIYLGMALFTSAFSY
VKPLFILITTIAVVFTRYAAVFPLSEAINFVARAWGQRQEVLPHSYQMMLFWAGLRGAVG
VALAAGFNGPNAKVLRMTVLLVVVITVLFFGGTTSRMLEVLKIKTNVDDDEGSSDEDEYG
NQSDAEVLP-NDRATGKWFQTIDERYLLPLFSNATASSKLEALAELKRARAGGKLKEEDD
QIYDEISEDEYRNIVKGRLQRDDFVIEDGSSGYVDNGEDDWLDASKTSKKNGKAAKPAPP
PVAPSINAYRPQVSVEQMAGLLGQLDKTPAPRVARKRKTSPQFMTPTIERMADDDLMMVD
E---EVKPEELQL----VASSRPAIKGTSIGALEPDGSLRFFWIDYLEHEGRLYLVGKLK
DKSDTWVSCCVTIDGLERNLYALPREKRTDEDVLDDFEQLRQNMKIKSYKTRFVKRNYAF
GEKDVPRESRWLKIVYPFTQPQIPMGVWSPNISHIFGTNTSAFEIFVLKRKIMGPCWLEI
KNPVVEFKGVSWCRFEASVADPKDVSPMSELEVPPFTVMSLSVRTVVNHHENKREVVCAS
TRTWHNISIDDGTPPEQLPCSVQTFIRADRFPPNFESETKKKRGQILPTQNERMLLSLLL
VAINKSDPDIIIGHEFLGVSLDVLLHRMKDLKVDHWSRLGRFRRSKWPNIGKQGNVRFLN
GRLTCDLASDAAKSMISSTTWSLTEMCSTHLGLERQDIDPDDTANYLLSGPGKMMTFVQH
CEMDAHYQMAIATKVQILPLTRQLTNLAGNAWNKTLNGGRAERNEYILLHEFHRLKYICP
DKTYGKKTVPKETADGASKAKRDKYKGGLVFEPKRGLWDSYILVMDFNSLYPSIIQEYNI
DFTTVDPPEVDEKIPDPPSDKDKGVLPRLIATLVNRRRQVKSLMKDRTAPAKLLQYDIKQ
QALKLTANSMYGCLGFEYSRFYARPLAALTTFKGREILTRTRELAESLNLDVIYGDTDSV
FVNSGVNDFAEALKTSAIFKKAVNDQYNLLEIDLDCVFQRLLLLQKKKYAALKVEDGSRT
SVEVKGLDMKRREYCALSKEVSQYVLARILSGDSTEDVVETIHEYLGTMSQNVRSGQVKL
EDFIVFKRLGKNPEDYPDAKSQPHVQVALRMKAKGQSARSGDVIPYIFCGEEEARTTQAD
RARHPDERRGAGVVKIDYEWYLAHQVLPPIERLCDAIEGTDRARLAECLGLDPNRYRTTT
ASDEKFFMSLDSQTSDAERFKDADPFEVRCSCQGKTKFPLLHDRTLVRASGVTCSCDKPI
AGVNLQLQLEVQIRAHISKYYEGWTVCDEQTCKNRTRAMGVYGKRCLKPGCRGRVSFEYS
DTKLYNQLRYYKYLFDREKALKAASEEEVLAVVGSQATLLNNLSDVVEKYLNQCGRRWVD
LNSIFSM-----LKSLQG---------------PHFIPVGNRVSVFDLVNNKSFTFPFEN
RKNITTIALSPDGNVLISVDEDGRALLVNARRGVVMHHFNFHKTVKDIKFSPDGKYIAVT
HGPHVQVWCTPNHLVREFAPFNLHRTYTGHHDEVLSISWSPDSRCFITTSRDMTARLFTL
NPLDGFRPKTFAGHRDAVQSAYFSANGDTIYTVSKDGAVFTWKAKDEDSDSD--IANTRW
GIQKRNYFNQATKVVCSTFHPASNLLVVGFTSGIFGIWELPEFTSIHTLSISQEKISSVA
INASGEWLAFGARKLGQLLVWEWQSESYVLKQQGHFFDMNTLDYAPDGQTIATGGDDGKV
KLWSSFSGFCFVTFTEHTAPVSTVSFAKQGSVLFTASLDGTVRAYDLIRYRNFRVFTSPR
PVQFSCLAVDPSGEVVAAGSTDSFEVFLWSVQTGKLLDILTGHEGPISSLAFSPAGDQLA
SGSWDKTVRIWSVFGRSRAVEPFNLSGDVLAVAFRPDGNELAVSTLDGQITFFDVRDGKQ
TNVIEGRKDVSGGRKADDRVSAANSSSGKSYNSLAYTADGRCLLAGGNSKYVVLYDVREG
LMLKKFQISQNLSLDGTEEFLDSRKVNEVGNTDLIDD-GDESDLEDRLDTTLPGARRGDM
SVRKYRQEARTKCIRFSPTGRAWAAASTEGLLIYSLDEAVTFDPFDLSIDLTPQAVLEVL
SQREYLKALVMAFRLNEKPLIQRVYESIPPADIRLLSRQLPLVYVPNLLRFVAEHLEKSP
HLEFDLIWSKTLLMLHGRYLKERSGEYASVFRVLQKGLSDSEQSISRI------TLIDIA
DYFGMTSTSAPLPPSASSAARSSRIAPHSHIKGLGLNSEGYATQDTAGFVGQAQAREACG
VIVDLVKSRKFSGRALLLVGAPGTGKTALALAISQELGSKVPFCPMVGSEVYSTEVKKTE
VLAEAFRRAIGLRIKETKDVYEGEVTELTPTESENPLSGYGKTVSHVVVGLKTAKGTKQL
RLDPTIYESILKEKIVVGDVIYIEHNTGAVKRVGRSDAYAASYDLESETYVPLPKGDVHK
KKELVQDVTLGDLDAANARPQGGQDIMSVMGSLVRSGRTEVTDKLRKEVNKVVKGYVDQG
VAEVVPGVVFIDEVHMLDIECFTYLNALLESPMAPTVILATNRGNSLIRGTTDIISPHGI
PVDLLDRCMIVKTDAYNTEQIAKVIQLRANVEGLKLGPGVLDRLAAEGEKSSLRYALQLL
TPASILAGLAGRDQIEVEDVGEMGELFLDAKTSASQISEAGY-TSRDITKMERIGAHSHI
RGLGLDDRLEPRENSQGLVGQAKARKAAGMILKMVQEGRIAGRAMLFAGPPSTGKTAIAM
GMAQSLGSDVPFTSITASEVFSLSMSKTEALTQAFRRSIGVRIKEESEIIEGEVVEIQID
RSLTGATKTGKLTIKTTDMETIYDLGTKMIDALTKEKVLAGDVIVIDKTSGKITKLGRSF
ARSRDYDAMGADTKFVQCPEGEIQKRREVVHTVSLHEIDVINSRTQGFLALFAGDTGEIK
PELRNQIDTKVAEWREEGKAEIVPGVLFIDEVHMLDIECFSFLNRALEGALAPLVIMASN
RGMARIRGTKFRSPHGLPIDLLDRVLIVSTKPYSESEIRQIIQIRCQEEDVTLTPDAINV
LTSMTAQTTLRYSLNLISCAQVVARKRKSEEVDVVDLRRAYMYFMDEKRSVEWLKFTQGS
LIFEEIEG-TKDIMDTKMSRDDDEYDRAATINFTTQDALVSHIFMDQDFSWLHLKPDHAS
RPLWISEDGHIILEAFSPIAEQAQDFLTAISEPVSRPAFIHEYKLTSYSLYAAVSVGLQT
EDIIE-------VPVPETIVNFIRERTLSYGKVKLVLKHNKYFVESSHPETLQFLLKDKI
IREARSQASFTTAPVRGPGTKEPEKKDMPNTSDAQLFTSVESDIEEDDDNVHAFEIDDAK
IDDVKKRCNELEYPMLEEYDFRNDTINPNLDIDLKPATTIRPYQETSLSKMFGNGRARSG
IIVLPCGAGKTLVGITAACTIKKSTLVLCTSSVSVMQWRQQFIQWSNITDRQIAVFTADQ
KEKFAGESGIVVSTYSMVANTHNRSHDSKKMMEFLTSREWGFILLDEVHVVPAAMFRRVV
TTIKAHSKLGLTATLVREDDKIADLNYMIGPKLYEANWMDLAAKGHIANVQCAEVWCPMT
PEFYREYLREQSRKRMLLYCMNPNKFQACQFLIRYHEGRGDKVIVFSDNVYALEAYAKHL
GKPYIHGATGQVERMRILSHFQHSPLVNTIFLSKVGDTSIDLPEATCLIQISSHFGSRRQ
EAQRLGRILRAKRRNDEGFNAFFYSLVSKDTQEMFYSTKRQQFLIDQGYSFKVITHLDGL
EDLPDLAYRTKDEQIELLSSVLLANESEADLGSGDLAGTVTSFPGVQRTTGSLTALSGAQ
HMSYVEQNKSANKKLAPRHKLFAKREKDKAAAAGVNIRRDVDDKFYRYRMPLLTTKIEGK
GNGIKTVCPNMSDVARALSRPPTYPTKFFGCELGAQTSFDEKNDRYIVNGAHDANRLREL
LDVFIEKYVLCKSCKNPETDLVIKNEEIIRDCKACGERTEVDMRHRLTTFILKNPPVKVR
KGKKDVAGAADGYESDDFTKKIKAEAAELSIADEGWSADTSPEAVRSRIQALEAGMANSP
YSLLGKWIEGEKDSGAIAIYKKASELGIEKKHKAMTIIAQALFTDKIVSEIESYAPLFQK
MVTSEKHQKSLLGGIERFIGLMHPDLVPAVPKILMAFYQADILEEEVITQWGTHVSKKYV
DRDTSKKVRKAGEPFLKWLEEADDDDDDDFHHRPTLKQQNKKFKSKHATKGTLKDRAKGI
KASAAAAQTRLNRRNNAKQAQSKKREAIVSATRLFNGVDGCPRIVVVVPLSPDVSSKNVV
SAISNALDQPAEDGLWRMRADRFKTSLQFRTLPRRYYETLDACKVADYVVFALSSAVEVD
TWGDILLRSLQSQGLPEVVTIVSPDTEMDVKARPSILKSLLSFIQYFVPSQTKVFDLHNT
SDRLNALRSLSEGKPADVRWREGRSYLLGEQVQWDDVLRVTGVVRGASLSANRLVHIPNS
GDHQISKIYSSPLPRAEPLIAEPPDDADSLVSTNDPDDLEPTEEMNHTGN-PDAVPPKAV
KRIPKGMSEYQAAWIIDETDDEDGDDDSQGMEEEEIDNQRHVTFQDLDIEEETAQLEKWR
NEEDDAAFPDEVDTPQDIPARTRFARYRGMRSFRTSPWDPYENLPRDYARIFQFEDFKRT
ERSVRKRSEQTVEPGTRVTVHITVAREAV-SSGPLTLFSLFQHEHKVSVLHFTVQRNTEY
HASVRSKDPMILCVGPRRFSVNPIYSQGGKGTNNVHKFERYLRHGSTAVATVYGPVTYGK
QPCTLLRESNDPQLVAYGSFLNTDTTRVISKRIILSGHPFKVHKKTATIRYMFFNPEDVH
YFKPIQLHTKYGRVGHIKESLGTHGYFKAYFDGPINQMDTVCMSLYKRVYPKWAQLYRDM
DIDEAAIDEGLYSRQLYVLGHEAMKRMAASNVLIVGLQGLGVEIAKNIVLAGVKSVTLYD
PEPVTISDLSSQFFLREEDVGKSRAAATLPRLAELNAYVPVRDLGEITVDLVKGFQVVVL
CGVPLKKQLEINDWTHANGIPFIAAETRGLFGSAFNDFGSKFTCVDPTGEQPLSGMIVSI
EQDGLVTCLDETRHGLEDGDFVTFTEVQGMTELNGCEPRKVTVKGPYTFTIGDVSNFGDY
KTGGIFTQVKMPKIIEFKSLRASLQDPEFFITDFAKFDRPATAHAAFQALSEFRSEKGRL
PRPRNEEDAATLFELAKKINADAEEKIVKELAYQASGDLSPINAVVGGFVAQEVLKACSA
KFHPMVQHFYFDSLESLPDTLPSEADCQPTGSRYDGQIAVFGKAFQEKIANHRQFLVGSG
AIGCEMLKNWSMIGLATGPKGVIHVTDLDTIEKSNLNRQFLFRPKDLGKFKAEVAATAVA
DMNPDLKDKILAKQEPVGPATENIYDEAFFDSIDGVTNALDNIKARLYMDQRCVFYQKPL
LESGTLGTKGNTQVIIPHLTESYGSSQDPPEKETPSCTIKNFPNAINHTIEWSRTQFDNL
FVKPAQSVNAYLSEPNYLETTLKYSGQQKDQIEQIVSYLTNKPLTFEECIIWARLQFEKD
YNNEIRQLLFSLPKDAVTSTGQPFWSGPKRAPDPLTFNSNDPTHLAYIIAAANLHAFNYG
LRETDPAFFRKVVDTVIVPEFTPKSGVKVQINDNDPAPEQSGGDVDLDELAAKLPAPSSL
AGYRLTPVEFEKDDDTNHHIDFITAASNLRAMNYGINPADKHTTKQIAGKIIPAIATTTS
LVTGLVCLELYKIIDGKKNIESYKNGFVNLALPFFGFSEPIAAQKQKYGETEWTLWDRFE
FKNPSLKEIIDFFQEKKLEVTMVSQGVSMLWSSFVGKKKSEERLPMPFSQLVEHVSRKPI
PPHTKHLIVEVMVSDEEGEDVEVPFIVVRIRALNDDEVVTEMNKMVLFIKQEAQEKAREI
RVKADEEFAIEKARLVKQEQQAIDAQYDKKRKQAEVAQKIAQSNLTNKARLRLLHRREEH
LQDLFTTTRNAISTLSQNASRYTQFLQDVILQGFLQIMEPEITVLARKVDLEAAQEAAGQ
AAKKFEELSGRSISYDVEASLSDDLAGGVKLISGTRRITLDNTLDERLRLLEDRMLPEIR
KDLYGINENRKFYT
[25] Tx246409
MALRVPKGTLPQLFKDGYKFQQGVEEAVLRNIEATHELSEVVRTSMGPNGRNKMIINHLE
KLFVTNDAATIIRELDVVHPAAKLLVMASQQQESEVGDNTNLVIVLAGELLTKAADLLRL
GLHPSEVIQGYELARERALSIIEELSVNKVESLTSRDELLKIVNASISSKQYGYEGFLGD
LVTEAALNIMPKNPKDFNVDNVRVVKVMGSSIHESRVVRGMVFGREPEGIVQNVKNAKVA
VFTCPLDISQTETKGTVLIHNAQEMLSFSKDEEKQVEGIFKELAEAGVKVVVTGNGIGEL
ALHYLNRYNIMAVKVLSKFDLRRLCRVIGATALARLGTPMAEEMGECDIVETVEIGSDRV
TVFRQEEDKSRTTTIVIRGATQNHMDDIERAIDDGVNVIKAATKNPLLLPGAGAVEMELN
KRLQQVAAKTPGLNQHAIKRFAESLEVIPRTLCENAGMDATAVLSRLYAAHYQAGLSVGV
DVENENDGTLDASKANIYDCLASKYNAIKLAADTAITILRVDQIIMSKPAGGPKPPKKEG
HWDADKDVTLLDQVVMTFFTGSGQEQFQDHEEAWTKVDGILEKSNVPQTKFIALQILEKF
IQTRWNTLPADSRNAIRYFVVNVIVQQSSDETNLIKQRTYINKLNMTLVQVLKQEWPHNW
PTFIPEIVASSQTNLALCENNMAILKLLSEEIFDFSAEQMTQSKAATLKQQMKQEFSQIY
DLCREILGKATKPSLIKSTLETLLRFVHWVPAAYIFETDLIPTLQSKFFEVPQFRNVTLK
CFTEIGAIEITQVYYEAIYQLFVSVMATTNVMVPPNTDIADIYENSNDNDQEFVQNLALF
LTSFLSSHLKVIESFPAAQMLLNAHFYIVKISRVEDREIFKICLEYWAKLVEGLFEEASR
QNHN--------------------RLSAYTPVLSQLRVVMIERMVKPEEVLIVENDEGEI
VREFVKESDTIVLYKSMKQVLVYLTHLSVEDTEAIMTIKLNRQMDGSEWSWNNLNKLCWA
IGSISGAMDVDTEKKFLVTVIKELLSLCEMKRGKDNKAVVASNIMYCVGQYPRFLKSHWK
FLKTVVNKLFEFMHESHEGVQDMACDTFIKISQQCKRHFVIVQIGEEMSFADEILDNISR
ITSDLDPQQIHTFYEAIGYMISAETNPVSQERLITKFMSLPNSAWDSLIAQAKQNPDCLN
SANEIKVLANVLKTNVSGCLSVGSAFVLQLGKIYMDLLALYRIIGELVSQNVATQGPIAT
KTPKVRGWRTIKKEILKLIDTYIENTTDINTVNANMIDPFLEAVLSDFNSSVDTARDAEV
LNVISTIIEKLQSLMTPRVATIFEATFEPTLNMITKDFAEYPEHRTGFYSMLKAINRHCF
PALLELAPGQFKLFIDSIVWGFKHTMRDIADIGLEICGELIDNISRTDAAIAGAFYQSYY
LSLLQDIFFVLTDSDHKSGFKGQTEVLARLFQLVSSNMITAPLFDPSQVSPTMTNADFLR
EHVSTLLQNAFPHLQSAQIKVFVHAMFEYNSNPTKFKLEVRDFLIQLKEFAGENAELYLE
EKEREMEAQRKAEMAKALSIPGMVKPSELPNKKGPSQAELLVRTCSEIVAELVVAVESGK
DVNLNGIKNRAARRNKLQNQPKLVEIIAAIPEQHKAALLPKLKAKPIRTASGIAVVAVMC
KPHRCPHIAMTGNICVYCPGGPDSDFEYSTQSYTGYEPTSMRAIRARYDPYEQSRGRVDQ
LRSLGHSVDKVEYIIMGGTFMSLSEDYRNWFIQNLHDALSGHTSNNLDEAVRYSQQSQTK
CIGITIETRPDYCLKPHLSQMLRYGCTRLEVGVQSVYEDVARDTNRGHTVKAVTESFQMA
KDAGFKVVSHMMPDLPNVGMERDMEQFKEYFENPAFRSDGLKIYPTLVIRGTGLYELWRT
KRYQNYTPNALVDLVARILALVPPWTRVYRVQRDIPMPLVTSGVEHGNLRELALNRMKDL
GTECRDVRTREVGITEIHQKIKPDQVELIRRDYVANGGWETFLSYEDPEQDILVGLLRLR
KCSPQ-TFRPELTAGPSSIVRELHVYGSVVPMHDRDPTKFQHQGFGTLLMEEAERIAREE
HGSVKLSVISGVGVRHYYAKLGYHLDGPYMSKML----PPYRQHYANEKLPDIEGNYDSD
TSTEETENTIGNIPLEWYKDLPHIGYDIDGKKVLKPATADELDKFLATVEDPDSWKTVKS
DKEGKDVVLNDTELDIIQRLQRGIIPDSTYNPYEPTVEWFTSKTEVMPLSARPEPKSRFI
PSKWEAKKIMKIVRAIRQGRIVPRKPKDEKPRFYNLWGDDREDHIMHVAAPKMKLPEHDE
SYNPPEEYLLNEEETKEWEELDEEDRKKNYLPKKHSSLRHVAAYDKFIQERFQRCLDLYL
APRVRKNRLDIDPESLVPKLPSPKDLRPFPTRQSLTYEGHTARIRALSVHPNGLYVLSGS
DDNTCRLWEVTGRCLSMWKFEGIIHALAWCPNPDVWLFAISVGGEVHLISPPKLCSPVQA
MNIDQFTKP--SKQNVSWIKANEDEEKYGYKARIQHPQAVKQLTWHRKGDYLATVAPDAK
NLAVLIHQVSKHQTQAPFKRLKGLVQKVAFHPIKPVFFVATQIYVRIYDLMQQQLIKTLQ
TGVKWVSSIDVHPGGDNVVIGSYDKRVCWFDLDLSSRPYKSLRFHTRAVRQVAFHKRYPL
FASSSDDGTIQIFYGMVYNDLLQNPLIVPVKILKGHDIKDSLGVLNVEFHPTQPWIFSTG
SDGTFRLWTNNESGYATNVFADKESQMVQVCDHLEKLGFLPKELVKNEVSWFYSNLNIDD
YYFALESVETISNHIMALYGAKILAYTKNENVLNINLQKEAEDAAVYIHSSVPGPQHEKN
IDEKFLDISSEYRVESYRSLTSQIRSYFVTKCEFENMPTAQETDIKQVGDKSFLKKATEH
TLKVYEEVMQSVLQRTGPVIEMYQVKGSRERRLVIGYRQRSTKGFFSAISDLYHYYDLYS
TRKYVEQFSNGVTIIGLYLHPLPKSAPIEHTIYQVMKETSLLYCLPKTPLQQYFQTNKLS
VQEMVYGYVGWIFAQHFLNRLGKEYLSLTSILDRANPVHEEVLSKLKKRLRQDTFTREYI
LDIMKRYPELIKILYANFATVHYVNQRLEPTISYEMLSVDDISKKIKSMTSNAHEQIVFE
SFLTFNTHVLKTNFYQSTKVALSFRMDPSFLPDIEYPNPLYGMFLVVGSEFRGFHLRFGD
VARGGIRIIRSRNREAYSINLRTLFDENYNLAATQQRKNKDIPEGGSKGTILLDIDQQPL
VAFEKYVDSILDLLIDGGIKDKLVDLTKKPEILFFGPDEGTAEYMDWASQHARRRGATFW
KAFTTGKSQSLGGIPHDLYGMTTRSVHQYVLGIYRTFGLKEEECTKLQTGGPDGDLGSNE
IKISKDKTIAIVDGSGVLYDSEGINRDELSRLANHRLMISNFDTSKLSKSGFRILVDEDN
ITLPDGTLVENGLQFRNTFHTNPQATVFVPCGGRPESVGLDNVQSLMGDGAPLFKYIVEG
ANLFFTQEARLRLEKVGIVIFKDASANKGGVTSSSLEVLAALAFKDDEFGELMCVKNGVV
PQFYESYVKEVQNIIEHNAAIEFEALWREYKRTNTPISILSDELSNAIVQLQEQLQSSGL
WDNVALRTTVLKRAFPKLLLEKLGLETLLERVPESYVKAIFGAYLASQFVYKYGPHPDNF
AFFEFMRENF-MAQERNQEATVYIGNLDERCTESLIWELMLQAGPVVNVHLPKDRVTQTH
QNYGFVEFLTEEDADYAMKIMNQVRLYGKPVRVNKATSDRKNLDVGATLFIGNLDPEVDE
KILYDTFSAFGLIVNTPRISRDDTGALKFGFISYDNFESSDAAIEAMDGQYLMNKQITVS
YAFKKDGKGERHGSAAERLLAAEARKHTQMVPATHKRSFGQPTFITHSNLMKKGEVTPGF
TAIEYEKRRSNLMSTLPEDSVVVCLGYGTRYMTNNIFYPFHQNTDFWYLCGFNEPDSALI
LEKKSRGYKQTMFVPPKNAHAELWDGPRTGIQGAKEIFGADEAYESTKFTAYLKHIIGSY
KNIFMDSPEMPTESAKLIQTPLSKKVQELRMIKSPSEIEAMKKSGLISAKAFVEAMTKPG
LTEAQLWAKFDYETRMRGSSMLAYVPVIAGGPNALSLHYVRNDMELKDNDLVLVDCGGEY
NGYASDITRTWPVNGRFSDAQKELYQAVLNVNKKCIKLCTESSNLSLHGIHSESVRFMKE
ELEEIGFNVTGWDLERLYPHHVGHYLGLDVHDLHGLDRSRKLKQNMVITIEPGIYVPYDD
KFPSKYQGIGIRIEDNVVIGSC--------------------GQFNFPKEEEKIIEFWRE
IDAFQTSLKLNKDKPTFSFFDGPPFATGLPHYGHLLAGTIKDIVTRYAHNTGHNVERRFG
WDTHGLPVEYEIDKKLGITGKDDVMKMGIDKYNAECRAIVMRYSGEWRKTVERMARWIDF
DNDYKTLNPTFMESVWWVFKQLFEKGQVYRGQRVMPYSTGCTTPLSNFESSQNYKDVNDP
AVVIGFPLVSDPSTQLLAWTTTPWTLPSNLAVCVHPEFEYIKVHDEASGHNYILMEKRLN
MLYKDPKKAKFTILEKYKGKDMLNWEFVPMFDFYAEELKGKAFKVCVDTYVTDDSGTGLV
QMAPAFGEDDYRVCVAHGVIDTDGHLPCPINDSGIFTAEAGPYAGMYFKDADKVIQKDIK
TKGRMIVQSQMMHSYPFCWRSNTPLIYKAVPAWFVRVAPIVDKILACNNEMRWVPSFVQE
KRFANWIANARDWNVSRNRYWGTPMPIWVSEDYEEVVCIGSIAELEELSGVSPITDLHRE
SIDHITIPSKKGKGVLRRIEEVFDCWFESGSMPYAQQHYPFENADKFEKSFPANFISEGI
DQTRGWFYTLLVLSTHLMNKPPATNVIATGLVLAADGKKMSKSLRNYPDPTIVIDKFGSD
ALRLYLINSPVVRGETLKFREEGVKEVISKVFLPWYNAYKFFLTQTAVLKKEFDYGFQYD
AHIKKENVMDRWILASCQSLIKFVREEMAAYRLYTVVPRLLAMIDDLTNWYVRFNRRRLK
GENGLEEAKFAMNTLYEVLFTLCLTMAPFTPFLTENMYQGLKNFAPKDPNVVDDRSIHFH
EFPQVRQEYFDPDIERAVSRMQAVIELGRTIRERKNISLKTPLKELVVIHSDAQYHDDVK
ALQSYVLEELNVRELIITADEDKYGVKYKAEADWKVMGQKYKRDSMKIKKGLPDITSEQI
KEFAKTKELVVSGIKVTDEDLNVIRYFDAG-ADNVYESNTDKDTLVLMDVKLYPELEEEG
IAREIINRVQRLRKKANLLPTDDISVYYRFASDAEFEKIIKNQEAALVKVLKKPMANHKD
TEVLIIEEEQEVNGIKFDLVFAK-SVADMDDSFVGMSGGEIFHEMMLRHNVEHVFGYPGG
AILPVFDAIYESKYFKFILPRHEQGAGHMAEGYARATGKPGVVLVTSGPGATNVMTPMAD
ALADGTPLVVFCGQVPTSAIGTDAFQEADIVGISRSCTKWNVMVKDIAELPRRINEAFLI
ATSGRPGPVLVDLPKDVTAAILKRPIPTNTLIPSTTIPNAFEEARSEPVPTMKRAAAMIN
KAKRPVIYAGQGVMGHPDGPKLLRALADNGNIPVTTTLQGLGIFDELDKKSLHMLGMHGS
CYANLAMQNADLIIALGARFDDRVTGNVKAFAPEAVKAAKEGRGGILHFEIMPKNINKVI
EATEAIEGDVTENLKKLLPHIKGSERKEWFGLIDEWKGKYPFYYEKTTDAKELKPQQLIE
ELDKQTRQMKDKVIVTTGVGQHQMWAAQLYRWTHPRTFITSGGLGTMGYGLPSAIGAKVA
KPDHIVVDIDGDASFSMTAMELATAAEFNIGVKVLLLNNSFQGMVKQWQDLFYKERYSGT
IMKNPDFVKLAESMGVKAIRVTKASEVEEKMKEFLEHDGPVLMDAVVCKKEVLWPMVPAG
RALSEFMVHPHIAERNKMRHGFDEELYEED--FLYFSEKRHEANSKSNTQNALKDWRLRE
RIKTVSGLLVVCLNIGTDPPDIVKTNPCAKLECWIDPFLVPSKSLEAIGKNLHNQYETIN
GRTRFKLSLDPSVEETKKICCQMRRNAKEERILFHYNGHGVPKPTTSGEIWVFNRNYTQY
IPVSLFDLQSWLGSPVIYVWDCSAAGNIINAFNRFAEQRDSEAVRLTQQHHVSWKDSIQL
AACGPTETLPMNPDLPADVFTACLTTPIEMSLRWVVMRNPLTSNITMDMLQLPGRATERR
TPLGELNWIFTAVTDTIAWCVLQDELFKRLFRQDLMVASMFRNYLLAERIMRSYQCTPMS
TPKLPETHDHPMWHAWDLAVDMCLFQLPALKAAESGGAYEYQSSTFFSEQLTAFEVWLAE
GAVNPKIPEQLPIVLQVLLSQVHRLRALILLSRFLDLGPWAVNAALSVGIFPYVLKLLQS
PAAELKPVLVFIWARILAVDQSCQNDLLKDHGYAYFINILTPNNAMIPHVSEHRAMSAFI
LSVFCTDFRTGQQACLRGNVISACLAHVNDPDPLLRQWICLCLAQVWMNNSEAKSIAIAE
NGHEKMTVLLNDSVPEVRASAMYALGTFLSDPNKTEQIVNIEHNIAISALCVMSDGSPMV
RREFVIALSHIVHQAGSKFLTAASQTIEEDQRIS---FGSSSFDSVYAVLWKALLNLSVD
PHPDVSKVASIVVDHITATLLNTPIGEYASNLARDQQVTSSSSSSFARARSVSFASTRG-
---SYQDSPNGNSKHAQEEKVLPISSSFYDWSCEYFTEPQMRAAEADEPGSVIYTKRKWR
RSRNENILQESNLTKGMAGSSRWDEQLSSMYNDTEASLLLFHQFEPHLVAADSYNCLVVW
DWKNGTPLSVIDNNNPPHSRITDMKFLNEEDEALLLTGSDDGVVRLYKNYDQEQAV-LIS
SWRALKDMEKSSKQSGLVTDWHQARGYLFTGGDSKVIKVWDAHQELPVMDIPTQSLACVT
SITTDQVNGNIVIAGFGDGSIGVYDRRLGPSESRVKKWDEHKAWITNIHLQREGTRELVS
GGFEGDIKIWDIRETQSLKTIEAHHSNMTSLAVHDHSYVVASAGQVIKVWNMDLSTISGA
TSTRALSFHPSAPKYMQLLQKVKDREQTTVVFELDDLATYEDSKRTVAHIKRNTKHYIEL
VSDVIDNILSTLTPDLSQSDSVLDVIINQRRTTDNPIE-TQSQFPPSLTRRFEVFFKPLS
DDTPLAVRQINGAKLGQLVTIRGIITRVSDVKPFLQVNTYSCDSCGSEIFQEIKQRQFTP
LIECPSSECSSNNVKGKLFMQTRASKFLAFQEVKLQELTDQVPVGHIPRTITLHLYGGAC
RQLTPGDVAHVGGIFLPMPYTGFRALRAGLLTDTYMDVQHVHRLKKQYDEIEMTAEDEAK
IEELKRDPNAYGRLARSIAPEIYGHDDVKKVLLLLLVGGVNKTVGDGMKIRGDINVCLMG
DPGVAKSQLLKFIAKVAPRGVYTTGKGSSGVGLTAAVMRDPVTDEMILEGGALVLADNGI
CCIDEFDKMDESDRTAIHEVMEQQTISISKAGINTTLNARASILAAANPLYGRYNTRISP
TQNINLPAALLSRFDILYLLLDKPSQDMDRLLAEHVAYVHTHNKPPQMVFDTLEPSTIRH
YVAHARTKRPVLTPEVSEYITSAYVSLRHQYKLDEAREQQFTYASARTLLGIIRMAQALA
RVRLSDFVETSDVNEALRLIDVSKSSLSDESNKRQDRSPVSAIFNIVKELANEYGNSLAL
NTVRQRIASRGYTEVQLEEAIREYSTLNIWQVDNS--SLVVIH-----------------
------------------------------------------------------------
------------------------------------------------------------
----------------------------MVAVQPSTGDIIYDTFEDTFMRNELETRLLHI
EPSEILVPHVLSTPTEKLIHLS--AVRIEQMPLNDSVDTFISEFYSKLELPDIVIKVLAA
LIRYLKEFDLSSMLHISKRISSFVSKSHMLMNANTLINLEVYRNNINNKEEGSLFSVLDH
TRTKFGQRQLRKWVGRPLVDIEKLNERVDAINELLISSNPKKNKLLTLLKQLPDVEKGLC
RIYYGRSSPAELVQVLDALLAASSLF---STDVEPQFKSELLNRLFNALPSIRHDVSHYR
EMIDPTYAS--DKTKFFKSEAKWPDIPREKNNIKFVEGLLYDHLEELKTMTNLSNLKYVA
GIEFLLEVENTKAKSVPADWIKISGTKAVSRFHSRYIIQQLKEREQHKERLLLLAEKAFK
DLLGEISEKYESFRDVVSCLAQLDCLLSLVATASQANYVRPQFTEERKIDVKQGRHPIIE
KL-TSYVSNDIQFSD-SQTTMVLTGPNMGGKSSYIRQIALICMMGQIGSFVPAESATLCM
LDAIYTRMGASDNMMRGESTFMVELHETSDIMRLATPRSLVILDELGRGTSTHDGQAIAY
AVLQHFIQHQSFTVFVTHYPSLSQLAAQFANNYYMDYIEEE-------------------
-------------------------NNEE-------------MCK---------------
-----KKEYNISFYLQYLARWPDLFSVQISPHNHLMGYVMGKTEGTGKNWHGHVTAITVA
PEYRRLGLAEGMMDLLEQVSEAYDCWFVDLYVRVSNSVAIDMYRKFGYSVYRRVRNYYAT
NEDAFDMRKPLPRDTQKTIRENGENVFVNPEDLD--------------------------
---------------------------MIVGLAIKLAPGTIIQGMVKFKEGFFFNLLLPP
IILNSGYELKRRNFFLNFGTILIFAMVGTFICAVVTGVLTFIYALINEGLSISFLDSMIF
GSILSATDPVTILAIFNQLHVDPQLFSIISGESLLNDAVAIVLSDTLRQFRGQDLHAVNI
FKGIGLFLGVFWASTLIGILCGVLVALTMKFSQLYRFPSIEACLVLLMAYSSYFLSNAIQ
MSGIVTLLFTGITLKHYAYDNLSLKSKRATKAMCQIPSQLSENFIFIYLGINLFTQDDLD
YKPLFILVTLAFICVARYASVAPLSTLINAICRAFGN-PEQIPKNHQMMLFWAGLRGAVA
FALASGITGESAPAMRTTILAVVVLTVLLFGGTTSRMLQILDIKTGVVEPDESEEEED--
--YDNDVS-GPLGEDPHWFVSFDEKWLKPALTKKHVQSRAERDNKLKKLRDAMRKTIDDD
DLYEEIEENDYLAIQDD----EAFVEDDDKGGYIDNGEEEE--EYRKRKIKQKQVKPNQQ
INKFFEKPIKHKIDKEELNDLLSEFNTPTKQERVREKPAVNHLSVPTSSELELDDIMNDI
KVES----IEMSNKPTF-STEFAQEESQSVNVFEEDGHLRMWWYDAYE------------
-REKGYVYLFAS----------------EITDVYEEVSELFSKHRITKYASKKVSRKYAF
ELHDVPAESDYLKVLYDYEQPSLTGTETGKTFSRVFGANTGPLEHFLVKRDIMGPCWLDI
SGAQMSKTSETWCKVEVTVEDPKTVNPLVDGHVPPLIVMSLCLRTIMNSKKNVNEIVAAS
ALVCNQVQIDDTKSLEEQTKMRFTVVRQQPYPAGFMEMVGKEKGSIQAERTEASLLNFLI
ARIHLCDPDVIVGHNFAGFDLDVLLHRMKALNIQHWHRLGRLKRKNWPKLAGAGVGMIMS
GRLVCD--TYLASKDLRSKSYRLTDLAQSQLKIAREDIEFGKSEEYF-ENSNNLFHFLKH
CSFDAYLSTSLMFKLQVLPLTHQLTALAGNLWARTMTGARAERNEFLLLHEFHKAKYICP
DKTFGNKESVSVGQASVSGRRKPAYAGGLVLEPKKGFYDKYVLLLDFNSLYPSIIQEYNV
CFTTVDRSAGNEKVPDVPDSVPEGILPKLLKTLVDRRRQVKNAMKGEKSEAKYNQLNIRQ
QALKLTANSMYGCLGFTYSRFYAKPLAMLITFKGREILQSTVNLAGNLDMNVIYGDTDSI
MVYTNQNDLNEVKKMGNLLRKKVNDHYKLLEIGIDGYFKHMLLLKKKKYAALLVENGELE
SVETKGLDLVRRDWCDLSHDVSSHVLDLILSDKERDEVVNEIHTYLEVTVERIRQGEIPL
EKYVINKQLTKRPQDYADAKSQPHVQVALRMIAAGQGVKSGDTVPYVICVDESDKKGSAL
RAYHPDDVKKN--MQLDIEWYLQQQVHPPLTRLCSPIEGTDPARLAGCLGLEASRYRHFS
GGDEQELVTLDSQISDAERFKSSEALLLTCNCDKEFKYEGILRQTDTIECGLKCHCYQVI
HYASLKAQLILNIRNYIDRYYQGWLLCDDPTCGNRTRMISVFGRRCLADECRGTMKREVN
MK------------------------------------------------LS--------
------------------------------------------------------------
--------------------------------------MNFKGKTKSAKFSPDGKYFAIS
LEKTVEFWKAPGH-TREYAPFVRIKTAVGHHDTITNINWSPDSRFIITSCKDMTSRIYTI
EDLEDFVPSTLSGHRDYIVNAWFSADMTNIYTISRDGALFQWKNTTYASDTEGNVDKAKW
RILKKNYFNMPVKVNVAEFFSASNLVVAGFSNGLFGLYEVPHFTAIHTLSISQHKIDTVA
INATGEWLAFGSKALGQLLVWEWQSETYVLKQQGHYYDINSVSYSSDGQSLATGGDDGKI
KVWNTNSGFCFVTFSEHKSGVKAVEFAKQGQVLFSASLDGTVRAFDLVRYRNFRTFTSPN
PVQFTCLAVDPSGEIVCAGTLDTFEIYVWSVQTGKLLDIMAGHTGPISTLAFSPTGMILA
SGSWDHSARTWDVFGRGKTIEPLVHQTEVLAVAFKPDGKEIAAATLDGQITFWGAEEGNV
LATIDGRKDIMGGRKKDDRTTADNAASGKCFNSICYTADGSSIIGSGSSKYICIYDVAST
FLVKKFQISQNLSLDGTQEYLNSKYMTEFGSIEEMDDEG--SDVEERVDNSLPGTKTGDL
SVRKARPEVKSTAVRFSPTGRSWAAATTDGLLIYSLDEDILFDPFDLEIDITPETVLEAL
AEREYLKSICMAFRLNEKPLLHTVFEGIPPDSVSLVCQNMPEKYLFKLLTFIGVHMETSP
HVEFHLMWVTNIMTYHGRYLRDHRGQFQPVFRALHKGVNRVRDDIATL------------
---------KMKIEQTKSTPHEKRVATHSHIKGLGLCDDGTAEPIQSGFVGQENAREASG
IVVEMIKSKSMAGRALLFAGAPGTGKTAIALAIAQELGPKVPFRPIVGSEVYSSEIKKTE
VLMENFRRAIGLRIKETKEVYEGEVTELTPEETENPLGGYGKTISHVIIGLKTIKGVKQL
KLDPSIYESIQKERVTVGDVIYIEANTGACKRVGRSDAYATEFDLEAEEYVPLPKGDVHK
KKEVIQDVTLHDLDVANAKPEGGQDIMSMMGQLLKPKKTEITDKLRQEINKVVNRYIEQG
IAELVPGVLFIDEVHMLDIECFTYLNRALESPLSPIVIFATNRGHCTIRGTEDIVSPHGI
PVDLLDRLLIIRTLPYSIDEIKVIISIRAKTEKLTIDEAAVDYIADAGIRSSLRYAVQLL
TPAHVLSEINGHSSITLDDVKEVDALFFDSKRSAKILMEQESFSTNDLTRMERVGAHSHI
RGLGLDDALDPRTSSQGMVGQLKARKAAGVILKMVQAGKIAGRAVLIAGPPSTGKTAIAM
GMAQALGTDVPFTMLAASEIFSLEMSKTEALTQAFRRSIGVRIKEESELIEGEVVEIQID
RSMVGGSKTGKLTLKTTDMETIYDLGNKMIDSLNKEKVMAGDVIAIDKASGRISKLGRSY
ARARDYDAMGSDTKFVQCPEGELQKRKQTVHTVSLHEIDVINSRTQGFLALFSGDTGEIK
SEVRDQINAKVAEWREEGKAEIVPGVLFIDEVHMLDIECFSFLNRALEDDMAPVVIMASN
RGITNIRGTKYKSPHGIPVDLLDRMLIISTSPYEENEVREILKIRCQEENVEMTDDAKDV
LTRIGQETSLRYAIHLITAANLVARKRKAAAVDVEDIKRVYALFLDEKRSVQYLKEYQDQ
YMFNEYNDQMAVAMEM-MSRSDDDDDRNANLEINKKSDFISHIFGREDYTNLPLKKDNAS
RPLWISEDGHIILEGFSPIAEQAQDFLVAISEPVSRPAHIHEYKLTPYSLYAAVSVGLET
EDIIEVLNRLSKVPVPDSITQFIRQCTLSYGKVKLVLKHNRYFVESSHPETLQMLLKDSV
ISAGRVVRPLLVSPTGKPGVQKPKEDEERKKEEEKYFGAVDKEEEDDGEQVHSFEIAAEH
VENIKKRCNDIDYPMLEEYDFRNDTVNANLEIDLKPTTTIRPYQEKSLSKMFGNGRARSG
IIVLPCGAGKTLVGITAACTIKKSCLVLCTSSVSVMQWKQQFLQWSSVKENQVAVFTSDC
KEKFSGASGIVISTYSMVANKRKRSYDAQKMMEFLESREWGFLLLDEVHVVPANMFRTVV
TTIAAHAKLGLTATLVREDEKIDDLNFLIGPKLYEANWMDLASRGHIANVQCAEVWCPMT
PEFYKEYLYENSRKRTLLYVMNPKKFQACQYLIGYHERRGDKIIVFSDNVYALIEYAKKL
GKPYIYGGTGQQERMRILQNFQYNPAVNTIFLSKVGDTSIDLPEATCLIQISSHYGSRRQ
EAQRLGRILRAKRRNDEGFNAFFYSLVSRDTQEMFYSTKRQQFLIDQGYAFKVITNLEGM
DSDPNIVFRTHQEQMDLLKAVLLTNDTDLGEEEDDVGRITDRSGLVKRQVTTSKTLAGGD
NMAYIEYNRNAGGQFTRHHPLFKKHMGRK---MAINVRRDVQDSFYRYKMPRLQAKVEGK
GNGIKTVVVNMAEIARALSRPPSYPTKYFGVELGAQVKCDDKNERYIVNGDHDANKLQST
LDGFINKFVLCQSCKNPETDIIIKNDDILMDCKACGARNTADMRHKLSAYIVKNPPAVAR
KQRKAATAQANNGSDDDISQRIQKQAAGLKLALEDWSEDTSEAAVAQRMKELSVKGSDNK
YEIFGDWLETG--RSDQEIVEKAEELGVFGKYKTCLVLVQCIFDENVVSQIPRRGELLGK
FVMDEKHQKATLGGIERLIGLNHKELIKKTPNILMKLYDLDIIEDEVFLKWGEKPSKRYV
DREISKEVKKAARPFLEWLETAEEEDSDEHRHRGSLHQSNKPFKSRHASKGALKEVSKGV
QGGGLKTLSKTDRRHAAKVLQQKKREEMTRTSRIFEGRQGAPKIVPVLPLCPDSEVYGAI
DALYRSLGQECFEEPTVLNVERFKQKIQLVPLKRNFLDVLDAFKVADFGILLMSSDVEVD
KFGINCLLGILNQGLVNVVPVVQNIERIPQKLRASTKKSLTAFVQQFFPKEEHLFTLDND
TDALNTLRFITSQRPKPMSWRDHHPYMLADEVAYEGTLKVTGYARGNPFNANRLVHLQNF
GDFQIQQITGAPLNGLDALLDTPKEEQDDLVAENEPDFMEPTEEMADERVR-RMRGDENS
KRVPKGTSSYQAAWILDDDDQNYSEGEFDEADDEDEMDGKKQDEDEFDAEEEARQYEEYK
QYQSHNDFPDEIDTPMHIPARERFARYRGLQSFRTSPWDPFENLPVDYARIFRFENYGRT
KSRVLNQAIVNVKPGQRITIWISVPIQAFQRTRPYIVFGLLQYEHKMSLLNIQLQRDNAY
EEPVKSKDPMIMHMGFRRYNVKPIYSQ-NKGSNNVHKFERFIQLGRSYVATVYGPIAFGK
TPVTFYKETENEILVSTGTFMNVDVKRIIAKRIILSGHPYKIHKRSAVVRFMFFNVEDIY
WFKPIQLTTKYGRVGHIKESLGTHGYMKCIFDGTLTQQDTVMMCLYKRIFPKWNTELYKM
NVDEQAIDESLYSRQLYVLGHEAMKKMSAAHVLVVGLKGLGVEIAKNVVLAGVKSVTLYD
PEPAQISDLSTQFYLAEQDIGKPRAQVTQPKLAELNQYVPVHLLEDLTEDVLKKYKVVVI
TDMPLSKQLQISDICHANNIHFISTEVRGLFGRIFNDFGPMFEVLDTNGEEPLQGMVASV
EEEGIVTCLDEVRHGLEDGAYVTFKEIQGMEELNNISPRKIKVLGPYTFSIGDTSSFGDY
KSGGLFNEVKMPKQVDFKSFRESLAKPDFLISDFAKFDRPAQLHLAFQALYDFVEKHGRY
PKPRNEEDANEVFEKTKELKPELDEKLIKELAYESQGELSPMVAVFGGMAAQEVLKAVSG
KFSPIQQCMYFDALEALPVNSKSEELCAPTGSRYDGQIAVFGREFQEKIANTNEFLVGAG
AIGCEMLKNWAMMGLGTGPKGHLTITDMDTIEKSNLNRQFLFRTGDVGKLKSECASAAVC
RMNPDLNSKISIHQERVGPDTENIYDDDFFEALDGVTNALDNIEARKYMDRRCVYYRKPL
LESGTLGTKGNTQVIIPFVTESYSSSQDPPEKSIPICTLKNFPNAIEHTIQWARDLFEGY
FKQPADNVNLYLSQPNFVEVTLKQGGTSKETLETVNNYLVDKPESFDDCITWARLKFEEL
YSNNIRQLLFNFPPDAMTSSGQPFWSGPKRAPTPLVFDVNNPDHLSFIIHAAHLHAFNYG
LKESDEAYIRKALDNVMVPEFKPKEGVKIQVQENETVDNS--GADSLDDLIANLPNASSF
GTYRLTPAEFEKDDDSNHHIDFITAASNLRAMNYAITPADRYRTKFIAGKIIPAIATTTA
MVTGLVCLELYKVIDGKKELEQYKNGFVNLALPFFGFSEPIAAPTLEYNGVKFSLWDRFD
IEDMTLQEFIDYFQNEKLEITMVSSGVSMLYSFFMNKKKAAERLAMRLSKVVESVSKKPI
PPHVKSLIFEVCVNDVNDEDVDVPYVRVRIRPLNDDEVFTEMKKM---------------
---ADEEFNIEKAKIVRQESLNIEAVFERKIKQAEVQKRIAQSNHINKARLRILQERQQV
LDDLFEEANKGIHDVSKDEEKYSTLIENLILQGAYSLMEPEIVIRCREQDVDIVNSALDV
VSDKYEEALKSRPNFIVSEELPESSAGGVILSGHNGRITVDNTLDARLEIAKEEMLPQIR
VALFDHSPNRTFFN
[26] Tx246410
MSLAIPNAPNAGLFKQGYNSYDAEDGAVLRNIDACHTIAQTVQTSLGPFGRNKIVINHLQ
KMILTSDAATILRELDVVHPAAKLMVMASQQQEAEMGDGTNMVIILAGELLRKAEDLLRM
GLKASDIAQGYEKAQIFALSCLDDLEVDRLQQLRSTAELGKALKTVIGSKQCGSEDILAP
LVAEAILAVMPKNPAQFNIDNVRVVKIMGGSLEQSKVVKGMVFGREPEGSIKKAKKAKVG
VFSCPVDISQTETKGTVLLKNAQEMLSFTKGEEDRLEAAIKELYDSGIRVVVAGATVGEL
ALHYLNRFNILVIKVLSKFELRRLCRVVGATPLARLGAPMPDEMGSVDVVETMEIGGDRV
TVFRQEESVTRTSTIVLRGATQNFLDDVERAIDDGVNVVKAVTKDPRLVPGAGATEIQLT
ERISKYADRTPGLAQYAIRKYAEAFEVIPRTLAESAGLNATEVLSRLYTAHQQPYWTTGV
DIHASPSGTIDAQEEDILDLLVSKQWAIKLATEAARTVLSVDQIIVARQAGGPKPPGQNP
HWDEDMSIQELDNTVRAFYEGSGDVEFKQNPEAWLLVGNILQESNYVQTKYLALQVLDDV
IMTRWKVLPREQCQGIRNFIVNCIIEHSKTEEKLKSERAFLNKLNLVLVSILKQEWPHNW
PTFINEIISSCHTSLSICENNMAILRLLSEEVFDYSQDQMTSTKARNLKTTMCQEFSSIF
QLCSEVLNTATQSSLIKATLETLLRFLNWIPLGYVFETPIINTLLNRFLDVPDFRNVTLK
CLTEIGSLQVGPSYDEKLVQMFTETLTTVSKIIPLSLDLRQTYAASNSRDQEFVLNLALF
LTNFFSVRLHLIERLPNLDYLTHGHFYLIRISQIDDREIFKICLEYWTRLVQELYEEMQQ
LPITDINPLVSMSGNPSTLANYPLRKHKYAEVLSSLRTVMIEKMVRPEEVLIVENDEGEI
VREFVKESDTIQLYKTTRECLVYLTHLDVVDTENIMADKLAKQVDGTEWSWANCNTLCWA
IGSISGAMNEETEKRFLVTVIKDLLGLTEMKRGKDNKAVVASNIMYIVGQYPRFLKAHWK
FLKTVVNKLFEFMHETHEGVQDMACDTFIKIANKCKRHFVVHQPGEAEPFIDEIIGSMSK
ITCDLSPQQIHTFYEACGYMISAQGQKSIQDRLIENLMSLPNAAWDSIINRANQDPATLQ
DGETIKVVGNIMKTNVAACSSIGSYFYSQIGRIYHDMLNMYRASSQLINDAVARDGNIAT
KTPKVRGLRTIKKEILKLIDIYVEKADDLDMVNTRMVPPLLEAVLVDYNRNVPDAREAEV
LNVMTTIIHKLHNLMEDKVPIIMESIFECTLEMINKDFHEYPEHRVSFFKLLQAINLYCF
PALLKLDASQFKFVIDSCMWASKHDNREVENTGLTMCLELMNNMAETDLQTSSIFFRQFY
IPILQDVFFVLTDTDHKAGFKSQAMLLSRMFFFVTTNKIQQPIYSPEQAPMGTSNREFLQ
EYVGSLLQSAFKNLQEVQVKQFVQGLFTLNDDFAKFKTHLRDFLISLKEFAGDNAELYAE
EREQALREAKAAERDRAMKVGGLLKPAEMDAAKLPPENERYMRACSDIANALIQDYEAKK
DINLNKLRGQISKKHSLSTQPPLTAIIAAVPEHYKKYILPKLIAKPIRTSSGIAVVAVMC
KPHRCPHIAYTGNICVYCPGGPDSDFEYSTQSYTGYEPTSMRAIRARYDPFEQARGRVDQ
IKSLGHSVDKVEYIIMGGTFMSLPEDYREEFIAQLHNALSGYQTNNVDEAVQAGEMSNIK
CVGITIETRPDYCLDTHLSAMLRYGCTRLEIGVQSLYEDVARDTNRGHTVAAVAETFKLA
KDAGFKVVSHMMPDLPNVGMERDLFQFQEYFENPAFRTDGLKIYPTLVIRGTGLYELWRT
GRYKNYTPNALIDIVARILALVPPWTRIYRVQRDIPMPLVTSGVENGNLRELALGRMKDF
GTTCRDVRTREVGINEVKNKIRPSQIELIRRDYVANDGWETFLAYEDPKQDILIGLLRLR
KCSAKYTFRPELTGQQTSLVRELHVYGSAVPVHGRDPRKFQHRGFGTLLMEEAERIAREE
HGSGKISVISGVGVRSYYAKLGYWLDGPYMSKMLDNRIEKDANGNDRYIYPEINPDDNSE
YSEVDEANTIGDIPLSFYDQYPHIGYNINGKKILRPAKGQALDALLDSIEIPKGWTGLTD
PSTGKPLQLSQEELELLRKVQMNEITQDGYDPYQPTIEYFTSKQEIMPLSAAPEPKRRFI
PSKHEAKRVMKIVKAIREGRILPYKPPEEGIQTYDLWADERPDHPMNIPAPKLPPPGYEE
SYHPPPEYLPDKKEKEEWENQDEEDREREYLPTDYSTLRKVPGYERFVKEKFERCLDLYL
APRVRRSKLNIDPESLLPKLPSPEELKPFPTTCATLFRGHRGRVRSLAIDPTGVWLASGG
DDGTVRVWELTGRQLWSVKLEDAVNVVRWRPGKEAVVLAASVGDSIYLAVPDVVNLELEA
ASLEVIDAATSKTSPVQWTRPASSLADSGVYAVIPLGYIAKSISWHRRGDYFVTVCPTPA
SVAIAIHTLSKHLTQYPFRRGGGSPQVAHFHPSKPILFVANQRSIRAYDLSRQTLVKILR
PGARWISSFDIHPGGDNLIVGSYDRRLLWHDVDLSDRPYKTLRYHQKAIRAVKYHPHYPL
FADTSDDGSLQIFHGSVTGDLLSNANIVPLKVLKGHKVTGDLGVLDLDWHPREAWCVSAG
ADGTCRLWMEEGPGYVAAKFEGKGKQMEQVMDQLEESGFIPSEFISTETDWFYNMLGIDD
MYFQTETVDAIASHILSLYAAKVAAYARDDKRLDIRLDKEAADHAVYIDTSRPGPRYEQR
IDEKYIDGSSNYRVETFRSNQHQLRCYFVYKCHFNNPPDPGETNIEVIGEKRFLQKATEN
TKAIYQEIISNAVARSGPVIEMFEIEGSREKRLVVAYRQGSAMGFFSALSDLYHYYRLTS
SRKYLENFSNGITVVSLYLRPIARHPPIEAAIHQIMKEVSLLYCVPQNKFQSHFASGRLS
LQETIYAHCVWVFVQQFLNRLGSEYTSLTALLDSNNTVHAELLSKIKKRLRTETFTSDYI
LEIINKYPELIHRLYLDFANTHYVQTRFLPTLSYEVLDSKQLKDLVSKTVVSEHDEMVMK
SFLVFNNAVLKTNFYTPTKVALSFRLNPDFLPTHEYPQPLYGMFLVISSEFRGFHLRFRD
ISRGGIRIVKSRDKEAYAINARSIFDENYNLANTQQRKNKDIPEGGAKGVILLDVNHQAR
VAFEKYIDSILDLLLPPGIKDPIVDLHGQDEILFMGPDENTAELVDWATMHAKQRGAPWW
KSFFTGKNPKLGGIPHDTYGMTTLSIRQYVEGIYRKTGVDETQIRKLQTGGPDGDLGSNE
ILLGREKYTAIVDGSGVIVDPQGLDREELLRLAKARIMISNFDMSKLSPEGYRVLVDDAN
VTLPNGEVVHNGTVFRNTFHLRKDYDMFVPCGGRPESINLANVSKLIVDGKTTIPYLVEG
ANLFLSQDCKLRLEKSGCVLFKDASVNKGGVTSSSLEVLASLSFDDKGFAEHMCIGEGKA
PEFYNAYVREVQETIKRNATLEFEAIWREHELTGIPRSILSDTLSVAITKLDEELQKSEL
WDNLRLRKAVLGDALPKLLQEKIGLDTLLERVPDSYLRSIFGSYLASRFVYQYGATPGQF
AFFDFMSKRMPGAREQDKEATVYVGNLDERVTDSLVWELMLQAGRIVNVHLPKDRVTQTH
QGYGFVEFISEEDAEYASRIMNQVRLYGKPIRVNKASADKKAIEVGAELFVGNLDPMVTE
QVLYDTFSRFGPLISMPKVARDDANLSKYGFVSFANFEASDDAIANMNGQYLMNKEISVQ
YAYKKDGKGERHGDQAERMLAAQARKHNVQGISAADLQFGQPLHETHPHILKAGELTPGI
TALEYAHRRAKLAAKLPKDAVAIIKAADVKYKSKSVFYEYHQDSDFFYLTGFNEPGALAV
IANGAGDHIFHLYVREKDPQSELWQGARSGTRAALDVFNADETDNIDKIKDILPEIVSGA
SEIYTDVKGTSALISRFFPSPLSPLLSELRVFKSDSEIANMRKAGQASGRAFTDAMKQSF
SSEKDLYAFLEYRFKMNGCDKSAFVPVVAGGQNALSIHYVRNDDILRNGNLVLVDGGGSY
GGYISDITRTWPINGKFTPPQRDLYAAVLNVQRKCVGLCHESQNMSLDDIHEYAERGLRE
ELSGLGFNLSRSAIRTLFPHHVGHYIGLDVHDTGDYSRSHGLLKGQCVTIEPGIYVPDDE
RWPEHFRGIGIRIEDSVCVGDESPLVLTTEAVKEVDDIEALRMSIDFPREEEAVLKRWKE
IGAFERQVELSRGRKPYTFFDGPPFATGLPHYGHLLASTIKDIIPRYWSMKGHYVERRFG
WDTHGVPIEYEIDKSLGMSGSEAVEKLGLAEYNAKCKAIVMRFASEWRQTVDRLGRWIDF
DNDYKTMNPTYMESLWWVFKQLYDKGVVYRGYRVMPYSTALNTPLSNFEASQNYQDVQDP
AIVVSFPLVDDPQTNLLAWTTTPWTLPSHLGLAAHPDFEYVKIHDEQSGKDYILLEALLG
TLYKNPKKAKFKIIDRFKGSTMEGWKYTPPFNYFYEEFKDVAFRVLMATYVTADSGVGVV
HQAPAFGEDDYNVALKAGIINDHRLPPNPVDNRGCFTSEVPDFAGLHVKAADKGIIKHLK
EAGRLVVESQITHSYPFCWRSDTPLIYKAVPAWFVKIEPIIPDMLKGIEGSYWVPSFVKD
RRFASWIANARDWNISRNRYWGTPIPLWVSEDYEEIVAVGSVEELKELSGYTELTDLHRD
NIDHITIPSRKGKGVLRRVEEIFDCWFESGSMPYASKHYPFENKEEFQNSFPGDFIAEGL
DQTRGWFYTLTVLGMHLFGKLPFKNCVVNGIVLAEDGKKMSKRLKNYPDPTLIMERYGSD
ALRLYLINSPVVRAEPLRFKESGVKEVVAKVLLPLWNSYKFFDGQVVLLKKVENLDYVFD
PTMEATNVMDRWILASCQSLLKFVNEEMAGYRLYTVVPRLLELIDNTTNWYIRFNRKRLK
GELGLEDTKHALNTLFEVLYTLVRGLAPFTPFITDTIYLRLLPHIPKSLQGVDNRSVHFL
PFPEVREELFDEVVERQVSRMQRVIELARVSRERRSIGLKTPLKTLVVVHQDQQYLDDVR
SLEQYIVEELNVRDLVLSSDEARYNVQYSASADWPVLGKKLKKDVQKVKKALPSLSSDDV
KNFVLNGKMLVDGIELVQGDLVVKRGLKEDGTSANFETNTDDDVLIILDAALYPELAHEG
LTREIVNRIQRLRKKAGLVPTDDVKMEYRVLSDIGINEVFETQASNIEKALRRPVDKHVV
EEGIILEEVQEVQKATFLLRLLNLQYPGLDDSFVGLSGGEIFHEMMLRLDVKHVFGYPGG
AILPVFDAIYNSKHFDFVLPRHEQGAGHMAQGYARASGKPGVVLVTSGPGATNVITPMQD
ALSDGTPMVVFCGQVPTTAIGTDAFQEADVIGISRACTKWNVMVKNVAELPRRIKEAFEI
ATSGRPGPVLVDLPKDVTAGILRKPIPMTSTLPSSAATLAAELSRKQLEATVKRVANLVN
VAKKPILYVGQGLLARPEGPALLKELADKACIPVTTTLQGLGGFDELDSKSLHMLGMHGS
AYANMAMQEADLIIALGARFDDRVTGNIAKFAPQAKAAAQQGRGGIIHFEVMPKNINKVV
EATEAVEGDCADNLALLIPQIKAVERPEWFSQINDWKARFPLSYERQTPDGLIKPQYVIE
KLSDLTAHMKDRTIITTGVGQHQMWAAQHFRWRHPRTMITSGGLGTMGYGLPSAIGAKVA
RPDCLVVDIDGDASFNMTLTELSTAAQFNIGIKALILNNEEQGMVTQWQSLFYEDRFAHT
HQKNPDFVKLAEAMGVQAQRCAKPEDIESSLKWLLETDGPALLEVITDKKVPVLPMVPAG
KALHEFLVYDEAKEKERLRHGWQEEYTSSENFYMYFNEKRHDTGGIPKEQSLQQDWRMRD
RLKTVSAALAICLNIGVDPPDVVKTNPSAKLECWVDPTSAQNKVMEQIGKKLQEQYETLS
LRTRYKQYLDPSVDETKKFCISLRRNAKDERVLFHYNGHGVPLPTPSGEIWVFNKTYTQY
IPVSLYDLQSWLAGPSLFVFDVSHAGHIVSNFHKFVEKHEKENVEARRDPIQNYSDCILL
AACDKTESLPTNPDLPADLFTCCLTTPIQIALRYFMLQNPLQCGVPPDEIKVPGRLQDRR
SPLGELNWIFTAITDTIAWNTLPRALFKKLFRQDLMVAALFRNFLLSERIMRTHECRPIS
SPELPETHTHPLWQSWDLAVEMVLSQLPALLEHEEGKHYEYQHSSFFSEQLTAFEVYLSS
GPTESNPPDQLPIVLQVLLSQAHRLRALILLSKFLDLGPWAVHLALSIGIFPYVVKLLQS
AAQELKPVMVFIWARIMAVDHTVQNDLLKDNGIHYFITILNPSIGIVGNVSEHRAMCAFI
ISIFCKEYPQGQNVCLSPELIEFCLHHLMDENPLLRQWCCLCISMLWNNFAEAKWMGIRC
SAPARLCELTMDPVPEVRAAMLHALTSFIGIPDLTDQVAQVEEYLATAIVPMGNDGSALV
RRELLVFLSTFVKRYQNKFLVTAYEQLLEEKHLLPFRDHGVSHNTIYGSLWKLLLILSVD
PQEEVAQDAGVVVDYVYKILFDSPVGSLAQDVRDEVLALHRSPSKQEGRRTASVAASKAF
GSAQYGQAPTPPGVNPRKEPSIPLKSNFLEWSTEYFREPQMKPNEPDEPGSADYNQRLWR
RARNERIIVETQQLKDKGGSGRWDVALTLMSNPSQPAKMCFHQFEDHLAVADDRDTICIW
DWESNSRLSRFSNGNPLGSRINEVRFINEDDQALLMTGSSDGVLKIFRNYESDRRIELIT
AFRALPELIPSNKNAGLVLDWQQGQGKALIAGDVKVIRVWNAATEVCTNDISARSGSCIT
SLTSDQVAGNIFIAGFGDGAVRVFDQRLKPTTAMVKVWREHKQWITNVHMQRGGVRELIS
GSRNGEVRLWDLRMDNSIDTIQATKDTLRTLSVHEHAPVFSIGTHEVKTFNVDLSSFGST
SPVVGAAFHPPKSKYMQILQDVADRVKSNIVIELDDLDTFVKTSDLVESVENNAKRYIDV
FSDVVDEVMPKETREVSFKDDVLDIIMSQREKRNETMSLPPSIFPPELTRRYTLNIKPRT
SSKALAVRNVKGEHLGKLITVRGITTRVSDVKPSVKINAYSCDRCGSEVFQPVTTKQFMP
LQECPSEECTKNQSKGQLFMSTRASKFIPFQEVKIQEMADQVPVGHIPRTLTVHCLGSLA
RQLNPGDVVDIAGIFLPTPYTGFRAIRAGLLTDTYLEAQHITQHKKAYENLQMDPRTLRR
IEQHIHSGNMYEYLSRSIAPEIYGHLDVKKALLLLLIGGVTKEMGDGMRIRGDINICLMG
DPGVAKSQLLKYIAKVAPRGVYTTGRGSSGVGLTAAVMRDPVTDEMVLEGGALVLADNGI
CCIDEFDKMDDGDRTAIHEVMEQQTISISKAGISTTLNARTSILAAANPLYGRYNPRVSP
VENINLPAALLSRFDVLFLMLDTPSRDADEELAHHVTYVHMHNKHPENNEVIFTPNEVRQ
YIAKARTFRPTVPKQVSNYMVGSYVRLRQDQKSEEGSKKQFSHTTPRTLLGVLRLSQALA
RLRFSNQVIIEDVDEALRLVEVSKSSLYMDNQGVADQTPTSKIYNLIRGMRESGAGELSI
RKIRERVLAKGFTEDQLSEAIDEYAGLYVWQVTGNGSKLVFIEGTISSERERKRKENLHQ
KFVRRRGAASTKLTPLEKQVIDIKNKHKDAILVVEVGYKFRFFGEDARIAAKELSIVCIP
GKRFASASIPVHRLHVHVKRLVRAGHKVGVVRQLETAALKAAGDNRNAPFERKLTHLYTK
GTYIDDTEELLATGYLLCMTESNKVQVGILAVQPATGNIIHDSFEDGFMRTEIETRLLHI
APCEFLLIGDVSRATDKLVHLSGDKVRVERVSKSKAAESHVSSFYAGLNLPEDVTICLSA
MIKHLKEYNLENVFDLTKYFQPFSARSHMLLNGNTLINLEIYQNQTEQTSKGSLFWTLDR
TKTRFGQRLLRKWVGRPLLDKQELEDRVAAVTELKDSDATRVGRLKTLLSKVTDLEKNLL
RIYYGKCTRPELLTVLQTLQLIATEFSHVKSPADAGFDSPVINEAISQLPVVLDDVVSYL
NKINLHSAKADDKFSFFQESEETDEITEQKLGIGSVEHDLEEYRNTAAEILCKKKVCYNA
GIEYLIEVENSQMKKIPASWRKISGTKKVSRFHPPEVVNLMRERDQHKEALAAACDKAFL
GLLADISTKYQPFRDCIQALATLDCFMSLAAVAAQPGYVRPTYADEARISVRGGRHPMVE
QLLDTYVPNDTELGTDGTRALLVTGPNMGGKSSYVRQVALISIMGQIGSYVPAESATLGM
LDAVYTRMGAFDNMLAGESTFMVELSETSDILKQATPRSLVILDELGRGTSTHDGVAIAQ
AVLDYMVRDRSLTLFITHYQHLSNLARTFLRNVHMKFTESGGQDITFLYEVGEGVAHRSY
GLNVARLANIPSSVLDVAYTKSAELEEKIKRKNLEGISRVLEMTSIRRMTASDLLSLNLT
NLDPLTENYDANFYLTYLMKWPSLFNVVEDRDGKIVGYIMGKLEAQHTPWHGHITVLTVA
PAWRRLGYARRLTEALERASDINDAWFVDLYVRAGNKVAVEMYKGMGYSVFRRVVNYYSG
GEDAFDMRKPLSRDKDLHQRENGEKFLVSPEDVYEDPSPEAGEQEFWTSWALFILILLLI
[truncated: 1,939,012 more chars]
