# Supplementary material for: The Distant Siblings—A Phylogenomic Roadmap Illuminates the Origins of Extant Diversity in Fungal Aromatic Polyketide Biosynthesis
Source: Genome Biol Evol. 2015 Nov 3;7(11):3132–54. doi: 10.1093/gbe/evv204 (PMC5635595; doi:10.1093/gbe/evv204)
Supplement: Supplementary Data [file evv204_Supplementary_Data.zip › SM8_Spectree_BI.nwk]

(Tx6239:3.1621,(Tx684364:1.73988,(Tx246409:1.55103,((((Tx1001064:0.398502,Tx764103:0.398502)0.99:0.156457,(Tx747676:0.18835,(Tx630390:0.040983,Tx418459:0.040983)1:0.147366)1:0.36661)1:0.165137,((Tx425265:0.298328,(Tx120017:0.054862,(Tx999809:0.038343,Tx237631:0.038343)1:0.016519)1:0.243465)1:0.386154,(Tx671144:0.645466,((Tx1220162:0.219804,(Tx578456:0.183004,(Tx367775:0.017017,(Tx283643:0.000235,Tx214684:0.000235)1:0.016781)1:0.165987)1:0.036801)1:0.364484,(Tx745407:0.477742,(Tx1109443:0.415732,(Tx717982:0.381474,(Tx694068:0.316972,(Tx721885:0.275969,((Tx650164:0.185657,((Tx732165:0.082801,Tx717944:0.082801)1:0.078555,(Tx914234:0.146044,Tx561896:0.146044)1:0.015312)1:0.024301)1:0.075844,(Tx741275:0.261501,((Tx741705:0.141605,(Tx936435:0.002155,Tx578457:0.002155)1:0.139449)1:0.103462,(Tx554373:0.242057,(Tx578458:0.223594,((Tx936046:0.002725,Tx597362:0.002725)1:0.185761,(Tx486041:0.142255,Tx240176:0.142255)1:0.046231)1:0.035108)0.51:0.018463)1:0.00301)1:0.016434)0.65:0)1:0.014469)1:0.041003)1:0.064502)0.97:0.034258)1:0.062011)1:0.106546)1:0.061177)1:0.039016)1:0.035615)1:0.61662,((Tx402676:0.250827,Tx284812:0.250827)1:0.931181,((Tx284591:1.00844,((Tx644223:0.421401,(Tx871575:0.304383,Tx1124627:0.304383)1:0.117019)1:0.187249,((Tx590646:0.309633,((Tx306902:0.241743,Tx294746:0.241743)1:0.041713,(Tx284592:0.26693,(Tx322104:0.232348,(Tx619300:0.187369,(Tx379508:0.160428,(Tx294747:0.095913,(Tx573826:0.018911,Tx294748:0.018911)1:0.077002)1:0.064514)1:0.026941)1:0.044979)1:0.034582)1:0.016526)1:0.026177)1:0.289051,((Tx559295:0.253819,(Tx284590:0.234492,(Tx931890:0.150425,Tx284811:0.150425)1:0.084067)1:0.019327)1:0.056644,((Tx559307:0.160118,Tx4950:0.160118)1:0.091842,((Tx1071380:0.236642,(Tx436907:0.176534,Tx1071381:0.176534)1:0.060108)1:0.009713,(Tx284593:0.206603,(Tx559292:0.187523,(Tx1071382:0.175675,(Tx1071378:0.117666,Tx1064592:0.117666)1:0.05801)1:0.011848)1:0.01908)1:0.039751)1:0.005605)1:0.058503)1:0.288221)0.9:0.009966)1:0.399791)1:0.012481,(Tx756982:0.660776,(Tx656061:0.625219,((((Tx665079:0.025904,Tx332648:0.025904)1:0.14478,(Tx1104152:0.170684,(Tx546991:0.170477,Tx1072389:0.170477)1:0.000208)1:-0)1:0.17738,(((Tx655863:0.203299,(Tx318829:0.108916,(Tx644358:0.024399,Tx644352:0.024399)1:0.084517)1:0.094383)1:0.011612,((Tx771870:0.016449,(Tx510951:0.002228,Tx367110:0.002228)1:0.014221)1:0.121981,(Tx515849:0.124579,(Tx759272:0.09681,(Tx578455:0.069407,(Tx573729:0.06192,Tx306901:0.06192)1:0.007487)1:0.027403)1:0.027769)1:0.01385)1:0.076482)1:0.025207,(((Tx80884:0.020422,Tx645133:0.020422)1:0.119066,(Tx526221:0.01948,Tx498257:0.01948)1:0.120008)1:0.054295,((Tx660122:0.059263,((Tx229533:0.002513,Tx1028729:0.002513)1:0.03155,(Tx334819:0.005572,(Tx660025:0.001581,Tx426428:0.001581)1:0.003992)1:0.028491)1:0.0252)1:0.072749,((Tx452589:0.043842,(Tx431241:0.032213,Tx413071:0.032213)1:0.011629)1:0.08702,((Tx655844:0.017662,Tx655827:0.017662)1:0.103257,(Tx983644:0.040634,Tx655819:0.040634)1:0.080285)1:0.009944)1:0.00115)1:0.061771)1:0.046336)1:0.107946)1:0.087945,(((Tx717646:0.181311,((Tx675120:0.027012,Tx1156157:0.027012)1:0.110059,(Tx336722:0.133741,(Tx383855:0.104573,(Tx692275:0.005373,Tx1136490:0.005373)1:0.099199)1:0.029168)1:0.00333)1:0.04424)1:0.167839,((Tx1136866:0.077873,Tx1136865:0.077873)1:0.108414,(Tx321614:0.090001,(Tx985895:0.07235,((Tx861557:0.007591,Tx426418:0.007591)1:0.035278,(Tx671987:0.023961,(Tx665912:0.005577,(Tx701091:0.000244,Tx665024:0.000244)1:0.005333)1:0.018384)1:0.018907)1:0.029481)1:0.017651)1:0.096286)1:0.162863)1:0.035509,(Tx858893:0.272808,((((Tx502780:0.010489,Tx502779:0.010489)1:0.06,(Tx559298:0.044928,Tx339724:0.044928)1:0.025561)1:0.101841,((Tx336963:0.051574,(Tx246410:0.004069,(Tx443226:0.002627,Tx222929:0.002627)1:0.001442)1:0.047505)1:0.100104,(Tx554155:0.033974,(Tx535722:0.021066,(Tx647933:0.011281,(Tx559305:0.010414,(Tx663331:0.005405,Tx663202:0.005405)1:0.005009)1:0.000866)1:0.009786)1:0.012908)1:0.117704)1:0.020652)1:0.030668,((Tx441960:0.025882,Tx441959:0.025882)1:0.127348,(Tx500485:0.108874,((Tx344612:0.039318,(Tx331117:0.010001,(Tx451804:0.000284,Tx330879:0.000284)1:0.009717)1:0.029317)1:0.044382,(Tx227321:0.080286,((Tx341663:0.06747,(Tx510516:0.01041,Tx332952:0.01041)1:0.057061)1:0.003107,(Tx1033177:0.005929,(Tx425011:0.001019,Tx380704:0.001019)1:0.00491)1:0.064648)0.75:0.009709)1:0.003414)1:0.025173)1:0.044356)1:0.049768)1:0.069811)1:0.11185)1:0.051351)1:0.18921)0.99:0.035557)1:0.360147)1:0.161086)1:0.154708)1:0.21431)1:0.188859)1:1.42222);
