# Supplementary material for: The Distant Siblings—A Phylogenomic Roadmap Illuminates the Origins of Extant Diversity in Fungal Aromatic Polyketide Biosynthesis
Source: Genome Biol Evol. 2015 Nov 3;7(11):3132–54. doi: 10.1093/gbe/evv204 (PMC5635595; doi:10.1093/gbe/evv204)
Supplement: Supplementary Data [file evv204_Supplementary_Data.zip › SM9_Chronogram_BI.nwk]

(Tx6239:880.0100000000,(Tx684364:847.5190000000,(Tx246409:733.7830000000,((((Tx764103:430.1140000000,Tx1001064:430.1140000000)1.0000000000:30.1369000000,(Tx747676:179.3490000000,(Tx630390:36.4316000000,Tx418459:36.4316000000)1.0000000000:142.9180000000)1.0000000000:280.9020000000)1.0000000000:79.8667000000,((Tx425265:350.3150000000,(Tx120017:178.4710000000,(Tx999809:133.0900000000,Tx237631:133.0900000000)1.0000000000:45.3810000000)1.0000000000:171.8440000000)1.0000000000:162.1150000000,(Tx671144:476.6510000000,((Tx1220162:208.6770000000,(Tx578456:185.5340000000,(Tx367775:32.5950000000,(Tx283643:0.6883000000,Tx214684:0.6883000000)1.0000000000:31.9067000000)1.0000000000:152.9390000000)1.0000000000:23.1429000000)1.0000000000:227.5150000000,(Tx745407:376.4060000000,(Tx1109443:342.6660000000,(Tx717982:325.8320000000,(Tx694068:284.5730000000,(Tx721885:251.1970000000,((Tx650164:203.6080000000,((Tx732165:111.7030000000,Tx717944:111.7030000000)1.0000000000:70.8450000000,(Tx914234:164.4110000000,Tx561896:164.4110000000)1.0000000000:18.1360000000)1.0000000000:21.0608000000)1.0000000000:32.0930000000,(Tx741275:224.6100000000,((Tx741705:171.7740000000,(Tx936435:15.3619000000,Tx578457:15.3619000000)1.0000000000:156.4120000000)1.0000000000:37.0938000000,(Tx554373:193.3050000000,(Tx578458:187.0350000000,((Tx936046:4.3826000000,Tx597362:4.3826000000)1.0000000000:161.7900000000,(Tx486041:147.8780000000,Tx240176:147.8780000000)1.0000000000:18.2949000000)1.0000000000:20.8617000000)1.0000000000:6.2699000000)1.0000000000:15.5634000000)1.0000000000:15.7419000000)1.0000000000:11.0911000000)1.0000000000:15.4956000000)1.0000000000:33.3755000000)1.0000000000:41.2594000000)1.0000000000:16.8341000000)1.0000000000:33.7393000000)1.0000000000:59.7860000000)1.0000000000:40.4596000000)1.0000000000:35.7791000000)1.0000000000:27.6874000000)1.0000000000:103.5690000000,((Tx402676:435.7490000000,Tx284812:435.7490000000)1.0000000000:153.8430000000,((Tx284591:472.9800000000,((Tx644223:316.3920000000,(Tx871575:217.0260000000,Tx1124627:217.0260000000)1.0000000000:99.3666000000)1.0000000000:22.4913000000,((Tx590646:265.3680000000,((Tx306902:215.2320000000,Tx294746:215.2320000000)1.0000000000:26.6102000000,(Tx284592:224.7380000000,(Tx322104:173.2850000000,(Tx619300:125.8150000000,(Tx379508:100.7940000000,(Tx294747:68.2728000000,(Tx573826:15.1927000000,Tx294748:15.1927000000)1.0000000000:53.0800000000)1.0000000000:32.5208000000)1.0000000000:25.0210000000)1.0000000000:47.4707000000)1.0000000000:51.4525000000)1.0000000000:17.1039000000)1.0000000000:23.5263000000)1.0000000000:67.1123000000,((Tx559295:201.8910000000,(Tx284590:183.2030000000,(Tx931890:128.0000000000,Tx284811:128.0000000000)1.0000000000:55.2029000000)1.0000000000:18.6885000000)1.0000000000:13.6304000000,((Tx559307:149.8560000000,Tx4950:149.8560000000)1.0000000000:32.1523000000,((Tx1071380:158.1790000000,(Tx436907:127.0300000000,Tx1071381:127.0300000000)1.0000000000:31.1489000000)1.0000000000:15.5809000000,(Tx284593:158.0720000000,(Tx559292:148.0750000000,(Tx1071382:133.4910000000,(Tx1071378:102.1310000000,Tx1064592:102.1310000000)1.0000000000:31.3603000000)1.0000000000:14.5836000000)1.0000000000:9.9969000000)1.0000000000:15.6884000000)1.0000000000:8.2482000000)1.0000000000:33.5131000000)1.0000000000:116.9590000000)1.0000000000:6.4033000000)1.0000000000:134.0960000000)1.0000000000:88.6177000000,(Tx756982:492.8830000000,(Tx656061:463.6460000000,((((Tx665079:118.0120000000,Tx332648:118.0120000000)1.0000000000:165.8820000000,(Tx1104152:253.8690000000,(Tx546991:223.3080000000,Tx1072389:223.3080000000)1.0000000000:30.5612000000)1.0000000000:30.0250000000)1.0000000000:42.2655000000,(((Tx655863:234.0920000000,(Tx318829:169.4600000000,(Tx644358:49.0245000000,Tx644352:49.0245000000)1.0000000000:120.4360000000)1.0000000000:64.6313000000)1.0000000000:15.3012000000,((Tx771870:64.4543000000,(Tx510951:16.2328000000,Tx367110:16.2328000000)1.0000000000:48.2214000000)1.0000000000:135.3710000000,(Tx515849:175.7260000000,(Tx759272:145.5600000000,(Tx578455:120.1800000000,(Tx573729:94.4175000000,Tx306901:94.4175000000)1.0000000000:25.7625000000)1.0000000000:25.3800000000)1.0000000000:30.1660000000)1.0000000000:24.0990000000)1.0000000000:49.5679000000)1.0000000000:16.9590000000,(((Tx80884:153.5640000000,Tx645133:153.5640000000)1.0000000000:65.3141000000,(Tx526221:60.7813000000,Tx498257:60.7813000000)1.0000000000:158.0970000000)1.0000000000:25.2980000000,((Tx660122:105.0470000000,((Tx229533:3.6574000000,Tx1028729:3.6574000000)1.0000000000:56.2104000000,(Tx334819:20.6029000000,(Tx660025:8.3092000000,Tx426428:8.3092000000)1.0000000000:12.2937000000)1.0000000000:39.2648000000)1.0000000000:45.1788000000)1.0000000000:85.8923000000,((Tx452589:70.5018000000,(Tx431241:51.2866000000,Tx413071:51.2866000000)1.0000000000:19.2151000000)1.0000000000:97.5384000000,((Tx655844:36.3912000000,Tx655827:36.3912000000)1.0000000000:110.0840000000,(Tx983644:42.7302000000,Tx655819:42.7302000000)1.0000000000:103.7450000000)1.0000000000:21.5654000000)1.0000000000:22.8987000000)1.0000000000:53.2372000000)1.0000000000:22.1758000000)1.0000000000:59.8080000000)1.0000000000:45.0826000000,(((Tx717646:132.2740000000,((Tx675120:29.8444000000,Tx1156157:29.8444000000)1.0000000000:66.5002000000,(Tx336722:85.3902000000,(Tx383855:66.0242000000,(Tx692275:3.8213000000,Tx1136490:3.8213000000)1.0000000000:62.2029000000)1.0000000000:19.3659000000)1.0000000000:10.9544000000)1.0000000000:35.9289000000)1.0000000000:176.8480000000,((Tx1136866:138.3360000000,Tx1136865:138.3360000000)1.0000000000:49.5865000000,(Tx321614:56.9563000000,(Tx985895:39.5301000000,((Tx861557:4.7418000000,Tx426418:4.7418000000)1.0000000000:16.3340000000,(Tx671987:10.4077000000,(Tx665912:2.2875000000,(Tx701091:0.0884000000,Tx665024:0.0884000000)1.0000000000:2.1990000000)1.0000000000:8.1202000000)1.0000000000:10.6681000000)1.0000000000:18.4542000000)1.0000000000:17.4262000000)1.0000000000:130.9660000000)1.0000000000:121.1990000000)1.0000000000:51.4102000000,(Tx858893:320.8530000000,((((Tx502780:46.5358000000,Tx502779:46.5358000000)1.0000000000:115.5440000000,(Tx559298:101.6040000000,Tx339724:101.6040000000)1.0000000000:60.4757000000)1.0000000000:88.5368000000,((Tx336963:150.7210000000,(Tx246410:35.7771000000,(Tx443226:20.7592000000,Tx222929:20.7592000000)1.0000000000:15.0179000000)1.0000000000:114.9440000000)1.0000000000:76.1378000000,(Tx554155:69.8030000000,(Tx535722:39.4628000000,(Tx647933:18.4920000000,(Tx559305:17.0287000000,(Tx663331:8.9707000000,Tx663202:8.9707000000)1.0000000000:8.0580000000)1.0000000000:1.4632000000)1.0000000000:20.9707000000)1.0000000000:30.3402000000)1.0000000000:157.0560000000)1.0000000000:23.7577000000)1.0000000000:27.9251000000,((Tx441960:98.7053000000,Tx441959:98.7053000000)1.0000000000:149.0790000000,(Tx500485:206.7850000000,((Tx344612:132.2440000000,(Tx331117:41.8839000000,(Tx451804:0.7150000000,Tx330879:0.7150000000)1.0000000000:41.1688000000)1.0000000000:90.3595000000)1.0000000000:49.3789000000,(Tx227321:167.6450000000,((Tx341663:140.9710000000,(Tx510516:30.8749000000,Tx332952:30.8749000000)1.0000000000:110.0960000000)1.0000000000:16.6528000000,(Tx1033177:40.3575000000,(Tx425011:11.0773000000,Tx380704:11.0773000000)1.0000000000:29.2801000000)1.0000000000:117.2660000000)1.0000000000:10.0205000000)1.0000000000:13.9778000000)1.0000000000:25.1627000000)1.0000000000:40.9992000000)1.0000000000:30.7576000000)1.0000000000:42.3104000000)1.0000000000:39.6796000000)1.0000000000:10.7105000000)1.0000000000:92.4036000000)1.0000000000:29.2369000000)1.0000000000:68.7145000000)1.0000000000:27.9934000000)1.0000000000:54.0960000000)1.0000000000:90.0952000000)1.0000000000:113.7370000000)1.0000000000:32.4904000000);
