# Supplementary material for: The Distant Siblings—A Phylogenomic Roadmap Illuminates the Origins of Extant Diversity in Fungal Aromatic Polyketide Biosynthesis
Source: Genome Biol Evol. 2015 Nov 3;7(11):3132–54. doi: 10.1093/gbe/evv204 (PMC5635595; doi:10.1093/gbe/evv204)
Supplement: Supplementary Data [file evv204_Supplementary_Data.zip › SM10_Spectree_ML.nwk]

(Tx6239:1.0000000000,(Tx684364:0.9444444444,(Tx246409:0.8888888889,((((Tx764103:0.2901785714,Tx1001064:0.2901785714)67.0000000000:0.2901785714,(Tx747676:0.3869047619,(Tx418459:0.1934523810,Tx630390:0.1934523810)100.0000000000:0.1934523810)100.0000000000:0.1934523810)100.0000000000:0.1934523810,((Tx425265:0.5357142857,(Tx120017:0.3571428571,(Tx237631:0.1785714286,Tx999809:0.1785714286)100.0000000000:0.1785714286)100.0000000000:0.1785714286)100.0000000000:0.1785714286,(Tx671144:0.6547619048,((Tx1220162:0.4761904762,(Tx578456:0.3571428571,(Tx367775:0.2380952381,(Tx214684:0.1190476190,Tx283643:0.1190476190)100.0000000000:0.1190476190)100.0000000000:0.1190476190)100.0000000000:0.1190476190)100.0000000000:0.1190476190,(Tx745407:0.5357142857,((Tx1109443:0.2380952381,Tx717982:0.2380952381)93.0000000000:0.2380952381,(Tx694068:0.4166666667,(Tx741275:0.3571428571,((Tx721885:0.2380952381,(Tx650164:0.1785714286,((Tx717944:0.0595238095,Tx732165:0.0595238095)100.0000000000:0.0595238095,(Tx914234:0.0595238095,Tx561896:0.0595238095)99.0000000000:0.0595238095)100.0000000000:0.0595238095)100.0000000000:0.0595238095)95.0000000000:0.0595238095,((Tx741705:0.1587301587,(Tx578457:0.0793650794,Tx936435:0.0793650794)100.0000000000:0.0793650794)100.0000000000:0.0793650794,((Tx554373:0.0892857143,Tx578458:0.0892857143)93.0000000000:0.0892857143,((Tx240176:0.0595238095,Tx486041:0.0595238095)98.0000000000:0.0595238095,(Tx597362:0.0595238095,Tx936046:0.0595238095)100.0000000000:0.0595238095)100.0000000000:0.0595238095)100.0000000000:0.0595238095)100.0000000000:0.0595238095)96.0000000000:0.0595238095)100.0000000000:0.0595238095)100.0000000000:0.0595238095)100.0000000000:0.0595238095)100.0000000000:0.0595238095)100.0000000000:0.0595238095)100.0000000000:0.0595238095)95.0000000000:0.0595238095)100.0000000000:0.0595238095,((Tx284812:0.3888888889,Tx402676:0.3888888889)100.0000000000:0.3888888889,((Tx284591:0.6620370370,(((Tx644223:0.3611111111,(Tx1124627:0.1805555556,Tx871575:0.1805555556)100.0000000000:0.1805555556)100.0000000000:0.1805555556,(Tx590646:0.4814814815,((Tx294746:0.2106481481,Tx306902:0.2106481481)85.0000000000:0.2106481481,(Tx284592:0.3611111111,(Tx322104:0.3009259259,(Tx619300:0.2407407407,(Tx379508:0.1805555556,(Tx294747:0.1203703704,(Tx294748:0.0601851852,Tx573826:0.0601851852)100.0000000000:0.0601851852)100.0000000000:0.0601851852)100.0000000000:0.0601851852)100.0000000000:0.0601851852)100.0000000000:0.0601851852)96.0000000000:0.0601851852)85.0000000000:0.0601851852)100.0000000000:0.0601851852)100.0000000000:0.0601851852,((Tx559295:0.3869047619,(Tx284590:0.2579365079,(Tx284811:0.1289682540,Tx931890:0.1289682540)100.0000000000:0.1289682540)100.0000000000:0.1289682540)92.0000000000:0.1289682540,((Tx4950:0.2149470899,Tx559307:0.2149470899)100.0000000000:0.2149470899,((Tx1071380:0.2292768959,(Tx1071381:0.1146384480,Tx436907:0.1146384480)100.0000000000:0.1146384480)100.0000000000:0.1146384480,((Tx284593:0.1289682540,Tx559292:0.1289682540)88.0000000000:0.1289682540,(Tx1071382:0.1719576720,(Tx1064592:0.0859788360,Tx1071378:0.0859788360)100.0000000000:0.0859788360)100.0000000000:0.0859788360)100.0000000000:0.0859788360)97.0000000000:0.0859788360)100.0000000000:0.0859788360)100.0000000000:0.0859788360)100.0000000000:0.0601851852)100.0000000000:0.0601851852,((Tx656061:0.3333333333,Tx756982:0.3333333333)94.0000000000:0.3333333333,((((Tx332648:0.2037037037,Tx665079:0.2037037037)100.0000000000:0.2037037037,(Tx1104152:0.2716049383,(Tx1072389:0.1358024691,Tx546991:0.1358024691)100.0000000000:0.1358024691)100.0000000000:0.1358024691)100.0000000000:0.1358024691,(((Tx655863:0.3055555556,(Tx318829:0.2037037037,(Tx644352:0.1018518519,Tx644358:0.1018518519)100.0000000000:0.1018518519)100.0000000000:0.1018518519)100.0000000000:0.1018518519,((Tx771870:0.2263374486,(Tx367110:0.1131687243,Tx510951:0.1131687243)100.0000000000:0.1131687243)100.0000000000:0.1131687243,(Tx515849:0.2716049383,(Tx759272:0.2037037037,(Tx578455:0.1358024691,(Tx306901:0.0679012346,Tx573729:0.0679012346)100.0000000000:0.0679012346)100.0000000000:0.0679012346)100.0000000000:0.0679012346)100.0000000000:0.0679012346)100.0000000000:0.0679012346)100.0000000000:0.0679012346,(((Tx498257:0.1358024691,Tx526221:0.1358024691)100.0000000000:0.1358024691,(Tx645133:0.1358024691,Tx80884:0.1358024691)100.0000000000:0.1358024691)100.0000000000:0.1358024691,((Tx660122:0.2716049383,((Tx1028729:0.1018518519,Tx229533:0.1018518519)100.0000000000:0.1018518519,(Tx334819:0.1358024691,(Tx426428:0.0679012346,Tx660025:0.0679012346)100.0000000000:0.0679012346)100.0000000000:0.0679012346)100.0000000000:0.0679012346)100.0000000000:0.0679012346,((Tx452589:0.1697530864,(Tx413071:0.0848765432,Tx431241:0.0848765432)57.0000000000:0.0848765432)100.0000000000:0.0848765432,((Tx655819:0.0848765432,Tx983644:0.0848765432)100.0000000000:0.0848765432,(Tx655827:0.0848765432,Tx655844:0.0848765432)100.0000000000:0.0848765432)98.0000000000:0.0848765432)100.0000000000:0.0848765432)100.0000000000:0.0679012346)100.0000000000:0.0679012346)100.0000000000:0.0679012346)100.0000000000:0.0679012346,(((Tx717646:0.4115226337,(Tx336722:0.3292181070,((Tx1156157:0.1234567901,Tx675120:0.1234567901)100.0000000000:0.1234567901,(Tx383855:0.1646090535,(Tx1136490:0.0823045267,Tx692275:0.0823045267)100.0000000000:0.0823045267)100.0000000000:0.0823045267)83.0000000000:0.0823045267)100.0000000000:0.0823045267)100.0000000000:0.0823045267,((Tx1136865:0.2160493827,Tx1136866:0.2160493827)100.0000000000:0.2160493827,(Tx321614:0.3703703704,(Tx985895:0.3086419753,((Tx426418:0.1234567901,Tx861557:0.1234567901)100.0000000000:0.1234567901,(Tx671987:0.1851851852,(Tx665912:0.1234567901,(Tx665024:0.0617283951,Tx701091:0.0617283951)100.0000000000:0.0617283951)100.0000000000:0.0617283951)100.0000000000:0.0617283951)100.0000000000:0.0617283951)100.0000000000:0.0617283951)100.0000000000:0.0617283951)100.0000000000:0.0617283951)100.0000000000:0.0617283951,(Tx858893:0.5000000000,(((Tx441959:0.1944444444,Tx441960:0.1944444444)100.0000000000:0.1944444444,(Tx500485:0.3333333333,((Tx344612:0.2083333333,(Tx331117:0.1388888889,(Tx330879:0.0694444444,Tx451804:0.0694444444)100.0000000000:0.0694444444)100.0000000000:0.0694444444)100.0000000000:0.0694444444,((Tx341663:0.1481481481,(Tx332952:0.0740740741,Tx510516:0.0740740741)100.0000000000:0.0740740741)100.0000000000:0.0740740741,(Tx227321:0.1666666667,(Tx1033177:0.1111111111,(Tx380704:0.0555555556,Tx425011:0.0555555556)100.0000000000:0.0555555556)100.0000000000:0.0555555556)97.0000000000:0.0555555556)100.0000000000:0.0555555556)100.0000000000:0.0555555556)100.0000000000:0.0555555556)100.0000000000:0.0555555556,(((Tx502779:0.1296296296,Tx502780:0.1296296296)100.0000000000:0.1296296296,(Tx559298:0.1296296296,Tx339724:0.1296296296)100.0000000000:0.1296296296)100.0000000000:0.1296296296,((Tx336963:0.2500000000,(Tx246410:0.1666666667,(Tx222929:0.0833333333,Tx443226:0.0833333333)100.0000000000:0.0833333333)100.0000000000:0.0833333333)100.0000000000:0.0833333333,(Tx554155:0.2777777778,(Tx535722:0.2222222222,(Tx647933:0.1666666667,(Tx559305:0.1111111111,(Tx663202:0.0555555556,Tx663331:0.0555555556)100.0000000000:0.0555555556)99.0000000000:0.0555555556)100.0000000000:0.0555555556)100.0000000000:0.0555555556)100.0000000000:0.0555555556)100.0000000000:0.0555555556)100.0000000000:0.0555555556)100.0000000000:0.0555555556)100.0000000000:0.0555555556)100.0000000000:0.0555555556)100.0000000000:0.0555555556)100.0000000000:0.0555555556)100.0000000000:0.0555555556)100.0000000000:0.0555555556)100.0000000000:0.0555555556)98.0000000000:0.0555555556)1.0000000000:0.0555555556);
