# Supplementary material for: The Distant Siblings—A Phylogenomic Roadmap Illuminates the Origins of Extant Diversity in Fungal Aromatic Polyketide Biosynthesis
Source: Genome Biol Evol. 2015 Nov 3;7(11):3132–54. doi: 10.1093/gbe/evv204 (PMC5635595; doi:10.1093/gbe/evv204)
Supplement: Supplementary Data [file evv204_Supplementary_Data.zip › SM2_NRPKS_alignment.nxs]

#NEXUS
[saved by seaview on Thu Apr  9 15:03:22 2015]
BEGIN DATA;
  DIMENSIONS NTAX=414 NCHAR=817;
  FORMAT DATATYPE=PROTEIN
  GAP=-
  ;
MATRIX
[1] '-52775'
IAVVGMSCKVAGANNLEEFWDLLCTGKSQHREVPKERFSFETV-DV-----DSKRKWFGN
FIDGHDQFDHKFFKKSPRESATMDPQQRHLLQIAYQAVEQSGYFH--ANP---DQIGCYM
GVCACDYENNIACHAPNAFSATGNLQGFIAGKVSHFFGWTGPGLTIDTACSSSAVAVHQA
CKAIITGECTAALAGGTHVMTNPLWFQNLAGASFLSTTGQCKPFDAKADGYCRGEGIATV
FLKKLSAAVADGDQILGVITATAVQQNQNCTPIFVPNVPSLSDLFRVVVKQSRLQPSDVT
VVEAHGTGTAVGDPAEYDSIRSVLG--------------GS-REKTLALSSVKGLVGHIE
CTSGIVSLIKVLLMLQKRMIPPQASFT-TINPAIK-ATPADKINIPTTVKTWDA---EFC
AALINNYGASGSNASIVVTQPPVTSGLKYPFRFCGMDEQSLRRYSKIFRQFLNR---LSL
RNISFNVNRQSNRQDRTLLFSVKTLEELEQKLVTFE-KSKPVVLCFGGQVSTFVGLDRTV
YERVAILRKHLHTVDAVARSIGLKSIFPRIFETPVSDTVHLQIMLFASQYACARSWIDSG
IQPVAVVGHSFGELTSLCVSQSLSLEDAVKMIAARATLIRDAW-GPEKGAMLAVEADLED
VQKLLAESQPATIACYNGPRSFTLAGAVAAIDAVAEALA--SMKNKRLNVTNAFHCALVD
PLLDRLEESARELTFRAPVIPVQRATEYQTE---L-PTSRFVADHIRSPVFFNHAIHRLA
DKY--PS-CVFLEAGSNSTVTNMASRALG--------
[2] 242821914
IAVVGMSCKVAGADNLEEFWDLLCMGKSQHREVPKERFGFETV-EV-----DPNRKWFGN
FIDGHDQFDHKFFKKSPRESATMDPQQRHLLQITYQAVEQSGYFH--ANP---DHIGCYI
GVCACDYENNIACHAPNAFSATGNLQGFIAGKVSHFFGWTGPGLTIDTACSSSAVAVHQA
CKAIITGECTAALAGGTHVMTNPLWFQNLAGASFLSTTGQCKPFDIKADGYCRGEGIATV
FLKKLSAALNDGDQILGVITATAVQQNQNCTPIFVPNVPSLSDLFRNVVKQSRLQPADVT
VVEAHGTGTAVGDPAEYDSIRSVLG--------------GS-RENQLTLSSVKGLVGHIE
CTSGIVSLIKVLLMLQKRMFPPQASFT-TINPAIK-ATPADKMHIPTAVQTWDA---NFR
AALINNYGASGSNASIVVTQPPATPGLKYPFRFCGFDDQSLRRYFKVFRQFLGR---LSL
QNISFNLNRQSNRQDRTLFFSVKTKEDLEQKLIAFE-ESRPVVLCFGGQVSTFIGLDHTV
YERVAVFRKHLNTVDAVALSIGVKSIFPGIFKTPINDTVHLQVMLFACQYACARSWIDSG
VQPVAVVGHSFGELTSLCVSQSLSLQDTVRMIVARATLIRDSW-GSDKGAMLAVEADLAK
VEKLLAESTPATIACFNGPRSFTLAGAVAAIDAVVETIS--SMKYKRLNVTNAFHCALLD
PLLDRLEESARGLNFREPVIPVERATESRTE---P-FTAKFVADHIRSPVFFNHAIQRLA
QKY--SS-CIFLEAGSNSTVTNMANRALG--------
[3] 303320459
IAVVGMSCKVAGAEDLEEFWNLLCSGKSQHREVPKERFGFETA-DT-----DPKRKWFGN
FVNGHDMFDHKFFKRSPRESATMDPQQRHLLQIAYQAVEQSGYFH--ANP---ENIGCYI
GVCATDYENNIACHAPNAFSATGNLQGFIAGKVSHYFGWTGPGLTIDTACSSSTVAVHQA
CRAIISGECNAALAGGTHIMSGPLWFQNLAGASFLSTTGQCKPFDADADGYCRGEGIAAV
FLKKASAAIADGDQILGVIAATAVQQNQNCTPIFVPNVPSLSSLFYAVTNQARIKPAEIS
VVEAHGTGTAVGDPAEYDSIRKALG--------------GP-RAGPLALSSVKGLVGHIE
CTSGIVSIIKVLLMIQKGMIPPQASFN-TINPAID-ATPADNMSIPTKLQAWNT---DFK
AALINNYGASGSNASMVITQPLVPAGTKFPFWFCGLDDQSLRRYSEAFRKFIAG---LSL
SNISFNLARQSNRSERSLMFSVRSVDELLQKLEMFEGQPRPVVLCFGGQVSTFIGLDPNV
YKRVAILQKHLDTVDAAARSLGAGSIFPSIFERPIQDTVKLQLILFAMQYACAHSWIDSG
IQPAAVVGHSFGELTALCVSQILSLEDSLRMVVSRATLVRDAW-GGDKGAMIAVEADVED
VEKLLSESIPASIACYNGPRSFTIAGSTASIEAVAAAIS--SMRAKRLNVTNAFHCALLD
PLLQQLEQVSKNLNFGEPVIPMERATEFPHQ---K-LTPRFVSDHIRSPVFFHHAVERLS
KRH--LS-CIFLEAGSNSTITSMASRALG--------
[4] 320041312
IAVVGMSCKVAGAEDLEEFWNLLCSGKSQHREVPKERFGFETA-DT-----DPKRKWFGN
FVNGHDMFDHKFFKRSPRESATMDPQQRHLLQIAYQAVEQSGYFH--ANP---ENIGCYI
GVCATDYENNIACHAPNAFSATGNLQGFIAGKVSHYFGWTGPGLTIDTACSSSTVAVHQA
CRAIISGECNAALAGGTHIMSGPLWFQNLAGASFLSTTGQCKPFDADADGYCRGEGIAAV
FLKKASAAIADGDQILGVIAATAVQQNQNCTPIFVPNVPSLSSLFYAVTNQARIKPAEIS
VVEAHGTGTAVGDPAEYDSIRKALG--------------GP-RAGPLALSSVKGLVGHIE
CTSGIVSIIKVLLMIQKGMIPPQASFN-TINPAID-ATPADNMSIPTKLQAWNT---DFK
AALINNYGASGSNASMVITQPLVPAGTKFPFWFCGLDDQSLRRYSEAFRKFIAG---LSL
SNISFNLARQSNRSERSLMFSVRSVDELLQKLEMFEGQPRPVVLCFGGQVSTFIGLDPNV
YKRVAILQKHLDTVDAAARSLGAGSIFPSIFERPIQDTVKLQLILFAMQYACAHSWIDSG
IQPAAVVGHSFGELTALCVSQILSLEDSLRMVVSRATLVRDAW-GGDKGAMIAVEADVED
VEKLLSESIPASIACYNGPRSFTIAGSTASIEAVAAAIS--SMRAKRLNVTNAFHCALLD
PLLQQLEQVSKNLNFGEPVIPMERATEFPHQ---K-LTPRFVSDHIRSPVFFHHAVERLS
KRH--LS-CIFLEAGSNSTITSMASRALG--------
[5] 392866066
IAVVGMSCKFAGAEDLEEFWNLLCSGKSQHREVPKERFGFETA-DT-----DPKRKWFGN
FVNGHDMFDHKFFKKSPRESATMDPQQRHLLQIAYQAVEQSGYFH--ANP---ENIGCYM
GVCATDYENNIACHAPNAFSATGNLQGFIAGKVSHYFGWTGPGLTIDTACSSSTVAVHQA
CRAIISGECNAALAGGTHIMSGPLWFQNLAGASFLSTTGQCKPFDADADGYCRGEGIAAV
FLKKASAAIADGDQILGVIAATAVQQNQNCTPIFVPNVPSLSSLFCAVRNQARIKPAEIS
VVEAHGTGTAVGDPAEYDSIRKALG--------------GP-RTGPLMLGSVKGLVGHIE
CTSGIVSIIKVLLMIQKSMIPPQASFN-TINPAID-ATPADNMSIPTKLQAWNT---DFK
AALINNYGASGSNASMVITQPLVAAGTKFPFWFCGLDDQSLRRYSEAFRKFIAG---LSL
SNISFNLARQSNRSERSLMFSVRSVDELLQKLEMFEAQPRPVVLCFGGQVSTFIGLDPNV
YKRVAILQKHLDTVDAAARSLGAGSIFPSIFERPIQDTVKLQLILFAMQYACAHSWIDSG
IQPAAVVGHSFGELTALCVSQILSLEDSLRMVVSRATLVRDAW-SGDKGAMIAVEADVED
VEKLLSESIPASIACYNGPRSFTIAGSTASIEAVAASIS--SMRAKRLN-----------
-----LEQGSKNLNFGEPIIPMERATEFPHQ---K-LTPRFVSDHIRSPVFFHHAVERLS
KRH--LS-CIFLEAGSNSTITSMASRALG--------
[6] 212539227
IAVVGMSLKVAGADDVEEFWDLLLRGESQHQEVPKERITFETI-DV-----DPKRKWFGN
FIRDHDAFDHKFFKKSPREIGSTDPQQRHMLQCAYQAVEQSGYFR--KNV---NKVGCYV
GVCAADYENNIACHAPNAFSATGNLKSFIAGKISHYFGWTGPGLTIDTACSSSAVAVHQA
CRAILSGECSAALAGGTNIMTNPLWFQNLAGASFLSQTGQCKPFDAKADGYCRGEGIAAV
FLKKLSSAIEDGDQILATIAGSAVYQNQNCTPIFVPNAPSLSDLFRNVVAQARLEPKQIT
VVEAHGTGTAVGDPAEYESIHNVLG--------------GI-RTTALQLSSVKGLIGHTE
CTSGLISLVKTVLMIQEARIPAQASFS-SINPHIH-HSPDHNMEIPTKVLTWNE---NFR
AALINNYGASGSNASMVVVQAPFMEGSKSPFWFTGPDDRSLRAYASRFVRFLQS---LTL
GNVSFNVSRQSNRIDKGLIFNAASLQELEQKLSTFA-ATKPVILCFGGQVSTFVGLDQQL
YDNVTILRQHLNECDAIVVKLGHSSIFPGVFQKSVEDPVHLQTMLFAVQYSSAKAWIESG
VEPAAVVGHSFGELTALCVSGALSLEDTVKMIIGRAKIIRENW-GSEKGAMMAVEGDLEQ
VQNLLSESVAATIACYNGPRSFTLAGSMKAIEGVVKTAS--SMRTKVLNVTNAFHSTLVE
PLMEDLDKVGGELTFCQPTIRLERATETVLS---D-LTSKFVAEHMRHPVYFNHAVQRLA
QEF--PS-SIWIEAGSNSTITNMASRALG--------
[7] 242760674
IAVVGMSLKVAGADDVEEFWELLLKGESQHQEVPKDRVTFETV-DI-----DPKRKWFGN
FIRDHDAFDHRFFKKSPREISSTDPQQRHMLQCAYQAVEQSGYFR--KNP---DKVGCYV
GVCAADYENNIACHAPNAFSATGNLKSFIAGKISHYFGWTGPGLTIDTACSSSAVAVHQA
CRAILTGECSAALAGGTNVITNPLWFQNLAGASFLSQTGQCKPFDAKADGYCRGEGIAAV
FLKKLSSAIKDGDQILATIAGSAVYQNQNCTPIFVPNAPSLSDLFRDVVGQARLEPKQIT
VVEAHGTGTPVGDPAEYESIHNVLG--------------GI-RTTALQMSSVKGLVGHTE
CTSGLVSLVKTILMIQEAKIPPQASFS-AINPHIH-HSPDHHMEIPTKVLTWNE---NFR
AALINNYGASGSNASMVVVQAPFVEGSKFPFWFTGPDDRTLRAYASRFIRFLNS---LTL
ANISFNVSRQSNRNDKGLIFGASSLQEVEQKLSCFA-APRPVILCFGGQVSTFVGLDQQL
YEHVTILRQYLDQCEAIITKLGESSIFPGIFQRAIEDPVYFQTMLFSVQYSSALAWIASG
VEPVAVVGHSFGELTALCVSGALSLEHAIKMVIGRAKVIRELW-GSEKGSMIAVEGDIEQ
VQSLLSVSAAATIACYNGTRSFTLAGSAKAIEGVAKTAS--SMRTKVLNVTNAFHSTLVE
PLITELEKVGSGLTFCQPTIRLERAIDASPH---S-LTSKFVAEHMRFPVYFNHAVQRLA
QEF--PS-SIWLEAGSNSTITTMASRALGN-------
[8] 380485274
IAVVGMACKVAGSDGLEEFWDLLCNGEPQHQELKDQRFSFQTP-PA-----DAKRKWFAN
LVDGADHFDHKFFKRSPRESATMDPQQRWMLQIAYQAVEQSGYFN--VSP---ESVGCYI
GLRGNDYYDNVACHPPNAFTATGNLQAFVAGKISHQFDWTGPAMTIDTACSSSLVAIHQA
CRAIIAGDCNAALAGGAHIMTSPLWFQNLAGASFLSTTGQCKPFDAAADGYCRGDGVGAL
FLKRHSQAIADGDQVLGVIPATAVQQNLNTTPIFVPNAPSLSDLFSSVTTRAAIAPSQIS
VVEAHGTGTAVGDPAEYNGIRKVLG--------------GP-RDSPLVLGSVKSLVGHTE
CASGVVSAVKILLMLQKGMIPPQVNLK-TINPALG-ASPRDNIRFATSLEPWNA---DFR
AALINNYGASGSNASMIISQPTGAVTGRYPFWLTGADDAALIRYAGALDTFLSR---ASL
SNVSFNVARQSNRQQRALLFTAKSVGDLRQRLTAFA-AAKPVVLCFGGQTSTFIGLDKDV
YDRAAVLRKHLDEVDARAKAIGVESVFPAIFERPITDTVVLHTTLFAFQYASAKAWIESG
VNPVAVVGHSFGELTALCISGALSLDDTLKMIVARARLIRDSW-GAEKGAMMAIEADLSE
VEMLLHDSTPATIACYNGPRSFTLAGSVAAIDAFADTISK-AFRTKRLNVSNAYHCSLVD
PLTDRLEENARDLNFREPVIPLESTSRLSTM---K-TQSSYFSEHMRSPVFFHQAVERLH
KQY--PS-SIFLEAGSNSTVTSMAGRALG--------
[9] 322697587
IAVVGMSCKVAGADDLEEFWEVLSSGKSQHKEVPSDRFTFETA-DM-----DAKRKWFGN
FIRGHDEFDNKFFKTSPREAATTDPQQRQLLQVAYQAVEQSGYFH--EQDDS-SEVGCYI
GLCGTDYENNIACYPANAFCATGNLEGFAAGKISHYFGWTGPAFVVDTACSSSAVAIHQA
CRAILSGECSAALAGGTHVMTSPYRFQNLAGASFLSTTGQCKPFDSKADGYCRGDGIGAI
FLKKLSVAIADGDQVLGVIAATGVQQNRNCTPIFVPNSPSLSDLFRNVSTKANLEPEAIT
VVEAHGTGTAVGDPAEYESVRQVLG--------------GT-RSSSLVLGSVKGFIGHTE
PVSGVLSLIKVLLMMNKGYIPPQASFE-TINPNIK-AQPSDKIVIPTSLRPWNA---EFK
AALINNYGASGSNASMVLTQGPSSSDKKYPFWLCGLDDSSVRRYATALLKYISN---LTL
RDVSFNLARKTNWTARNSIFSAKSLVELSHALSSIA-PERPVVLCFGGQISTFVGLDKEL
YDRVKILRQHLDAVDTAAKRLGAGTIFPDIFHRPVKDTVKLQTILFAIQYASAKCWIDSG
VKPVALVGHSFGELTALCVSGILTMEDCLKAVIKRATLVRDFW-GAEKGAMMAIEADLEK
VQDVLQKADPASIACYNGPRSFTLAGSVESIDAVAKVLES-TIRSKRLNVTNSFHCSLVD
NIDAQLNECGLGLAFQKPTIPLEHATEQPLE---E-VTSSFFAKHLRSPVFFDRALKRIT
SRH--PS-CVFLEAGSNSTVTNMAARALG--------
[10] 322705053
IAVVGMSCKVAGADDLEEFWEVLSSGKSQHKEVSSERFTFETA-DM-----DPKRKWFGN
FIRAHDKFDNKFFKTSPREAATTDPQQRQLLQVAYQAVEQSGYFH--EQDDS-SEVGCYI
GLCGTDYENNIACYPANAFCATGNLEGFAAGKISHYFGWTGPAFVVDTACSSSAVAIHQA
CRAILSGECSAALAGGTHIMTSPYRFQNLAGASFLSTTGQCKPFDSRADGYCRGDGVAAI
FLKKLSVAIADGDQVLGVIAATGVQQNQNCTPIFVPNSPSLSDLFRNVSTKANLEPEAIT
VVEAHGTGTAVGDPAEYESVRRVLG--------------GT-RSNSLVLGSVKGFIGHTE
PVSGVLSLIKVLLMMNKGYIPPQASFE-TINPNIK-AQSSDKIVIPTSLRPWNA---DFK
AALINNYGASGSNASMVLTQGPSSSDKKYPFWLCGLDDSSVRRYATALLKYISN---LTL
RDVSFNLARKTNRSARSSIFSVKSLGELSQALSSIA-AERPVVLCFGGQISTFVGLDKEL
YDRVKILRLHLDAVDSAAKSLGAGSIFPDIFHRPVKDTVKLQTILFAIQYASAKCWIDSG
VKPVALVGHSFGELTALCVSGILTLQDCLKAVIKRATLVRDFW-GAEKGAMMAIEADLDK
VQDVLQKAAPASIACYNGPRSFTLAGSVESIDAVAKVLES-TIRSKRLNVTNSFHCSLVD
NIDAQLNECGLGLSFQKPTIPLEHATEQPLE---E-VTSSFFAKHLRSPVFFDRALKRIT
SKH--PS-CVFLEAGSNSTVTNMASRALG--------
[11] 358395052
IAVVGMACKTAGADDVAELWDILCKGESQHVEVTPDRVSFQTQ-DV-----DPKRKWFGN
FIRDPDAFDHKFFKKSPREVSSSDPQQRLLMQVAYQAVEQSGYFN--GQP---DSVGCYI
GVCSTDYENNVACYAPNAFSATGNLRSFIAGKVSHYFGWEGPAMTLDTACSASAVSIHLA
CQAILSGECTSALAGGTNIMTNPLWFQNLAGASFLSPTGSCKPFDSKADGYCRGEGIAAV
FLKKMSLAIADGDQIIGCLAATAVNQNQNCTPIFVPNSPSLSNVFQTAMTRAGLEPAQVT
VVEAHGTGTPVGDPAEYESVKKVFG--------------GP-RSAPLYLSSIKGLVGHTE
SVSGVLSLIKILLMIKEGYVPPQASFQ-SMSPHIH-ASPSDMIEVPTSLKPWKN---EFR
AALINNYGASGSNASMVVTQSLPATNIKHPFWLSGYDEKSIRQYAGKLLALLKS---PAV
SQLAFNVSRQSNRSPHKVIFTCGSTTELENTLSKLN-PARPVVLCFGGQVSTFVGLDRQL
YDNVKLLRTYLDQCNSALKSIGLDGIYPEIFQRPVEDTVKLQTMLFAMQYSCAKCWIDCG
IEVAAVVGHSFGEITALCISGVLSLQDTVKLVAGRARIVRDTW-GRDSGAMMAVEADLDV
VTGLLNEADTACIACFNGPRSFTLAGSSKTMDRIQEIQSQ-AMRTKRLNVTNAFHSALVE
PLVENLERVGEDLTFKEPHTPMERATEAKTT---T-PTAKFTAEHMRFPVYFNHAVQRLA
QDF--PS-CIYLEAGSSSTITIMASRALG--------
[12] 361126554
------------------------------------------------------------
------------------------------------------------------------
-------------------------------------------------CSASAVAIHQA
CRAILSGECTSALAGGTMIMTSPLLFQNLAGASFLSPTGACKPFDAKADGYCRGEGIATV
FLKKMSQAIADGDIIHGCIAATAVQQNENCTPIFVPNAPSLSKLFQNVTDKAGLKPQQIS
LIEAHGTGTVVGDPAEYESIKRVFG--------------GPSRSQALPIGSVKGLIGHTE
SVSGVIALIKILLMIQEAVIPPQASFE-SLNPHIK-ALPSDMMEVVTRLKPWNA---DFR
AALINNYGASGSNASLVVTQPRKTAKMKHPIWLAGLDERSLREYA---------------
---VFNISRQSNRSNKSLIFSCSSLEELEEHLSAAS-PARPVILCFGGQISTFIGLDQNV
YDNVAILRKHLDTY---------------IFLRPTQDTVKLQTMLFALQYSIAKTWLDCG
VEVAAIVGHSFGELTGLCISGMLSLESTIKAVAARAKLVKELW-GTDSGSMMAVEADFDD
VQKLLAEEHPATIACFNGPRSFTLAGSTKVIGSLLDVVAT-LMKSKKLNVTNAFHSSLVD
PLVAGLENLGRGLNFGDARIRFERATEFESD---R-PSSTFFAEHMRKPVYFNNAIQRLS
KAH--PS-AIWLEAGSNSTITMIASRALG--------
[13] 212539163
IAVVGMSLKVAGADDTDEFWDLLCAGQSQHREVPRNRIKFDND-EV-----GPKRKYFGN
FLNDHDIFDQKFFKKSAREAASTDPQQRILLHVAYQALEQAGYFN--PEQ---DRIGCFI
GECANDYADNVACHQPNAFTATGNLKSFIAGKVSHYFGWTGTGLTLDTACSSSLVAVHLA
CKAILSGECNAALAGGVNMMNSALWFQNLAAASFLSPTGQCKPFDANADGYCRGEAVGVV
FLKSMSAAIANGDQIIGTISSTGVSQNQNCTPIFVPNAPSLSTLFQDVIQDAQVDPKKIS
VVEAHGTGTQVGDPAEYDSIRRVLG--------------GANRSKPLAFGSVKGLVGHTE
ASSGLVSLIKILLMIQNKTIPPQASHE-SLNPHLN-ATADDKMEIITKKTTWDE---DYR
AALINNYGASGSNASAVVTEAPRFPVLDYPFHIFGKDDRAIRDYCTKLAKSLEA---LSI
ANLSFNICRQSNPTDRGLVFTSRSVKELVEKLNAFQPQLRPVVLCFGGQISTYVGLSKEV
YENVRILARYLDQCDYACQSLGCESIFPGIFQRPIEDTVKLQTMLFSIQYACGKSWIDSG
VQPVAVVGHSFGELTSLCISGVLSLEYALKMIVGRATIIRESW-GSEKGAMMAIEADQEE
VQKLLAETRAPTIACLNGPRSFTIAGSSRAIDIAGETISK-RFRFKKLNVTNAFHSTLVE
PLMSDLEKVGQSLQFNEPSIHLERATEFYSS---R-LAARYVADHMRNPVFFNHAVQRIS
KKY--PD-AIFVEAGSNSTITNMASRALG--------
[14] 242760842
IAVVGMSLKVAGADDTDEFWDLLCSGKSQHREVPRNRIKFDNE-EV-----DPKRKYYGN
FLNDHDVFDQKFFKKSAREAASTDPQQRILLHVAYQALEQAGYFT--PDQ---DKIGCFI
GECAADYADNVACHQPNAFTATGNLKSFIAGKVSHYFGWTGTGLTLDTACSSSLVAVHLA
CKSILSGECNAALAGGVNMMNSALWFQNLAAASFLSPTGQCKPFDANADGYCRGEAVGVV
FLKKMSAAIANGDQIIGTISSTGVSQNQNCTPIFVPNAPSLSSLFENVIQNAQIDPKKIS
IVEAHGTGTQVGDPAEYDSIRRVLG--------------GANRSKPLSLGSVKGLVGHTE
ASSGVVSLIKTLLMIQNKTIPPQASYK-SPNPHLN-ATPDDKMQIITKQTTWED---DYR
AALINNYGASGSNASAVITEAPRLPVVDYPFHIFGKDDRAIRDYCAKLVKSLET---LSI
ANLSFNICRQSNPTDRALVFTSRSVKQLIEKLDAFQPKSRSVVLCFGGQISTYVGLNREV
YENVKVLATYLDQCDYVCRSLGCESIYPGIFQRPIDDIVKLQAMLFSIQYACGRSWIDSG
IQPVAIVGHSFGELTSLCISGVLSLEDTLKMIVGRATIIKESW-GSEKGTMMAIEADQRE
VEKLLAETRAPTIACLNGPRSFTIAGSSRAIDIASHTISK-KFRYKKLNVTNAFHSTLVE
PLMSDLEQVGQTLQFNSPSIHLERATEFYSE---R-LGPKYVADHMRNPVFFNHAVQRIS
KKY--PD-AIFVEAGSNSTITNMASRALG--------
[15] 317031819
IAVIGMSCKVAGADDVDEFWDLLCKAESQHQEVPKERFGFESA-EV-----DPTRKWYGN
FINEHDCFDHKFFKKSAREIAATDPQQRQMLQVAYQAVEQSGYFT--PKSDK-DKIGCYI
GVCAADYEYNVACHPPNAFMATGNLKSFVAGKISHWFGWTGPGLCIDTACSSSLVAVHQA
CQAILTGDCTAALAGGANIITHPLWYQNLAAASFLSPTGQCKPFDASADGYCRGEGFAAV
FLKKMSAAIADGDMIIGSIKATAVNQNQNCTPVFVPNAPTLSDLFRDVLDRSQLTANQIT
VVEAHGTGTQVGDPAEYQSIRNVLG--------------GP-RSTPLLFGSVKGLVGHTE
CTSGAVSLVKTLLMQQHEAIPPQPSFD-RLNPEIP-VSESDNMQIATRFSPWTA---EYR
AALINNYGACGSNASMVVAQAPRSVVLDYPFRLCGSDDRALRAYSERLLRFIAS---ISV
ADLAFNVCRQSNPTDRSLAFACRTTQEVEEKLRAFV-TPREVILCFGGQISNYVGLDREV
YDNVALLRKHLAICDAACRDLGVDSIFPGIFQKPISDPVKLQTILFSTQYSSAKAWMDSG
VRPVAAVGHSFGELTALCATGILSLADAMKMIVGRATVIRDFW-GEDKGSMIAVEADENR
VQRLLAEARAPTIACVNGPTSYTLAGPVKSIDIVTEVISKLSIRSKRLKVTNAFHSTLVE
PLMEELEKVGQHLTFNTPTMQLERAIKHYSD---T-LTSDYVYDHMRNPVYFNQAVQRLA
QQY--PD-SVWLEAGSNSTITSMASRALG--------
[16] 350639884
IAVIGMSCKVAGADDVDEFWDLLCKAESQHQEVPKERFGFESA-EV-----DPTRKWYGN
FINEHDCFDHKFFKKSAREIAATDPQQRQMLQVAYQAVEQSGYFT--PKSDK-DKIGCYI
GVCAADYEYNVACHPPNAFMATGNLKSFVAGKISHWFGWTGPGLCIDTACSSSLVAVHQA
CQAILTGDCTAALAGGANIITHPLWYQNLAAASFLSPTGQCKPFDASADGYCRGEGFAAV
FLKKMSAAIADGDMIIGSIKATAVNQNQNCTPVFVPNAPTLSDLFRDVLDRSQLTANQIT
VVEAHGTGTQVGDPAEYESIRNVLG--------------GP-RSTPLLFGSVKGLVGHTE
CTSGAVSLVKTLLMQQHEAIPPQPSFD-RLNPEIP-VSESDNMQIATRFSPWTA---EYR
AALINNYGACGSNASMVVAQAPRSVVLDYPFRLCGSDDRALRAYSERLVRFIAS---ISV
ADLAFNVCRQSNPTDRSLAFACRTTQEVEEKLRAFV-TPREVILCFGGQISNYVGLDREV
YDNVALLRKHLAICDAACRDLGVDSIFPGIFQKPISDPVKLQTILFSTQYSSAKAWMDSG
VRPVAAVGHSFGELTALCVTGILSLADAMKMIVGRATVIRDFW-GEDKGSMIAVEADENR
VQRLLAEARAPTIACVNGPTSYTLAGPVKSIDIVTEVISRLSIRSKRLKVTNAFHSTLVE
PLMEELEKVGQQLTFNAPTIQLERAIEHHSD---T-LTSDYVPDHMRNPVYFNQAVQRLA
QQY--PD-SVWLEAGSNSTITSMASRALG--------
[17] 367049108
IAVIGMSIKVAGADDVDEFWDLLCHGSSQHQEVPADRLSFDNV-EA-----DTGRKWFGN
FIRDHDAFDHKFFKKSAREIASTDPQQRHMMQVAYQALEQSGYFA--RPA---DKIGCFV
GVCSADYENNAACYQPNAYTAIGNLKSFIAGKISHYFGWEGPSMCIDSACSSSLVAVHQA
CRAILGGECSAALAGGANIMTNSLWFQNLAAASFLSPTGQCKPFDAKGDGYCRAEGFAAV
FLKKMSQAIQDGDQILGTISSTAVYQNQNCTPVFVPNSPSLADLFRDVVNKARLSPRQIT
VVEAHGTGTQVGDPAEYHSIKAVLG--------------GD-RTAPLALGSVKGLVGHTE
CSSGAVSLVKTLLMLHHKTIPPQASFD-TINPAIG-AKPADHIEIVTKLTPWRV---EIH
AALINNYGASGSNASAVVTEAPQSRGAEYPLRIFGHDERALKAYCERLRRYLAG---LSL
PDLAFNLSRQGNPTDKSFVFGASSVEQVVEKMAAFE-PPRPVVLCFGGQVSTFVGLDRGV
YDACKVFRAHLNECDAVCVALGKASIFPGIFQRPISDPVKLQTMLFATQYACARSWMDCG
VEPVAVVGHSFGELVALCISGVLSLRDALKMVIGRAAVIRESW-GPEKGAMMAVEGDQQL
VESLLAASSGATIACFNGPRSFTLAGTAAEIDAVAETLNK-GVRFKRLNVTNAFHSTLVE
PLIPQLIEVGEELTFHEPRIPLEMATEVRAS---K-LTGRYVADHMRKPVYFNHAVRRLA
QQY--PS-CVFLEAGSNSTITNMASRALE--------
[18] 242792629
IAIVGASIKVAGADDLEEFWEILSKGISQHKEVPPERFTFDTV-DR-----DPKTKWYGN
FLNDPDKFDHKFFKKSPREAESMDPQQRLLLQIAYQALEKGGYFH--AGP---DRIGCYM
GVCAVDYENNLACYAPNAFTATSHLRGFIAGKVSHYFGWTGPALTIDTACSSSAVAVHLA
CQAILKGECTAALAGGTQILTSPLWFQNLAGASFLSKTGQCKPFDSKADGYCRGEAVGAV
FLKKMSAALADGDQILGVISGTAVQQNENCTPIVVPNKPSLSDMFQSVIEKARLQPDHIT
VVEAHGTGTAVGDPVEYASVRDTLG--------------GS-RTKKLFLGSAKGLVGHCE
SASGIISLVKVLLMIQKGMIPPQASFN-TLNPATK-ATPADGIEISRQLTEWNA---PFR
AALINNYGASGSNASMVITQAPRNEMERVPFWFSALNEKSLQAYAAEFLKYLKA---LSL
PDLGFNVSRQSNRSPRRLLFTCQSTNELQQRLEEYV-ATRPLVLCFGGQVSTFIGLSRQV
YEDVALLRGHLNSCNRRCLALGLRGIFPAIFQKPIEDIVTLQLSLFAMQYSCAKSWIDAG
AQPVAVLGHSFGELTALCVSGVLSLDDALRMIAARAQIIRDSW-GSDGGSMMALEADLDV
VQKLLATSEVAVIACYNGPRSFTIAGPRRAIDALDTSRQA-SIKAKRLDVTNAFHSTLVE
PLRNKLTEATKELNFREGTIHLERSTETRSE---L-IPGSYVADHMRNPVFFHHALQRLD
NQF--PN-AIYLEAGSSSTITNMASRALG--------
[19] '-546408'
------------------------------------------------------------
------------------------------------------------------------
-------------------------------------------MTIDTSCSSSSVAVHYA
CRAILYGECVTALAGGVNVFTGPDWFHNLAGASFLSPTGQCKPFDAAADGYCRGEGAGVV
YLKRLSSAIADGDQILGIIASTSVYQNQNCSPITVPNAESLSELFNSVIQQAGLEPQSIT
VVEAHGTGTQVGDPAEYESIRRRLG--------------GL-RSSILYLCSVKGLIGHTE
FASGIVSLLKILLMINEGYITPQANFK-SISPALN-ARPQDNIEIPTRLAPWDV---NFR
TALINNYGASGSNASMIATQPPKGASNHFPFWFCGLDQRALEAYVAKFRRFLRH---LSA
PNLSFQLSRQSNRSPWALIIHASTPTELESKLTNAD-AARPVILCFGGQTATYVGLNENL
YHHIVILKRHLDQCNSICLAQGSGSLYPCIFQRPIQDIVRLQIILFATQYSCAQAWIDSG
VRVSAVVGHSFGELVALCVAGVYSLEDAFLLISGRARLIRDSW-GIDPGSMLVVETDQAN
VDAMLAKVRDVSIACYNGPRSFTLAGSSGAVQLTQEDMEK-HIKRKRLNVTNAFHCALVD
PLLGGLETLGEEVTMNEPTIRIERATEHPSK---K-PRSGFLAEHMRQPVFFDQAIHRLA
KDY--PE-AIWLEAGSNSTVTTMASRALG--------
[20] 121711719
VAVIGMACLVPGADDLEGYWSILSRGQSQHTEVPLERFSMQTP-EL-----DPSRKWYGN
FIADYDAFDHKFFKKSPRESASADPQHRLIMQLAYQAVEQSGYFS--SKKQG-DHIGCYI
GIGNVDYDRNIACYPGNAYSATGNLRSFVAGKVSHYFGWTGPSVTVDTACSSSGVAVHQA
CRAILHGECTTALAGGVNVLTNPDWFHNLAGASFLSPTGQCKPFDAAADGYCRGEGAGVV
YLKKLSSAIADGDQVLGVISSTRVYQNRNCTAITVPNTESLSELFGDIVQQARLPPHAIT
VVEAHGTGTPVGDPAEYAAIKETLG--------------GS-RSDVLSLMSVKGLLGHTE
FASGIISLVKILLMMQEGSIPPQASFN-SINPALH-AVREDMIDIPTKLRPWNA---DFR
AALINNYGASGSNASIVVTQAPKADGVKFPFWFTAHDSQSLRAYIVKFRDFLRR---LSA
CNVSFQLARQSNRTPKALQLTASSATDLDQNLLAFQ-PPRPVILCFGGQISTFVGLSEEV
YHQVAGLKAHLDECDAVGQSLGLGSIYPGIFQRPIEDTVLLQTILFAMQYSCARLWIESG
VQVATVVGHSFGELTALCIAQVYSLRDALRIVSGRARLVRDSW-GTEKGSMLAVEADLAD
VQSLISESSDVSIACYNGPRLFTLAGSSQFIELTQDLAKS-SIKAKRLNVSNAFHSSLVD
PLIPDLETLGQAITFHESTIRIEHATESRTT---R-PAGNFFSQHLRNPVFFDHAVQRLA
KEF--PS-AIWLEAGSNSTVTTMASRALG--------
[21] 154319945
VAVVGMACQLPGAEDLEEYWKILSSGKSQHTEIPQERFSMETA-EA-----DSERKWFGN
FVENYNTFDHKFFKKSPREMASTDPQHRLMLQIAYQTVEQSGYFG--LNA---DHIGCFL
GVGNVDYEANVACYPATAYSATGNLKSFVAGKISHYFGWTGPSLTIDTACSSSSVSIHYA
CRSILSGECNSALAGGINIITSPNWYHNLSGASFLSPTGQCKPFDAKGDGYCRGEGVGAV
LLKKLSSAVADGDQVLGVISSTGVYQNGNDTAITVPISDSLSDLFLHVLHKAKLEPKDIS
VVEAHGTGTPVGDPAEYKGIQRVFG--------------GP-SSHKVSLTSVKGLIGHTE
CASGVASLLKVILMVQEGFIPPQASFT-SVNPNLG-LTPDDKIEISAQLKPWEV---EFR
AALINNYGASGSNASMVVTQAPKPSNRTYPFWFCGNDEHSLRAYITKLLGFLRS---LST
SNLSFQVSRQSNRSDWALIFNCNSSSELQDKLAAHL-STRPVILCFGGQVSTYVGLNQEI
YDTIPLLRRYLDQCDAIFISMDLGSIYPDIFQKPVQDIVKLHSILFALQYSTAKCWIDCG
IKVAAAIGHSFGELTALCVSNALPLKHAIEMITGRAHLIQQKW-TAERGCMMAVEADAAN
VNALLAKSKNVAIACYNGPRSFTLAGTGKAIDSLEEMAKS-GVKLKKLNVTNAFHCHLVD
PLMEDLEKFGMKLVFREPDFPLETATEYEFT---K-RDEKFVARHLRSPVFFHHAVQRIA
KKH--PD-ATWLEAGSNSTVTTMASRALG--------
[22] 367046711
VAVIGMACQLPGAADLDEFWSILCAGRSQHTEVPQERFQFDTA-DI-----EPSRKWYGN
FVQDHDAFDHKFFKKSPREMSSTDPQHRLMLQVAYQAVEQSGYFN--PHRDAVDHIGCYI
GVGLVDYERNIACAPANAYSATGNLKSFAAGKISHYFGWTGPSLTVDTACSSSAVAVHMA
CRAILSGECTGALAGGVNVMTSPEWFQNLAGASFLSPTGQCKPFDAKGDGYCRAEGVGAV
FLKKLSSAIADGDQIFGVIASSTVYQNQNCTPITVPNAPSLADLFSKAVTDAGLRPGDIT
YVEAHGTGTPVGDPAEYAGIRRVLG--------------GP-RSVTLSLGSVKGLVGHTE
SASGIAALLKTLVMINKGAIPPQASFE-TINPAIE-TAPEDRITISTVLEPWNV---DFR
AALINNYGASGSNACLVVTQGHKQTRMKYPFWFCGNDEKSLRAYCARFRQFLAS---ALL
PTLSFQLSRQSNRSPSSLIFNCTSVEDLQDKLAAFENLQPAVVLCFGGQNSTCVGIDRAI
YDQVSVFRSHLDACDAMCRSLGLESIYPDIFQRPASDVVKLQTMLFATQYACARSWIDCG
LEPAAVVGFSFGELTALCVAGVLNLETAIGMVAGRARVIQEKW-GRDPGAMIAIEAEQSQ
VEELLSDADRATIACFNGPTSFTLAGSTRAIGSVTETLES-GVRWKRIDVTNAFHCSLVD
PLVPDLERIGMGLRFEAPKIPVEHATETELS---R-LDSRFVANHMRQPVYFSHAARRLA
KKY--QA-CVWLEAGSNSSVTSIAYRAIG--------
[23] 296816114
IAVVGMACKVAGADDIEQFWDILSAGKSQHTEPPSDRFHFGTF-EL-----DPKRRWYGN
FITNPDTFDHRFFKKSPREMISTDPQQRWMLQIAYQALQQSGYFL--LDQ---DHIGCYI
GLGCVDYEHNIACYPANAFSATGNLRSFVAGKVSHHFGWTGPSLTIDSACSSSAVAIHHA
CRAILTGECSAAIAGGVTILSSPIWFQNLAGASFLSPTGNCKPFDANADGYCRGEGVGAV
VLKKSSLALANGDQILGIIPSSAVYQNQNCTPITVPNADSLSGLFRDVTRKAGLEPKHIS
VVEAHGTGTPVGDPAEYESILRVFG--------------GP-RLDTLSLGSVKGLVGHAE
TAAGIISLIKVLLMIQENSIPPQASFN-TINPAIK-HSPSDNIEITTTLTKWDT---EFR
AALINNYGASGSNASLIVTQSPGPAGIRYPFWFCGSDENSLRRYFARFRQFLES---ISV
PDLAFNLYRQSNRMSRALLFSCESTTEMEQILENFD-TTRPVVLCFGGQISTFIGLDREI
YDTCKIFRRHLDQCNLIFQSLGLEDIFPEVFQRPVKDTVKLQTMLFATQYSCAMAWIDCR
IKPVALVGHSFGELTALCVSGVLSLAGAAKMIAGRAGLVRDLW-GPDKGFMMAIEADIQD
VEYLLRESQAVAIACYNGPRSFTIAGPAQATKAIEELMSN-SMKWKKLNVTNAYHSTLVE
PLVESLGQIGQDLLFRKARIPIERCTEYPLS---G-FDSRFISQHMRCPVYFNHAVQRLS
LKY--PS-SIWLEAGSNSTITAMAGRALG--------
[24] 302497179
IAVVGMACKVAGADDVEQFWDILRAGKSQHTEPPSDRFHFGTF-EL-----DPKRRWYGN
FITDFDAFDHKFFRKSPREMISTDPQQRWMLQIAYQALQQSGYFL--PDR---DHIGCYI
GLGCVDYEHNIACYPANAFSATGNLRSFVAGKVSHYFGWTGPSLTIDSACSSSAVAIHHA
CKAILSGECTAAIAGGVTILTSPLWFQNLAGASFLSPTGNCKPFDANADGYCRGEGVGAV
VLKRLSTALGDGDQILGVISSSAVYQNQNCTPITVPNADSLSTLFRDVTKQAGLDPNRIS
VVEAHGTGTPVGDPAEYESILRVFG--------------GQ-RPDTLSLGSVKGLVGHAE
TAAGIVSLIKVLLMIQERSIPPQASFN-KINPAIK-RSPSDNMEIPTNLAKWDT---EFR
AALINNYGASGSNASLIVTQPPEPSGIKYPFWFCGNDDSSIQRYIARFRQFLES---ITA
PDLSFNLYRQSNRMSRALLLSSGSMAELEVTLKVFE-DIRSVIMCFGGQISTFVGLDREI
YDTCKIFRKYMDQCNSIIMSLGLDGLFPDVFQKPVKDIVKLQTMLFATQYASAMAWIECG
VEPVVLLGHSFGELTALCVSGVLSLTEAAKMIIGRARLVRDLW-GTDKGFMMAIEGDIQE
VQHLLSEAQKVTIACYNGPRSFTIAGPVQSAKVIEELLVN-SMKWKKLNVTNAYHSTLVE
PLVECLQHLGRSLTFNEGRIPVERCTEHPPS---T-FVTEFIAQHMRYPVYFNHAVQRLS
LRY--PS-SIWLEAGFSSTITTMAGRALN--------
[25] 302663550
IAVVGMACKVAGADDVEQFWDILRAGKSQHTEPPSDRFHFGTF-EL-----DPKRRWYGN
FITDFDAFDHKFFRKSPREMISTDPQQRWMLQIAYQALQQSGYYL--PDR---DHIGCYI
GLGCVDYEHNIACYPANAFSATGNLRSFVAGKVSHYFGWTGPSLTIDSACSSSAVAIHHA
CKAILSGECTAAIAGGVTILTSPLWFQNLAGASFLSPTGNCKPFNANADGYCRGEGVGAV
VLKRLSTALGDGDQILGVISSSAVYQNQNCTPIAVPNADSLSTLFRDVTKQAGLDPNRIS
VVEAHGTGTPVGDPAEYESILRVFG--------------GQ-RPDTLSLGSVKGLVGHAE
TAAGIVSLIKVLLMIQERSIPPQASFN-TINPAIK-RSPSDNMEIPTNLAKWDT---EFR
AALINNYGASGSNASLIVTQPPEPSEIKYPFWFCGNDDSSIQRYIAQFRQFLES---ITA
PDLSFNLYRQSNRMSRALLLSSGSMAELEVTLKIFE-DIRSVIMCFGGQISTFVGLDREI
YDTCKIFCKYMDQCNSIIMSLGLDGLFPDVFQKPVKDIVKLQTMLFATQYASAMAWIECG
VKPVVLLGHSFGELTALCVSGVLSLTEAAKMIIGRARLVRDLW-GTDKGLMMAIEGDIQE
VHHLLSEAQKVTIACYNGPRSFTIAGPVQSAKFIEELLVN-SMKWKKLNVTNAYHSTLVE
PLVECLKHSGRSLTFNEGRIPVERCTEHPPS---T-FVTEFIAQHMRYPVYFNHAVQRLS
LRY--PS-SIWLEAGFSSTITTMAGRALN--------
[26] 327300138
IAVVGMACKVAGADDVEQFWDILRAGKSQHTEPPSDRFHFGTF-EL-----DPKRRWYGN
FITDFDAFDHKFFRKSPREMISTDPQQRWMLQIAYQALQQSGYFL--PDR---DHIGCYI
GLGCVDYEHNIACYPANAFSATGNLRSFVAGKVSHYFGWTGPSLTIDSACSSSAVAIHHA
CKAILSGECTAAVAGGATILTSPIWFQNLAGASFLSPTGNCKPFDANADGYCRGEGVGAV
VLKRLSTALGDGDQILGVISSSAVYQNQNCTPITVPNADSLSTLFRDVTKQAGLDPSRIS
VVEAHGTGTPVGDPAEYESILRVFG--------------GQ-RPDTLSLGSVKGLVGHAE
TAAGIVSLIKVLLMIQERSIPPQASFN-TINPAIK-RSPSDNMEIPTNLAKWDT---EFR
AALINNYGASGSNASLIVTQPPEPSGIKYPFWFCGNDDGSIQRYIARFRQFLES---ITA
FDLAFNLYRQSNRMSRALLLGSGSMAELEATLKIFE-DIRSVIMCFGGQISTFVGLDREI
YDTCKIFRKYMDECNSIIMSLGLDGLFPDVFQKPVKDIVKLQTMLFATQYASAMAWIECG
VKPVALLGHSFGELTALCVSGVLSLPEAAKMIIGRARLVRDLW-GNDKGFMMAIEGDIQE
VQHLLSEAQKVTIACYNGPRSFTIAGPVQSAKIIGELLAN-SMKWKKLNVTNAYHSILVE
PLVECLQHLGRSLTFDEGRIPVERCTEHPPS---T-FVTEFIAQHMRYPVYFNHAVQRLS
LRY--PS-SIWLEAGFSSTITTMAGRALN--------
[27] 326473498
IAVVGMACKVAGADDVEQFWDILCAGKSQHTEPPSDRFHFGTF-EM-----DPKRRWYGN
FITDFDAFDHKFFRKSPREIISTDPQQRWMLQIAYQALQQSGYFL--PDR---EHIGCYI
GLGCVDYEHNIACYPANAFSATGNLRSFVAGKVSHFFGWTGPSLTVDSACSSSAVAIHHA
CKAILSGECTAAIAGGVTILTSPLWFQNLAGASFLSPTGNCKPFDANADGYCRGEGVGVV
VLKSLSSALDNGDQILGVISSSAVYQNQNCTPITVPNADSLSSLFRDVTKQAGLDPNRIS
VVEAHGTGTPVGDPAEYESILRVFG--------------GP-RPDTLSLGSVKGLVGHAE
TAAGIVSLIKVLLMIQERSIPPQASFN-TINPAIK-RSPSDNMEIPTNLTKWDT---GFR
AALINNYGASGSNASLIVTQPPELSGVKYPFWFCGNDDSSIQRYIARFRQFLES---VTI
PDLAFNLYRQSNRMSRALLLSSGSMAELEATLKTFE-DIRSVIMCFGGQISTFVGLDREI
YDTSKIFRKYMDQCNSIIMSLGLDGLFPDVFQKPVKDIVKLQTMLFATQYASAMAWIECG
VKPVVLLGHSFGELTALSVSGVLSLTEAAKMIIGRARLVRDLW-GADKGFMMAIEGNIQE
VQHLLSEAQKVTIACYNGPRSFTVAGPVQSAKVIEELLAN-SIKWKRLNVTNAYHSTLVE
PLVEHLHHLGRSLTFNEGRIPVERCTEHPPS---T-FVTEFIAQHMRYPVYFNHAVQRLS
LRY--PS-SIWLEAGSNSTITTMAGRALN--------
[28] 315042251
IAVVGMACKVAGADDIEQFWDILRVGESQHTEPPSDRFHFGTF-DL-----DPKRRWYGN
FITDPDAFDHKFFRKSPREMMSTDPQQRWMLQIVYQALQQSGYFL--PDQ---DHIGCYI
GLGCVDYEHNIACYPANAFSATGNLRSFVAGKVSHYFGWTGPSLTIDSACSSSAVAIHHA
CKAILHGECTAAIAGGVTILTSPLWFQNLAGASFLSPTGNCKPFDTNADGYCRGEGVGAV
VLKRLSSALDSGDQILGVISSSAVYQNQNCTPITVPNADSLSDLFRDVTHKAGLEPKHIS
VVEAHGTGTPVGDPAEYESILRVFG--------------GP-RLSSLSLGSVKGLVGHAE
TAAGIISLIKVLLMIQERHIPPQASFQ-TINPAIK-QSPTDKIEITTSLTKWDT---EFR
AALINNYGASGSNASLIVTQTPNPPETKYPFWFCGSDDSSLQRYVVRFRKFLES---ITI
PDLAFNVYRQSNRTSRAMLFNCGSVTELEDILKFSE-NARSVIMCFGGQISTFVGLDREI
YDTCKIFRKYIDQCNFLMTSLGPDGLFPDVFQKPVQDVVKLQTMLFAIQYASAMSWIECG
VKPAALVGHSFGELTALCVSGVLSLAEAVKIIAGRARLVRDLW-GVDKGFMMAIEGDIQN
VQHLLSDSQKVTIACYNGPRSFTIAGPANSAKVVEELLAN-SVKSKKLNVTNAYHSILVG
PLVEPLRHIGESLTFTEGRIPVERCTEHPTS---Q-FVAEFIADHMRCPVYFNHAVQRLS
LKY--PS-SIWLEAGSNSTITTMAGRALN--------
[29] 119474079
IAVVGMSCHVPGAEDLDEFWNILVSGQSQHREVPPERFPMDMN-KL---QGAGSRKWFGN
FIDDFDKFDHKFFKKSPRESASMDPQQRLCLKLAYQAMEQAGYFT--SSSTE-DHIGCYI
GVGNVDYFDNIACHPANAYTATGNLRSFVAGKVSHWFGWTGPSLTVDTACSSSSVAIHQA
CLAILHGECSSALAGGVNIFTSPNWFHNLAGASFLSPTGQCKPFDANADGYCRGEGGCAV
YLKKLSSALADGDQIFGVIAATKVYQNQNCTAITVPNSPSLSELFSDVVKQARLEPQNVS
VVEAHGTGTPVGDPAEYDAVRTVFG--------------GH-RNANLSLMSVKGLVGHAE
FASGIISLVKILLMIHHRTIPPQPSFV-TCSPGLK-ATSADKIEITTRVKPWDA---NFL
AALINNYGASGSNASMIVTESATIEGQIYPFRLHAFDPKSLKAYIRKLKMLLEP---LSV
SNLSFQLFRQSNPTPWGAIFTASSLTDLCTKLSALEQTTRPVVLCFGGQVSTFVGLDRAV
FDSATILQAHLDKCDSACLSLGLGSIYPDIFLKPIQDTCRLQLALFAMQYSCARSWIDCG
VNVAAVVGHSFGELTAQCIAGAYSLEDALKIVSRRARIIRDSW-GPERGAMLAVEADSTT
VEALIAKASDVGVACHNGPKSFTLAGSARWVEHFQSLAAEAPPKMKRLNVTNAFHSKLVE
PLMKELQDVAADVEFHTPTIRVERATRTSSS---K-LQSDFVAQHLRHPVYFHDAVQRIH
KDC--AD-AVWLEAGSNSSIANMASRSLA--------
[30] 358373218
IAVVGMSCHVPGAEDLDEFWDILVSGQSQHREVPAERFPMDMN-KL---QGAGSRKWFGN
FIDDYDKFDHKFFKKSPRESASMDPQQRLCLKLAYQAMEQAGYFT--SSSTE-DHIGCYI
GVGNVDYFDNIACYPANAYTATGNLRSFVAGKVSHWFGWTGPSLTVDTACSSSSVAIHQA
CLAILHGECSSALAGGVNIFTSPNWFHNLAGASFLSPTGQCKPFDANADGYCRGEGGCAV
YLKKLSSALADGDQIFGVIASTKVYQNQNCTAITVPNSPSLSELFSDVVKQARLEPHDVS
VVEAHGTGTPVGDPAEYDAVRTVFG--------------GH-RNANLSLMSVKGLVGHAE
FASGIISLVKILLMIHHRTIPPQPSFV-TWSPGLK-ATSADKIEITTRAKPWDA---NFL
AALINNYGASGSNASMIVTESATIEGQVYPFRLHAFDQKSLKAYIRKLKMLIES---LSV
SSLSYQLFRQSNPTPWGAIFTASSLKDLCVKLSALEPTTRPVVLCFGGQVSTFVGLDRAV
FDSATILQVHLDKCDSACLSLGLGSIYRDIFLNPIQDTCRLQLALFAMQYSCARSWIDCG
VEVAAVVGHSFGEITALCIAGVYSLEDALKIVSRRARIIRDSW-GPERGAMLAVEADPTT
VEALIARASDVTIACYNGPKSFTLAGSARWVEHFQSLAAEAPPKIKRLNVTNAFHSKLVE
PLMKELQDVAADVELHTPTIRVERATRTSSS---E-LKSDFVAQHLRHPVYFHDAVQRIY
KDC--AD-AVWLEAGSNSSIANMACRSLG--------
[31] 116204287
IVVVGMSCRVAGADDLDEFWKILCAGKSQHIEVPGERFGVETQ-DV-----DSSRKWYGN
FIRDHDTFDHKFFKKSPREMTSSDPQQRLMLQCAYQAVEQSGYFH--AKV---D------
------------------------------------------------------------
--------------------------KNLSGASFLSPTGQCKPWDQGADGYCRGEAAAVV
FLKRRADAVADGNRILGCISSTAVYQNENCTPVFVPNSPSLTYLFKDVLDRAKLEPRDIS
VVEAHGTGTPVGDPAEYLSVLQALG--------------GS-RDKPLALGSVKGLIGHTE
GASGVVSLIKIILMMQHGYVPPQASFQ-SLAHNIA-ASPSDKIEIVTKLRSWDA---DYR
AALINNYGASGSNASMVVTPPPQAPGIKHPFWLCGLDDKALIAYSKRLRHFIAH---ISL
ANLSFNVCRQSNRHDRALMFSCSSLGELDEKLALFITKRRPVIMCFGGQVSSFVGLDRQV
YDSVKIVRDYLDQCNAVFLSIGLEGIFPAVFQRPIEDPVRLQTALFAVQYACAKSWMDSG
IQAEAVVGHSFGELTALCVSGVLSLLDASKMIVARAKLVRDTW-GSDRGAMAAVEADLDM
VRSAIESHLPVTIACYNGPRSFTLAGPTKSMDKFVETLTG-VMRVKRLNVTHAFHSVLVE
PLIDELDAIGRTLTFREPSILLERSTKELNL---E-TTSEFVAQHMRQPVFFEHAVKRLA
EQY--PD-AAWIEAGSASTITNMASRALG--------
[32] 367041521
IAVVGMSCKVAGADDLNEFWKILCAGESQHVEVPEERFGPETH-DV-----DPTRKWYGN
FIRDHDVFDHKFFKKSPREMASADPQQRLMLQCAYQAVEQSGYFH--THV---DKIGCYL
---------------------------------------TRPAITL--------------
---------------------------------------QCKPWDEGADGYCRGEAVALV
FLKRMRDAMADGNPILGCISSTAVYQNENCTPVFVPNSPSLTYLFKDVLERAKLEPKNIS
VVEAHGTGTPVGDPAEYQSVLQALG--------------GK-RDKPLALGSVKGLIGHTE
GASGVVSLIKIILMLQHGYIPPQASFR-TLAHNIA-ASPSDNIEIVTKLKPWDA---EYK
AALINNYGASGSNASMVVTQPPRAPGIKHPFWLCGLDDRALVAYSTKLRQFIAD---VNV
ANLAFNVCRQSNRQERGLMFTCSSLSELDEKLCAFVTSPRPVILCFGGQVSNFVGLDRKV
YDSVRILRSYLDQCNAVFLSMGLEGIFPAIFQRPIEDTVRLQTALFALQYACARSWMDCG
IRVEAVVGHSFGELTALCISGVLSLQDTARMIAARAKLVRDAW-GAERGAMMAIEADLDV
VQSIIESHVPINIACYNGPRSFTLAGSTTSMDKLTEALTG-ATRFKRLSVTNAFHSALVE
PLMDELDAIGRTLTFREPSILIERATEELCM---E-TTSEFVAQHMREPVFFRHAVERLA
RQY--PD-AAWIEAGSASTITNMASRALG--------
[33] '-77022'
IAVIGMAIKVAGADDADEFWDLNLTAESQHREVPAERFTFETH-TV-----DPARKWYGN
FVRDHDAFDHKFFQKSPREATTQDPQQRIFLQSAYQAVEQSGYFN--LHA---DNVG--V
SVITLD------------------------------------GMGMDT-------SLYPT
LYQVDSGECTAALAGGTNIMTSPLWFQNLAGASFLSQTGPCKPFDAKADGYCRGEGVACV
FLKKMTKAIEDGNTIIGSIRSTAVYQNDNCTPIFVPNAPSLSGLFDDVVRKSGLSPKDIT
LVEAHGTGTPVGDPAEWDSIRKTLG--------------GRSRSVPMPVGSVKGLIGHTE
CTSGVVALIKVLLLIHYGIIPPQASFQ-TLSPALK-ATADDMLEVCTKQTPWNV---EYR
AALINNYGASGSNASMIVTQPPKTDGGKYAFWLTGLDERSLRDYARRLSGFLAS---SSL
SSLSFNAYRQSNRAPHGLIFSSSSMEELQTQLTDFA-PVRPVILCFGGQISRFVGLDKAV
YESIGTLRTHLDRCDATLQSLGLDGLYPGIFERQVDDPVKLQTMLFALQYSCAKCWLDCG
LQPVAVVGHSFGELTALCIAGVLTLRDSLQVVAMRAQLIKSSW-GPDPGAMMAVEGNLAD
VQTLLKNATPATVACFNGPTTFTLAGSTKAIDAVSECISSVVVRGKKLSVSNAFHSTLVE
PLKDQLGQLAEGMIFGEAKIRWERATENQTS---N-IGPEFFASHMRDPVYANHALQRLH
REF--PS-AIWLEAGSNSTITRMANKALG--------
[34] '-17682'
IAVVGMACHFPGGSDLDEFWDTICAAESQCTEVPTDRINFDAA-EN-----NEKRKWFGN
FVRDYDAFDHKFFQKSPRETVSSDPQHRMMLQVAYQAVQQSGYFS--AAI---DHVGCYV
GIGVVDYENNVACHAPTAYTATGNLKSFAAGKISHFFGWSGPGVTIDTACSSSALAVHHA
CNAILNGECNAALAGGVNVMTSPEWYQNLDGASFLSPTGQCKPFDEAADGYCRGEGAGAV
FLKKLSAAMEDGDQVLGVIRGSSVNQNANCSAITAPSVQSLTGVFNTVLRKARLDPKQIS
VVEAHGTGTQVGDRAEYDSVRRVLG--------------GP-RAEPLSLGSVKGLIGHLE
CASGVAALIKVLLMIQNGAIPPQSSFR-TISSKLD-ASPLDNIEISTCLRPWAT---GSR
AALINNYGASGSNASLVITQADHAFAGKRPFWFSGIDDQSLRSYAAKMVRFLQT---FTI
DNLSYQLARQSNRSGQSLIFSCASVAELEAKLASFAQSSRPVILCFGGQKSNFVGLDREA
YDHFKVLRTHLDQCHEICLSLGLGGIIPAIFERPRSSIVELQTMQFALQYSCAKSWIDSG
VQVAALVGHSFGELTAMCVCGTLSVRDTLKMIVGRARLLEEKW-GLDRGSMMAVDGELES
IQKLLRETPPVNIACFNGPRQFTLAGTSKAMAVVKQTLSS-SIKAKQLDTTHAFHSVLVD
PLVPELEKLGEDLIFRSPVIPHERATQEAIR---P-PAFNVFASHMRDPVYFDQAVQRLA
QKY--PS-SIWLEAGSGSGVTALASRAAG--------
[35] '-65831'
IAVVGMACHFPGGSDLNEFWDTICAAESQCTEVPSDRINFDAA-EN-----DEKRKWFGN
FVRDYDAFDHKFFQKSPRETVSSDPQHRMMLQVAYQAVQQSGYFS--AAI---DHVGCYV
GIGVVDYENNVACHAPTAYTATGNLKSFAAGKISHFFGWSGPGVTIDTACSSSALAVHHA
CNAILNGECNAALAGGVNVMTSPEWYQNLDGASFLSPTGQCKPFDEAADGYCRGEGAGAV
FLKKLSAAMEDGDQVLGVIRGSSVNQNANCSAITAPSVQSLTGVFNTVLRKARLDPKQIS
VVEAHGTGTQVGDRAEYDSVRRVLG--------------GP-RAEPLSLGSVKGLIGHLE
CASGVAALIKVLLMIQNGAIPPQSSFR-TISSKLD-ASPLDNIEISTCLRPWAT---GSR
AALINNYGASGSNASLVITQADHAFAGKRPFWFSGIDDQSLRSYAAKMVRFLQT---FTI
DNLSYQLARQSNRSGQSLIFSCASVAELEAKLASFAQSSRPVILCFGGQKSNFVGLDREA
YDHFKVLRTHLDQCHEICLSLGLGGIIPAIFERPRSSIVELQTMQFALQYSCAKSWIDSG
VQVAALVGHSFGELTAMCVCGTLSVRDTLKMIVGRARLLEEKW-GLDRGSMMAVDGELES
IQKLLRETPPVNIACFNGPRQFTLAGTSKAMAVVKQTLSS-SIKAKQLDTTHAFHSVLVD
PLVPELEKLGEDLIFRSPVIPHERATQEAIR---P-PAFNVFASHMRDPVYFDQAVQRLA
QKY--PS-SIWLEAGSGSGVTALASRAAG--------
[36] '-56872'
IAVVGMACNFPGGSDLDEFWDTVCAAKSQCTEVPPERVDFDEA-EN-----DTQRKWFGN
FIREYDTFDHKFFQKSPREMISTDPQHRIMLQVAYQAVQQSGYFN--PGR---SHVGCYV
GIGVTDYENNVACHPPTAYTATGNLKSFAAGKISHFFGWSGPGVTVDTACSSSALAIHLA
CKAILSGECDASLAGGVNVITSPEWYQNLDGASFLSPTGQCKPFDAAADGYCRGEGAGAV
FLKRLSSAVEDGDQIVGVIRATSVNQNENCSAITAPSVRSLANVFNGVIRKARVDPKQIS
VVEAHGTGTQVGDRAEYDSIRTVLG--------------GP-RAYPLSLGSVKGLIGHLE
CASGIAALIKVLLMVQNGIIPPQPGFS-KINPKLE-ALPSDNIEIPTSLRPWNP---GFR
AALLNNYGASGSNASLVVTQAGVASAGRRPFWLSGTDVQSLRSYAAKLVQMLRS---FTV
ANLSFQLARQSNRNGQALIFSCASVDELEAKLADFADSSRPVILCFGGQRSSFVGLDREA
FDSFKLLKSHLTHCHETSLALGLGGILPAIFDRPRSSIVELQLMQFALQYSCAKTWIDSG
IHVAALVGHSFGELTAMCVSGTLSLQDTLRMIAGRARIIEEKW-GPDRGSMMAVDGELEL
VQRLLHNAPAVNIACFNGPRLFTLAGTTKAMRVVREVLSK-SIKVKSLETSHAFHSTLVE
PLIPDLEELGEESIFRKPVVVHERATQNSVA---P-PPFSIFASHMRDPVYFDRAVQRLA
NRY--PS-SIWLEAGSGSGVTNLASRAAG--------
[37] '-14656'
IAVVGIACRVAGADDLEEFWRLLCSGASQHQEMPLERYKYETP-PS------AIRPWYGN
FVRDIDAFDHKFFKKVPREAMSQDPQQRLLLQVAYQAVQQSGYFH--PNI---NNIGCYI
ASCTVDYEHNVNCHPASAYSATGLLRSFMAGKLSHYFGWRGPAFCVDSACSGSAVALHQA
CQSIIRGECTAALVGGANAIMSPLAYDNLAGASFVSPTGPCKPFDASADGYCRGEGFAAI
FIKKMSDALADGDIVLGTIASTAVEQNNNCTPIVVPDASSLAGLFTQVTKKAHLHPRDIS
VVEAHGTGTQAGDPAEYVSIRQTLA--------------GP-RTSPLSLGSVKGLVGHTE
GVSGLIALVKILLMLNEGIIPPQPNFQ-TLNPHIN-ASPDDQIHIAVTLEQWRA---NFR
AALINNYGASGSNASMVITEAPYTFTVALPIRICASDEGRLSDFAKRLRQFLHH---TDL
GNLSFNICRQSNPTDSQVAFSCCSKSELSSKLSSFI-SPRPIILCFGGQVSTFVGLDRTV
YDSISLLRHFLDQCDSLAKFSGYGSLFPGIFERPIIDQVQLHIQLFSLQYSCARCWIDSG
LDVAAVVGHSFGELTALCISGALSLGDTITLIARRAAIIRDGW-GHDHGAMLAVEGNKDD
IMRLIDEAAPATIACFNGPSSFTLAGTTAAIDGIQATLK--SLKAKRLFVTNAFHSDLVD
PLLPALEDVMCGIHPQEPIIPCEKATENVCT---T-VTSGMVAKHLRQPVYFHHAVQRLA
EKY--GP-CVWLEAGSNSTITYMVNRALV--------
[38] '-59404'
IAVVGIACRVAGADDLEEFWRLLCSGASQHQEMPLERYKYETP-PS------AIRPWYGN
FVRDIDAFDHKFFKKVPREAMSQDPQQRLLLQVAYQAVQQSGYFH--PNI---NNIGCYI
ASCTVDYEHNVNCHPASAYSATGLLRSFMAGKLSHYFGWRGPAFCVDSACSGSAVALHQA
CQSIIRGECTAALVGGANAIMSPLAYDNLAGASFVSPTGPCKPFDASADGYCRGEGFAAI
FIKKMSDALADGDIVLGTIASTAVEQNNNCTPIVVPDASSLAGLFTQVTKKAHLHPRDIS
VVEAHGTGTQAGDPAEYVSIRQTLA--------------GP-RTSPLSLGSVKGLVGHTE
GVSGLIALVKILLMINEGIIPPQPNFQ-TLNPHIN-ASPDDQIHIAVTLEQWRE---NFR
AALINNYGASGSNASMVITEAPYTFTVALPILICASDEGRLSDFAKRLRQFLHH---TDL
GNLSFNICRQSNPTDSQVAFTCCSKSELSSKLSSII-SPRSIVLCFGGQVSTFVGLDRTV
YDCISLLRYWLDQCDSLAQSFGYGSLFPGIFEHPIIDQIQLHIQLFSLQYSCARCWIDSG
LAVEAVVGHSFGELTALCISGALSLGDTITLIARRAAIIRDGW-GHDHGAMLAVEGNKDD
IMRLIDEAAPATIACFNGPSSFTLAGTTAAIDGIQATLK--SLKAKRLFVTNAFHSDLVD
PLLPALEDVMCGIHPQEPIIPCEKATENACT---T-VTSDMVAKHLRQPVYFHHAVQRLA
EKY--GP-CVWLEAGSNSTITYMVNRALV--------
[39] '-71110'
IAVVGMACRVAGADDLEEFWKLLCSGQSQHQELPLERYKFETP-P------DAIRPWFGN
FVRDIDAFDHKFFRKVPREAMSQDPQQRLVLQVAYQALEQAGYFQ--DDI---DNIGCYI
ASCTVDYEHNVNCHPASAYAATGLLRSFLAGKLSHYFGWRGPAFCVDSACSGSAVALHQA
CQAILKGDCTAAIVGGANAIMSPLAYDNLAGASFVSPTGPCKPFDAKADGYCRGEGFAAI
FIKKMSDALAAGDTILGTIAATAVEQNANCTPIVVPDTQSLAGLFKKATARAHILPRDIS
VVEAHGTGTQAGDPAEYASVRQSLG--------------GP-RKAPLFLGSVKGLVGHTE
GVSGLIALVKVLLMLQEGKIPPQPNFQ-TLNPHIS-TSHDDNMTIPTRLMPWDA---GYR
AVLINNYGASGSNASMVITQSPATPGNSLPFRMCASDENRLRDYAQRVRQFIRE---ASL
ANISYNMCRQSNPAEAQIAFRCASPEELDNNLTAII-SSRPVVLCFGGQVSTFVGLDGGV
YDAFPLLRQHLDDCDTTLKEMGHEGLYPGIFEHPINDQVKLQTKLFALQYACARSWIQSG
LSVAAVVGHSFGELTSLCVCGALSLADALTLVARRAAIIRDSW-GSDSGAMMAVEADRVE
VEQLLNEHFPASIACYNGPRSFTLAGSTSSIDKIQDVIRT-HIRTKRLSVTNAFHSSLVD
PLVTELEHVTDGLTLNQPSIHLEHATENPSN---T-IPTTFVADHLRRPVYFNQAVERLA
EKY--KS-CVWLEAGSNSTITLMAARALG--------
[40] '-49345'
IAIVGMACRVAGADDLDEFWDLLCSGQSQHREMPRERYAYETP-PE-----ASHRSWLGN
FVRDIDAFDHKFFRKSPREAMSQDPQQRLMLQVAYQALESAGYFS--PSP---GDIGCFI
ATCTVDYEHNVNCHPASAYAATGLLRSFLAGKLSHHFGWRGPSLCVDTACSGSAVALHHA
CRAILSGDCTAALVGGANAITSPLAYDNLAGASFLSPTGPCKPFDAKADGYCRGEGFAAI
YIKKLSHAIADGDQVLATIASTAVEQNDNCTPIVVPDTASLAGLFKKVTQRAHLHSRDIS
IVEAHGTGTQAGDPAEYESVRDVLG--------------GP-RVGNLALGSVKGLVGHTE
GVSGIIALCKVVLMILNGQIPPQPGFH-SLNPHIR-AMPDDHIEIGTRVKPWEV---GFR
AALINNYGACGSNASMVITQGPQAENVALPFRVCGLDKARLQAYAARLRRFLSR---ISF
ANIAFNLTRKSNPAECQCVFQTRSESELKDILTGLE-PKRPLVLCFGGQVGRSIGLDRTF
YNAFPLFKHHLDSCDDILKANGDSSIYPGIFATPVLDIVQLHTQLFALQYACARSWMDCG
VEVTAVIGHSFGELTALCISGALSLPDALTLIVRRAVLIRDKW-GADPGAMLAVEGDRST
LEKHLESS--ANIACFNGPRSFTVAGPTAVIDFLQEELGADAFRLKRLEVTNAFHSTLVD
PLLPALASAIDGLALNTATIPIERATEHQAA---T-IPLSIVADHLRQPVYFNNAVQRLA
ARH--GP-AIWLEAGSNSTITSLARRALG--------
[41] 317033668
IAMIGMAVRVASADDLDEFWQLLCAGKSQHRELPPERYKYETP-PD-----ATTRPWMGN
FIADIDAFDHKFFKKVPREVMAQDPQQRLLLQVAYQALEQAGYFS--TTS---TDIGCYV
SCCTVDYEHTVNCHPASAYAATGLLRSFIAGKLSHYFGWRGPALCIDTACSGSIVALHHA
CRAILNGDCKAALVGGVNCITSPLGFDNLNGASFLSPTGPCKPFDAKADGYCRGEGVAAI
FIKRMRDALRDGDHVLGTIAGTAVEQNDNCTPVVVPHAGSLAGLFRKVMRRARIHPGHVS
VVEAHGTGTQAGDPAEYASVSEVMG--------------GV-GRGKLSLGSVKGLVGHTE
GVSGMVALVKVLLMIHEGRIPPQPGFE-TLNPNIK-A--DEKIVIPTESKSWEA---EYR
VALINNYGACGSNASVVVTQGPMGRGLSLPFRLYGLDENRIRDYARRLRQFLQG---SSL
ANISFSACRQSNPTDCQLVFSCSSIDDLEVQLASVA-QVSPIVLCFGGQVSTFVGLDRTV
YETIRVFRDHLDNCDRLLRGSNYPSLYPGIFERPLTDHVKLQTQLFSLH-----------
----------FGELTAMCVSGVLSLEDALTLIVRRARLIRDKW-GTDPGGMIAVEGERVE
IDALLTESDPAAIACFNGPRSFTLAGPIVAIDVVQQTLAT-RLRWKRLDVTNAFHSTLVE
PLMSDLHNITQDLTLSEPNIHLEPATEHPVS---L-PPKSIVADHLRQSVYFSHAVQRLV
AK-----------------------------------
[42] 350637487
IAMIGMAVRVASADDLDEFWQLLCAGKSQHRELPPERYKYETP-PD-----ATTRPWMGN
FIADIDAFDHKFFKKVPREVMAQDPQQRLLLQVAYQALEQAGYFS--TTS---TDIGCYV
SCCTVDYEHNVNCHPASAYAATGLLRSFIASKLSHYFGWRGPALCIDTACSGSIVALHHA
CRAILNGDCKAALVGGVNCITSPLGFDNLNGASFLSPTGPCKPFDAKADGYCRGEGVAAI
FIKRMRDALRDGDHVLGTIAGTAVEQNDNCTPVVVPHAGSLAGLFRKVMRRARIHPGHVS
VVEAHGTGTQAGDPAEYASVSEVMG--------------GV-GRGKLSLGSVKGLVGHTE
GVSGMAALVKVLLMIHERRIPPQPGFE-TLNPNIK-A--DEKIVIPTESKSWEA---EYR
VALINNYGACGSNASVVVTQGPMGRGLWLPFMLCGLDENRIRDYARRLRQFLKE---SSL
ANMSFSSCRQSNPTDCQLVFSCSSIDDLEVELASVA-QVSPIVLCFGGQVSTFVGLDRTV
YEAMRVFRDHLDNCDRLLRMSNYPSLYPGIFERPVTDHVKLQTELFSLQYACARSWMDCG
VPVSAVVGHSFGELTAMCVSGVLSLEDALTLIVRRARLIRDKW-GTDPGGMIAVEGERVE
IDGLLTQSDPAAIACFNGPRSFTLAGPIVAINVVQQTLAT-RLRWKRLDVTNAFHSTLVE
PLMTDLHNITQDLTLSEPNIHLEPATEHPVS---L-PHKSIVADHLRQPVYFSHAVQRLV
ANY--PS-CIWLEAGSGSTITLMVSRALE--------
[43] 358375850
IAVVGMAVRVAGADDLDEFWQLLCAGKSQHKELPPERYKYETP-PD-----ATIQPWLGN
FIADIEAFDHKFFKKVPREVMAQDPQQRLLLQVAYQALEQAGYFS--KNI---TEIGCYV
SCCTVDYEHNVNCHPASAYAATGLLRSFIAGKLSHYFGWRGPALCIDTACSGSTVALHHA
CRAIMNGDCKAALVGGANCITSPLGFDNLNGASFLSPTGPCKPFDAKADGYCRGEGVAAI
FIKRMSDAVRDGDHILGTIAGTAVEQNDSCTPVVVPHAGSLAGLFEKVTRRARIHPLHVS
VVEAHGTGTQAGDPAEYASVSEVMA--------------GS-RKGRLSLGSVKGLVGHTE
GVSGMVALVKVLLMIHEGMIPPQPGFE-KLNPHIK-A--DGMIQIPTALESWAE---EYR
VALINNYGACGSNASVVVTQAPVRDGLSLPFRLCGLDETRIRDYARRLWQFLQR---SSL
ANISFSACRQMNPTDCQLVFSCSSIHELDAKLASVA-HVSPIVLCFGGQVSTFVGLDRTV
YDTMRVFRDHLDECDRLLRLSDYPSLYPSIFEHPITDHVKLQTQLFSLQYACARSWMDCG
VPVSAVVGHSFGELTAMCVSGVLSLADALALIARRARLIRDSW-NTDPGGMIAVEGDRVD
IDGLLDHSDPVGIACFNGPRSFTLAGPTLAINVVQQTLTT-RLRWKRLDVTNAFHSTLVE
PLMSDLHKITQDLTLSEPNIHLERATEHAVF---L-PPKCIVGDHLRQPVYFNHAVERLA
AKY--PS-CIWLEAGSGSTITLMVSRALE--------
[44] '-42566'
VAVIGMACKLPGANDLGEFWKLLCKPRSQHREVPQERMDMAVFKDS---PSSTEWKWYGN
FIDDYDAFDHRFFKKSPREAASMDPQQRLMLQTAYQAVAQAGHFV--SRR---TRVGCYI
GVSNVDYENHVACHPANAYSATGTLKSFVAGKVSHFFGWTGPSLTIDTACSGAAVALHQA
CQGLLTGDCDEALAGGVNILASPLWFQNLAGASFLSPTGACKPFDASADGYCRGEGCGAV
YLKRAKAALADGDPIIGIIPGTAVQQNENCTPITVPNSVSLTDLFRRVLDKSQLSPDQIS
VVEAHGTGTAVGDPAEYTSIQQVLG--------------GP-RPNPVNLGSVKGLVGHLE
CASGIVSVLKILLMLKARTIPPHVGLE-TINPELA-ANSESQIEIPLSLRPWQA---PFR
AALINNYGASGSNASLVVMDAAGSSLKRIPFYISALDDRALQAYCAKFLSYIAS---VSL
DALAFNLSRQSNRDGCVLTLGCTSIEDLEKQLREVQ-PQRPVILCFGGQTSTFVGLNRDV
FISNPLLRMHLDECDRMCRSMALDGIYPEIFQKPIEDVVKLQLALFALQYACAATWIDCG
APVAAVVGHSFGELTALCIAGVLSLEDTVRLIAGRAGLVRDSW-GKDRGGMIAAEGDLPV
IKSLLECAAGASIACVNGPRSFTLAGPTKAMDAIEAIVSAEALRMKRLNVSNAFHSTLVQ
PLTRDLELLGQSLSFYPARIRVERSTECASP---P-STGRYVADHMRNPVYFHQAVQRLA
HEY--PS-AIWLEAGSNSTITNMASRALD--------
[45] 116203405
IAVIGMACNVAGAQDLGQYWQIMLDGTSQHREIPNDRFVMETT-PG--EEGSEKKKWYGN
FLDDTAVFDHKFFKKSPREALHMDPQQRLILQTAYQAVAQAGYYF--KSS---DRIGCYI
GAVTNDYEYNISHAIPNAFSATGALRSYIAGKVSHFFGWTGPAMTLDTACSASTVAIDLA
IQAILSGECSAAL-----------------------------------------------
------------------------------------------------------------
-------------------IRQIFG--------------GS-RAKPLQIGSAKGLVGHTE
GASGIVALIKVLLMILESRIPLQASFN-TLNPAIQ-YSPSDNMEIAKASLPWTD---DRK
VAMINNYGAAGSNASILIQQAPKASSCRWPFYISGLDDKAIQAYAAKLHLFLRE---LDI
ENVSFNVNRQSNGSGRAAMFAAGSIDELEQQLGSLEVSTRPVILAFGGQVGKVVGLDREV
FDKSTILRHHLDDCDRACKSIQAGSIYPTIFQRPINDPSVLQPVLFSLQYACAKSWIDCG
VEPAALVGHSFGELTALCISGVLSLEDTLRMVHGRSKVIRDSW-GAEPGSMVAVEGDPAD
VENVIAAVGMACIACVNGPRSFTLAGSVAACDAVQQHIEARTIKHKRIHVTNAFHSGLVE
PLKPELLAVGSQLTFRQPRIPLERETEGYRK---P-SDASYVAEHMRDPVYWLQAVERLA
SKY--PD-AIWLEAGSNSTITNMASKALG--------
[46] 255953601
IAVIGMSCQVAGAQDLEQYWNILLEGRSQHKNVPNERFAMETV-PG---QDGEDRKWYGN
FIDDYDAFDYKFFRKSPREVLHMDPQQRLILQTAYQAVAQSGYYH--PGA---DRIGCYI
GCVANDYENNISHTSPTAFSATGALRSYIAGKVSHYFGWTGPGMMLDTACSASTVAIDLA
CRAILSGDCSAALAGGTNFYSTPMFFQNLAAGSFLSPTGQCKPFDAKADGYCRGEAIGAV
FLKKLSNAIADGDQILGVISATAINQNQNDTPIFVPNPSSLTNVFQNVVGKAGLEVNDIS
VVEAHGTGTPVGDPAEYDSIRQVFG--------------GS-RAKPLQLGSVKGLIGHTE
GASGVVALIKMLLMMQESRIPPQASFT-SMSASIK-ASPADNMEITKAALPWED---ESK
VALINNYGAAGSNASMVIKQAPKTSTFRCPFYISGLDDKAIRAYATRLRQFIKN---LGI
ENLSFNVNRQSNWSSRGFVFGAESITELEEKLASFE-SVRPVILCFGGQVSKSVGLDRGV
FDKATVLRKYLDRCDSVCKSIGAGSIYPGIFQSPILDPAVLQPLLLSMQYSCALSWIDCG
VEPAALVGHSFGELTALCVSGILSLEDALKLVHGRSKIIKESW-GPEKGSMIAVEADRND
VEKLLVASGHATIACFNGPKSFTIAGSAAAIDAVQQTVSTLPIKHKRLDVTNAFHSTLVE
HLRPQLEALGRSLSFGNAHIPLERATEQRET---P-ISPAYVAEHMRNPVYFDHAVQRLA
SQY--PE-AIWLEAGSNSTITTMTGRALG--------
[47] 310799231
IAVIGMACHVAGAQDLEQYWKIMLEGKSQHREVPNDRFAMETS-PS---EKEGTRKWYGN
FLDDHDSFDYKFFKKSPREALHMDPQQRLMLQVAYQAVAQSGYYH--PQP---DRVGCYI
GVVGSDYENNISHTSPNAFSAMGALRCYIAGKVSHYFGWTGPSMTLDTACSASTIAMNLA
CQAITSGDCSAALVGGTNFCSAPLFFQNLAAGSFLSTTGQCRPFDKDADGYCRGDAIGAV
YLKKLSKAIADGDQVLGVVSATAVNQNQNSTPIFVPNPLSLTDVFRTVISKSGLGVKDIS
VVEAHGTGTAVGDPAEYDSIRQVLG--------------GP-RSKPLQIGSVKGLIGHAE
GASGVISLIKVLLMMQESRIPPQASFN-VLNPSVE-ALPSDNMDITMAPIPWED---EFK
AALVNNFGAAGSNAAMVVKQAPKASSFKCPIYITAIDDKGIRAYTTRLRQFIKA---LGI
ENLSFNLNRQSNWSGRALVLAAESVDDLDQRLSAFE-AARPVILCFGGQVASFVGLDREV
FDKSSVLRHYLDQCNTVCESICGRGIYPDIFQHPFDDPSVLQPLLFSMQYASAMSWIDCG
VEPAALVGHSFGELTALCVSGTLSLEDSVKLVYGRSRIIKDSW-GPEKGSMMAVQADMED
VESVLAAAHAASIACFNGPRSFTLAGLQAAIDAVQQVISGRVLKHKRLSVTNAFHSSLVE
KLKTDLEAVGQKLTFGQPRIPLERATKDHEN---H-LSATYVAKHMREPVYFNHAVQRLA
KQF--PQ-AIWLEAGSNSTITTMAGRALG--------
[48] 340521949
IAVIGMACKVAGADDVNEYWELLLQGKSQHREIPNDRFVMETP-PF--EAGDDKKKWFGN
FIGDHDAFDYKFFKKSPREALHMDPQQRLMLQAAYQAVAQSGYYN--VHG---PKVGCYI
GVVANDYENNISHTTPIAFSATGALRSYIAGKVSHFFGWTGPAMTVDTACSASTVALDLA
CKAILSGECSAALVGGTNFFSTPMFFQNLAAGSFLSTTGQCKPFDAKADGYCRGEAVGTV
FLKKLSQAIADGDQVLGVISATAINQNRNETPIFVPNSPSLTNVFRTAIEKSGLDAKDIS
VVEAHGTGTPVGDPVEYDSIRQVFG--------------GA-RADALQVGSVKGLVGHTE
GASGVVALVKILLMLQRGQIPPQASFE-TINPSIK-YSPSDNLEITKTPLPWNQ---EFK
AALINNYGAAGSNASVIIKQGPADDAQKAPFFISGLDEKAILAYAQKLRQFIYS---LDI
QDLAFSVNRQSNWSGRGAVFSAGSIAELDEKLASIESSQPPVILCFGGQVSTFVGLDYQL
FAKSAILRRHLDQCDAACKSIGAGSIYPRIFQSPIDDPSVLQPLLFSLQYSCAMSWIDCG
IVPAKLVGHSFGELTALCISGVVSLQDGLKLVYGRSKIIKESW-GAERGAMLAVEADLEE
LESLLTTVGRATIACFNGPRSFTVAGSSAAIDAVQQAISNTVLKHKRLNVTNAFHSVLVE
RLKPDLEALGRQLTFALPQIPLERATRSRED---G-LSPSYVANHMREPVYFHHAVERIA
KEY--PE-AIWLEAGSNSTITTMASKALG--------
[49] '-435649'
VAVIGVAINVAGASSATEFWDLLASGKSQHQLVTDDKFTFETT-EN-----DPKRKWYGN
FIDGVEDFDHKFFKKTPRESTGMDPQQRLLLQCAYQAVEMSGYFN--QQA---NNIGCYI
GMCGNDYVANTSHHAPNAFTATGTLRSFVAGKLSHYFGWLGPSLTLDTACSASAVAIHTA
CRAILSGEVTAALAGGTNTISEPGVYQNLAGASFLSPTGPCKPFDANADGYCRGEAVSAV
FLKSLSQAQKDGDAIIGVISGTAVAQNSNDTPIVVPNAPSLSTLFRSVLETSNLNAQDVS
VVEAHGTGTPVGDPAEYAAIRRIFG--------------GI-RPVPLQLGSVKGLVGHTE
GSSGAVSLVKVLCMLHEATIPPQASHT-VMNPAIG-ATKSDGIQITLQPKPWNA---DFK
AALINNYGASGSNASMIVTQAPKDADLRYPFWFSGLDDRSIRAYTAKLQEYLKR---TSI
ADLAFNVSRQSNRTPRARILSARSVPDLVGKLTELE-PARPVILCFGGQLSTTINLDRAV
YDSNILLRQHMDRCNAIAISLGIESIYPAVFQAPIEDIVLLQTALFALQYSTAQCWIECG
VKPVAVIGHSFGELTALCASGVLSLKDALKLIIRRATLIRDSW-GPEKGSMVVVEGTEEE
VLKVLEDV--ASIACYNAPRSHTIAGSASSIDAVIATISEKKLRFKKLSVSNAFHSALVA
PLRPQLQQIGAELTFNPATIPVERSIDTSKT---E-FNEDFVADHLRNPVYFSHATHRLA
KKY--PS-AIWLEAGSNATITSMASKALD--------
[50] '-457476'
VAVIGVAINVAGASSATEFWDLLASGKSQHQLVTDDKFTFETT-EN-----DPKRKWYGN
FIDGVEDFDHKFFKKTPRESTGMDPQQRLLLQCAYQAVEMSGYFN--QQA---NNIGCYI
GMCGNDYVANTSHHAPNAFTATGTLRSFVAGKLSHYFGWLGPSLTLDTACSASAVAIHTA
CRAILSGEVTAALAGGTNTISEPGVYQNLAGASFLSPTGPCKPFDANADGYCRGEAVSAV
FLKSLSQAQKDGDAIIGVISGTAVAQNSNDTPIVVPNAPSLSTLFRSVLETSNLNAQDVS
VVEAHGTGTPVGDPAEYAAIRRIFG--------------GI-RPVPLQLGSVKGLVGHTE
GSSGAVSLVKVLCMLHEATIPPQASHT-VMNPAIG-ATKSDGIQITLQPKPWNA---DFK
AALINNYGASGSNASMIVTQAPKDADLRYPFWFSGLDDRSIRAYTAKLQEYLKR---TSI
ADLAFNVSRQSNRTPRARILSARSVPDLVGKLTELE-PARPVILCFGGQLSTTINLDRAV
YDSNILLRQHMDRCNAIAISLGIESIYPAVFQAPIEDIVLLQTALFALQYSTAQCWIECG
VKPVAVIGHSFGELTALCASGVLSLKDALKLIIRRATLIRDSW-GPEKGSMVVVEGTEEE
VLKVLEDV--ASIACYNAPRSHTIAGSASSIDAVIATISEKKLRFKKLSVSNAFHSALVA
PLRPQLQQIGAELTFNPATIPVERSIDTSKT---E-FNEDFVADHLRNPVYFSHATHRLA
KKY--PS-AIWLEAGSNATITSMASKALD--------
[51] '-530101'
VAVIGVAINVAGASSATEFWDLLASGKSQHQLVTDDKFTFETT-EN-----DPKRKWYGN
FIDGVEDFDHKFFKKTPRESTGMDPQQRLLLQCAYQAVEMSGYFN--QQA---NNIGCYI
GMCGNDYVANTSHHAPNAFTATGTLRSFVAGKLSHYFGWLGPSLTLDTACSASAVAIHTA
CRAILSGEVTAALAGGTNTISEPGVYQNLAGASFLSTTGPCKPFDANADGYCRGEAVSAV
FLKSLTQAQKDGDAIIGVISGTAVAQNSNDTPIVVPNAPSLSTLFRSVLETSNLNAQDVS
VVEAHGTGTPVGDPAEYAAIRRIFG--------------GI-RPVPLQLGSVKGLVGHTE
GSSGAVSLVKVLCMLHEATIPPQASHT-VMNPAIC-ATKSDGIQITLQSKPWNA---DFK
AALINNYGASGSNASMVVTQAPKDADLRYPFWFSGLDDRSIRAYTAKLQDYLKQ---TSI
ADLAFNISRQSNRTPRARILSARSVPDLVGKLTELE-SARPVILCFGGQLCTTINLDRAV
YDGNVLLRQHMDRCNAIAISLGIESIYPAVFQAPIEDIVLLQTALFALQYSTAQCWLECG
VKPVAVIGHSFGELTALCASGVLSLKDALKLIIGRATLIRDSW-GSEKGSMVVVEGTEEE
VLKVLEDV--ASIACYNAPRSHTIAGSASSIDAVVTAISEKKLRFKKLGVSNAFHSALVA
PLRPQLQQIGTELTFNPAIIPVERSIDTSKT---E-FDADFVADHLRNPVYFSHATHRLA
KKY--PS-AIWLEAGSNATITSMASKALD--------
[52] 330921831
IAIIGMSLNVAGASSVSEFWNLLASGKSQHKLVPEERFTFNTA-EN-----DGSRKWYGN
FIDGIEDFDHKFFKKTPRESVGMDPQQRLLLQCAYQAVEMSGYFN--SEE---DNIGCYI
GMCGNDYSSNSGHHAPTAFTSTGTLRSFVAGKVSHYFGWLGPSLTLDTACSASAVAIHSA
CRAIISGECTAALAGGTNAITEPLVYQNLAAASFLSPTGACKPFDAKADGYCRGEAVSAV
LLKSLAQARKDGDVVFGVIAGTAVAQNSNDTPIVVPNTPSLSTLFRSVLKTAKLSAQDVS
VVEAHGTGTQVGDPAEYAAIRDVFG--------------GV-RTTPLQLGSVKGLVGHTE
GSSGVVSLVKVLCMMNEGAIPPQASHT-TINPAIG-VKESDGIQISLQEKAWDA---KFK
AAMINNYGASGSNATMVVTQAPKNLDLRYPLWISGLDDRSIHTYMSKLQSFLKQ---LAM
SDLAFNIFRQSNRTPRALLLSARSVSELTEKIPKLD-SPRPVVLCFGGQISTTIALDRAV
YDNTMLLRHHMDRCNALAISFGAGSIYPAVFQPPIADIVLLQAALFAVQYSTAQCWLDSG
VHPVAVVGHSFGELTALCVSGALGVEDAMKLIVGRATLIRDSW-GPEKGAMVAVEGTEEE
VSKALGEM--ASIACFNAPRSHTVAGPVKDIEDFAATLSKIELRFKKLTVSNAFHSSLVA
PLRSELQRIGKSLNFGAPIIPVERATKDTTS---P-YDADFVADHLQNPVYFSHAVARLA
KKY--PS-AIWLEAGSNATITSMASKALN--------
[53] '-14863'
VAIVGMSIKTAGADDVDEFSRMIQTGTSQHELVGPDRVKFHTL-EG---DWDPSYKWYAN
WMRNIDSFDHQFFKKSPREAANMDPAQRLSLQAAYQAVESSGYYCDNMDRDETDHTGVYL
GITLDDYQNHVRSHRANAFSITGTMRSLIAGKIAHHFGWTGPAMTLDTACSSSGVAIHTA
CRAILAGDCNAALAGGVNVITDPLAFQDLAAAGFLSPSGQCKPFDNSADGYCRGEAVGFV
FLKRLSDALADGNQIFGCIAKSSVYQNENHTPIFVPNSPSLYNLFNSVIKKSQVDLSDIS
VVECHGTGTPVGDPAEWESVRQALE--------------GP-RPEPVYIGSAKGHIGHTE
GASGLVALIKVLATIQSGYIPPQASHS-TLNHLI---QPTDTMQIAKALQPWRA---TRK
AALINNYGASGCNVVMVVTESPVEELMNVPICISGRTINTVKANCARLLKYLDI---ISL
VDLSFNINRQCSRLPYRFSFTCGSLDELKMSLSQIV-PERQIILCFGGQISRAIGLDRSL
YDRTKVLQYHLNECDRAVQSLGAESIFPDIFSHPVEDQQHLQTMLFAMQYSCAMSWLQSG
LRVATLVGHSFGEITAMCISGVLSLQDTVKLVVGRAQLVRDSW-GSDPGAMLAVEADEIA
VQTLLSQAHPASIACYNGPRSFTLAGSEEAIGIVTDILSETPIRSKTLRVTNAFHSSLVD
TIASGLKAVGGSITFKKPKIPLERTTEARSS---ELLGPQYVAEQMRQPVFFHHAVQRIA
KGH--PN-CVWLEAGSSSTITVMAQRALNI-------
[54] '-59157'
VAIVGMSIKTAGADDVDEFSRMIQTGTSQHELVGPDRVKFHTL-EG---DWDPSYKWYAN
WMRNIESFDHQFFKKSPREAANMDPAQRLSLQAAYQAVESSGYYCDNMDRDETDHTGVYL
GITLDDYQNHVRSHRANAFSITGTMRSLIAGKIAHHFGWTGPAMTLDTACSSSGVAIHTA
CRAILAGDCNAALAGGVNVITDPLAFQDLAAAGFLSPSRQCKPFDNSADGYCRGEAVGFV
FLKRLSDALADGNQIFGCIAKSSVYQNENHTPIFVPNSPSLYNLFSSVIKKSQVDLSDIS
VVECHGTGTPVGDPAEWESVRQALE--------------GP-RPEPVYIGSAKGHIGHTE
GASGLVALIKVLATIQSGYIPPQASHS-TLNHLI---QPTDTMQIAKALQPWRA---TRK
AALINNYGASGCNVAMVVTESPVEELMNVPICISGRTINTVKANCARLLKYLDI---ISL
VDLSFNINRQCSRLPYRFSFTCGSLDELKMSLSQIV-PERQIILCFGGQISRAIGLDRSL
YDRTKVLQYHLNECDRAVQSLGAESIFPDIFSHPVEDQQHLQTMLFAMQYSCAMSWLQSG
LRVATLVGHSFGEITAMCISGVLSLQDTLKLVVGRAQLVRDSW-GSDPGAMLAVEADEIA
VQTLLSQAHPASIACYNGPRSFTLAGSEEAIGIVTDILSETPIRSKTLRVTNAFHSSLVD
TIASRLKAVGGSITFKKPKIPLERTTEARSS---GLLGPQYVAEQMRQPVFFHHAVQRIA
KGH--PN-CVWLEAGSSSTITVMAQRALDI-------
[55] '-21219'
IAIVGMSIKVAGADDLDEFSQLLRKGTSQHEKVTRERLNFDSL-EP------DTRDYFCN
FVRDVDAFDHKFFKRSPRESAAMDPQHRLLLQAAYQAVEQAGMFT--AGQEDKDHVGVYI
GTPSVDYEHNVATHPLNAFMATGNLQSYLPGRVANYFGWTGPAIAFDTACSSSAVAIHSA
CNSIRNGECYAALAGGVCILTNPHWFQNLTAASFLSPTGQCKPFDEKGDGYCRAEGIACV
FLKRMADARADGNPILGRLASSAVYQNQNHTPIFVPNSPSLAQLFGDVVKKAHLSPRDIA
LVEAHGTGTAVGDPAEWAALRKAVG--------------GP-RPQPLPVGSVKGHVGHTE
GASGIISLIKVLMMIHEGFIPPQASFN-KLNPTIKATAASDMMEIVTSLRSWDS---RNK
VVLINNYGASGSNAAMVVAAPRTKLEGRFPFCISGSDARAVKEYAAKLATIVNR---STL
ADLSFNINRQTNPDPQRLLLRCRSVDELKDRLASVS-AERPVVLCFGGQVSTFVGLDRKL
YDNIAVFRHHLDECDNVLQTLGLPSIFPDIFSRALPDPVRLQVALFAMQYASARSWIDCG
LKVVSVIGHSFGELTALCISGVLSLKDALTLVARRAQLVRDAW-GDEKGSMMAVEADESL
VHSLLEHASPASIACYNGPRSFTLAGSVKAIDAVAEAIS-NAVRSKRLNVTNAFHSSLVD
PLIDRLEDVGKQLEFHEPSIPLERATETAFA---P-LTPKFVPNHMRNPVFFSHAIQRLA
KKY--PS-AIFLEAGSSSTITVMARRALA--------
[56] '-60889'
IAIVGMSIKVAGADDLDEFSQLLRKGTSQHEKVTRERLNFDSL-EP------DTRDYFCN
FVRDVDAFDHKFFKRSPRESAAMDPQHRLLLQAAYQAVEQAGMFT--AGQEDKDHVGVYI
GTPSVDYEHNVATHPLNAFMATGNLQSYLPGRVANYFGWTGPAIAFDTACSSSAVAIHSA
CNSIRNGECYAALAGGVCILTNPHWFQNLTAASFLSPTGQCKPFDEKGDGYCRAEGIACV
FLKRMADARADGNPILGRLASSAVYQNQNHTPIFVPNSPSLAQLFGDVVKKAHLSPRDIA
LVEAHGTGTAVGDPAEWAALRKAVG--------------GP-RPQPLPVGSVKGHVGHTE
GASGIISLIKVLMMIHEGFIPPQASFN-KLNPTIKATAASDMMEIVTSLRSWDS---RNK
VVLINNYGASGSNAAMVVAAPRTKLEGRFPFCISGSDARAVKEYAAKLATIVNR---STL
ADLSFNINRQTNPDPQRLLLRCRSVDELKDRLASVS-AERPVVLCFGGQVSTFVGLDRKL
YDNIAVFRHHLDECDNVLQTLGLPSIFPDIFSRALPDPVRLQVALFAMQYASARSWIDCG
LKVVSVIGHSFGELTALCISGVLSLKDALTLIARRAQLVRDAW-GDEKGSMMAVEADESL
VHSLLEHASPASIACYNGPRSFTLAGSVKAIDAVAEAIS-NAVRSKRLNVTNAFHSSLVD
PLIDRLEDVGKQLEFHEPSIPLERATETAFA---P-LTPKFVPNHMRNPVFFSHAIQRLA
KKY--PS-AIFLEAGSSSTITVMARRALA--------
[57] 303315469
IAIVGMSIKVAGADDLDEFSQLLRKGTSQHEKVTRERLNFDSL-EP------DTRDYFCN
FVRDVDAFDHRFFKRSPRESAAMDPQHRLLLQAAYQTVEQAGIFT--AGQEDRDHVGVYI
GSPSVDYEHNVSTHPLNALMATGNLQSYLPGRVANHFGWTGPAIAFDTACSSSAVAIHTA
CNSLRNGECYAALAGGVCILTNPHWFQNLTAASFLSPTGQCKPFDEKGDGYCRAEGIACV
LLKRMADARADGNPILGQLASSAVYQNQNHTPIFVPNSPSLAQLFGDVIKKAHVSPRDIA
LVEAHGTGTAVGDPAEWAALRKAVG--------------GP-RPQPLPVGSVKGHIGHTE
GTSGVISLIKVLMMMHEGYIPPQASFN-KLNAAIRAAADSDMMEIVTSLRSWDS---RNK
VALINNYGASGSNAAMVVAAPPTTLDGRFPFFISGSDARAVKAYAAKLAALVER---SAL
ADLSFNINRQSNPDPQRFLLRCRSVDELRERLASVS-AERPVVLCFGGQVSTFVGLDRKL
YDSIAVFRHHLDGCDEIVQALGLPSIFPDIFSRPLGDPVRLQVALFAMQYASARSWIDCG
LKVVSVVGHSFGELTALCISGALSLKHALTLVSRRAQLVRDAW-GDEKGSMMAVEADESL
VQELLEHANPATIACYNGPRSFTLSGSVEAIDAVAEAIANNALRSKRLNVTNAFHSSLVD
PLLDRLEQVGSELEFHEPSIPLERATETAFT---P-LTPKFVPDHMRQPVFFSHAMQRLA
KKH--PS-AIFLEAGSSSTITVMASRALA--------
[58] 392868976
IAIVGMSIKVAGADDLDEFSQLLRKGTSQHEKVTRERLNFDSL-EP------DTRDYFCN
FVRDVDAFDHRFFKRSPRESAAMDPQHRLLLQAAYQTVEQAGLFT--AGQEDRDHVGVYI
GSPSVDYEHNVSTHPLNALMATGNLQSYLPGRVANHFGWTGPAIAFDTACSSSAVAIHTA
CNSLRNGECYAALAGGVCILTNPHWFQNLTAASFLSPTGQCKPFDEKGDGYCRAEGIACV
LLKRMADARADGNPILGQLASSAVYQNQNHTPIFVPNSPSLAQLFGDVIKKAHVSPRDIA
LVEAHGTGTAVGDPAEWAALRKAVG--------------GP-RPQPLPVGSVKGHIGHTE
GTSGVISLIKVLIMMHEGYIPPQASFN-QLNAAIKAAADSDMMEIVTSLRSWDS---RNK
VALINNYGASGSNAAMVVAAPPTTLDGRFPFFISGSDARAVKAYAAKLAALVER---SAL
ADLSFNINRQSNPDPQRFLLRCRSVDELKERLASVS-AERPVVLCFGGQVSTFVGLDRKL
YDSIAVFRHHLDECDEIVQALGLPSIFPDIFSRPLGDPVRLQVALFAMQYASARSWIDCG
LKVVSVVGHSFGELTALCISGALSLKHALTLVSRRAQLVRDAW-GDEKGSMMAVEADESL
VQKLLEHANPATIACYNGPRSFTLSGSVEAIDAVAEAIANNALRSKRLNVTNAFHSSLVD
PLLDRLEQVGNDLEFHEPSIPLERATETAFT---P-LTPKFVPDHMRQPVFFSHAMQRLA
KKH--PS-AIFLEAGSSSTITVMASRALA--------
[59] 320035415
IAIVGMSIKVAGADDLDEFSQLLRKGTSQHEKVTRERLNFDSL-EP------DTRDYFCN
FVRDVDAFDHRFFKRSPRESAAMDPQHRLLLQAAYQTVEQAGIFT--AGQEDRDHVGVYI
GSPSVDYEHNVSTHPLNALMATGNLQSYLPGRVANHFGWTGPAIAFDTACSSSAVAIHTA
CNSLRNGECYAALAGGVCILTNPHWFQNLTAASFLSPTGQCKPFDEKGDGYCRAEGIACV
LLKRMADARADGNPILGQLASSAVYQNQTTRP---SSCPTRRRWRG--------------
---SHGTGTAVGDPAEWAALRKAVG--------------GP-RPQPLPVGSVKGHIGHTE
GTSGVISLIKVLMMMHEGYIPPQASFN-KLNAAIRAAADSDMMEIVTSLRSWDS---RNK
VALINNYGASGSNAAMVVAAPPTTLDGRFPFFISGSDARAVKAYAAKLAALVER---SAL
ADLSFNINRQSNPDPQRFLLRCRSVDELRERLASVS-AERPVVLCFGGQVSTFVGLDRKL
YDSIAVFRHHLDGCDEIVQALGLPSIFPDIFSRPLGDPVRLQVALFAMQYASARSWIDCG
LKVVSVVGHSFGELTALCISGALSLKHALTLVSRRAQLVRDAW-GDEKGSMMAVEADESL
VQELLEHANPATIACYNGPRSFTLSGSVEAIDAVAEAIANNALRSKRLNVTNAFHSSLVD
PLLDRLEQVGSELEFHEPSIPLERATETAFT---P-LTPKFVPDHMRQPVFFSHAMQRLA
KKH--PS-AIFLEAGSSSTITVMASRALA--------
[60] 296812663
IAIVGMSIKVAGADDLHEFSQLLRKGTSQHEKVTRERLNFDSL-KP------DTRDYFCN
FVHNIDAFDHRFFKRSPRESAAMDPQHRLLLQAAYQAADQAGMFT--ARREGIDHVGVYI
GSPSVDYEHNVATHPLNAFMATGNLQSYLPGRVANHFGWTGPAIAFDTACSSSAVAIHTA
CNNLRNGECYAALAGGVCILTNPHWFQNLTEASFLSPTGQCKPFDEKGDGYCRAEGVACV
FLKRMADARADGNPILGRLASSAVYQNQNHTPIFVPNSPSLAQLFGDVVRKAGVSPKDIA
LVEAHGTGTAVGDPAEWAALRKAVG--------------GP-RSQPLPIGSVKGHIGHTE
GSSGVISLIKVLMMMHEGYIPPQASFS-KLNSTIKAAADSDMMEIVTSLRSWDS---RNK
VVLVNNYGASGSNAAMVVAAPTTMLEGRFPFFISGFDARAVKEYAVKLAALIRT---SAL
ADLSFNINRQSNPDPQRCTFRCHSVNDLQRTLDSVS-AERPVVLCFGGQVSTFIGLDRKL
YDCIAIFRHHLDECDKMVKGLGLPSIFPGIFSRPLPDPVTLQVALFSMQYASTQTWIGCG
LKVVSVVGHSFGELTALCISGILSLKHALKLVSCRAQLVRDEW-GDETGAMMAIDGNESL
VQGLLEHLNPATIACYNGPRSFTVAGSVTVIDALVEAIA--GLKSKRLNVTNAFHSTLVD
PLVDRLEQVGNDIEFNEPLIPFERATETAFT---P-LTSKFVSEHMRNPVFFSHAIQRIA
KKY--PS-AIFLEAGSSSTITVMASRALT--------
[61] '-55052'
IAVVGMSIKVAGANDLEEFQQMLKTGHSQHQLVTNDHITPNMM-NK-----VPNRKWYGN
FVRDPDAFDHKFFKKSPRESMAIDPQGRLSLEAAYQALEQSGYFN--SAAEQERHVGVYV
GVCSYEYDSNVHCHPPSAFTTTGELRSFIPGRISHYFGWTGPSLTFDTACSSSTVALHNA
CRDLLSGEVPAALCGGVNILTSLQWTQNLAAGSFISPTGQCKPFDSGADGYCRGDGIAYV
FLKKLSNAVADGNTVLGTICSTGVNQNLNTTPLFVPNVPSLSTLFNEVIRKARIARRDIS
LVECHGTGTPVGDPAEWQSIRNAVA--------------GP-RDTVLPIGSVKGHVGHTE
GASGLVSLIKVLMMMRGNFIPPQASFN-TMSPGIH-AQPSDNMEVVTALRSWPG---AQK
VALINNYGACGSNSSAIVAHSAHSGGQRLPFWISGLDARSIAAYSTALASYLHS---ASL
ADA---------------------------KLALAA-PERPVILCFGGQVSTFIGLDRAV
YEGASVFRHHLDTCNAAITSHSLESIYPDIFSSPYQDTIKLQTALFAMQYASAKTWMDCG
IKVVSVVGHSFGEITALCVSGVLSLEDSVKLIAGRAKLVQTAW-GADSGSMMAIEADGAV
VQDLLQESGTAGIACYNGPRSFTVAGSTKAIDAFAATLPG-EVKSKRLNVTNAFHSALVE
SIVDRLGEVGKEVTFHDAVIPIERATEHSGD---T-LDWTFVGSHMRRPVFFNHAVQRLA
EKY--PD-AIFLEAGSNSTITVMASRALA--------
[62] 322702958
VAIVGMSLRVAGGQDLHEFEQMLKTGQSQHEVITRERMTPDML-DN----ADPDRKWYGN
LMRDADAFDHKFFKKSPRESVAMDPQGRLSLEAAYQALQQSGYFN--SAAELQRHVGVYV
GLCSYEYDVNVHCHPTSAFTGTGELRSFIPGRVSHHFGWTGPSLTFDTACSSSTTALHMA
CRDLLSGEVPAALCGGVNVLTNLQWTQNLAAGSFISPTGQCKPFDSDADGYCRGDGIAYV
FLKKLSTAVADGNTVLGTIRSTGINQNLNTTPLFVPNVPSLSALFHHVIRKARVDPRDIS
LVECHGTGTPVGDPAEWESIRNAVA--------------GP-RDTVLPIGSVKGHVGHTE
GASGIVSLIKVLMMMRGDFIPPQASFK-SMNPHIQ-AQPSDKMEVVTSLRSWPG---DRK
LALINNYGACGSNSSVVVAYSAHASSPRLPFWIAGLDARSIAAYSTALAPYLRA---AKL
ADVSFNMNWQSDPGPQGLIFSCSSLDELQDKLAEAT-PERPVVLCFGGQVSTFVGLDRAV
YQGAAVLRHHLDNCDAAITAHGLDSIYPDIFSGPYQDVVKLQTALFAMQYASAKSWMDCG
LKVVSVVGHSFGEITALCVAGVLSLQDTVKLIAGRAKLVQSAW-GPDPGAMMAIEADEAL
VHHLLNESGSAGIACYNGPRSFTVAGSTKAIDAFATTLAGGGVKSKRLNVTNAFHSALVE
SIVDRLDEVGKGVTFHDAVIPIERATEHGDA---R-LDWTFVGSHMRQPVFFNHAVQRLA
QKH--PQ-AIFLEAGSNSTITVMASRALA--------
[63] 320592403
VAVVGMSIQVAGARDLNEFEAMLKTGESQHEIITPERMTSDML-PK----TDADRKWYGN
FMHDADAFDHTFFRKSPRESMAIDPQGRLSLEATYHALAQSGYFN--DAAWQERRIGVYV
GLCSYEYDVNIHCHPTSAFTGTGELRSFIPGRVSHYFGWTGPSRTFDTACSSSTTALHTA
CRDVLSDEVPAAICCGVNVLTNLQWTQNLAAGSFISPTGQCKPFDADADGYCRGDGIAYV
FLKKLSTAVADGNTILGTIRGTGINQNLNSTPLFVPNVPSLSTLFHDVMRKARVDPGHVS
LVECHGTGTPVGDPAD----------------------------TVLPIGSVKGHIGHTE
GASGLVALIKVLLMMRHSFIPPQASFQ-TMNPYIQ-AEPSDKMEVATSLRHWPG---DKK
VALINNYGACGSNSSVVVAHLASSSSPRLPFWITGLDIR------------------ISP
PTVLY----WSNPAPQGLIFSCRSLDELQERLARAA-AERPVILCFGGQVSTSVGLDRAV
YEEAAVFRYHLDACDAAIENHGLDSIYPDIFSSPYGDVVKLQTALFAVQYASAKSWLDCG
LKVVAVVGHNFGEITALCVAGVLSLKDTVRLVVARAQLVQSAW-GPDTGAMMAIEADEAQ
VHDVLQKATSAAIACYNGPRSFTIAGSTEAIDVFAGQLDRDGLKNKRLNVTNAFHSALVE
DLIKRLDEVGRKLTFHQAAIPIERATEHGND---Q-PDCTFAGAHMRQPVFFRHAVQRLA
QKH--PQ-AIFLEAGSNSTIAVMASRALD--------
[64] '-56321'
IAIVGMSVKTAGADDLDEFVAMLKTGQSQHIPITRDRLMHDML-EN--ADADPKRKFYGC
FFRDGDAFDHKFFKRSPRESAAMDPQSRIVLQAAYQAVEQSGYFV--YTPDGRDHVGVYL
GSCGVDYEHNISCYDPNAFTATGALKSFITGRVSHHFGWTGPCMTFDTACSSSAVAIHTA
CRNLLSGECTAALAGGSNTVTNMNWFQNLAAGSFVSPTGQCKPFDDDADGYCRAEGAAFV
YLKRLSDALRDGNQVIATIAASAVYQNENCTPLFVPNSPSLSHLFKDVMRQAKVTANDVS
LVEAHGTGTPVGDPAEYESILAALG--------------GP-RKKKLPIGSVKGHIGHTE
GASGAIALVKIIMMMREGFIPPQASFK-TMNKKIP-VKADDNIEVVTRLRAWEE---ERK
TALLNNYGACGSNASMIVTQPDLVAGARYPFWIPGLDTRAITAYCAKLGPWLRS--EPTL
ADISFNLSRQSNRGPQGFIFNARSLAELHEKIEQAV-AERPVILCFGGQISRFVGLDRGL
FDAVALFRKHLDAVDTVVKAQGLVSIYPDIFSRPIEDTVKLQTMLFAMQYACAQTWIDCG
LKVQALVGHSFGEITALCVAGTLSLDETVRLVAARAKLVRDSW-GADRGAMMALEGDEGL
VHQLLSEAGSASIACYNGPRSFTIAGSTSAVDQVQQTIS--SIKGKRLNVTNAFHSSLVD
KISDGLDSIGKTLTFNSPLIPVERATEVASA---A-TDASFVSQHMRQPVFFNHAVQRLA
KRH--PQ-AIFLEAGSSSTITVMAGRAIA--------
[65] '-72239'
IAIVGMSVKTAGADDLAEFAEMLKTGQSQHIPITRDRLMHDML-ES--ADSDPKRKYYGC
FFRDGDAFDHKFFKRSPREAAAMDPQSRIVLQTAYQAIEQSGYFA--YTPDGRDHVGVYL
GSCGVDYEHNISCHDPNAFTATGALKSFITGRVSHLFGWTGPCMTFDTACSSSAVAIHTA
CRNLLSGECTAALAGGSNTVTNMNWFQNLAAGSFVSPTGQCKPFDDDADGYCRAEGAAFV
FLKRLSDAVRDGNPILATIASSAVYQNQNCTPLFVPNSPSLSHLFKDVMHQAKITANDVS
LVEAHGTGTPVGDPAEYESIRVALG--------------GP-RKKTLPIGSVKGHIGHTE
GASGAIALVKIIMMMREGFIPPQASFK-KMNRKIP-VRADDNMEVVTKLRPWDE---PHK
TALLNNYGACGSNASMIITEPDKNTGQRYPFWIPGFDSRAITAYCAKLGSWLRS--QPTL
ADVSFNVNRQSNRSTQGFIFNCRSMTELHEKLEQAA-AERPVVLCFGGQVSRFVGLDRNL
FESVAILRQHLDHVDAVVTSQGLGSIYPEIFERPVRDTVKLQTMLFALQYACAKSWMDSG
LKVQAVVGHSFGEITALCIAGVLSLEHTVQLVAARAALVRDNW-GADPGAMMAIEADENL
VNELLLEAGSASIACYNGPRSFTIAGSTGAIDAVQQTMGS-SIKSKRLSVTNAFHSALVD
KISDGLERIGKTLTFHRPIIPVERATEMPFD---N-LDGSFVSQHMRQPVYFNHALQRLV
KRY--PQ-AIFLEAGSSSTITIMASRAIA--------
[66] 116198979
IAVVGMSIKTAGADDLDEFVEMLKTGRSQHEPVTRERLMHDML-AA--ADSDPNHKYYGC
FIRDSDAFDHRFFKRSPRESAAMDPQSRLAMQAAYQAVEQSGYFT--AAPEGRDHVGVYL
GVCGMDYDHNSTCHEPSAFTATGALRSFITGRVSHYFGWTGPSMTFDTACSSSAVAIHTA
CRNLLSGECTAALAGGANTITSMLWFQNLSAGSFVSPTGQCKPFDDAADGYCRAEGMAFV
FLKKLSDAVRDGNPVLATIPSTAVYQNQNSTPLFVPNSPSLSMLFSDVMRQAGVAPRDIS
LVEAHGTGTPVGDPAEYESIRTALG--------------GP-RTKPLPIGSVKGHIGHTE
GASGAIALIKVIMMMRGGFIPPQASFT-KMSHNIA-VRPDDMMEVVTQLRPWAD---PHK
IALLNNYGACGSNASLIVAQPPPPEGRRYPFWIAGLDARAISAYAAKLIRYLPS--QPTL
ADISFSMNRQSNRGAQGFVFSSRSVAELQEKLAQAA-AERPVVLCFGGQVSLFVGLDRAL
FDSAAVLRRHLDECDAAVTALGLDSIYPGIFERPVQDTVKLQTMLFAMQYASAKSWMDCG
LKVAAVVGHSFGEITALCVAGVLSLEDTIKLVAARARLVRDSW-GPDPGAMMAVEADEGL
VRELLQEAGSAGIACYNGPRSFTLAGSTSAVDAVQATMSA-AIRSKRLNVTNAFHSALVE
KLVDSLGQVGKELTFHPPTIP---------------------------------------
-------------------------------------
[67] 322692327
IAVVGMSIKVAGADDLDEFSQMLRIGKSQHEEITSERLMMDTL-EG---DKDPKRKWYGN
FIRDVDAFDHKFFKRGPREALTMDPQQRLFLQASYQAVEQSGYFA--SSSPVRDHVGVYL
GACAGDYEHHAAGHTANAFTATGNLKSFIPGKVSHYFGWTGPSMTFDTACSASAVAIHTA
CRNLLSGECTAALAGGVSTITNFLWHQNLAGASFLSPTGQCKAFDDAADGYCRAEAIACV
FLKKASDALADGNTTLGYIPSTAVYQNQNCTPLFVPNSLSLSQLFTDVIKKAHITPYDVS
VVEAHGTGAPVGDPAEYESVLQALA--------------GP-RSKPLVLGSVKGHVGHSE
GASGVVSLIKIIMMMQEGYIPPQASFT-KMSHYIK-TSPTDMMEVSTSLRPWNE---ERK
IALINNYGASGSNASMIVSQSHYVNNAPFPFLITGFDARSITAYTAKLLAFLKA---VSL
ADVSFSVNRQSNRTQYGMMFSCHSMSELEEKLSMPD-AVRPVVLCFGGQVSTFVGLDQNI
YRSISVLRHHLDQCDAIMRSLGLSSILPDIFSRSITDPVKLQSMLFALQYSCAKSWMDSG
LKIVSVVGHSFGEITALCVSGVLSLLDAAKLVVSRAKLIRDDW-GPDPGAMIAVEADEET
VYKLLAEAYPASIACYNGPRSFTLAGSTRAIDAVAETIPQLSIKSKRLNVTNAFHSTLVG
PLMSRLEEPRTTLQLS--------------------------------------------
-------------------------------------
[68] '-49523'
IAVVGMSIKTAGADDVDEFAQMLRTGTSQHQAIMEDDINFNTP-TD-----KGSRTWYSN
LIRDRSQFDHSFFKMSPREAAAMDPQHRLFLQAAYQAVEQSGYFL--ETKLPEDSVGVF-
---------HVSCYDPNAYTATGNLRAFLAGRVSHHFGWTGPALTLDTACSSSAVAIHLA
CRSILSGECSAALAGGVAVMSSPFWFQNLGAASFLSPTGQCKPFDEKGDGYCRSEGIGCV
MLKKMSAAVANNDQILGCIGASAVHQNQNCTAVVVPNKPSLAPLFKQVISKSGLTPADIS
LVEAHGTGTAVGDPAEYASIADALN--------------VA-RPSPLILGSVKGHIGHTE
AAAGVVSLIKVLMMMNEGFIPPQASHT-RLSPRIT-A-ATDKLRISTSLRPWET---DQK
AALVNSYGASGSNTSMVILQLPKKDGLAQPFWISGTNEVEITAYCARLAEYIRT--TVRL
DDLSFNLSRQCNRTARQLVFSCRSMSELQAMLSRGA-TERPVILCFGGQVSTFVGLNRLV
YENVGLLRRYLDECDMAMTNMGLESIYPEIFSTPVQDTVKLQCMLFAMQYSCARCWLDCG
VRIAAVVGHSFGELTALSISGVLSVQDTIKLVAGRARLIRDQW-GSDRGAMMAVEGDEST
IQQLLEEAHPATIACYNGPRSFTLGGSTAAIEGVKETLLS-YIRHKRLNVTNAFHCSLVG
NIVEPLNQLGEELTFNSPVIHIEHSSSTPST-G-R-PSSTFVADHLRKPVYFYHAIERLA
RAY--PD-SIWLEAGSNSTITTMAGRALR--------
[69] 317028440
IAIVGMAIKTAGADDVDEFSQMLRSGQSQHQEIGPNRIAF----EL-----DSSRKWYAN
FMRDVDAFDHRFFKRSARESVAMDPQQRLFLISVYQALENAGYFS--GES---PDVGVFV
GSTMNDYEHHAEAHDASAFSATST-KSYIPARASHFFGWTGPTVVYDTTCSSSMVAIHYA
CRSLLSGECSAAIAGGVNVMTIPGTFRALAQSNFTSPTGQCKPFDQDADGYCRAEACGAV
YLKRMSDAVRDGDRVLGSIASSAVLQNHNSTPFFVPNSPSLSQLYNSVIDKANIDPSHIA
VMEAHGTGTQIGDAAEYASVKQCVV--------------GS-RTNNLILGSAKGHVGHAE
GTSGIVSLIKILTMIQDDYIPQQASFT-KMSPHLK-STGADMIEVSTSIRKWPD---GPR
TALISNYGATGSNAAMILTAPQRHPEFTVPFWISGFDEESITRYCAKLNDYLQS---ATP
WDISYHLNLQSNRAPQRVLFTCQTRKELEEKLRELS-EERPVVLCFGGQTNSYIALQRSV
YDSVKLLRHYLDDCDAAIQAAGGTSIYPDIFSTPITDQSHLQAMLFAIQYSSARCWLDCG
LRVVAVVGHSFGELTALCISGALSMKDTVKLVIARARLVRDAW-GQDPGAMLVVDGDENL
VNLVLEEAFPASIACYNGPHHFTLAGSTEAIDSVTSICESMGIKHKRTAVTNAFHSTLVQ
PLQEQLEKLAKSFTLKQPVIRHERATGCQRA------MPFNVWDHMRQPVYFRHAIERLA
QEY--PS-CVWLEAGSGSGVTSMASRSCS--------
[70] 396488666
IAVVGMACKTAGADDVDEFWELLVKGQSQHRDITTSRFSFDTP-TT--GGSHGQRKWFAN
LLQGHDQFDHRFFKKSARESAAMDPQQRQLLQVAYQAAEQAGYFA--PPSER-DNIGCFV
GVCVGDYASNAACHAANAFTATGNLQGFVAGRLAHFLAWTGPALTIDTACSSSLVAVHQA
CNALLAGECNAALAGGTHVMTTAAWFQNLAAGSFLSRTGQCRPFDAAADGYCRGEGVGAV
LLKKLSQAMADGDPVLGVIGATAVQQNQNGTPLFVPNTPSLSALFATVAAKAHVTPACIS
VVEAHGTGTAVGDPAEWASIRQVLA--------------GP-RPPPLMVSSTKGLVGHLE
CTSGIISLVKVLLMLNKRVLPPQASFD-TLHPALH-AQPSDHMFVPRRAQPWAA---DFR
VALVNNYGASGSNASLVVMQAPAPHRRRYPFWLSGLDASSLGRRAQALRRFLAR---PSL
ASLSYHLARQSDRTEQCITFTAANLTELDQQLAACD-LDQTIVLCFGGQLSTHIGLDPDV
YNSVGLVRRHLDHVDTVIRSLGYESIFPAIFQRRVADTVQLQTMLFALQYACAQAWMDSG
IRPTVLVGHSFGELTALCTAGVLSLEDTVKMIARRAAIVRDSW-GPDQGAMMAVQGDLGV
VQTLLSEVAPVSIACFNGPRSFTIAGPTHAIDAVDVRLHAQTIKSRRLNVTNAFHSVLVE
PILPLLENSCEDLVFRKPVIPLERALSTAEP---N-WSTKSIAHHMREPVYFHHALERII
HRN--PL-SLFLEAGTNSTITAMASRALD--------
[71] '-145041'
IAIVGMSAKVAGADSLEEFWDLLCAGKSQHVPVPRDRFGVDTM-TP-----DQSRRWFAN
LLSAPEEFDHRFFGKTPRESAAMDPQQRLMLQVAYQAVEQAGYLN--SNNSSSSRVGCFV
GCSTCDYEQNVACHAPTAFSATGQLRAFAVGRVSHFFGWTGPSVTLDTACSSSAVAVHQA
CRAILAGDCDAALAGGAFVMCGPQWFQDLGAASFLSPTGQCKPFDAAADGYCRGDGVAAV
FLKRMDKALADGDEILGVIGATVVQQNRNSTPIVVPNESSLSDLFSTALDKAGVDASHVS
VIEAHGTGTAVGDPAEYGAIRQVFG--------------GS-RHTPLSLGSVKGTIGHTE
CTAGVISLIKVVLMMCTAKIPPQVSFN-TINPSLK-ASPADMIDITGSVKAWDV---PNK
VALVNSYGASGSNTCILVKQPPRSGDRQYPFWLSAHDEQALRRCAGALQKFISK---PSL
AKISASASRQRDRTPRSLFTKASTLDELERKLQAFR-VHKPVILCFGGQVSTSVGLDRDV
FDRTAILRTHLDEVDAVARAQGAGSIYPAIFQTPLADPVQLQVALLALQYATARCWMDCG
VEPASVVGHSFGEFAAACVAGVLSLRDTVRLVACRARLVRDRW-GADRGRMLAVEADLAD
VRDAVAGSGQAAVACYNGPRSFTLSGTTAAVEAVARDLDAASVKVKLLNVSHAFHSPLVE
PLVEGLGRCAQTLTFSKQTIHVEKAVEFEAG-D-R-LDATYFPSQMRNPVYFHHAVKRLA
DRY--QSGAIFLEAGSASTITNMASRVLV--------
[72] 310801814
IAVVGMSAKVAGADSLEAFWDVLCAGVSQHSEVSPDRFGMDSM-TA---APNRSRKWFAN
FLSGPDEFDHRFFGKSPRESAAMDPQQRHMLQVAYQAVEQAGYFN--SKQDETNRVGCFV
GCSTCDYEQNIACHDASAFSATGQLRAFIAGKVSHYFGWTGPGVTIDTACSSSAVAVHQA
CQAILAGDCDAALAGGAFVMCGPQWFQDLAGASFLSPTGQCKPFDAGADGYCRGDGVAAV
FLKRMDKALADGDEILGVIGATVVQQNQNSTPIVVPNEASLSDLFKTVLDKAGVQPGQVS
VIEAHGTGTAVGDPAEYGAIRQVFG--------------ASSRQTPLSLGSVKGSIGHTE
CTAGVLSLIKVILMMCNGRIPPQASFN-TINPSLN-ASPADMIEIHTGDKAWDA---PSK
AALVNSYGASGSNACILVKQPPPTGDRQFPFWLSGHDEEGLRRGAGALRKFISG---PSM
AKISASVYRQKSHARRALFVKASTLDELERKLQAYE-TPKPVILCFGGQVSTSVGLDRDV
FERMAILRKHLNEVDAVATAQGVGSIYPSIFETPVADPVKLQVALLALQYACARSWMDCG
ITPAAVVGHSFGEITAACVAGVLSLRDAVKLVVRRASLVRDRW-GPDRGAMLAVEADLAD
VQGLIAESGQVAVACYNGPRSFTLAGSTAAIEAVAQKAAAAPFKAKVLNVTHAFHSVLVE
PIVEELERCAQTLTFQKPKIHMEKADELGGA-EDR-LGPAFLPRQMRNPVYFHHAIERLA
EKH--QSGAIFLEAGSASTVTSLASRALV--------
[73] '-133217'
IAIIGVSCRFPGSETLPQFWEEIRAKRVN------------------------------S
CLEAAGSLDCAFFRKPPREAEHMDPQHRLGLHLAYEALQSGGYFS--PSSSVTDNVGCYI
GMSSCDYEENVNSHPPTAYSFTGTARAFSSGRISHFFGFTGPSMVIDTACSSSGVAIHTA
CKAIQSGECSMALAGGINLMVEARSHQNLAAASFLSPTGQCRPFDARADGYRRSEGGGFV
LLKRLSAAVADNDCILGVLAASAVNNSKGSRSITLPSIESQSHLYRRVLQAAGLHPHQVS
YVEAHGTGTQKGDPIEWQSIQNVFG--------------GR-RSPPLRLGSVKGNIGHCE
AASGVAALVKVILMLQNRQIPPQANFS-VLNPALP-SLEEANMDIPVCLEPWEA---PFR
AAMVNNYGASGTNAAMLVCQPPLGQPHQCPILIASHSESSIRQYCRTLMSFVETGD-SLL
PSIAFHLGQRQNESRHRVAFSATSADELKVRLHSQAGRPKPVVLVFAGQTGRQALLSREA
YLSSSLLQHHLDRCDRILQTMGLHSLFPRIFETPVDDLVDLHCMHFSLQYSVAASWIDTG
LEIKAMVGHSLGQLTALCVSGVLSLRDALKMISGRASLIQNKW-GSERGCMLSVEADAPT
VETIAQSMGKIEIACYNAALHQVIVGTEAAIAAFEEVARSRNVSVKRLLVSRGFHSEMMD
CIVPEYQQLIQQLTLHPSVIPFEPCCLGDNW---N-ITPELIARQSREPVYFSDAIRRVE
KRL--GP-CIWLEAGSGSAGVTMARRALT--------
[74] 408394615
IAIIGVSCRFPGSETLPQFWEEIRAKGVN------------------------------S
GLEAAGSFDCSFFRKPPREAEHMDPQHRLGLHLAYEALQSGGYFS--PSSSATDNVGCYI
GMSSCDYEENVNSHPPTAYSFTGTARAFSSGRISHFFGFTGPSMVIDTACSSSGVAIHTA
CKAIQSGECSMALAGGINLMVEARSHDNLAAASFLSPTGQCRPFDARADGYRRSEGGGFV
LLKRLSAAVADNDCILGVLAASAVNNSKGSRSITLPSIESQSHLYRRVLQAAGLHPHQVS
YVEAHGTGTQKGDPIEWQSIQNVFG--------------GR-RSPPLRLGSVKGNIGHCE
AASGVAALVKVMLMLQNRQIPPQANFS-VLNPALP-SLEEANMDIPVCLEPWEA---PFR
AAMVNNYGASGTNAAMLVCQPPLGQPHQCPILIASHSESSIRQYCRTLLSFVETGD-SLL
PSIAFHLGQRQNESRHRVAFSATSADELKVQLHSRAGHPKPVVLVFAGQTGRQALLSREA
YLSSSLLQHHLDRCDRILQTMGLRSLFPRIFETPVDDLVDLHCMHFSLQYSVASSWIDSG
LEIKAMVGHSLGQLTALCVSGVLSLRDTLKMISGRASLIQNRW-GSERGCMLSVEADAPT
VEAIAQSMGTIEIACYNAALHQVIVGTEAAIDAFEEVARSRNVSVKRLLVSRGFHSEMMD
CIIPEYQQLIQQLTLRPSVIPFEPCCLGDNW---N-ITPELIARQSREPVYFSDAIRRVE
KRL--GP-CIWLEAGSGSAGVTMARRALT--------
[75] 322693892
IAIIGSSCCFPGAENAMQLWEFIRTKQTR------------------------------G
SIGDAGFFDCSFFRKSPREAEYMDPQQRLGLHLAQEALESGGYFS--PSSSATKDVGCYL
GISSCDYEDNVNSHPPTAYSFTGTARAFASGRISHFFGLTGPSMVMDTACSSSGVAINTA
CRAIQSGECTMALAGGINLISEARTQQNLAAASFLSPTGECRPFDSKANGYRRGEGGGLV
LLKKLSSAVADGDVILGVIAATAVNQSEGNKSITLPSSESQTSLYQRVLESANLKPKHIS
YVEAHGTGTQKGDPIECQSIRNVFG--------------RT-RPRQLHVGSIKSNIGHSE
AASGIAALLKILQMLHHRLIPPQANFE-ELNPAIA-PLLDDNIEISRQTKPWEE---RFR
AALVNNYGASGTNAAMLVCQPPSNRPSHYPILLTSHSHDGLQLYCRSILKYIENSDEEVL
SNTAFHLAQRQDQGSCRLALSVGSIDELKHKLQSQSHNGQPVVVVLAGQTGRRVRLSHDI
YASSALLQRHLERCDRLLQTMGFASLFPDIFGTPVEGLVQAHCMLFSLQYSVAMSWIDSG
LKIDALVGHSLGQLTALCISGKLSLQDGLKLISGRASLIQSKW-GADCGAMLHVDADEET
VQALADSMYKVEIACYNSSQSHVVVGTKAAITAFEKAADLRGVSFRRLAVSHGFHSEMIE
CILPDYHKLIQGLVLKRPAIAIEPCSSGHSW---N-ATPETVARQSREPVYFADAISRIE
QRF--GS-CIWLEAGCGSAGVNMARRALT--------
[76] 322705364
IAIIGSSCCFPGAENPRQLWEFIRTKQTH------------------------------G
VVDAAGSFDCSFFRKSPREAEYMDPQQRLGLHLAQEALESGGYFS--PSSSATKNVGCYL
GISSCDYEDNVNSHPPTAYSFTGTARAFASGRISHFFGLTGPSMVIDTACSSSGVAINTA
CRAIQSGECTMALAGGINLISEARTQENLAAASFLSPTGECRPFDSKANGYRRGEGGGLV
LLKKLSSAVADGDVVLGVIAATAVNQSEGNKSITLPSSESQTSLYQRVLESANLKPRHIS
YVEAHGTGTQKGDPIECQSIRTVFG--------------GT-RPRQLHVGSIKSNIGHSE
AASGIAALLKVLQMLHHRVIPPQANFE-ELNPAIS-PLHDDNIEISRHTKPWEE---RFR
AALVNNYGASGTNAAMLVCQPPSNRPCHYPILLTSHSNESLQLYCRNILRFIENSDEEVL
ANTAFHLAQRQDHSSFRLTFSVSSIEELKLKLQQQSHSAQPVVVVLAGQTGRRVRLSHEI
YASSELLQRHLGRCDRALQTMGFASLFPGIFDTPLEDLVQAHCMLFSLQYSVAMSWIDSG
LKIDALVGHSLGQLTALCISGMLSLQDGLKLISGRASLIQSKW-GAECGAMLSVDADAET
VQNLADSLYKVEIACYNSSQSHVVVGTKAAITAFEKAADLRGVSLRRLAISHGFHSEMID
CILPDYNKLVQGLVLHPPAIAIEPCSSGHSW---N-ATPEIIARQSREPVYFANAISRLE
KRF--GS-CIWLEAGWGSAGVNMARRALT--------
[77] 380476401
------------------------------------------------------------
------------------------------------------------------------
------------------------------------------------------------
------------------------------------------------------------
------------------------------------------------------------
------------------------------------------------------------
-------------MLQHGVITPQANFS-MLNPAIP-PLEGDNMEIVVSPASWRG---PFR
TALVNNYGASGANAAMVVCQAPSTTTHRYPFVITANTASSLHRSCLALLRFIETNN-DSL
PSLAFHLAQRQNHAVHRIVFSARSVAELKAHLLAQVTGTKPVVLLFSGQTGRRAHLNRDA
YTSFHLLRHHLDRCDRTLQTLGLRSLFPRIFDAPLEDLVDLHCMQFALQYSVAASWTDSG
LEIKALVGHSLGQLTALCVSGALSLADSLRMVSGRALLIQTAW-KQERGCMLSVDADAAT
VETLAQSVDKVEIACYNAALHQVVAGTEAAVAAFENAAGSSGISTKRLAVTHAFHSKLLD
DILPEYHRLLRSLEFRPAKIPIEPCSFGGGW---S-VTPDIVGRQSREPVYFAAAMARVE
QRL--GS-CVWLEVGSGSAAITMARRALE--------
[78] '-29300'
IAVIGAACKFTGAETMQQFWELIRAGGTMVGELPEGRIALDKSLPP------REEPLRGN
FLSRAGHFDHGLFGLSQREARYMDPQQRIALQVAYHAVESSEYFR---SGIKDKNVGCYV
GVGGSDYDHNVCSHAPTAFSFTGTARAFVSGRISHHFGWTGPSMTIDTACSSSAVAIHQA
CKDIRMGECRMALAGGVNIISCPNMQQNLAAARFLSPTGPCRPFDAFADGYCRGEGCGFV
MLKKLSCAVADKDEILGVIVGSAANHCDGNDAITVPKSHSQIDLYRKALSLAAMQPKDIT
YVEAHGTGTSRGDPVECRSIRQVFG--------------GE-R-PTLHFGSVKANVGHTE
AASGIAGLLKVLLMIRNQRIPPQANFT-QLNSSIP-PLEPDNLSITTNELEWKA---TFR
AACVNNYGAAGNNTAVIVCEPPRHILSGYPFLITGQSGRSLKMYCTALGEWLEN-TDAPL
SDIAFSVTRRQNRTRRRITFAARSLKDMKNILGQQAPKPKPVVLVFAGQTGNVVYLHKDA
YEGSSLLRSHIDECDKILREMGLRGLIAFLFDQPIEDVVLLHCLFFSLQYACAAAWLDAG
LPVQRVIGHSIGQFTAMCISGVTTLADTLKIVAGRARLIQQKW-AKERGCMLAIEVDRQG
ALELARSVHKIEVACFNGARNHVLVGTEVAIQTLEAKT---SCKTRRLKTTHGFHSELVD
HWLDDYMALAQSITYATPIIPIETCSEGGSW---E-FTPEMLPRHSREAVYFFDAISRVD
KEL--GP-CTWVEGGVGSKGIALVKCALG--------
[79] '-37519'
IAVIGAACKFTGAETMQQFWELIRAGGTMVGELPEGRIALDKSLPP------REEPLRGN
FLSRAGHFDHGLFGLSQREARYMDPQQRIALQVAYHAVESSEYFR---SGIKDKNVGCYV
GVGGSDYDHNVCSHAPTAFSFTGTARAFVSGRISHHFGWTGPSMTIDTACSSSAVAIHQA
CKDIRMGECRMALAGGVNIISCPNMQQNLAAARFLSPTGPCRPFDAFADGYCRGEGCGFV
MLKKLSCAVADKDEILGVIVGSAANHCDGNDAITVPKSHSQIDLYRKALSLAAMQPKDIT
YVEAHGTGTSRGDPVECRSIRQVFG--------------GE-R-PTLHFGSVKANVGHTE
AASGIAGLLKVLLMIRNQRIPPQANFT-QLNSSIP-PLEPDNLSITTNELEWKA---TFR
AACVNNYGAAGNNTAVIVCEPPRHILSGYPFLITGQSGRSLKMYCTALGEWLEN-TDAPL
SDIAFSVTRRQNRTRRRITFAARSLKDMKNILGQQAPKPKPVVLVFAGQTGNVVYLHKDA
YEGSSLLRSHIDECDKILREMGLRGLIAFLFDQPIEDVVLLHCLFFSLQYACAAAWLDAG
LPVQRVIGHSIGQFTAMCISGVTTLADTLKIVAGRARLIQQKW-AKERGCMLAIEVDRQG
ALELARSVHKIEVACFNGARNHVLVGTEVAIQTLEAKT---SCKTRRLKTTHGFHSELVD
HWLDDYMALAQSITYATPIIPIETCSEGGSW---E-FTPEMLPRHSREAVYFFDAISRVD
KEL--GP-CTWVEGGVGSKGIALVKCALG--------
[80] 119483954
IAVIGAACKFTGAETMRQFWELIRAGGTMVGEFPEGRIALDNSLAP------REEHLWGN
FLSSAGHFDHGLFGISPREAKYMDPQQRIALQVAYQAVESSEYFG---SGIKEKNIGCYV
GVGGSDYDHNVCSHAPTAFSFTGTARAFVSGRISHHFGWTGPSMTIDTACSSSAVAIHQA
CKDIRMGECRMALAGGVNIISCPNMQQNLAAARFLSPTGPCRPFDASADGYCRGEGCGFV
MLKKLSCAVADNDDILGVIVGSAANHCDGNDAITVPTSHSQVDLYGKALSLAAMQPKDIT
YVEAHGTGTSRGDPVECRSIRQVFG--------------GA-R-PTLHFGSVKANIGHTE
AASGIAGLLKVLLMIRNQRIPPQANFT-ALNSSTP-PLEPDNLSITTNELEWKT---NFR
AACVNNYGAAGNNAAVIVCEPPRHILSGYPFLITGQSERSLKMYCTALNEWLEN-THAPL
SDIAFSVARRQNRTRRRITFAARSLSDLRNILGQKAPKPQTVVLVFAGQTGNIVYLHKDA
YEGSSLLRAHIDECDKILRGMGLRGLIPFLFDQPIEDVVLLHCLFVSLQYACAAAWLDAG
LPVQRVIGHSIGQFTAMCISGVTTLADTLKLVAGRARLIQQKW-GKERGCMLAVEVDRQG
ALELARSVHKIEVACFNGARNHVLAGTEVAIQTLEAKT---SCKTRRLKTTHGFHSELVD
RWLDDYMALARDITYATPNIPIETCSLGGSW---E-FTPEKLVRHSREAVYFFDAISRVD
EEL--GP-CTWVEGGAGSRGIALVKCALG--------
[81] '-48033'
IAVTGMACRYPQADSVEELWRILDLGQCTVSPMPNSRLKSGSL-EP-------KGPFFGN
YLARPDAFDHRFFGISAREAESMDPQQRVLLQVAYEAMESAGYCG--RRSKLPDDIGCYV
GVGCDDYSENVGSRNATAFSATGTLQAFNSGRISHYFGWSGPSVTVDTACSSAAVAIHLA
CQAIRTNDCAIAVAGGVNIMTDPRWSQNLAGASFLSPTGASKAFDADANGYCRGEGAGLL
VLRPLEAALRDGDPIHAVITGTSVNQGANCSPITVPDSNSQRSLYLKALSLSGLTPDVVG
YVEAHGTGTQVGDPIEFESIRKTFS--------------GP-RATKLYVGSIKDNIGHTE
TSSGVAGMLKTILMIQKRRIPKQANFR-RLNPRIT-LNERNHIEIPTQSIDWEA---EKR
VAMVTNYGAAGSNAAIVLREPASTLPSHVPFYVSARTEESLRSYCEALQSTIRESGTNTV
QHIAYNLARKQNRDEHFVTFPAGEPSELMTRLGSIAQSFHPVIICFGGQTGDTASISRNL
FESCELLRFHVDECENACNALDLPSLFPAIVSPPNKDIVNLHCVLFSIQYATAKAWLDSG
LQVTRMIGHSFGQLTALCVAGGLSLIDGMRLVATRAQLIQKHW-GPHTGVMLSLRASKEK
VQALLDAAGHADLACLNGPDNFVVAGDEESIRRIEIIATEKHVELKRLKNTHAFHSRLVD
AILPGLSEVANTLTFRQLDIPVEACAQEDDW---W-VTGDKIVQHSRKPVFFHDAVERTL
SRV-DGP-CVWLEAGTASPVINMVRRVVE--------
[82] '-69845'
IAVTGMACRYPQADSMEELWKILEQGHCTVSPMPKNRFKLDEL-EP-------KGPFWGN
FLSRPDTFDHRFFKISAREAESMDPQQRLLLQVAYEAIESAGYCG--RASQLPQDVGCYV
GVGTEDYSENVASRNATAFSATGTLQAFNSGRVSHYFGWTGPSVTIDTACSSAAVAIHLA
CQALQTNDCSMAVAGGVNVMTDPRWSQNLAAASFLSPTGASKAFDADANGYCRGEGAGLV
VLRPLEAALRDGDPIHAVITGTSVNQGANCSPITVPDSNSQTTLYLKALSISGIKPDVVT
YVEAHGTGTQVGDPIEFQSIRKTFA--------------VP-RTERLYVGSIKDNIGHTE
TSSGVAGMLKTILMLQKRRIPKQANFT-RLNPMIT-LQKEDQIFIPVESTDWKA---EKR
VAMVTNYGAAGSNAAIVLQEPTCYLPSVIPVFVAARTEESIREYCKALQTAFLEVNNVEV
QDIAFNLARKQNRDEYSVAFTTGNDAELRERLEDIVQAAHPVVLCFGGQTGNTASISQNL
VQSSELLRFHL--------------------------------------YATAKAWLDSG
LRVDRMIGHSFGQLTAVCVAGGLSLLDAMRLISSRAQLIRSEW-KSDTGLMLSVRGEKET
VQALLDAVNAADIACVNGPESFVVAGDEATIHKMENIAVERKLRMQRLKNTHAFHSKLVD
SILPGLTKIASTLNYRPLRIPVEPCSLADDW---L-PTGDKIVQHSRKAVYFHNAIRRTI
SHM-DSP-CIWLEAGSASPIIRMVRRAVD--------
[83] 258577193
VAVIGMACRYPDADTVEEFWDLISSGKCAIRQMPEDRFKPSEL-EP-------RGPFWGG
YVRRLDLFDHRFFGISGREAKSMDPQQRLGLQVAYEAMESAGYYG--HSDGFDQDVGCYI
GSANDDYFDNVHSHPINAFSLGGSLRSFISGRISHCLGLTGPSVVMDTACSAAAVAIHTA
CKALQTGDCSIAIAGGTCSMSSSRMTQNLIGAGFLSPTGASKAFDVDADGYCRAEGVGIV
VLKPLKDAVRNGDFVLGVITGSAVNQGRNTSPIIVPDGSSQYSLYQKALSRSGTDPSNVT
YVEAHGTGTQVGDPIEFRSIRETFG--------------GL-RKDDVYVGSVKDNIGHTE
ASSGAASLIKTMLMFQNQTIPKLANFK-RLNPKIE-PLGGDRVLIPTQSRDWKA---AKR
IALINNYGSGGNNAAMVVEEWTPTQLSRVPIFISGKTTEAVRSYCDILRSSLGE---KDL
ADIAYNLAVKQNRDKHSLIVTTASVRELSAQLESAANHTPPVVLCFGGQDGKIAHISKAL
YDSNVLLQRNLAECESILGQLFLPSLFPAIFDVPINDIVTLHCVLFSIQYACAKSWLDSG
LKIDRIIGHSFGQLTALCVAGSLSLVDTIKLVAERARLVEAYC-GPQNGIMLAVECEESD
IDRVLLLAFMADIACYNGPRSFVIAGDDESICAVEKALKSLSLRFKRLSNSHAFHSRLLD
AMIPSFLRAVDELHFNAPKIPIEACS-NDDW---N-ITTEKIVRHTRMPVHFMDAVRRAE
QQA-DGP-VIWLEAGSGSPIVPMIKKAVN--------
[84] 296805718
IAVIGMACRYPDADSIDEFWDLIRDGKCAVRQMPKNRFDPSEL-EP-------KGPFWGG
YIRQLDLFDHRFFGISGREAKSMDPQQRLCLEVAYEAMESAGYYG--HADGFDTEIGCYI
GSANDDYLDNVCSHPVNAFSLTGTLRSFISGRVSHCLGLTGPSMVIDTACSASMVAIHAA
CQALQTKDCSVAVAGGANSMTSSRMTQNLIGAGFLSPTGASKAFDEDANGYCRAEGIGIV
VLKSLRDAVRNGDFVLGVITGSAVNQGRNDSAIIVPDGPSQCSLYQRALARSGVAAKDVT
YVEAHGTGTQVGDPIEFKSIRKTFG--------------GL-RNDNVYVGSVKDNIGHTE
ASSGVASLIKTVLMFQHQMIPKLANFK-SLNPKIE-PLGKDHVLIPTESLEWKI---AKR
IALVNNYGAGGNNAALVVEERAITQITNFPIFISGKTAEAVRCYCDILKASLGG---KRL
ADVAYNLAIKQNRDENMLIFGSANIEDLSQQLENAARRKSSVVVCFGGQNGRRAHISKEL
YDNSALLQCHLDECESVLEQLSLPSLFPEIFDAPIDDIIKLHCTLFAVQYACAMSWLSSG
LKVDKLIGHSFGQLTALCVAGSLSLVDAFRLVSTRARLVEERC-GPENGIMLAVKGDELD
VDQLLLLALVADIACYNGPRSFVIAGDEASIEAIESTAASLGFQFKRLENSHAFHSQLLD
AIIPIFLQDMGNLHFEAPKIPIEACSNEDDW---S-ITAEKVTRHTRMPVYFMNAVRRVE
TQF-DGP-IIWLEAGSGSPIIPMVKKCVN--------
[85] 303317928
IAIIGMACRYPDADSLEEFWDLIKAGTCVVRPFPEDRFKPSCL-EP-------KGPFWGG
YVREPDVFDHQFFGISGREAKSMDPQQRMSLAVAYEAMESAGYCG--RSGEFDRDIGCYV
GVANDDYDCNVASHPINAFSLTGTLRSFIAGRISHFFGWSGPSVTLDTACSASAVAIHTA
CKALQTNDCSVALAGGACAVTSSRMTQNLIGAGFLSPTGASKAFDVDADGYCRAEGAGMV
VLRRLQDAVQHGDSILGIITGSAVNQGSNCSPIIVPDSASQVALYKKALRVSGTLPAEVT
YVEAHGTGTQVGDPNEFRSIRETFG--------------SV-RQDDVFVGSVKDNIGHTE
ASSGVASLLKTILMMQKKTIPKLANFN-RLNPKIE-PLGKDHVVIPTQSREWKA---KRR
IALINNYGASGNNAALVLQEATAPACSHYPIYISGKTAEAARSYCERLRTFLSTGDRLSL
SDIAYNLAIKQNRDEHFLTLTASSVRDLSSQLEKIAHQRPAVVLCFGGQDGKLAHISKDL
YDNCVVLQRYLAECESACQELDLPVLFPTIFNPPIEDLVILHCTLFSIQYSCAKSWLDSG
LKVDKLIGHSFGQLTALCVAGSLSVVEAVRLVAQRARLLQTHC-SPQNGLMLAVEGKLLD
VEHLLRLALSADIACYNGPQSFVIAGDEISIQAVEKAASLLHFRMKRLENSHAFHSRLLD
NIIPGLLQAAGELSFQAPAIPIEACTNDDDW---QAITADKIARHTRAPVHFMNAVRRIE
QQAQNGP-VLWLEAGSGSPIIPMIKRATI--------
[86] 320039038
IAIIGMACRYPDADSLEEFWDLIKAGTCVVRPFPEDRFKPSCL-EP-------KGPFWGG
YVREPDVFDHQFFGISGREAKSMDPQQRMSLAVAYEAMESAGYCG--RSGEFDRDIGCYV
GVANDDYDCNVASHPINAFSLTGTLRSFIAGRISHFFGWSGPSVTLDTACSASAVAIHTA
CKALQTNDCSVALAGGACAVTSSRMTQNLIGAGFLSPTGASKAFDVDADGYCRAEGAGMV
VLRRLQDAVQHGDSILGIITGSAVNQGSNCSPIIVPDSASQVALYKKALRVSGTLPAEVT
YVEAHGTGTQVGDPNEFRSIRETFG--------------SV-RQDDVFVGSVKDNIGHTE
ASSGVASLLKTILMMQKKTIPKLANFN-RLNPKIE-PLGKDHVVIPTQSREWKA---KRR
IALINNYGASGNNAALVLQEATAPACSHYPIYISGKTAEAARSYCEPLRTFLSTGDRLSL
SDIAYNLAIKQNRDEHFLTLTASSVRDLSSQLKKIAHQRPAVVLCFGGQDGKLAHISKDL
YDNCVVLQRYLAECESACQELDLPVLFPTIFNPPIEDLVILHCTLFSIQYSCAKSWLDSG
LKVDKLIGHSFGQLTALCVAGSLAVVEAVRLVAQRARLLQTHC-SPQNGLMLAVEGKLLD
VEHLLRLALSADIACYNGPQSFVIAGDEISIQEVEKAASLLHFRMKRLENSHAFHSRLLD
NIIPGLLQAAGELSFQAPAIPIEACTNDDDW---QAITADKIARHTRAPVHFMNAVRRIE
QQAQNGP-VLWLEAGSGSPIIPMIKRATI--------
[87] 392870432
IAIIGMACRYPDADSLEEFWDLIKAGTCVVRPFPEDRFKPSCL-EP-------KGPFWGG
YVREPDVFDHQFFGISGREAKSMDPQQRMSLAVAYEAMESAGYCG--RSGEFDRDIGCYV
GVANDDYDCNVASHPINAFSLTGTLRSFIAGRISHFFGWSGPSVTLDTACSASAVAIHTA
CKALQTHDCSVALAGGACAVTSSRMTQNLIGAGFLSPTGASKAFDVDADGYCRAEGAGMV
VLRRLQDAVQHGDSILGIITGSAVNQGSNCSPIIVPDSASQVALYKKALRVSGTLPAEVT
YVEAHGTGTQVGDPNEFRSIRETFG--------------SV-RQDDVFVGSVKDNIGHTE
ASSGVASLLKTILMMQKKTIPKLANFN-RLNPKIE-PLGKDHVVIPTQSREWKA---KRR
IALINNYGASGNNAALVLQEATAPACSHYPIYISGKTAEAVRSYCEPLRMFLSTGDRLSL
SDIAYNLAIKQNRDEHFLTLTASSVRDLSSQLEKIAHQRPAVVLCFGGQDGKLAHISKDL
YDNCVVLQRYLAECESACQELDLPVLFPTIFNPPIEDLVILHCTLFSIQYSCAKSWLDSG
LKVDKLIGHSFGQLTALCVARSLSVVEAVRLVAQRARLLQTHC-SPQNGLMLAVEGKLLD
VEHLLRLAFSADIACYNGPQSFVIAGDEISIQAVEKAASLLHFRMKRLENSHAFHSRLLD
NIIPGLLQAAGELSFQAPAIPIEACINDDDW---QAITADKIARHTRAPVHFMNAVRRIE
QQAHNGP-VLWLEAGSGSPIIPMIKRATI--------
[88] '-552347'
IAVVGMACRFPQADSLREFWELISTGATALGKVPVERFNPAEL-EP------GLANWWGN
FLRNPAAFDHRFFGISGREAKSMDPQQRLALQVAYEALESAGYCG--PSEAQATDIGCYL
GVGAVDYEDNVASEDANAFSATGTLRAFISGRISHHFGWSGPSITFDTACSSSAVAIHSA
CKALLAGECSMALAGGVNVITSPSLYQNLMAGNFLNTTGSSKALDASANGYCRGEGAGLL
VLKPLSKAVADGDFVVGVISGSAVNQNANCSPITVPDSNSQGSLYRKALSLGGLQPKDVT
FVEAHGTGTPVGDPIEYESVRSTFS--------------ST-RNEELFIGSVKDNIGHAE
AASGAAGVIKTLLMMRHGAIPKQANFK-TLNPRIR-TSASNRITVPMETRPWNA---TRR
VALVNNYGAAGSNAAIVLRQHDAGISKTYPIFLSAKSVTSLRGYVSALKSFVTK-DEESL
GSLAYSISQRQNPSEYRAAFTVSDRGDLLSKLDQYATQEHPVVLCIGGQTGRCINLSREV
YDDCVLLRKYLDDCDAACKELGHPSIFPGIFQEPIDDLVNLHCMLFSLQYSSAKCWIDSG
LKVDTLIGHSFGQLTALCVAGSISYKDALRLISGRARLVQEKW-GSDTGAMLSVECDRKD
IETVVGLVLQVDFACYNGPRSFVLAGNTSSIEKVEEACRSLRIKAIPLRNSHAYHSYLTE
SILPDFEKLAKSIEIRNPTIPVETCSKDGNW---Q-FTARDIIEHTRQPVYFFDAVERIA
ARL--PS-AVWLEAGSATPIVNMTRRILN--------
[89] '-557761'
IAIIGMACRFPQSDDLDEFWQLLRDGKTAIGSMPLDRFDPARL-EP------KLATFWGN
FLDNPDAFDHNFFGISGREAKSMDPQQRLALQVAYQAMESAGYCG----KQMPTDVGCYL
GVGSVDYDANVASRDANSFAATGTLRAFISGRISHFFGWEGPSLTIDTACSSSAVAIHTA
RKALLSGECSVAIAGGVNVITSPTMHQNLAAASFLNTKGHSRAFDDDASGYCRGEGSGIV
VLKPLSKALADNDRVLAVLSSSAVNQNSNCTSITVPDSKSQRSLYQRVLEEAKIQPEEVT
YVEAHGTGTQVGDPIEFESIRTIFM--------------QQ-RSEGVFVGSVKDNIGHAE
AASGSAGVIKVLLMMQHKMIPKQANFK-SINRRIR-LCE--GISVPTTTMSWTA---PRR
IALVNNYGAAGSNAALLIREYQPSRSTTYPVLFSAKSDISLNAFKEKLKQYLAG-QDVPL
GSLAFNLSMANNSSERRMGFCGNDRRSALLAIDEAHIAKSPVVLCFGGQNGNSVSVSRQL
YDNCDLFKTHL--------------------------------------IACGQSWIDSG
LEVDTMIGHSFGQLTALCLSGSISLEDTFRLVAGRARLVRDNW-SSERGSMLAVECDHDD
LNNIIEKINRVEVACYNGPRSFILAGDAESISRANMECK--GFKTMTLPNDHAYHSHLTD
NILQDLYKLAEIIHIRHPQIRVETCTSGSSW---E-FGPGNIVQHTRQPVYFNEAINRIT
SRL--PS-AVWLEAGSATPVISMIQRITN--------
[90] 169607248
IAVIGMSCRFPQADTLEEFWQLISSGGTAFGTLPLDRFDPSDL-EP------KLPIFWGN
FLRRPDVFDHRFFGISGREAKSMDPQQRLALQVAYEAMETSGYNS--PISDQEKDVGCYL
GVGAVDYEGNVASENANAFSATGTLRAFIAGRISHFFGWSGPSMTFDTACSSSAVAISTA
CKALLAGDCAIAIAGGVNVITSPNLHQNLAAASFLNPNGSSRAFDASAAGYSRGEGAGII
VLKPLSKALDAGDNILAVIAGSAVNQGSNLSSITVPDSQSQCALYRRALSTARIEPNNVH
YVEAHGTGTQVGDPIEYES-----------------------------------------
------------------TIPKQANFA-TLNPRIK-A--SDRIQVPEVTREWRS---SQP
VALLNNYGASGNNAAIVLRAFEQ--RNAEPRFILRR--------------------HVSV
EDLASALMRHQNPSEYRAAVSTGTARDLVSDLDSVGAVPRSIILVFGGQTGRTVVFSKEL
YEASSILRLHL--------------------------------------VSYAKTWLDCG
VKVDSLIGHSFGQISALCVANSITLKDAFRLIAGRARLVRDNW-GLDCGAMLSIECNRAD
AEGLVDRACRINVACYNGPRSFVLAGDTHSINWVEEECK--MFRTARLFNTHAYHSYMAD
SILDDYKNVAASITIRPPQIRIETCSQGMSW---S-FTASEIVAHTRQPVYFSEAVQRVA
DRL--PT-AIWLEAGSGTPIISMTRRILA--------
[91] 242760313
IAIIGMACRFPQADSLEEFWKLISSGMSVVRPLPEDRFRASDL-EP-------KGPFWGN
FLDNPEAFDHRFFGNSGREAKSMDPQQRLLLQVTYEALESSGYFA--KLLEQTTDVGCYM
GVGSVDYEDNVASHDATAYSALGTLRAFITGRVSHYFGWSGPSITYDTACSSAAVAIHSA
VKALNAKECSVAVAGGVNVITSPKLFQNLAAASFLSPTGASKAFDASANGYCRGEGSGVV
VLKPLTTAIADGDSIVAVITGSAVNQGSNSTPITVPSEDSQRALYRNVLSVSGTNPADVT
YVEAHGTGTPVGDPVETESIRKTFG--------------GA-RTHKLFIGSVKDNVGHTE
SASGVAGLLKTLLMIKKRVIPKQANFS-RLNPKIS-PLMPDRMAVPESTQMWTA---PSL
TAVVNNYGAAGSNAALVVQEYRHFSGREFPFLVSAKSAESLQAYCSKLKFSLHERASDDV
VDLAFNLATKQNRDEYFYTFTATNISSLEKCLGEASSNTLPVVLCFGGQNGRTVGLDEGV
YKSNRLLQIHLDTCDSVCSTLGLPGLFPGIFETPVEDLVSLHCILFSLQYATAKAWLDCG
LKVDTLVGHSFGQLTALCVANSLSLTDGFRLIAGRARLIQEKW-GAESGAMLSFEGESEQ
IDKLLKLAFAADIACYNGPQSFVIAGTSASIEQVEELCASRLLKVVRLRSTHAFHSQLVE
SIMPGLKEITESLSIKPPTIRIEACSDCEGW---Q-VESTKIAQHSRMPVYFTKAVERTV
ERL--GP-CVWLEAGSASPIVPMARRILT--------
[92] 367046733
VAVIGMACRFPDADSIEEFWELLSAGKSAVRALPTHRFKPSDL-EP------RDAGYHGN
FLRNPDHYDHRFFGMSGREAKNMDPQQRLVLQVAYETLESAGYFGV-NTPHAERDVGCYL
GVGAVDYQDNVASHDANAFSALGTLRAFVSGRISHYFGWSGPSITYDTACSSGAVAIHSA
VNAIRSGECAMALAGGVNVITSPALWQNLAAASFLSPTGASRAFDASADGYCRGEGAGLV
LLKPLSRATADGDAILAVITGSAVNQGANCTPITVPHSDSQSALYKKALSQAGTDPQDVT
FVEAHGTGTPVGDPIEVESIRKTFG--------------GP-RVHELFLGSVKDNIGHTE
AASGAAALIKTVLMMQKRAVPKQANFK-RLNPKIP-ALEPDRITIPTATQPWTI---PRP
IALVNNYGAAGSNAALVVQYHGALRNAALPFFISAKTPESLLGYCTVLKAAVSR-MQKGH
ASLAYNLSVKQNRSDYNYTFIASSLDQVAAALDRAQEAKRSVVLCLGDQDGRAVGLDEAL
FQNSKLLQKHLGDCERACQALRLPSLFPAIFGPPAQDLVTLHSRLFSLQYSSAKAWLDCG
LTVDTIVGQGFGLLTALAVAGVLSVPDALRFISSRARLIQSSL-GQDSGAALTGQG----
--------------------------------------------------NQWLGSGLLE
SIAPGLRQVAATLEYRQPSIPIEAPS--------M-VDAETLVQYSRMSDHFEDAIQRIV
RRL--GP-CVFLEAGSASPIVSLAQRALA--------
[93] '-75747'
IAIVGMGCRFPGADSLEEYWKVIESATSMLGDLPEGRFPKTNL-DP-----NGKIPLNGN
FLRHPDLWDHRFFKRSSREAASMDPQHRLALEVAYEALESAGYFA---QRSPAKDIGCYM
GVAASDYEDNVASHAPTAFSVLGMVRAFTSGKISHFFGLSGPSLVFDTACSSSLVAIHTA
CRALQANECSMALAGGVNVITSPTLHQNLGAANFLSPTGGSKSFDDRADGYCRGEGAGIV
LLKRLDRAIAEKDRILGVIAGSAVNQNDNAYPVTVPVSMSQTALYRRVLDMSGLSPRPVS
YVEAHGTGTPKGDPIECASIREVFG--------------GQ-VNRKLYFGSVKANIGHAE
AASGVAGLIKVLLMMQKRSIPPQALFA-SLNKSIP-PLEPDNMAIAQRVTPWSE---EFY
AACVNNYGAAGSNAALIVTQPPNVALKNCPILLSANTAGSLRQTTVVLREFLAHSENDLL
KSTAFHLAKRFNPSKYRHSFSVASLNQLDEKLQICSPNHRPVVLAFGGQTGNVVHLSEGV
YRGSSILRKYLDKCDMQLRQLGLTSIFPTIFEQSIEDTIQLHCTMFSLQYASAMAWIAAG
LQVQTVIGHSFGQLTAMCVAGVLSLVDAIRLIAGRATIIQEKW-GAERGCMLLVQGELAL
VQKLISQAHVVEIACFNGPNSFVLVGSEADIDAFDGLAAS-SLKTRKMAVTHGFHSRFVD
TIMDDYQKLADSLEYKSPTIAIETCSSGETW---M-FTADKVAKQSRQPVYFAEAVERIA
QRL--GS-CTWIEAGSGSGITSMARRALN--------
[94] 116204489
VAVVGLACRFPGADSLEEYWQLLLSKASMLGKLPTERFPTKGL-TP-----KDDIPFIGN
FLRDGYAFDNKFFNRSPREASAMDPQHKLILQVAYEALETAGYFS---HGSSPSDVGCYV
GVAASDYEDNVASHLPTAFSVLGMVRAFVSGKISHFFNLSGPSMVFDTACSSSAVAIHTR
MPGSQEGVLSWPSAGGVNVITSPVLHQNLAAANFLSPTGESKAFDARADGYCRGEGAGMV
VLKKYSTALADGDHIYGIIAGSAVNQNDNCAAITVPVSKSQTALYKRVLKMGRMDPEKVS
YVEAHGTGTPKGDPIECASIREVFG--------------NQ-PSRKLHFGSVKASIGHTE
AASGVAGLIKVLLMMHHRTIPPQASFQ-TLNPNIP-PLGPSNMEIALTPRDWNG---EFL
AACVNNYGAAGSNAAMLICQPPRSLPMKYPVMLRAKSAASLQAYCNALTQFLDKSDDQLL
ADVAYGLATHQNISPYSLGTTVDSLARLRQELSACAAKSRPVIMVFSGQTGNTVNLSEEA
YRSSLLLQSHLNRCDRILRSLGHPSIFPAIFSKPISDTLVLHCAVFALQYSCAWAWIDAG
VQIDAMIGHSFGQLTALCVAGAMSLEDGLKLIAGRAILVRDQW-GPERGAMISVGAGEQQ
TQELVASAIEVEIACFNAKDNHVVVGSASSIAAFEDLVAGQEVRLKRLEVTHGFHSVFVD
GIMPEYKALLDSISFSQPKIHVETCSPGSAW---T-VNSELVAQQSRDAVHFSAAISRIQ
KKF--SD-CVWLEAGSGTAAIPLARRALQ--------
[95] 310801759
IAIVGMACRLPGADNLEEFWQLLLSGSSMLRRLPGERFATTGL-SP-----KEDTPFLGN
FVRDAFAFDHKFFNKSSREARSMDPQHKLILQVAYEALESAGYFS---RGGQPRDVGCYI
GVAASDYEDNVASHAPTAFSVTGAVRAFVSGKISHFFGLNGPSLVFDTACSSSAVAIHTA
CQAIRSGDCSMALAGGVNVITSPTLHQNLAAANFLSPTGESKSFDARADGYCRGEGAGVL
MLKRYSAAVADGDNIFGVIAGSAVNQNANTAPITVPVSSSQTSLYMRVLQRAHMDPKSVS
YVEAHGTGTPKGDPIECASIREVFG--------------NQ-PSRKLYFSSVKGSIGHLE
GASGVAGIIRVLLMMQHRTITPQASFR-TLNPSIP-PLLPSNMEIPEAPRPWET---DFM
AGIVNNYGAAGSNAALLICQPPPRAPDSYPIMIHAKSIASLSANCNALLAYLDHHFPPPL
ASIAYWASMRQNPEPFSWKARIRSLEGLRDELKREISEKLPVVLVFSGQTGRLVKMSREA
YDSSVLLKRHMDSCDAIVRSLGYPGIFPAVFTQPIADIVTLHCAIFTVQYACAQSWIHAG
LQVQAVIGHSFGQLTALCVAGAMSLEDGIRLVAGRAALVQSAW-GNERGAMVSIDVDSAR
AQQLVMAAIDVEVACYNAPKRQVIVGSEAAVASFETFVSQNSPALKRLEVTHGFHSKFVN
NILPGYRDLIKPIRLRQPDIPVETCSPGRAW---Q-VTAELVAAQSREPVYFGEAVSRLQ
ARH--GP-CLWLEAGSGSAAIPLVRQALE--------
[96] '-486193'
IAVTGMACKFPGAESVDDFWALLKTGRSMLSEMPPERFKPGES-SK------EELKFMGN
FIDDIAGWDHKFFRKSGREAASTDPQQRHLLQVTYQALQDSGYFA---NPSIPRDIGAYI
GACSADYDFNVASHPPTAYSTVGTLRAFLSGKISHYFGWSGPSLTFDTACSSSAVAIHTA
CKALQTGECSQAIAGGATLLSSPYLYENLAAAHFLSPTGATKPFDVSADGYCRGEGIGVV
VLKRLDDAIADGDSIRGVIVGSAVNQNSNCVPITVPHAVSQAALYRKAAQQAGIDPKKVD
FVEAHGTGTPVGDPIEMESIRDVFG--------------SVDRTSTLFVSSVKGAIGHLE
GASGL-----------------------------------------------DG---HRL
TACINNYGAAGSNATLILAEAPRAICSKYPIRLCAASPSSMIASCKSLDRFISRHTSHLL
PSLAYSLSRHGDQQSHMVTFAATDIGQLQSHLRKRCPKEPPLVLCFGGQGADAIALDRRV
WQVSALLRSHLDRCHELLCKMGYPGIYPYIFQTPVTNVIAHNSILFAMQYACAQSWIDSG
LKVDSLVGHSLGQITALSVSGVLSLRDGLKFIAGRAALMLKYW-GAEPGSMVVFDAAEST
THEIITALLQYEVACYNGPKCHVVVSDRASAAILIEEASKRAVRHKQLTLQYGFHSRFTD
ALYPHLERLAESLEIHPAEIHLESCSPNSAW---R-PTAKLIAAHTRDPVYFKQAVQRVH
DRL--GP-CTWLEAGSNSTVIGLTARIVG--------
[97] '-495543'
IAVTGMACNFPGAESVDDFWDLLKTGRSMLSEMPPERFQPGES-SK------EDLKFMGN
FIDDIAGWDHKFFRKSAREAASTDPQQRHLLQVTYQALQDSGYFA---NPSRPRDIGAYI
GACSADYDFNVASHPPTAYSTVGTLRAFLSGKISHYFGWSGPSLTFDTACSSSAVAIHTA
CKALQTGECSQAIAGGATLLSSPYLYENLAAAHFLSPTGATKPFDVSADGYCRGEGIGVV
VLKRLDDAIADGDFIRGVIVGSAVNQNSNCVPITVPHAASQAALYRKAAQQAAIDPKTVD
FVEAHGTGTPVGDPIEMESIRDVFG--------------SVDRTSTLFVSSVKGAVGHLE
GASGVASLIKAVLQMEHRAVTPQASFT-RLNPRIP-PLAPHRMCIPTSLQKLDG---HRL
TACINNYGAAGSNATLMLAEAPRAICSKYPIRLCAASPSSMIASCKSLDRFISRHTSHLL
PSLAYSLSRHEDQQSHMVTFAATDIGQLQSHLRKRCPKEPPLVLCFGGQGADAIALDRRV
WQVSALLRSHLDRCHELLCEMGYPGIYPYIFQTPVTNVIAHNSILFAMQYACAQSWIDSG
LKIDALVGHSLGQITALSVSGVLSLRDGLKFIAGRAALMLKYW-GAEPGSMVVLDAAEST
THEIITALLQYEVACYNGPKCHVVVSDRASAAVLIEEASKRAVRHKQLALQYGFHSRFTD
ALFPHLERLAESLEIHPPEIHLESCSPNSAW---R-PTAKLIAAHTRDPVYFKQAVQRVH
DRL--GP-CTWLEAGSNSTVIGLTARIVG--------
[98] '-550592'
VAVIGMSCKFPGADSVDEFWSLLTEGKAMLSQMPQERFKIDNL-AG------NNLKFWGN
FVRDIEAFDHKFFKKSAREAASMDPQQRLLLQAAYEALESSGYFA---NPSKPQDIGCYL
GSCSTDYDHNVQSHPATAYSTVGTLRAFLSGKISHYFGWSGPSLVFDTACSSSAVAIHTA
CKALQTGECSQAVAGGVTLLTSPYLYENLSAAHFLSPTGATKPFDARADGYCRGEGVGLV
VLKRLSDAFADNDHILGVIAGSAVNQNSNCVPITVPHSPSQGSLYQRAANQAGINPHEIT
FVEAHGTGTPVGDPIEMESLRQVFG--------------GS-RNSPLMISSVKGNIGHLE
GASGVAALIKALLQMEYRVATPQASFS-KLNPKIP-ALEPDQMRIPTSNQPLSG---DVL
TACINNYGAAGSNATMMLIEAPPSRSTKYPIRLSASSATSLLAYCTSFDEFCQKRNEDML
PSLAFSLARRQNQEAQTLTLKVTNVNDLQTQLREQSPKEPPLVLCFGGQVSEVIGLSKRL
WHRSSLLRFHLDLCDETLRSMGFPSLYPGIFQTKVTDVVALQSMVFATQYASAKAWLDSG
LKVSAVIGHSLGQLTALCVSGVLSLRDGLRLVAGRASLMKEHW-GMESGTMIAVEADLKA
INDMTNTIISYEIACYNGPTSHVVVSDKTSADALQAAFVERGVRHKRLNVTYGFHSRFTD
PLIPHLEDLASTLVFNDAKIPLETCTENTTW---K-PTAQLIAAHTRDGVFFGEAVQRLQ
DKL--GP-CTWLEAGSDSSVTAMVRRALT--------
[99] 398408701
VAVVGMACRFPGADSLDELWNVLLEGKSMLRPMPEHRFDPNDTHAP------DNLKFWGN
FLDDIQGFDHKFFSKKSREAVSMDPQQRILLEVAYEALQSSAYFS--PVDRRERSIGCYI
GACSTDYDAHIASHPPTAYSTTGSIRAFLSGKLSHHFGFSGPAITLDTACSSSAVAIHGA
CVALQTGEISAALAGGATINTSPYHYENLAAAHFLSPTGATKPFDVDADGYCRGEGIGLV
VLKRLKDAIRDGDHIRGVIVGSAINQGDNCVPITVPHSGSQAQLYRSALKKSQLDAKALS
FVEAHGTGTAVGDPVELESIRQVFG--------------GN-RPAPLYVTSLKGNIGHLE
GASGAAALIKALLQMRHRAVPPQASFN-TLNRRIP-ALEPDRMCVPTEIVALGE---GRI
TACVNNYGAAGSNATLMLAEAPRTLPTVFPIHLTAASEQSLQRYASQLLVWLRAQQDSRL
ADVAFGLARHCDHGPYALDFTVIENSDLVRQVSDTKPDTRPLVLCFGGQTRDRVGLDRAL
WEIPGPLRSHVDHCDKILQDHGFPSLYPAIFHDPIQDIVVLHGALFALQYASAMSWLQSG
LQVDAVVGHSFGQLTALVVSESLSVADGVRLIAGRASLIKQHW-GPERGVMIAIDAQEDH
ISKITEKVARFETACYNGDSSHVVVCDELSAAQLESELEAASIRFKTLGVPYGFHSRFTE
PLLDDLHKLASSLCFQSPTIALETCTPDKTL---L-PNAEDIVSHTRDPVYFAAGVHRLR
KKL--GA-CTWLEAGSGSGITSMIRTCAA--------
[100] '-51446'
IAIIGMGCKFPGADTLDEYWQLLAQGTSMCRTMPEERFKTSSL-SP-----GEKLKFWGN
FVNDVDAFDHRFFKKSSREAASMDPQQRLVLQVAYQTLESAEYSG--SGIKASRDVGCYL
GLCASDYTDNVASHPPNAFSSLGTLRAFLSGKISHFFGWTGPSITYDTACSSSAVAIQAA
CRALQTGECSMALAGGVSLYTSPNFYQNLSAASFLSPTGPTKPFDAKGDGYCRGEGVGLV
FLKPLSSALADHDNIMGVIAAAAVNQNQNSTAITVPHSESQIELYRKVVSEAGLHPHDVS
FVEAHGTGTPVGDPIEFTSIRTVFG--------------GS-RANPLAIASVKGNIGHTE
GAA---------------------------------------------------------
-ACINNYGAAGSNAAMIVTEAPTGTLPKCPIYVSANTVSSLKEYCKELLRSLRGRSPDCL
ASLAFQLANSQNRGPHALITSVTSKAELEDQLSAVVPTERPVVLAFGGQVARSVGLSRQV
YDSSAVLRTHLSNCDDILTSAGLNSIFPAIFRKPIADVVLLHSALFSAQYACAMTWIEAG
VIPAALIGHSFGQLTALSVGRVLSLKDGLGLITERAKLMRDAW-GPEHGSMVSVQADVQT
VARLMKAADALEIACFNGPTSHVVVGSADAADRLEAALTQESIRYKRLAVSHGFHSKFTE
PLLLGLEQCAERLTFRTPKYAIETCSSGSSW---E-FNASMIVQHTRTPVYYTEALARIE
AKL--GA-CTWLEVGTGGSVAGMIRGALN--------
[101] 171681419
IAVIGMGCKFPGAESVEEYWKLLDSGLSMVTEAPTGRFPTRDH-ST------EKSVFLGN
FLSDIEHFDNRFFKKSSREAASMDPQQRLLLEVAYQALESSGYFG---PREKDTEVGCFV
GVCASDYNDNVASHPPNAFSTLGTLRAFLTGKISHFFGFSGPSVTFDTACSSSAVAIDAA
CKAIIHGDCTSAIAGGVSIFTSPHFYQNLAAASFLSQTGATKSFDAGADGYCRGEGVGLV
VLKSLPKALADGDTILGTILSTSVKQSSNVVPITVPYSPSQAALYHRVLKMAGVSPEDVS
YLEAHGTGTPIGDPQEFQGIKEVFQ--------------SQ-RTGPLYFASVKGNIGHTE
GASGVAGLIKVLLMMQKRAIVRQASYS-RLNPKIQ--LDTSQFRIPTETVPWKS---DVL
IACVNNYGAAGSIAAMVVREATGAALSKHPLLVSANSAKSLGENCAKLRQYLSSSSTNVL
ADMAYNLSDHQDRSPNMFITAVSSMSELDDQLRIAAPSPKPVVLIFGGQTSRFIGLSKSV
YTGSALLRKYLDQCDKVLKGLGHGGIYPAIFDSPIDDVVQLQTMQFALHYACAQSWIACG
LKVDCVVGHSFGQLVALTVAGVFSLQDGLKLVHGRAVLMRDKW-GSERGTMIALDADHGN
TMGLISSVSGLEVACYNGPRSHVLVGSSTEVEAVIEVIKKSAVKYKVLNVTHGFHSRFCD
SIIPGLEALAASLTYNTPKIRIETTSDRETW---A-ATPKLIADHTRTPVYFEDAIKRIE
ARY--GS-CTWVEAGSNSSVTSIARRSLS--------
[102] 212531127
VAVIGMACKFPGADSLEEYWQLLDEGRSMCEPAPEGRFATTES-HQ------EKSIYNGN
WISDIDAFDHKFFRKSSREAASMDPQQRLLLQVAYHALESSGYFG---PVQPRTDVGCYV
GVCASDYNDNVAAHPPNAFSTLGTLRAFLTGKISHYFGWTGPSVSVDTACSSSMVAIDAA
CQAILLGNCYSAVAGGASLFTSPYFFQNLSGASFLSATGPTKSFDADADGYCRGEGIGLV
VLKKLSNALADNDNIQGVILSTAVAQSSNLVPITVPYSPSQTSLYRRVLQQANVSPQEVT
YLEAHGTGTRIGDPQEYDGIREVFG--------------CQGREQPLYFASVKGNIGHTE
GASGVAGLIKTLLMMERGVVPRQGSFK-QLNPKIK--LEQ-NLMIPTSSVPWTA---KTL
IACINNYGAGGSIAAAMVKEAPKASQVRYPVFLSAHSPQSLSELASRLRTYLNQSSRNTL
ADFAFNLSDRQNRSPNIMATSVSSMSELDDQLRIVSTNPKPIVLAFGGQTNRSVGLNPAV
TEASGLFRSYLDECDRILKAFGSNSIYPGIFESPRDDIVGLQTMQFAVQYASAKTWMDSG
LHVDYIVGHSFGQLVGMTVAGILSLEDGLKLVHGRAALMQHEW-GLERGEMVALDADLKT
TRELIASSDKLEIACFNGPKSHVVVGSNAAIDELIDKLRLSAVKYKKLNVTHGFHSRFTD
DILPALKSLAETLTYCSPQIPLETCSDSSSW---A-PTPQLITEHTRVPVYLGQAINRIA
NRL--GS-CIWLEAGSNSSITSMARRAVG--------
[103] 303323203
IAVIGMACKFPGAESLEEFWDLLLAGKSMCQGAPSERFATKNN-HQ------DKSIYNGN
FISSIESFDHKFFRKSGREASSMDPQQRLLLEVAYQALESAGYFG---ETDPNTDVGCYV
GVCASDYNDNVANHPPNAFSTLGTLRAFLTGKISHFFGWSGPSVTFDTACSSSAVAIDAA
CKAILQGGCHMALAGGVSIFTSPYFFQNLSAASFLSPTGATKSFDADADGYCRGEGVGLV
MLKKLSHAVANNDNILGVIMSSAVKQSSNLVPITVPYSPSQTALYRKVLALANVSPEQVT
YLEAHGTGTRIGDPQEFQGIKEVFG--------------GP-RQENLYFASVKGNIGHTE
GASGVAGLIKTVLMIQKRKIVRQASFQ-QLNPKII--LEGEKLAVPTDTLTWKA---ETL
IGCVNNYGAAGSIAAMVIKEPPAKPLSRYPIFLSANSPKALSEYAAKLRAFMTRSS-NTL
ADLACNLSDKQNRSPYSLEVTVPSMTELDDQLRVVASKPKHVILVFGGQTNRLIGLNKMV
LESSPILRSYLDQCDEKLQAFGMQSIYPGIFETPRDDIVMLQTMQFALQYAVAKTWIDSG
LHIDCVLGHSFGQLVALTISGVLSLEDGLKLVHGRALLMAQKW-GPERGSMIALDADIET
TARLIAAAYRLEIACYNGPRSHVVVGSEAAVQGLVGLLNQSAVKYKQLNVTHGFHSEFTE
PILKDLDQLAKTLTFNQPKIPIETCSEGQSW---F-VTPALVTEHTRIPVYFEEAVDRLI
RRY--GP-CTWVEAGSNSSIVSMARRAIR--------
[104] 320031307
IAVIGMACKFPGAESLEEFWDLLLAGKSMCQGAPSERFATKNN-HQ------DKSIYNGN
FISSIESFDHKFFRKSGREASSMDPQQRLLLEVAYQALESAGYFG---ETDPNTDVGCYV
GVCASDYNDNVANHPPNAFSTLGTLRAFLTGKISHFFGWSGPSVTFDTACSSSAVAIDAA
CKAILQGGCHMALAGGVSIFTSPYFFQNLSAASFLSPTGATKSFDADADGYCRGEGVGLV
MLKKLSHAVANNDNILGVIMSSAVKQSSNLVPITVPYSPSQTALYRKVLALANVSPEQVT
YLEAHGTGTRIGDPQEFQGIKEVFG--------------GP-RQENLYFASVKGNIGHTE
GASGVAGLIKTVLMIQKRKIVRQASFQ-QLNPKII--LEGEKLAVPTDTLTWKA---ETL
IGCVNNYGAAGSIAAMVIKEPPAKPLSRYPIFLSANSPKALSEYAAKLRAFMTRSS-NTL
ADLACNLSDKQNRSPYSLEVTVPSMTELDDQLRVVASKPKHVILVFGGQTNRLIGLNKMV
LESSPILRSYLDQCDEKLQAFGMQSIYPGIFETPRDDIVMLQTMQFALQYAVAKTWIDSG
LHIDCVLGHSFGQLVALTISGVLSLEDGLKLVHGRALLMAQKW-GPERGSMIALDADIET
TARLIAAAYRLEIACYNGPRSHVVVGSEAAVQGLVGLLNQSAVKYKQLNVTHGFHSEFTE
PILKDLDQLAKTLTFNQPKIPIETCSEGQSW---F-VTPALVTEHTRIPVYFEEAVDRLI
RRY--GP-CTWVEAGSNSSIVSMARRAIR--------
[105] 392868149
IAVIGMACKFPGAESLEEFWDLLLAGKSMCQGAPSERFATKNN-HQ------DKSIYNGN
FISSIESFDHKFFRKSGREASSMDPQQRLLLEVAYQALESAGYFG---ETDPNTDVGCYV
GVCASDYNDNVANHPPNAFSTLGTLRAFLTGKISHFFGWTGPSVTFDTACSSSAVAIDAA
CKAILQGGCHMALAGGVSIFTSPYFFQNLSAASFLSPTGATKSFDADADGYCRGEGVGLV
MLKKLSHAVANNDNILGVIMSSAVKQSSNLVPITVPYSPSQTALYRKVLALANVSPEQVT
YLEAHGTGTRIGDPQEFQGIKEVFG--------------GP-RQENLYFASVKGNIGHTE
GASGVAGLIKTVLMIQKRKIVRQASFQ-QLNPKII--LEGEKLAVPTDTLTWKA---ETL
IGCVNNYGAAGSIAAMVIKEPPAKPLSRYPIFLSANSPKALSEYAAKLRAFMTRSS-NTL
ADLACNLSDKQNRSPCSLEVTVPSMTELDDQLRVVASKPKHVILVFGGQTNRLIGLNKMV
LESSPILRSYLDQCDEKLQAFGMQSIYPGIFETPRDDIVMLQTMQFALQYAVAKTWIDSG
LHIDCVLGHSFGQLVALTISGVLSLEDGLKLVHGRALLMAQKW-GPERGSMIALDADIET
TARLVAAAYRLEIACYNGPRSHVVVGSEAAVQGLVGLLNQSAVKYKQLNVTHGFHSEFTE
PILKDLDQLAKTLTFNQPKIPIETCSEGQSW---F-VTPALVTEHTRIPVYFEEAVDRLI
RRY--GP-CTWVEAGSNSSIVSMARRAIR--------
[106] 154309929
IAVVGYSCKFPGANSPEEFWDILTEGKSLLRTIPEGRFPVGGL-SS-------KQPFYGN
FVDDIDAFDHKFFQKSPREAASMDPQQRFLLECSYNALLSSGYFGRLKGGNEQNDVGCFF
GVCGSDYNDNIASHPPNAFSSLGSLRAFLSGKVSHFFGFTGPSVIYDTACSSSAVAIDAA
CKSLQAGDCSAALAGGVSLYTSPYFYENLGAASFLSPTGATKPFDAEADGYCRGEGVGIV
VLKRLENAITDGDPILGVIAGSAVNQSMNSTSITVPNLESQSVLFEKVAALAGSSPSEFT
YVEAHGTGTPVGDPIEINAIRKVFG--------------GA-RSIPLHVASVKGNIGHLE
GASGVASLIKVLLMMKHKSIPKQANHL-SLNPKIR-ALEPDKIKIPLQTTPWEA---DLR
IASINNYGASGSNASIVVVEPPSPITAKYPIRVSANCPRNLAAYCDRLKAQIPQQNSITL
RDLSYGLAETQNWNSNIFTAAVSDLSELDNALINIAQKVKPVILCFGGQTSAAASVDRNL
YNQSTLFRRHVDHCDEVLRSLGRNSIFPSIFDSPDPSTMNLHSKLFVLQYSAAKMWLDSG
IQISAMIGHSFGQLTALTVAGSLSLEDGLKLVVGRAELVEKLW-GHDNGSMLAVETDRDT
LDKFIDLMFEVEVACYNGPTSFVLVGTHLAIAKVEETLKNNSLKARKLDVTHGYHSALTD
AILPEYMQIMKGLKFSEPKIHVETCSENDAW---L-PSPELVVEHTRTGVYFGNAVERIN
QRL--GC-CTWLDVGSGSAITKMARRALK--------
[107] 116201817
IAVIGMACRYPQAPSLDEFWSLIISGRNAVGPVPQNRFRAEEL-EP-------KGPFWGN
FVQDPDAFDHRFFQVSAREAASMDPQQRLILQVAYEAIESAGYAS----GQGPQRVGCYM
GVGSVDYEANVASDNATAFSATGTLRAFISGKVSHYFGWTGPSVTFDTACSSSAVAIHHA
CKALQTKECPVAIAGGVNLITSPSLYQNLAAASFLSPTGASRAFDAQGDGYCRGEGAGVL
VLKPLAQALADGDAILGTILGTAVNQGSNCTPITVPDSAAQSELYAQALAGGGVAPTEVT
YVEAHGTGTPVGDPIECASIRSAFG--------------GA-RQQELTIGSVKDVIGHTE
AASGVAGCIKTLLMMQHGVIPKQPNFT-RLNTKIP-PLEARQACHRNAAAPLGD------
---CQPSKAHGRSSTTTRRRQQR--PPGTPSRAISGTAPPKQRPPDTIEPPRPAKPKPSL
QDITFHLARRLNPSPHLATWTTTSLPALGQDLAALATDPLPIILTFGGQSGLTAHLSPAL
VSHSPSLHTHLSHCDTALRTLGLLPLFPRIFDAPYENLVGLHAALFSVHHA---------
------------------------------------------------------------
-----------------------------------------------------YH-----
------------------------------------------------------------
-------------------------------------
[108] 350632544
IAIVGMACRFPGADSAEEFWELLECGKSMLSVLPESRFPTKGL-SA------DDTVFWGN
FIQDPDQFDNRFFQISSREAASMDPQQRLILQVAYQALESSGYFD--QRKPTHTNIGCYL
GVGSVDYEANIYSHQPNSYSALGSLKAFVSGRVSHYFGWTGPSITYDTACSSSVVALHSA
CKALLSGECTSALSGGVNVITNPALYQNLRAASFLSPTGATKAFDAAADGYSRGEGCGLF
VLKRLENALADGDQVLGVIAASAVNQTQRGTSITAPVSKSQQSLYRHVLSQAGLEPSDVT
YIEAHGTGTPRGDPIECESIRTVFG--------------ST-RQQTLYFGSVKGNIGHLE
AGSGAAALFKSVLMLQKKKIPKHMNFN-KLNPQIP-PLEPEKLAIPTKTISWDA---PFR
AICISNYGAAGSNGALVLREAPEGPLRCQLISIAADSAESLQAYCNQLLRYLADVNERHF
PDVAYKLARIQNPAKYRLSFVTRSISELRSFLSAQSGTVKPVVLCFGGQSKSSVGINKQL
YDSISLFRHHLDRVEAACQALG-KTIYPFIFSKVIQDSVTLHCCLFASQYACARSWIDAG
IKVATVIGHSFGQISALCVCGVLSLEDAVKYVIERALLFDINW-SAEKGTMLALKGDTQI
VTRLVSTS--VEIACYNGPRDVVVAGSIQAIEGFQSRAKAAGIDVRCLDVARAFHSSLMD
PALPQLRRIANALTFYRPYIPIQTCTQGHGR---S-FDPEFLVDHSRQPVFFHDAVQRIE
SQL--GP-CTWIEAGSSSFGTTLASRIAS--------
[109] 358379553
VAVTGMACKFAGAESLEQLWQILETGTSLYRDLPKDRFP-DRF-RS------YERPFKAN
TIDDVDAFDNKFFKVTSREATFMDPQQRLGLQVTYQALESAGYFS--YTTGTERDIGCYF
ATCTNEYAENVATHSPSAFSLTGSIRPFIAGKISHHFGWTGPAIMYDTACAASGTAIHQA
CQAVATGDCNAAIAGATNIFVSPDTFQNLAAGQFTSPTGASKSFDAAADGYCRGEGVAVV
VLKKLSAAIRDGDPIMGVIAATGVNQNANEHSITVPHGPTQMGLYRKVLRRAGMHADDVS
YVEAHGTGTALGDPIESRSIRGVFG--------------NH-RPDKTYLGSLKSNIGHTE
ATSGLSGLIKVLLMMQKGMIPPQALLK-NLNPAIG-PLEPSGMAIATSKVPWTA---QFK
AACINNYGASGTNAAMIVAQPPNTSIATYPVSITAFSPSSLAAYCSELLSFIDQASNDLA
LGISYHLWRRRNPSPYTACATISSLQGLKDFLLSTMNSQQPVVLYFGGQTGKMATVPRSF
YDSSAIFRKHLDDCDATLRALGSQSIFPDIFEPPHEDTVLLHSILFSAQYASAMAWIDCG
LQPARLVGHSFGQLTALCVSGVLSLHESLKLIIGRARLIKEHW-GDDSGSMIAIEADLDT
VKSLLTK-LNLDIACYNGPQSFVIAGSTPSVDALEASLKSATFQAKRLRVTNAFHSSLTE
TLLEPLQDIAEQLNFQAPKIPLETCSEYSTW---T-ATPALIASHMRDPVYFHQAVERIA
EHL--GP-CTWLEAGSGFG-APMVRRALG--------
[110] '-483453'
IAIIGMAGRFPDADSVDELWDLLLEGKSTVKRAPVERLQLPQT------ENHAATKWWGN
FLQDPECFDHRFFKKPSREAIAWDPQQRILLEVLYQALESAGHFG--SSLVETDDYGCYI
GAVMNNYYDNMTCYPPTAYATLGTSRPFLSGVMSHHFGWTGPSLTIDTACSSSLVAINTA
CRAIWSGECSRAVAGGTNVISSPFDFQNLHAAGLLSPTGQCKPFDAGADGYCRGEGVAVV
VLKQLSDAMQDNNNILGVIVGSAANQNHNFSHITVPHSGSQVELYQKVMKLGNVMSDSVS
YVEAHGTGTGVGDPVEVRSIRDAFG--------------GP-RETPLHFASIKGNIGHTE
ATAGVSGLIKVLLMLKHGKIPKQASYN-GLNPKIP-SLSQDQMAIPTSTLPWDT---PVR
LACVNSHGAAGSNSTLLIREKPFVQLSRYPLFISAGSVSSLVTYSKELLAWLRKRTHGLL
ASLTFNIADRANHTPHILSTSLSNIQDLETKLEAISDSPKPVVLVFGGQESDYIGLSQEV
YQSSEIFRKHLDHCDQHLVSKGLVSLYPTIFRQSIENLPTLHSALFAVQYASAKAWIDCA
LKVDAVVGHSFGQLTAYCISGLLSLSDALTLVVERASLMQEYW-GPERGSMISLHVDRRT
VDQILGSLFYAEIACFNGPKSHVVVGSIQAIESIEQHMTEASVRSKRLKVTHGFHSKFTE
PMVPHLTAMAKGLDWMTPILHLETCADIDNV---E-PDFRLVAKHTRAPVFFQQAIERLT
TRF--SQ-CTWIEAGHGSSVIQLVKSSVP--------
[111] 361125095
IAIVGMAGRFPGADSVDELWDLIMEGKTMVEPAPVETFGLPKL------REDTGTKWWGN
FLNDRDAFDHKFFKKASREALAWDPQQRILLEVVYQALESAGYFG--SLSEEPLDYGCYI
GAVMNNYYDNVSCAPAT-------------------------------------------
------------------------------AAGFLSPSGQCKPFDVDADGYCRGEGVAVV
VLKQLSDAVRDNDNILGVITGSAANQNRNFNHITQPHSGSQVELYQKVMKLSSVTPESVS
YVEAHGTGTGVGDPIEVRSIRDAFG--------------GP-RDSLLRFGSIKGNIGHTE
ATAGVAGLIKVLLMMRHKKITAQASHT-SVNPKIP-AFHQSKMEISREIIPWEA------
-----------------------------PYLLAA-------------------------
-----------NHAPHVFTTTVSSVSDLETKLEAAAPQGKPVVLVFGGQESNFIGLSKTF
YQSSKLFRQHLDSVDDLLTSVGNESFYPFIFDSPSQNLITLHSALFAIQYASAKSWMDSG
LKVSAVVGHSFGQLTALAISGALSLSDALRLVSGRASLMQKHW-GPEPGSMLFLQADRAT
VEEILRSLLYAEIACYNGPESHVVVGSSEAVKYLQQHVANTSVRTKKLNVTNGFHSRYTE
PLLPHLASLAEQLEWRQPDIHLETTDEFESK---T-PDFQLAAEHTRRPVFFQRAVERLT
KNF--SD-CTWIEAGRGSSVMQLVKLSVP--------
[112] 121711976
------------------------------------------------------------
------------------------------------------------------------
----------------------------------------------ESACSSSLVAINTA
CRAIWSGECSRAIAGGTNVITSPFDYRNLKAAGFLSPTGQCKPFDAGADGYCRGEGVSAI
VLKPLAAALKEKDHVFGVIVGSAANQNQNSSHITVPHSGSQVKLYQNVMNQAGVHPHSVT
YVEAHGTGTGVGDPVECNSICEAFG--------------GA-RDSTIHFGSIKGNIGHTE
ATTGIAGLVKVLLMMEHGQIPQQASHK-RINPKIA-SFTHAQMEIPRSLLPWNA---PFF
LACVNSYGAAGSNAAVMVRQGPSPVGTRYPLLISAESSSSILAYSKKLSTWLAKKPGVHV
SDVAFNIADRANHSSHLFSTTVSSISELKQKLTALSPSPKPMVLVFGGQESESIGLSENV
YKSAKLFQRHLDACNEILVSSGFEGLYPAIFQQPVRNLATLHSALFAIQYASAKAWIDSG
LKVDAVVGHSFGQLTALCVSGVLSLADALKLVCGRASIMTKNW-GSEAGSMLFLEADRQT
VFKLLRSVGNLEIACYNGPRSHVVVGSAKEIDALEATLTDNSVRRKRLQVTNGFHSRFTE
PLLPHLTSLSKELNWKEPSIHLELCTKSSES-----PNFRLLASHTRGSVFFQQAIERLE
KRF--PQ-STFLEVGWGSSVIQLAKGCVA--------
[113] 310801514
VAIVGIAGRFPGANSVDELWELLLNAKSMVDKAP-TRVGLDQL-DV------SQVKWWGN
FLDDYDSFDHKFFNKSSREAMACDPQQRKLFEVVYEALESSGQLG--DALSDCSDYGCYI
GAVMNNYVTNVSCHPPTAYATTGTGRSFLSGAVSHHFGWTGPALTVDTACSSSLVAIHMA
CRAIATGECSRAVAGGTNIITSPHDYRDLKAAGFLSPTGQCKPFDAGADGYCRGEAVCVV
VLKSLASAIAEGDEIIGVVVGSATSQNDNEGPIVVPNAKSQASLLTKVMNMSNVVPEDIT
YVEAHGTGTEVGDPIEVSSIREAFS--------------GP-RKSKLRFASIKGNIGHVE
AASGAAGLIKAILMMRHGKIPPQASYR-SLNPRIP-ALEPDGMEIPQVLTDWGP---AER
IACINNYGAAGSNAAIMIRQAPVSAPSSWPLVISASTRVSLSFYCQKLLDWLRRTSDFSI
ADIVFNLSRRTNHARNIVSTPVPDLSALESVLCAVISSPPPVILLFGGQESRCVGLSRDI
WRSSHILRYHLDHCQDLLLSLGLGGIYPDIFQQPLTYCVTLHLALFSLQYSCAKAWMDCG
LQVAAVIGHSFGQLTALCISGVLSLSDALTLVAGRASLIEKHW-GSEAGAMISLQADEQR
VADILKQVGYAEVACYNGPQSHVIVGSLDAIRGVEALISSSSIRSQRLNNTHGFHSKFTE
PLLPYLADLGDKLDWGKPLIHIEVCSETQNN---N-LGTSLVVEHSRRPVYFKQAVQRLM
KKY--PQ-ATWLEAGRGSSYTQLVQACAQ--------
[114] 380478309
VAIVGMAGRFPGANSVDELWELMSAGRSTVTSPP-ERVGLNQL-DN------SQVRWRGN
FIEDHDAFDHKFFNKSAREATACDPQQRKLLEVVYEALESSGYHS--DSRVDPTDYGCYI
GAVMNNYASNVSCHPPTAYATMGTSRAYFSGAISHYFGWTGPATTIDTACSSSLVAIHTA
CRAIAAGECSRAVAGGTNVITCPHDYRDLKAAGFLSPTGQCKPFDADADGYCRGEAVGVV
VLKSLDAAIEENDHILGVVVGSATNQNPKEGPIVVPNSKAQASLLRKVMDMSGVLPEDVT
YVEAHGTGTGVGDPIEVQSLRDAFG--------------GP-RTSTLHFSSIKGNIGHAE
AASGAAGLIKTILMLRHEQIPPQASFG-TLNPNIP-ALEPDGMSIPRELMPWNP---RDR
VACVNNYGAAGSNSVVLIRQAPSTPPSKWPLILSAATKASLSTYAQRLLDWVRHSADIYI
TDILFNLAHRANHAEHIVAIPVSDISDLESTVSVIASPPPPVVLVFGGQEGRFVGLSESV
YQSSQIFRQHLDTCQQVSLNLGLDGLYPAIFQQPVSDLITLHTALFAVQYASARAWIDCG
LTVEAVIGHSFGQLTALCVAGVLSLSDALKLVAGRASLVEKHWGGSEAGAMIALHADRKQ
VDEILHEVGCVEIACFNGPKNHVVVGSSEAVQDVEAFVASRSIRSQRLEVTHGFHSRFTE
ALLPQLSELAKGLEWKAPTIHLEICSEMQTT---T-PDHRLVTEHTRRPVYFQQAVERLM
KKY--PQ-ATWLEAGLGLSITHLVQACAQ--------
[115] 242821846
VAVVGMSCRFPGAADVNDFWKLLESGTSMVREVPPDRFNVNNH-AG-----YQNTKFWGN
FLNDVDSFDHRFFKKSAREAVSWDPEKRILLEVVYEALESAGYFG--GSQDRPNDYGCYI
GAVGNNYYDNVACHPPNAYSMLGTSRAFFSGRISHQFGFTGPAMSIDTACSSSRVAINTA
CRAI-----------------HPFDYQNLAAAGFLSPSGACKPFDGSADGYCRGEGVAAV
VLKSLSTAIEEGDHILGVIVGSAVNQNYNDAHIIVPCSSSQTTIYKKVLTMANASSSSVT
YVEAHGTGTQVGDPIECQSIRDVFG--------------GP-REEILYFGSVKGNIGHTE
ASAGVAGLIKVLLMMQHNTILGQAGFT-NLNPKIP-ALEPDMMAIART-LPWKT---LSK
LACINSYGAAGSNAVVAIHEPKSNITSKLPFFISASTEGSLIAYAEKLLSYVEASSSSSL
TDILFNLADRVNHTVYSTAKAVNNLADLKMLLKNVISNPRPVVMVFGGQENDFVGLSEEA
VENSGLFKRHLDECDFESRLLGCRSLYPAIYQRSIRDLPRLHAALFAVQHASAMAWINSG
MHVSSVVGHSF-----------------------------------EKGSMISVQSDYAT
IKSILHNFNRLEFACFNHPTNHVLVGTSEAVEAFKSYTASDSLHLKCLKVTHGFHSVLAE
KILLELEVLANNVQWNKPIIPIELTTEKHVD---E-IGPWLIPHHMRNPVYFSSAVRRVA
KKL--SS-CIWVEAGQGSSIMSLVKNCLN--------
[116] '-441687'
IAITGAACRLPKANDLEELWNLLSAGISTCEEIRLDRVSMHES-AM--QNEKWKPKWFGN
FIDGADEFDWNFFRSNVKAAANMDPQQRILLELTYEALDSAGYLRR-HRRENGDKVGCFI
GASYVEYADNTNAYPPTAYSAVGTIRAFLCGKLSHCYGWTGPAEVIDTACSSSLVAINRA
CRSIQSGECPMAIAGGVNIISSVHNYLNLGKAGFLSPTGQCKPFDESADGYCRGEGAGLV
VLKPLKQALADGDQVLAVISGSSTNQGGLSENLTLTHPPAQVDLYKSVLKGAKMSPRHVS
YIEAHGTGTSQGDPLEVSSIREVFG--------------AS-RPNKVYLGSIKGNTGHAE
SAAGVAGLIKIIAMLQKKSIPPHASFN-TLNPKIP-SLGPDKITIARNLEPWNI---PFR
AALVNNYGAAGSNAAVVVCEAPR---TVYPIILSAFTQESLLAYVKSLKSHISR-TNVNL
ASLAFTLSERRKRQPMAWMTTASNIDDLLSQLSTDIRACKKVVLAFSGQSKQVIGLSETL
YESIPRLQYYINKCDGILKELGYSSIIPALFQNAIADPVLLQTGTMAVQYASAKCWIDAG
VEPACTIGHSFGELTALAVSGVLSLEDAIRLVAVRAQLMVTKW-GPDKGTMLAIFAPVSV
VENIIEVVGTLEIACFNASNSQVVVGKEMAVADVENVLAT-GVRSQRVDVTHGFHSAFTE
PLRTELSESLRSLSFRKASIPIETCTQQQTD---S-ITDEHVLSHLRKPVYFVDAVRRIE
ERF--GD-CIWIEAGFDSPIVSMIKRAAA--------
[117] '-454233'
IAITGAACRLPKANDLEELWNLLSAGISTCEEIRLDRVSMHES-AM--QNEKWKPKWFGN
FIDGADEFDWNFFRSNVKAAANMDPQQRILLELTYEALDSAGYLRR-HRRENGDKVGCFI
GASYVEYADNTNAYPPTAYSAVGTIRAFLCGKLSHCYGWTGPAEVIDTACSSSLVAINRA
CRSIQSGECPMAIAGGVNIISSVHNYLNLGKAGFLSPTGQCKPFDESADGYCRGEGAGLV
VLKPLKQALADGDQVLAVISGSSTNQGGLSENLTLTHPPAQVDLYKSVLKGAKMSPRHVS
YIEAHGTGTSQGDPLEVSSIREVFG--------------AS-RPNKVYLGSIKGNTGHAE
SAAGVAGLIKIIAMLQKKSIPPHASFN-TLNPKIP-SLGPDKITIARNLEPWNI---PFR
AALVNNYGAAGSNAAVVVCEAPR---TVYPIILSAFTQESLLAYVKSLKSHISR-TNVNL
ASLAFTLSERRKRQPMAWMTTASNIDDLLSQLSTDIRACKKVVLAFSGQSKQVIGLSETL
YESIPRLQYYINKCDGILKELGYSSIIPALFQNAIADPVLLQTGTMAVQYASAKCWIDAG
VEPACTIGHSFGELTALAVSGVLSLEDAIRLVAVRAQLMVTKW-GPDKGTMLAIFAPVSV
VENIIEVVGTLEIACFNASNSQVVVGKEMAVADVENVLAT-GVRSQRVDVTHGFHSAFTE
PLRTELSESLRSLSFRKASIPIETCTQQQTD---S-ITDEHVLSHLRKPVYFVDAVRRIE
ERF--GD-CIWIEAGFDSPIVSMIKRAAA--------
[118] '-528338'
IAVTGAAYRLPKANDLEELWNLLSAGISTYEEIRLDRVPMH-------------------
------------------ETANMDPQQRTLLELTYEALDSAGYLRR-HRRENGDKVGCFI
GASYVEYADNTNAYPPTAYSTVGTIRAFLCGKLSHCYGWTGPAEVIDTACSSSLVAINRV
CRSIQSGECPMTIAGGVNIISSVHNYLNLEKAGFLSPTSQCKPFDESADEYCRGEGAGIA
VLKPLKQALADGDQVLAVISGSSTNQGGLSENLTLTHPPAQVDLYKSVLKGAKMSPRHVS
YIEAHGTCTSQGDPLEVSSIREVFG--------------AS-RPNKVYLGSIKGKTGHAE
SAAGVAGLVKVIAMLKKKSIPPHVSFN-TLNPKIP-SLGPDKITIARNLESWNT---PFR
VALVNNYGAAGSNAAVVVCEGPRHISTVYPIILSAFIQESLLACVKSLKSHISR-TNIDL
ANLAFTLSERRKRQPIAWMTTASYIDGLIHQLSTDIRASKKMVLAFAGQSKQ--------
------------------------------------------------------------
------------------------------LVAVRAQLMVTKW-GPDKGTMLAIFAPISV
VENIIEAAKTIEIACFNALNSQFVVGNEMAVADVEKGLAT-GVR----------------
----KLSESLQSVSFKKASIPIETCTQQQTD---S-ITDERVLLHLRKPVYFIDAVRRIE
ERF--RD-CIWFEAGFDSPIVSMIKRAAA--------
[119] '-564073'
IAITGVSCRLPQANDVEELWQLLAAGKSTCEEIRQDRVPMQDS-VL--QNEKSQPKWFGN
FIDGADEFDWAFFRSNAKEAASMDPQQRILMELTFQALDSAGYLRR-HSREDGDRVGCFI
GASFVEYTDNIRAHQPTAYTATGTIRAFLCGRLSHYYGWTGPAEVIDTACSSSLVAINRA
CQSIRLGESRMAVAGGVNIISSVHNYLALGKAGFLSPTGQCKPFDQSADGYCRGEGAGII
VLKPLKQALADGDQIFGVIAGSSTNQGGLSANVTVTHPPAQVELYKSVLKSAGMSPNHVS
YVEAHGTGTQVGDPLEVSSIRDVFG--------------GS-RPNKMYLGSIKGNTGHAE
TAAGVAGLLKVIAMLQKKAIPPHAQFE-TLNPKIP-SLAPDKIAIAKSLEPWEV---TFR
AAWVNNYGAAGSNASLVVCEGPRLSSAVYPIILSAFTAESLKAYATSLKSHLSR-AKVDL
ASLAYTLSERRKRQPLAWTTTASDIADLQRKLSANIPVPKKVVLAFSGQSKQTIGFSETL
YRSHSRLRHYIDECNRMLIALGFPSILPAIFTDKIEDPVVLQTGTMAVQYASARCWIDAG
IRPGCTIGHSFGELTALAVSGVLSIEDALRLVAIRAQLMVTKW-GPEKGTMLAVFAPVAV
VTRIIEAVKSLEIACFNDLNNQVVVGTEAAVTAVESLLAT-GFRCQKVDVTHGFHSVFTE
PLKHDFAKSLDSLTFSEPSIPIEPCTKGRTV---S-INVDHVVSHLRQPVYFVDAVRRIE
ERF--GG-CIWLEAGFDSSILPMAKRATA--------
[120] 169607911
IAVTGVSCRLPQANDLEELWQLLAAGTSTCEEIRHDRVPMHES-AL--RNDKGKQKWFGN
FIDGVDEFDWAFFRSNAKEAASMDPQQRILLELTFQALDSAGYLRR-HVRENGDRVGCFI
GASFIEYTDNTGAHPPTAYTATGTIRAFLCGRLSYHYGWTGPAEVIDTACSSSLVAINRA
CQSIWSGECPMAVAGGINIISGIHNYLNLGKAGFLSPTGQCKPFDQSADGYCRGDGAGMV
VLKPLRQALADGDQVLGVIPGSSTNQGGLSSTITVTHPPAQVDLYQSILKRAGMSPNHVS
YVEAHGTGTQAGDPLEVSSIRDVFG--------------GS-RPNKMYLGSIKANTGHAE
SAAGVAGLLKVIAMLQKKAIPPHASFD-SLNAKIP-SLYPDKIVIAKNLEPWEV---PFR
AAWVNNYGAAGSNASLVVCEGPQCADTAYPIILSAHSVESLKAFAKSLGSYVSK-GDLDL
ASLAYTLSERRKRHPVAWMTTVSEIASLQAKLSADIASSKRVVLAFSGQNKQTVGLS---
------------------------------------------------------------
-------GSFFGELTALAVSGVLSIEDALKLVATRAQLMVTKW-GPERGTMLAIFASVSI
VTRIVETVNSLEIACFNGPNNQVVVGTKTAVANVEKLLAT-GIKSQRVDVTHGFHSVFTE
PLRDDFARFLGSLTFMSTSIPIEPCTQVHTS---S-ITVEHVVSHLRQPVYFVDAVRRIE
ERL--GG-CVWLEAGFDSFIVPMIKRATT--------
[121] 330927414
IAVTGVSCRLPRANDLEELWDLLAAGVSTCEEVRPDRVPLHES-AL--QNDKWKPKWFGN
FIDGADEFDWAFFRSNSKEAASMDPQQRILMELTFQALDSAGYLRR-HSREQGDRVGCFI
GASFIEYTDNTGAHPPTAYTATGTIRAFLCGRISHYYGWSGPAEVIDTACSSSLVAINRA
CRSIWSGECRMAVAGGINIISGVHNYLNLGKAGFLSPTGQCKPFDESADGYCRADGAGMI
VLKPLKQALADDDQILGVIPGASTNQGGMSSTLTVTHPPAQADLYKSILQSAGMSPNHVS
YMEAHGTGTQAGDPLEVSSIRKVFG--------------GS-RPTKLYLGSIKANTGHAE
SAAGVAGLLKVIAMLQKKAIPPHALFN-CLNPKIP-SLAPDRIVIAKNLEPWEV---PFR
AAWVNNYGAAGSNAALVVCEGPRPTGTVYPIILSAHTAESLKAYARLLKSQISR-TNVDL
ASLAYTLSERRKRHSVAWMTTISDTMGLKS-LSADIASSKPVVLAFSGQSKQTIGLSETL
YKSNPKLRDYINKCDRILVRLGFPSILPAVFQTVIEDPIVLQTGTMAVQYASARCWIDAG
VQPACTIGHSFGELTALAVSGVLSLEDALKLVATRAQLMVTKW-GPEKGTMLAIFAPISV
VKQIVGTVDSLEIACFNGPNSQVVVGTQTAVAEVERLLTV-GVRSQRVDVTHGFHSVFTE
PLRNDFAKSLEPLAFKEASLPIEPCTQVKTT---S-ITAEHVVSHLRQPVYFVDAVQRIE
ERL--GG-CIWLEAGFDSSIVPMVKRATE--------
[122] '-442773'
IAIVGAACRLPGANNMEELWDLLAGGVSKAEEIRPDRIPLHAS-AS--Q----KRKFFGN
FVDEVDGFDHTFFRTNPKEATYMDPQQRILLELAYQAMDSSGYLRS-HKRENGDNIGCFI
GASFNEYLDNTSAHAPTAYTSTGTIRAFLCGKISYYFGWSGPAEVIDTACSASLVAINRA
CRAILSGECAQALAGGINIMSGINNFMDLGKAGFLSPTGQCKPFDKNADGYCRADGGGLV
VLKLLRHARADGDNILGVIPGIATNQGGLSASITVPHSPAQMTLYRRILKQAAMKPEQVS
YVECHGTGTQAGDPLEIASVREVFC--------------GG-RQGNLHVGSLKGNIGHCE
TAAGVASLLKVLAMLQKQRIPPLASFK-SLNPKIP-ALAPDKMAVAKQVEAWDA---PLR
AACVNSYGAAGSNSALLCVEMKHARATAWPIVVSAASKESLTRYCHALDTYLAKKTDVAL
GDLSFTLAERKQRHRFQLVTTASDVSSLRGVLASGQQAARPVVLAFGGQSKQVVGLDRGV
YESSRRLQAYVDECNAVLVDMGYPSIVPAIFSSPVDDVVVLQTGTFAVQYACAKCWTDAG
VRVEAVVGHSFGELTALAFSGALSLRSGLKLVAARAQLMAARW-GPERGTMLAIHATRDV
VEQLISRAGELEVACYNAVASQVVVGSAAAVARAEAVLAG-SVRSQRVDVTHGFHSKFTD
PLLDELATVAASLAFGEPRIAVDMCVPDACA---S-PGPLRIAQHTRQPVYFVDAVRRIE
ARL--GP-CLWLEAGADSPIMPMVKRAVAG-------
[123] '-454681'
IAIVGAACRLPGANNMEELWDLLAGGVSKAEEIRPDRIPLHAS-AS--Q----KRKFFGN
FVDEVDGFDHTFFRTNPKEATYMDPQQRILLELAYQAMDSSGYLRS-HKRENGDNIGCFI
GASFNEYLDNTSAHAPTAYTSTGTIRAFLCGKISYYFGWSGPAEVIDTACSASLVAINRA
CRAILSGECAQALAGGINIMSGINNFMDLGKAGFLSPTGQCKPFDKNADGYCRADGGGLV
VLKLLRHARADGDNILGVIPGIATNQGGLSASITVPHSPAQMTLYRRILKQAAMKPEQVS
YVECHGTGTQAGDPLEIASVREVFC--------------GG-RQGNLHVGSLKGNIGHCE
TAAGVASLLKVLAMLQKQRIPPLASFK-SLNPKIP-ALAPDKMAVAKQVEAWDA---PLR
AACVNSYGAAGSNSALLCVEMKHARATAWPIVVSAASKESLTRYCHALDTYLAKKTDVAL
GDLSFTLAERKQRHRFQLVTTASDVSSLRGVLASGQQAARPVVLAFGGQSKQVVGLDRGV
YESSRRLQAYVDECNAVLVDMGYPSIVPAIFSSPVDDVVVLQTGTFAVQYACAKCWTDAG
VRVEAVVGHSFGELTALAFSGALSLRSGLKLVAARAQLMAARW-GPERGTMLAIHATRDV
VEQLISRAGELEVACYNAVASQVVVGSAAAVARAEAVLAG-SVRSQRVDVTHGFHSKFTD
PLLDELATVAASLAFGEPRIAVDMCVPDACA---S-PGPLRIAQHTRQPVYFVDAVRRIE
ARL--GP-CLWLEAGADSPIMPMVKRAVAG-------
[124] '-563820'
IAIVGAACRLPGASNLEELWDLMAGGVSRAEEIRPDRIPLHAS-AE--LKFTSRRKFFGN
FVDGVDGFDHAFFRTNPREAAYMDPQQRVLLELAYQAMDSSGYLRS-HKRDNGDNIGCFI
GASFNEYLDNTSAHAPTAYTSTGTIRAFLCGKISYYFGWSGPAEVIDTACSASLVAIHRA
CRAVMSGECTQALAGGVNIMSGINNFMDLGKAGFLSPTGQCKPFDKAADGYCRADGAGLV
VLKLLRHARADGDNILGVIPGVATNQGGLSTSITVPHSPAQMTLYKRILKQAGMKAEQVS
YVECHGTGTQAGDPLEIASVREVFC--------------GG-RQGNLHVGSLKGNIGHCE
TAAGVASLLKVVAMLQKQRIPPLASFK-SLNPKIP-ALAPDKMAVAKHVEEWNA---PLR
AACVNSYGAAGSNSALLCVEMKQAQATAWPIVMSAASKESLSRYCHALDEYLGKTPDVSL
GDLSFTLAERKQRHRFQLFTTVSDMSTLRGLLTNPQSTSCPVVLAFGGQSKQTVGLDKGL
YQSSPRLRAYIEECDKLLVDMGYSSILPAVFSSPLADVVVLQTATFAVQYASAKCWTDAG
VRVGAVVGHSFGELTALAFSGALSLRSGLKIVAARAKLMATKW-GQETGTMLAIHATRDV
VEQVIQKVSELEVACYNAVASQVVVGSAAAVSRAEALLAS-SVRSQRVDVSHGFHSKFTE
PLLDELSTVAESLVFGEPRIALEMCVPDECA---S-PGPSRIVQHTREPVYFVDAVRRIE
ARL--GP-CVWLEAGTDAPIIPMVKRAVV--------
[125] 187984851
IAIVGAACRLPGANNLEELWDLMAGGVSKAEEIRPDRIPLHAS-AS--Q------KFFGN
FVDGVDGFDHTFFRTNPKEAAYMDPQQRILLELAYQAMDSSGYLRT-HKRDNGDNIGCFI
GASFNEYLDNTSAHAPTAYTSTGTIRAFLCGKISYYFGWSGPAEVIDTACSASLVAINRA
CRAIMSGECSMALAGGVNIMSGINNYMDLGKAGFLSPTGQCKPFDKNADGYCRADGAGLV
VLKSLRHARADGDHILGVIPGVATNQGGLSASITVPHSPAQMTLYRRILKQAGMKAEQVS
YVECHGTGTQAGDPLEIASVREVFC--------------SG-RQGNLNVGSLKGNIGHCE
TAAGVASLLKVLAMLQKQRIPPLASFK-SLNPKIP-ALAPDKMAVAKQVEDWDA---PLR
AACVNSYGAAGSNSALLCVEMKRAKASAWPIVISAANKDSLSRYCHALDDHLGKTPNLSL
GDLSFTLAERKQRHRFQLVATVSDLSSLRRVLTSRQNTTRPVVLAFGGQSKQTVGLDRGL
YESSPRLRAYMQECNSILVDMGYSSILPAVFSSPLADVVVLQTATFAVQYASAKCWTDAG
VRVGAVIGHSFGELTALAFSGALSLRSGLKIVAARAKLMATKW-GQERGTMLAIHAGRDV
VEQVIRKVSELEVACYNAVASQVVVGSAAAVERAETLLAS-SVRSQRVDVSHGFHSKFTE
PLLDELSTVAASLAFSEPKMALEMCVSDEKA---S-IGPSRIAQHTREPVYFVDAIRRIE
ARL--GP-CVWLEAGTDAPIIPMVKRAVSG-------
[126] 330923955
IAIVGAACRLPGANNLEELWDLMAAGVSKAEEIRPDRIPLHTS-AS--QKFTSRRKFFGN
FVERVDGFDHAFFRTNPKEAAYMDPQQRILLELAYQAMDSSGYLRT-HKRDNGDNIGCFI
GASFNEYLDNTSAHAPTAYTSTGTIRAFLCGKISYYFGWSGPAEVIDTACSASLVAINRA
CRAIMSGECSMALAGGVNIMSGINNYMDLGKAGFLSPTGQCKPFDKNADGYCRADGAGLV
VLKSLRHARADGDHILGVIPGVATNQGGLSASITVPHSPAQMTLYRRILKQAGMKAEQVS
YVECHGTGTQAGDPLEIASVREVFC--------------SG-RQGNLNVGSLKGNIGHCE
TAAGVASLLKVLAMLQKQRIPPLASFK-SLNPKIP-ALAPDKMAVAKQVEEWDA---PLR
AACVNSYGAAGSNSALLCVEMKRAKATAWPIVISASSKDSLSRYCHALDDHLGKKPNLSL
GDLSFTLAERKQRHRFQLVATVSDLGSLRRILTSRQNTTRPVVLAFGGQSKQTVGLDKGL
YESSPRLQAYMQECDSILVDMGYSSILPAVFSSPLADVVVLQTATFAVQYASAKCWADAG
VRVGAVVGHSFGELTALTFSGALSLRSGLKIVAARAKLMATKW-GQERGTMLAIHAGRDV
VEQVMRKVSELEVACYNAVASQVVVGSVAAVERAEALLAN-SVRSQRVDVSHGFHSKFTE
PLLDELSTVAASLAFSEPKMALEMCVSDEDA---G-VGPSRIAQHTREPVYFVDAVRRIE
ARL--GP-CVWLEAGTDAPIIPMVKRAVS--------
[127] 154300775
VAVIGASCRLPGANNLEELWDLISKGTSVAKEVPNDRFDIHHS-AS--WKFAGKRKFFGN
FLENVEDFDHAFFRTNPREAVNMDPQQRILLELAYEAMESSGYLRS-HKRENNDPIGCFI
GASFVEYLDNTNSNAPTAYTSTGTIRAFLCGKISYYFGWSGPSEVIDTACSSSLVAIHRA
VRAIQSGECPMALTGGINIMTGINNYLDLAKAGFLSPTGQCKPFCESADGYCRAEGGGLI
VLKLLKQAVADGDQILSVIPGAATNQGGLSSSLTIPSSPAQVQLYQNILNKAKMKADQVS
YVEAHGTGTQAGDPLEVASIREVFG--------------GS-RTNSLYLGSIKGNIGHCE
TGAGVAGLVKLIAMINKGVIPPLASHN-NLNPKIP-ALEPDRMAITTKAIPWIA---KFR
AACVNSYGAAGSNAAMLLCEGPRQFGAKYPVILSASTKDSLLKYARILGEYLAVSPKPSL
DDLAFTLSERREHHKFRCITTASDIDQLIQILRADSQAPKHTVLVFGGQSKQIVGLDKNL
YQSHPQLRGYIDNCNNLVTNLGFSAILPAVFQSPITDIVALQCGTFAMQYACAKCWIDAG
LRIDAVVGHSFGELTAMTVAGVLSLQDGLKLIATRASLMQMKW-GPERGTMLAIHANKEL
VQEIIACIRELEIACLNAPTSHIVVGNLSSITKAEELLKI-CIKSQRLDVSHGFHSKFTE
SLLSDIDEFSKTLTFNQAKIPLESCTLEPLD---E-ILPGRLSKHTRDPVYFLHAIRRIE
QRL--GP-CVFLEAGMDSPGIAMTKRAVQ--------
[128] 212539173
IAIVGAGCRLPGANSIDELWEILSAGSSRVEKLRSSRFDLSTV-GS--AKQTAKRELYGN
FLDDVESFDSNFFGISPREAMYMDPQQRLLLETAYEALDGSGYLRT-HRRGDFDNVGCFI
GASYTEYLENTSSYNPTAYTATGTIRAFQSGRISYHFGWSGPSEVIDTACSASLVAVNRA
CKAIQSGECPMALAGGVNIITGVNNYFDLGKAGFLSTTGQCKPFDETADGYCRADGVGLV
ALKSLRQAVADGNNVMGVIMGVGTNQGGLSPAITVPYYRAQISLFKNVLNQSGLKSGQIS
YVEAHGTGTQVGDPIEISSVREVFG--------------GS-RSEFVNMGSLKANVGHSE
TAAGIGSLMKVLAMLKHGKIPPLAGFK-SLNPKIP-ALEPDYLRIPTELQDWNS---SFR
AACVNSYGAAGSNSALICGEAPITSHLQYPLFLSATNNFTLKANASKLAQYVLK-NQPRV
ADVAYTLYHRRKHHRVQWTGLAHDLESLVRSLDKIEASPKSVVLAFSGQSKQTIGLDPSW
YVSFPRLRHYIDLCNKIVIRLGYSTILPAVFATPVEDVVALQCGTFAFQYACAKCWIDSG
LEVKAAVGHSFGELTAMAVTETLSLEDALHLVAARATLVQTKW-GSERGTMLAIEATLDT
TRQIITVVENIEIACYNGQKSHVLVGTERSIGQVEHLIAT-GTRNTRVKTSHGFHSVFTE
PILPELDEIAQKLEFNAPSIPLETSTEKPIN-EGA-VEPSRIVQHTRTPVYFGDAISRLE
ERL--GP-CIWLEAGSDSPIIPMVKRATH--------
[129] 242760818
IAIVGAGCRLPGANSIDELWEILSSGASRVEKLRASRFDLSTI-GT--AKEVNKHELYGN
FIDDVESFDSNFFGISPREAMYMDPQQRLLLETAYEALDGSGYLRN-HRREDFDNVGCFI
GASYTEYLENTSSYNPTAYTATGTIRAFQSGRISYHFGWSGPSEVIDTACSASLVAVNRA
CKAIQSGECPMALAGGVNIITGVNNYFDLGKAGFLSATGQCKPFDEAADGYCRADGVGLV
ALKSLRQAMADENDVLGVIMGVGTNQGGLSPAITVPYYRAQIRLFKNVLQQSGLKSEQIS
YIEAHGTGTQVGDPIEISSVREVFG--------------NP-RTEFVNLGSLKANVGHSE
TAAGIGSLMKVLAMLKNGKIPPLAGFK-SLNPKIP-ALEPDYLCIPTELQDWDV---SFR
VACVNSYGAAGSNSALICGEAPKVSHLQYPILLSGANNPSLKANAAKLASYIRSAAQLSI
SDIAFTLYHRRKHHKVQWTGLAHDLESLCQSLDKIEVSPKAVVLAFSGQSKQTIGLNPSW
YVSFPRLRYYIDLCNDTIMRLGYSAIFPAVFATPVEDVVALQCGTFAVQYACAKCWIDAK
LDVKAAVGHSFGELTAMAVTGVLSLEDALNLVATRASLMQRKW-GAERGTMLAVEANLDT
TRQIISAVESIEIACYNGQKSHVLVGTETDIGQVERFVAT-GTRCTRVKTSHGFHSVFTE
PLLQDLDEVAQRLRFEGPSFPLESCIEKPIC-EGL-IQPSRIVQHTRTPVYFGAAVSRLE
ERL--GS-CIWLEAGSDSPIIPMIRRATQ--------
[130] 340519646
VAVVGAACRLPGANTLDELWDLISRGESRLETLRQDRVRLEES-AS--KDWTTRRQWFGN
FVDCVDEFDHGFFGISEKEAAYMDPQQRLLLTCAYEALDSSGYLHH-HARANGDPIGCFI
GASYTEYNENTNAYAPSAFAATGTIRAFLSGKISHYFGWTGPSEVIDTACSASLVAVHHA
IRAIQSGDCSMALAGGVNILTGVHNYIDLGRAGFLSRTGQCKPFDESADGYCRADGVGIV
VLKPLKQAIADGNHIMGVISATATNQGGLSQGITVPHGDAQRALYCRILKTANIEPDQVT
YVESHGTGTQVGDPIEVSSIREVFG--------------GP-RQSVVYIASLKANVGHSE
TAAGVASLLKVLTMFAHKAIPPQAGFK-TLNPKIP-AVEPDNMMIAAQLMPWDS---KIR
MACVNSYGASGSNAALICAEWTAAGAPTYPVFLSAHTKDALRDSAIRLASYFQSGKALSI
GSVAFTLSERRKHHRYRWSTSAHSLSDLTRQLHAGVNTRMPVVLAFSGQSRTKIGLDPTL
CELYPQFRRYLENCNDILRSLGYSDIMSSLIQTAVTDVVILHAGTFAVQYACARSWLEGG
LQVDAVIGHSLGELTALAVSGVLSLEDALGLVAKRALLIERKW-GSEPGSMLAIYSDLET
VQQIVASSDGLEIACHNSPNAHVVVGKRASIARVKKLIDS-GTRHQRLDVSHGFHSRLTD
PLLPDLIKFANSLTFNEPLIPLETCTESPVL---S-ITPKYIAEHSRHAVYFTHAIRRLE
RRL--GP-CTWLEAGWHTPIIPMAKKAVA--------
[131] 358385404
IAVVGAACRLPGANTLEELWELISRGESRLESLREDRVKLEES-AS--KDWTTKRKWFGN
FVDGADEFDHGFFGISQKEAAYMDPQQRLLLTCAYEALDASGYLHD-HRRENGDPIGCFI
GASYTEYNENTNAYAPSAFAATGTIRAFLSGKISYHFGWTGPSEVIDTACSASLVAVHHA
CRAIQAGDCTMALAGGVNIITGIHNYIDLGRAGFLSKSGQCKPFDETADGYCRADGVGLV
LLKPLKQAVADGDNILGVIPATATNQGGLSNGITVPHGEAQKALYRQIVKASGIEPEQVT
YVESHGTGTQVGDPIEVASIRQVFG--------------GP-RQSILHIGSLKANVGHSE
TAAGVASLLKVLAMFAHKGIPPQAGFR-TLNPKIP-ALAPDNLKIATQLVPWEA---KTR
IACVNSYGASGSNAALLCAEWVSPNSSTYPIFLSANTQDSLKTYANRLASYIQGGKELDI
SSVSFTLSQRRKHHRVRWSTTAQTLSDLARQLKSGVKTKKSVVLAFSGQSKTKIGLDASL
CNAYPKFRSHLENCNSILRKLGYSDIMSSLSQLAVTDIVALHTGTFAVQYACAMCWLDGG
LQVDAVIGHSLGELTALAVSGVLSLEDALGLVARRAALIESNW-GPETGTMLAIYSDLDT
VQRIIAKSDGLEIACYNSSSAHIVVGKRSSVTRVEKLIDS-GTRYQRLDVSHGFHSRLTE
PLLPDLMEYAKTLTFNKPRIPLETCTENPVD---S-ITPNYITKHSRHAVYFTHAAQRLE
NRF--GP-CVWLEAGWHTPIISMTKKALA--------
[132] 358392895
IAVVGAACRLPGANTLEELWDLISRGESRLESLREDRVKLTES-AS--KDWTAGRKWFGN
FVDGIDKFDHSFFGISPKEAAYMDPQQRLLLSCAYEAMDASGYLHD-HRRENGDPIGCFI
GASYTEYCENVTAYAPSAFAATGTIRAFLSGKISYHFGWTGPSEVIDTACSASLVAIHHA
CRAIQAGDCPMALAGGVNIITGIQNYIDLGRAGFLSKSGQCKPFDESADGYCRADGVGLV
VLKPLSQAVADRNHILGVIPASATNQGGLSHGITVPHGDAQKALYRQMVKAAGIEPEQIT
YVESHGTGTQVGDPIEVASIREVFG--------------GP-RRSPVHIGSLKANVGHSE
TAAGVASLLKVLAMFAHRGIPPQAGFK-TLNPKIP-ALEPDNLGIATRLIPWEA---KTR
IACVNSYGASGSNAALICSEWSATTSSSYPVFLSANTQESLRAYASRLASYIQDEQGLNI
GSVAFTLSERRKHHRIRWSTTAHSLSDLTHQLKSDLKTRKPVVLAFSGQSKTKIGLDPSL
CDMYPRFRAHLESCNSILRNLGYSDIMSSLCQSAITDVVTLHAGTFAVQYACARCWLDGG
LQVDAVIGHSLGELTALAVSGVLSLEDALHLVAKRASLIKEKW-GADTGAMLAIYADLET
VQRIIADSDGVEIACYNSPTAHIVAGKKSSIARVERIINN-GIRYQGLDVSHGFHSRLTE
PLLPDLAEFAKTLTFNEPRIPLETSTKIPVN---G-LTPGYIAEHSRHGVYFSHAVQRLE
SRL--GP-CVWLEAGWHTPVISMTKKALQ--------
[133] 380495468
IAIVGASCRLPGANSLDELWEVISQGQTRLEKLRTDRFDLGGS-AA--RDWVTKREFYGN
FIDDVRGFDNAFFGISPREAAYMDPQQRILLETAFEAMDSSGYLRH-HRRERGDPVGCFI
GASYTEYLENTSAYTPSAFTATGTIRAFLSGKISYHFGWTGPSEVIDTACSASLVAVHRA
CRAIAAGECPVALAGGVNIITGVNNYFDLAKAGFLSKTGQCKPFDDSADGYCRADGVGLV
VLKSLRQAVSDGDHIMGVIPSVATNQGGIAPGITVPDGICQKALYSTLLRKSGIKADQVS
YVEAHGTGTQVGDPIEISSIRQVFG--------------GS-RTKPLYIGSLKANIGHSE
TAAGVASLLKVLAMLRHRAIPPLQGFK-RLNHKIP-PLEEDRIRVPTGLVPWNA---VSR
VACINSYGASGSNSALLCSEWYEPVTREYPILLSATSAESLQRYAKALAAHLAKIKGVTL
GDLSFTLSERRKHHSVRWSTTSTDLTALIRQLQTCGRIPKKSVLVFSGQSKTTIGVDPSV
RQQNPRLEHYIRTCNEILRGFGCPDILPFLGRTPISDPTVLQCGTVAVQYACARCWIDGG
LEVAGVVGHSLGELTALAVSGVLSLEDTLKVVFTRAELIKAHW-GAERGTMMAIHADQET
VQSIMDAVEALEIACYNSATSHVVVGKESSVVSAEKILQQ-GIRFQRLNVSHGFHSRFTQ
PLLDGLSQLESTLVFNDPAIPLETSTRDSVP--FK-PTAQYLANHARDPVFFYDAVRRLE
QRL--GD-CVWLEAGWATPIIAMTKRATS--------
[134] 171683708
IAIIGMSARFPGSDSISDFWNLLVSGKTAFGPLPVSRFDP-TYPAS----RLAEAKYQGN
FLRDVKGFDHRFFDIAGRAAKHIDPQQRLVLEVAYEALATAGYHQ--IKTHQQKEVGVYM
GVGEVEYQHNLAGHQATPFTAVGLLRSFISGRVSHFFGWNGPAVTVDTACSSSAVAIHTA
SK------CELALAGGVNIITSPELHQALAAGSFLNPHGASHAFDSSAAGYCRGEGAGIL
VLKPLSKAVADGDAILGVIGASAVNQNSNCSPITVPESSSQCSLYKKILQTAGVSPGEVT
YVEAHGT---VGDPKEYESIRMALCG--------------P-RTEHLFVGSAKDSIGHCE
AASGVAGVIKTLLMMHHKTIPPQAGFD-TLNPRIT-TTPADKIIIPKVAQPWSP---HRR
VALVNNYGAAGSNAAILVREYEESAPTSYPILLAAKSPNHLQSMIAALKSWTPP---ASF
GDIAYNINKSQNPQPHRLALTARSHDDMVACLETTATTQLP-------------------
-----------DHCNDVCVALALPAIVPNIFTSALHDIVRQHCQLLALQVSTARCWLESG
LETSTLVGHSFGQISALVVGHSLTVEDGFRFVAGRASLIRDHW--SEPGCMLSLECLEPQ
AGEIRDAVSRVEIACYNGPTSFVLSGHQEAIAQAKYVCQQQQIKCLQLASTHAYHSHMTE
SILAKLTEMARRLVVKSPSLKIETCTRKTSD-W-Q-FTAESLVQHTRDPVFFADAIARIT
ASY--PQ-AIWLEAGTSSPVIPMIKPVKR--------
[135] '-67609'
VAVVGMACRTAAGDTADDLWQVIQADRSMTREIDETRFP----------GVAKDGKTWGN
FMDDVDSFDHQFFKKSKREAAALDPHQRVLLETTYHALESAGSFSKEEKSSDSEITSCFI
GMNAPDYALNVACHPISPYTGFGLLRSFVAGRLSHHFGWTGPSQTIDTSCSSAMVAIHQA
CRAIEAGECTRAVAGGVNLITNMVTYNAMRVGGFINETGPCKTFDARADGYCRGEAVGVV
VLKPLAKALGDGDHIHGVLLATGNNQNIKSTSITNPTVESQKTCW-AVLGRAGVNPKEVS
YVEAHGTGTRAGDPVEVEGIRQILGG--------------K-RHSPLYIGAVKPNIGHSE
PASGVVSLIKVLLMMKYGKIPGQAEFL-TLNPSIP-ALEPDMMTIPTSLTDWCD---GLR
LAVVNNFGASGNNAAAVVAPPPPPSVSAWPIFISAASKASLASYCSKLKIQIQQLAPELT
SHLAFALATKQNRKQHVFSITATSLSDLQAQLSEPEEGPKPIVLLFSGQNGNAILPAKPL
YDSSLLFQTHLHQCEEVMQSLGLPSLFPAVLQGGDGDLVLCHAVMFSIQYSCGKSWIDSG
VKPEAICGHSFGEWAALTVSGAMTLEAGIKLAYRRAAIIQKVW-GDDPGSMVAIEADLVG
TDTTPESFAKLEVACYNGPNNYVIAGSTTHIDLLESYLNEQKLRFKVLEGTHAYHSYMAD
AIIDESEKLSASIPFQTPVFPFESCHEQPWT---G-PGSNVIARNTREPVYFGPAISRIV
NCL--GP-CTFLEAGFGGPIITMARNALPP-------
[136] 154310220
VAVVGMACRTAAGDTAEDLWEAIQTGRTTEREIDSKRFP----------DAVMKDKMWGN
FLSDIDSFDHRFFKKSKREAMALDPHQRTILETTYHALESATCFGKEERTQNKDTTGCFI
GMIAPDYSLNLASHPASPYTGIGMHRSYVAGRLSHHFGWTGPSQTIDTACSSSMVAIHQA
CRSIQTGECTRAVAGGVNLITNLVLYDALRVGGFLSKTAGCKAFDVGADGYCRGEAVGVV
VLKSLNKALKDGDHIQGVLLATGNNQNMNHTSITNPVLESQTALYRDVLARAGVNPEDIS
YVEAHGTGTRAGDPIEIKSIRQVLGG--------------K-RHSILQIGSVKSNIGHAE
GASGIVSLIKVLLMMKHGKIPIQAQFR-TLNTNIP-ALETDKMAISTSLKQWSD---DLR
LALVNNFGASGSNASVVVAPPPPASISALPFFISAASRASLLTYCNKLKTQIGELSSEST
PNLAFNLATKQNRQQHVYCTTATSLTDLQAQLGDFEKKPKPIVLLFGGQNGNTVPSAKHF
YDSSLLFQTHLHKCDDVIRSLGLPSLFPVVLQGGDSDLVLRHAAMFSIQYSCVQ------
------------------------------------------------------------
------------------------------------------------------------
------------------------------------------------------------
-------------------------------------
[137] 317031839
IAVIGMACRTAAGNTENDLWEAIQAGKSIVREVDEKRFP----------GVVRDGTMWGS
FMSDIDSFDHQFFQRSKREAAASDPHQRVLLETAYHALESAGYFGQATHDPDSHTTGCFI
GMSAPDHVLHLASNPHSPYTGLGMMRSFVAGRLSHFFGWTGPSQTIDTACSSAMVAIHQA
CRAIQVGECTQAVAGGVHLLLNMESSDALHASGFTSETGICKAFDSRADGYCRGEGVGVL
ILKPLARALEDGDGIHGVLLAT------------------------DVLGRAGVDPADVS
YVEAHGTGTRAGDPVEIQGIREVFGG--------------K-RSSFLNIGAVKANVSHTE
GASGVVSLIKVLLMMKHGKIPGQAELH-VLNPHIP-ALEPDRMAIPTSQSEWR----GKR
LAVVNNYGASGNNASAVVAPPPHPSASAWPVFISAASRASLLAYCSTLSHNIIELTPELF
PHMSFALATRQNRQQHIFCTSANLLSDIQSQLTDPQPEPKPVVLLFSGQNGDNVPSAGPL
YESSLLFRTHLHRCEDVVHSLGLPSLFPVILKGGGADLILRHISMFAIQYSCGMSWIDSG
VKPQALCGHSLGEWAALTVSGAITLEAGIKIVAGRAAIIQRLW-GDDPGSMVAIEADLVG
TDTTPETFIKLDIACYNGPNNYVVAGATKYVDVLESYLVKKKLRFKVLRGMYAYHSSMAD
TIVNECGKLSASIQFQDPRLPFESCHEGAWT---G-PELNVIARNTRQPVYFGQAMSRIV
DRL--GA-CTFLEAGVNGPIVAMARSALP--------
[138] 358373565
IAVIGMACRTAAGNTENDIWQAILEGKSIVREVDEKRFP----------GVVRDGKMWGS
FMSDIDLFDHQFFQRSKREAAASDPHQRVLLETAYHALESAGYFGQGTHDPDSHTTGCFI
GMSAPDHILHLASNPHSPYTGLGMMRSFVAGRLSHYFGWTGPSHTIDTACSSAMVAIHQA
CRAIQVGECTQAVAGGVHLLLNMESSDALRASGFTNETGTCKAFDSRADGYCRGEGVGVV
ILKPLARALQDGDNIQGVLLATGNNQNINSTSITNPVLASQVALYKDVLNRAGVNPADVS
YVEAHGTGTRAGDPVEIQGIREVFGG--------------K-RPSILNIGAVKANVSHAE
GASGVVSLIKVLLMLKHGKIPGQAELH-ALNPNIP-ALEPDGMAIPTSPSEWRD---NKR
LAVVNNYGASGNNASAVVAPPPRPSASTWPVFISAASRVSLLAYCNTLSRKIIEPAPELF
PHLSFALATRQNRQRHLFCTSATSLSDIQPQLSDPEPQPKPVVLLFSGQNGDTVPSVGQL
YESSLLFRAHLHRCEDVMQSLGLPSLFPVILQGGGADLILRHISMFAIQYSCGMSWIDSG
VRPKALCGHSFG----------------------RAAIIQELW-GDDTGSMVAIEADLVG
SNTTPEPFIMLDIACYNGPNNYVVAGPTKYIDHLESYLVEKKIRFKVLRGMYAYHSSMAD
TIVDECAKLSASIEFQEPRFHFESCHETAWP---G-PGPNVVARNTRQPVYFGQAMTRIV
DRL--GA-CTFLEAGVNGPIVAMARSALP--------
[139] '-120482'
IAIIGFSGRFPEADNLDEFWDLLIRGLDVHKPVPEERFA-RDHYDPTGQRKNTSQVQYGC
WLKSAGYFDTQFFHMSPKEAMQTDPAQRLALLTAYEALEMAGVVPDRTPSTQRNRVGVYY
GTTSNDWGEVNSSQDVDTYYIPGANRAFIPGRVNYFFKFTGPSIAVDTACSSSLAAINLA
ITSLKNRDCDTAIAGGTNVMTNPDNFAGLDRGHFLSRTGNCKAFDDGADGYCRADGIGTL
ILKRLPDAIADSDPIFGVILGAHTNHSAESVSITRPLADAQEYLFKKLLNETGIHPHDVS
YVEMHGTGTQAGDAVEMRSVLNSFAFD------------SRPRDKSLYLGSVKANVGHAE
SASGVLAIIKVLLMMQKNTIPPHCGIKTKINQGFPKDLDHRGVRIALKGVDWTRPEGGKR
RVLVNNFSAAGGNTSLLLEDAPADVRTEHVVAVSARSTKALEENLKALEAYIANSWE-LL
SQLSYTTTARRVHHSRRVAFVTNSLDDLRKSLLKAAAVSPKVGFLFTGQGAQETAMAIGY
YRSFSSFRSDIHQIDSVATLQGLPSVLPLIHGTEDLSAVVVQLGTCIIQIALARFWASLG
ITPQYVIGHSLGEYAALQIAGVLSINDAIFLCGHRAALLDKKCT-AYTHGMVAVKAAADE
LRQHISSL-KVEIACVNGTEDTVLSGPNADIETLCSKLTQSGYKLHKLEIPFAFHSSQVD
PILDDLEELASQIEFHEPKLPIVSPLLCTLL-TGDTLGPQYIRRHCRETVDFLGAIKMAE
AQGIMDRSGMCIEIGAHPILTRMVKSIIGCLASLRRK
[140] '-87262'
IAIIGFSGRFPEADNLDKFWDLLIRGLDVHKPVPEERFA-RDHYDPTGQRKNTSQVQYGC
WLKSAGYFDTQFFHMSPKEAMQTDPAQRLALLTAYEALEMAGVVPDRTPSTQRNRVGVYY
GTTSNDWGEVNSSQDVDTYYIPGANRAFIPGRVNYFFKFTGPSIAVDTACSSSLAAINLA
ITSLKNRDCDTAIAGGTNVMTNPDNFAGLDRGHFLSRTGNCKAFDDGADGYCRADGIGTL
ILKRLPDAIADSDPIFGVILGAHTNHSAESVSITRPLADAQEYLFKKLLNETGIHPHDVS
YVEMHGTGTQAGDAVEMRSVLNSFAFD------------SRPRDKSLYLGSVKANVGHAE
SASGVLAIIKVLLMMQKNTIPPHCGIKTKINQGFPKDLDHRGVRIAQKSVDWSRPEGGKR
RVLVNNFSAAGGNTSLLLEDGPADPRTEHVVAVSARSTKALEENMKALEAFIANSWE-LL
SQLSYTTTARRVHHSRRVAFVTNGLDDLRKSLLNAAAVSPKVGFIFTGQGAQETAMANGY
YKSFSSFRSDIHQLDSIATLQGFPSVLPLIHGTEDLSAVVVQLGTCIIQIALARFWISLG
ITPQYVIGHSLGEYAALQIAGVLSVNDAIFLCGHRAALLDKKCT-AYTHGMVAVKAAADD
LRQRISSL-KVEIACVNGTEDTVLSGPNADIESLCGKLTQAGYKLHKLEIPFAFHSSQVD
PILDDLEELASQVEFHEPKLPIVSPLLRTLL-TGDTLGPQYIRRHCRETVDFLGAIKMAE
AQGIMDRTGMCIEIGAHPILTRMVKSIIGCLASLRRK
[141] '-14589'
IAIIGFSGRFPEADGLNEFWELLQQGLDVHKPIPADRFDLEAHYDATLREKNTSRIKHGC
WIRSPGSFDARFFQMSPREACQTDPAQRLALLTAYEAMEMAGFVPDRTPSSQRDRVGVYY
GMTSDDWREVNSSQDIDTYFIPGGIRAFVPGRINYFFKFSGPSITVDTACSSSLAAIHTA
CNALLNSDCDTALAGGTNILTNPDNFAGLDRGHFLSSTGNCKTFDDDADGYCRADGVGTV
ILKRLQDAIADNDPIFGVIVGARTSHSAEAVSITRPLADAQAHLFRKLLAESGIHPHEIS
YIEMHGTGTQAGDAVEMKSVLDSFAWD------------SRAPDRPLHLGSVKANVGHGE
SASGVTALIKVLLMMQKNRIPPHCGIKGRINRHFPTDMEHRNVHIPFRETDWTRLQEGKR
RSFINNFSAAGGNTAVLVEDAPLDPRKYHVVTLSARSVKSLSKNMHALGEFIGSEISPLL
ARIAYTTTARRMHHSYRVAFVGNDLQEVKQRLLDTDTKSPGVGFLFTGQGAQQTAMARGL
YDRFSSFRADIVEFEAVGRGHGFPSILPLITGAEELSPMIVQLGTVVIQIAMARLWRNWG
LTPEYALGHSLGEYAALQIAGVLSISDTIYLAGSRAALLEKGCT-AGSHGMLAVKASVAH
LEEALKGV-QVEVSCINGFDDTVLSGTNDEIDRASKTLSELKVTFKRLILPFAFHSSQVD
PILEELEHIASQVSFQPPKIPIVSPTVGHIITDEGTIGAQYIRRHCREPVNFLGAIQAAQ
GSGICNSGALAVEIGAHPILTRMMKAAVGVCST----
[142] '-59464'
IAIIGFSGRFPEADGLNEFWELLQQGLDVHKPIPADRFDLEAHYDATLREKNTSRIKHGC
WIRSPGSFDARFFQMSPREACQTDPAQRLALLTAYEAMEMAGFVPDRTPSSQRDRVGVYY
GMTSDDWREVNSSQDIDTYFIPGGIRAFVPGRINYFFKFSGPSITVDTACSSSLAAIHTA
CNALLNSDCDTALAGGTNILTNPDNFAGLDRGHFLSSTGNCKTFDDDADGYCRADGVGTV
ILKRLQDAIADNDPIFGVIVGARTSHSAEAVSITRPLADAQAHLFRKLLAESGIHPHEIS
YIEMHGTGTQAGDAVEMKSVLDSFARD------------SRAPDRPLHLGSVKANVGHGE
SASGVTALIKVLLMMQKNRIPPHCGIKGRINRHFPTDMEYRNVHIPFMETDWTRPQEGKR
RSFINNFSAAGGNTAVLVEDAPLDPQRYHVITLSARSVRSLSKNMRALGEFIGSETSPLL
ARIAYTTTARRMHHSYRVAFVGNDLQEVKRRFLDTDTKSPGVGFLFTGQGAQQTAMAREL
YDRFTSFRADILEFEAVGRGHGFPSILPLITGAEELSPMIVQLGTVVIQIAMARLWQTWG
LTPEYALGHSLGEYAALQIAGVLSISDTIYLAGSRAALLEKRCT-AGSHGMLAVKASVAH
LEEALKGM-QVEVSCINGFDDTVLSGTNDEIDRASKELSELKVTFKRLILPFAFHSSQVD
PILEELEHIASQLSFQPPRIPIVSPTVGHIITDEGTIGAQYIRRHCREPVNFLGAIQAAQ
GSGICNSGALAVEIGAHPILTRMMKAAVGVCSTL---
[143] '-138016'
IAIVAMSGRFPDAADLGEFWDLLYKGRDVHRQIPEDRFNAELHYDATGRRKNTSKVMNGC
FIKEPGLFDARFFNMSPKEAEQSDPGQRMALETAYEALEMAGIVPDRTPSTQRDRVGVFY
GMTSDDWREVNSGQNVDTYFIPGGNRAFTPGRLNYFFKFSGPSASVDTACSSSLAALHLA
CNSLWRNDCDTAIAGGTNVMTNPDNFAGLDRGHFLSRTGNCNTFDDGADGYCRADGVGTI
ILKRLEDAEADNDPILGVILGAYTNHSAEAVSITRPHAGAQEYIFSKLLRESGTDPYNVS
YIEMHGTGTQAGDATEMTSVLKTFAPT------------GRLPHQNLHLGSVKANVGHGE
SASGIIALIKTLLMMEKNMIPPHCGIKTKINHHFPTDLTQRNVHIAKVPTSWTRSGANPR
IAFVNNFSAAGGNSAVLLQDAPRDPRSSHVVTMSARSADSLRKNLANLKELVEGQGDSFL
SKLSYTTTARRMHHQFRASVTAQTREQLLKGLDSAIAAAPSVGFVFSGQGAQYRGMGKEY
FTSFTAFRSEIMSYDSIAQAQGFPSILPLIRGEDSLSPVEIQLGLTCLQMALAKLWKSFG
VEPGFVLGHSLGHYAALHVAGVLSANDTIYLTGIRAQLLVDKCQ-AGTHSMLAVRASLLQ
IQQFLDAN-IHEVACVNGPREVVISGRVADIDQLVGLLSADNIKATRVKVPFAFHSAQVD
PILSDLDTAASRVTFHSPQIPVLCALDSSVISPGGVIGPLHLQRHCRETVNFEGALHAAE
REKIINKSTLWIEIGPHVVCSTFLKSSLGTIASLRRN
[144] 408396874
IAIVAMSGRFPDAADLGEFWDLLYEGRDVHRQIPEDRFNAELHYDATGRRKNTSKVMNGC
FIKEPGLFDARFFNMSPKEAEQSDPGQRMALETAYEALEMAGIVPDRTPSTQRDRVGVFY
GMTSDDWREVNSGQNVDTYFIPGGNRAFTPGRLNYFFKFSGPSASVDTACSSSLAALHLA
CNSLWRNDCDTAIAGGTNVMTNPDNFAGLDRGHFLSRTGNCNTFDDGADGYCRADGVGTI
ILKRLEDAEADNDPILGVILGAYTNHSAEAVSITRPHAGAQEYIFSKLLRESGTDPYNVS
YIEMHGTGTQAGDATEMTSVLKTFAPT------------GRLPHQNLHLGSVKANVGHGE
SASGIIALIKTLLMMEKNMIPPHCGIKTKINHHFPTDLTQRNVHIAKVPTSWTRSGANPR
IAFVNNFSAAGGNSAVLLQDAPQDPRSFHVVTMSARSADSLRKNLANLKDLVEGQGDPFL
GKLSYTTTARRMHHQFRASITAQTRDQLLKGLDSAIAATPSVGFVFSGQGAQYRGMGKEY
FTSFTVFRSEIMSYDSIAQAQGFPSVLPLIRGEDSLSPVEIQLGLTCLQMALAKLWRSFG
IEPSFVLGHSLGHYAALHVAGVLSANDTIYLTGIRAQLLVDKCQ-AGTHSMLAVRASLLQ
IQQFLDAN-IHEVACVNGPREVVISGRVADIDELVGLLSADNIKATRVKVPFAFHSAQVD
PILSDLDTAASRVTFHSPQIPVLCALDSSVISPGGVIGPLHLQRHCRETVNFEGALHAAE
REKIINKSTLWIEIGPHVVCSTFLKSSLGTIASLRRN
[145] 322696833
IAIIGMSGRFPESADVEAFWDLLYQGLDVHRPVPPDRFNGESYYDVTGKRKNTCKVMHGC
WINEPGLFDAKFFNISPKEAEQSDPGQRLALATAYEALESAGVVADRTPSTQRDRVGVFY
GMTSDDYREVSCGQNVDTYFIPGGNRAFTPGKINYFFKYCGPSVSVDTACSSSLAAIHLA
CNSIWLNECDTAIAGGTNVMTNPDSFVGLDRGYFLSRTGNCHTFDDEADGYCRADAVGTV
ILKRLEDAIADHDPILGIISGAYTNHSADSVSITRPHSGAQEEIFSKLLTESGVHPHQVS
YIEMHGTGTQAGDATEMTSVLNCFAPS------------RRLPHESLHLGSTKANVGHAE
SASGVSALIKVLLMMEKNIIPPHCGIKGKINQKFPTDLDERNVHIAKTATQWNRRDNNIR
RAFVNNFSAAGGNTALLVEDYPLDSRTAHVVAVSAKCVKSLKGNLENLKKFVQKQSSIFL
PKLSYTTTARRMHHPFRVAIPAASSDQLLSALDQEL--ESPVAFVFSGQGSQYSAIGRHL
LH-FTIFRDEVNSYDILAQRHGFPSIMPLIDGSEDLEPLVVQLGTVCVQMALASLWIAFG
MRPAYVVGHSLGHYAALKVAGVLTASDTIYLVAMRARLLQNKCS-RGSHTMLAIRSSADE
MQAYLDED-IYDIACINGPQDTVVSGCIDDIDRLSQKLMDNRIKVTRVNVPFAFHSAQVD
PILDELEAIASQVEFHTPRVAIGCPLLGKTFVAGSSLGADHIKRHCRETVNFRDILRSAK
GDGLISEKTAWIEIGPHTVCSTLLRANINAVPSLMRN
[146] 322705096
IAIIGMSGRFPESADVEAFWDLLHQGLDVHRPVPPDRFNGELYYDVTGKRKNTCKVMHGC
WINDPGLFDAKFFNISPKEAEQSDPGQRLALATAYEALEAAGVVADRTPSTQRDRVGVFY
GMTSDDYREVSCGQNVDTYFIP--------------------------------------
---------------------------GLDRGYFLSRTGNCHTFDDDADGYCRADAVGTV
ILKRLEDAIADHDPILGVISGALTNHSADAVSITRPHSGAQEEIFSKLLTESGVHPHQVS
YIEMHGTGTQAGDATEMTSVLNCFAPS------------RRLPHESLHLGSTKANVGHSE
SASGVSALIKVLLMMEKNIIPPHCGIKGKINHKFPTDLDERNVHIAKTATQWNRRNNNIR
RAFVNNFSAAGGNTALLVEDYPLDARTAHVVTVSAKSIKSLKGNLENLKKFVQKQAFTFL
PKLSYTTTSRRMHHPFRVAIPAANSEQLLCALDEEL--ESPVAFVFSGQGSQYSAMGQHL
LH-FTIFRDEVHAYDILAQRHGFPSIMPLIDGSEDLEPLVVQLGTVCVQMALASLWMALG
MRPAYVVGHSLGHYAALKVAGVLTASDTIYLVAMRARLLQNKCS-RGSHAMLAIRSSAAE
IQAHLDEG-IHDIACINGPQDTVVSGCIDDIDRLSQKLMDKGIKATRVNVPFAFHSAQVD
PILDELEAIASQVEFHAPRVAIGCPLLGKTFTAGPSLEAKHIRRHCRETVNFLDVLRSAK
DDGFVSEKTAWIEIGPHTVCSNLVKANINAVPSLMRN
[147] 340514273
IAIVGMSGRFPESADVEAFWDLLYQGLDVHRRVPADRYNAELYYDPTGKRKNTSKIMHGC
WINEPGLFDAKFFNISPKEAEQSDPGQRLALATAYEALEMAGIVADRTPSTQRDRVGVFY
GMTSDDYREVSCGQNVDTYFIPGGNRAFTPGKINYFFKYCGPSVSVDTACSSSLAAIHLA
CNSIWRNECDTAVAGGTNVMSNPDSFAGLDRGHFLSRTGNCNTFDDAADGYCRADAVGTV
VLKRLEDAVADHDPILGVILGAHTNHSAESVSITRPHCGAQEEIFSKILTESGVHPHHVS
YIEMHGTGTQAGDATEMASVLKVFAPS------------GRLPHESLYLGSTKANVGHSE
SASGVTALIKVLLMMQKSLIPPHCGIKGKINHKFPTDLDKRNVHIAKAVTEWRRRENNIR
RAFVNNFSAAGGNTALLLEDYPEDPRTAHVVTISAKSIPSLKGNLAKLRDFVRRQSQTFF
AKLSYTTTARRMHHPFRVAISAANCEQLLSALEQEV--EAPVAFAFSGQGSQYSAMGQHL
LQ-FASFRDEIDSYDRLAQRHGFPSILPLIDGSDDLEPLVVQLGTTCVQMALASFWMSLG
MQPAYVVGHSLGHYAALKVAGVLTASDTIYLVGMRARLLQEKCS-RGSHAMLAIRSSVDQ
IQPYLDAA-LHDVACINGPQDTVVSGCVDEISSLAQKLTDNGVKATRVEVPFAFHSAQVD
PVLDELEAIASHVTFHSPRVPIGCPLLGKTFHIGPSFDAKHISRHCREAVNFRGILQSAK
EEGVISEKTTWIEVGPHTVCSNLVKANLGAVPSLVRK
[148] 358383079
IAVIGMSGRFPESADIESFWDLLYQGLDVHRPVPADRYNGELYYDPTGKKKNTSKVKHGC
WINEPGLFDAKFFNISPKEAEQSDPGQRLALATAYEALEMAGIVADRTPSTQRDRVGVFY
GMTSDDYREVSCGQNVDTYFIPGGNRAFTPGKINYFFKYCGPSVSVDTACSSSLAAIHLA
CNSIWRNECDMAIAGGTNVMSNPDSFAGLDRGHFLSRTGNCNTFDDSADGYCRADAVGTV
VLKRLEDAIADHDPILGVILGAHTNHSAESVSITRPHCGAQEEIFSKLLSESGVHPHEVS
YIEMHGTGTQAGDATEMSSVLSCFAPS------------KRLPHESLYLGSAKANVGHSE
SASGVTALIKVLLMMEKNLIPPHCGIKGKINHKFPTDLKERNVHIAMKATEWKRRENNIR
RTFVNNFSAAGGNTALVLEDYPEDPRTAHVVTISAKSIPSLKGNIEKMRNYVQQHASTFL
SKLAYTTTARRMHHPFRIAIAATNCEQLLSSLNEEV--ETPVGFVFSGQGSQYSAMGKHL
LQ-FATFRDEINSYDMLAQRHGFPSIMPLIDGSNDLEPLVVQLGTTCVQMALASLWESFG
MQPTYVLGHSLGHYAALKVSGVLTASDTIYLVGMRARLLQDKCS-MGSHAMLAIRCSVDE
VQTYLDSD-IYDIACMNGPQDTVVSGRVDDIENLSQKLVANGVKATRVDVPFAFHSAQVD
PILEELEIIASQVTFHSPRVPIGCPLLAKTSIVGPFFDAKHISRHCREAVNFRDILQSAR
DDSLISEKTIWVEMGPHTVCSSLMKANLGAVPSLMRN
[149] 358397475
IAIIGMSGRFPEAADVEEFWNLLYQGLDVHRRVPEDRYNAEKYYDPTGKKKNTSKILHGC
WINEPGLFDAKFFNISPKEAEQSDPGQRMALTTAYEALEMAGIVADRTPSTQRDRVGVFY
GMTSDDYREVSCGQNVDTYFIPGGNRAFTPGKVNYFFKYCGPSVSVDTACSSSLAAIHLA
CNAIWRNECDTAVAGGTNVMSNPDSFVGLDRGHFLAREGNCKTFDDAADGYCRADAVGTI
VLKRLDDAIADHDPILGVILGAHTNHSAESVSITRPHCGAQEEIFSKLLTETGVPPNQVS
YIEMHGTGTQAGDATEMASVLSCFAPS------------TRLPHESLHLGSTKANVGHSE
SASGVTALIKVLLMMEKNLIPPHCGIKGKINHKFPTDLEQRNVHIAMSATRWDRKRNNIR
RAFVNNFSAAGGNTALIMEDYPEDPRTAHVVTVSAKSIPSLRGNLEKLRNFVQQQTGAFL
RKLSYTTTARRMHHPFRVAIPAANCEQLLSALNDMA--ETPVAFAFSGQGAQYSAMGQHL
LQ-YATFRKEIESYDILAQRHGFPSIMPLVDGSEDLEPLVVQLGTTCIQMALASFWIALG
MKPAYVVGHSLGHYAALKVAGVLTASDTIYLVGMRARLLQEKCT-IGSHEMLAVRSSVEE
IRKYLDAS-IHDVACINGPQDTVVSGCVADIENLSQKLTANNIKATRVNVPFAFHSAQVD
PILDQLESIASNVTFHSPSIPVGCPLLGTTFQVGPSLKAKHIRDHCREAVNFHGVLQAAK
DDGLISAKTAWIELGPHSVCSTLLKANLGAVPSLLRN
[150] '-17171'
IAIIGMSGRFPEADGTESFWDLLYNGLDVHRKVPAERWDVDAHVDPTGTKRNTSKVPYGC
WINEPGLFDPRFFNMSPREALQADPAQRLALLTAYEALEMAGFIPDSTPSTQRDRVGLFY
GMTSDDYREINSGQDIDTYFIPGGNRAFTPGRINYYFKFSGPSVSVDTACSSSLAAIHMA
CNSIWRNDCDAAIAGGVNILTNPDNHAGLDRGHFLSRTGNCNTFDDGADGYCRADGVGTI
ILKRLEDAQADNDPILGVINGAYTNHSAEAVSITRPHVGAQAFIFNKLLNDANIDPKDVS
YVEMHGTGTQAGDAVEMQSVLDTFAPD------------RRGPGQSLHLGSAKANVGHGE
SASGVTALVKVLLMMKKNTIPPHCGIKTKINHNFPTDLAQRNVHIAFQPTPWNRPASGKR
QCFINNFSAAGGNTALLMEDAPIDTRPVHVVSVSARSQSALKNNINSLVKYIDEQGRSFI
PSLAYTTTARRIHHPFRVTAIGSSLQELRDSLNNSSATAPGVGFVFTGQGAQHTGMGRQL
YEKCSQFRATMQHFDCISQNQGFPSILPLVDGSEELGPIVTQLGTTCLQMALVNYWGSLG
IKPAFVLGHSLGEFAALNTAGVLSTSDTIYLCGRRATLLTEYCQ-VGTHAMLAVKASYPQ
VKQLLKEG-VDEVACVNSPSETVVSGLTADIDDLAQRCSTEGWKSTKLRVPFAFHSAQVT
PILERFQEEAQGVTFRKPSLPFVSSLLGEVITESDVLGAQYMVKQCRKSVNFLGALEATR
YAKLMTDKTVWLEVGAHTICSGMIKATFGTVASLRRE
[151] '-63271'
IAIIGMSGRFPEADGTESFWDLLYNGLDVHRKVPAERWDVDAHVDPTGTKRNTSKVPYGC
WINEPGLFDPRFFNMSPREALQADPAQRLALLTAYEALEMAGFIPDSTPSTQRDRVGLFY
GMTSDDYREINSGQDIDTYFIPGGNRAFTPGRINYYFKFSGPSVSVDTACSSSLAAIHMA
CNSIWRNDCDAAIAGGVNILTNPDNHAGLDRGHFLSRTGNCNTFDDGADGYCRADGVGTI
ILKRLEDAQADNDPILGVINGAYTNHSAEAVSITRPHVGAQAFIFNKLLNDANIDPKDVS
YVEMHGTGTQAGDAVEMQSVLDTFAPD------------RRGPGQSLHLGSAKANVGHGE
SASGVTALVKVLLMMKKNTIPPHCGIKTKINHNFPTDLAQRNVHIAFQPTPWNRPASGKR
QCFINNFSAAGGNTALLMEDAPIDTRPVHVVSVSARSQSALKNNINSLVKYIDEQGRSFI
PSLAYTTTARRIHHPFRVTAIGSSLQELRDSLNNSSATAPGVGFVFAGQGAQHTGMGRQL
YEKCSQFRATMQHFDCISQNQGFPSILPLVDGSEELGPIVTQLGTTCLQMALVNYWGSLG
IKPAFVLGHSLGEFAALNTAGVLSTSDTIYLCGRRATLLTEYCQ-VGTHAMLAVKASYPQ
VKQLLKEG-VDEVACVNSPSETVVSGLTADIDDLAQRCSTEGWKSTKLRVPFAFHSAQVT
PILERFQEEAQGVTFRKPSLPFVSSLLGEVITESDVLGAQYMVKQCRKSVNFLGALEATR
YAKLMTDKTVWLEVGAHTICSGMIKATFGTVASLRRE
[152] 317031606
IAIIGMSGRFPDSDGTESFWNLLYKGLDVHRKVPADRWDVDAHVDMTGSKRNTSKVAYGC
WINEPGLFDPRFFNMSPREALQADPAQRLALLTAYEALEMAGFIPDSSPSTQRDRVGIFY
GMTSDDYREINSGQDIDTYFIPGGNRAFTPGRINYYFKFSGPSVSVDTACSSSLAAIHMA
CNSIWRNDCDAAITGGVNILTSPDNHAGLDRGHFLSTTGNCNTFDDGADGYCRADGVGSI
VLKRLEDAEADNDPILAVINGAYTNHSAEAVSITRPHVGAQAFIFNKLLNDANIDPKDVS
YVEMHGTGTQAGDAVEMQSVLDVFAPD------------RRGPGQSLHIGSAKANIGHGE
SASGVTALVKVLLMMRENMIPPHCGIKTKINSNFPTDLAKRNVHIAFQPTPWNRPASGKR
RTFVNNFSAAGGNTALLLEDAPIDPRSFHLVSVSARSQSALKNNVEALVKYIDSQGKSFL
PNLAYTTTARRIHHPFRVIAVGANLQSLRDSLHGALSTAPGIGFVFTGQGAQYSGMGKEL
YRSCFQFRTTIEHFDCIARSQGLPSILPLVDGSEELSPVVVQVGTTCVQMALVNYWTALG
VKPAFIIGHSLGDYAALNTAGVLSTSDTIYLCGRRAQLLTKECK-IGTHSMLAIKASLAE
VKHFLRDE-LHEVSCVNAPAETVVSGLVADIDELAQKCSTEGLKSTKLKVPYAFHSSQVD
PILEAFEDIAQGVTFHKPTTPFVSALFGEVITDAECLGPKYLRDHCRKTVNFLGGVEATR
HAKLTNDKTLWVEIGSHTICSGMIKATLGTVASLRRE
[153] 350640174
IAIIGMSGRFPDSDGTESFWNLLYKGLDVHRKVPADRWDVDAHVDMTGSKRNTSKVAYGC
WINEPGLFDPRFFNMSPREALQADPAQRLALLTAYEALEMAGFIPDSSPSTQRDRVGIFY
GMTSDDYREINSGQDIDTYFIPGGNRAFTPGRINYYFKFSGPSVSVDTACSSSLAAIHMA
CNSIWRNDCDAAITGGVNILTNPDNHAGLDRGHFLSTTGNCNTFDDGADGYCRADGVGSI
VLKRLEDAEADNDPILAVINGAYTNHSAEAVSITRPHVGAQAFIFNKLLNDANIDPKDVS
YVEMHGTGTQAGDAVEMQSVLDVFAPD------------RRGPGQSLHIGSAKANIGHGE
SASGVTALVKVLLMMRENMIPPHCGIKTKINSNFPTDLAKRNVHIAFQPTPWNRPASGKR
RTFVNNFSAAGGNTALLLEDAPIDPRSFHLVSVSARSQSALKNNVEALVKYIDSQGKSFL
PNLAYTTTARRIHHPFRVTAVGANLQSLRDSLHGALSTAPGIGFVFTGQGAQYSGMGKEL
YRSCFQFRTTIEHFDCIARSQGLPSILPLVDGSEELSPVVVQVGTTCVQMALVNYWTALG
VKPAFIIGHSLGDYAALNTAGVLSTSDTIYLCGRRAQLLTKECK-IGTHSMLAIKASLAE
VKHFLRDE-LHEVSCVNAPAETVVSGLVADIDELAQKCSTEGLKSTKLKVPYAFHSSQVD
PILEAFEDIAQGVTFHKPTTPFVSALFGEVITDAECLGPKYLRDHCRKTVNFLGGVEATR
HAKLTNDKTLWVEIGSHTICSGMIKATLGTVASLRRE
[154] 358371639
IAIIGMSGRFPESDGTEAFWDLLYKGLDVHRKVPADRWDVDAHVDMTGSKRNTSKVSYGC
WINEPGLFDPRFFNMSPREALQADPAQRLALLTAYEALEMAGFIPDSSPSTQRDRVGIFY
GMTSDDYREINSGQDIDTYFIPGGNRAFTPGRINYYFKFSGPSVSVDTACSSSLAAIHMA
CNSIWRNDCDAAITGGVNILTNPDNHAGLDRGHFLSTTGNCNTFDDGADGYCRADGVGSI
VLKRLEDAEADNDPILAVINGAYTNHSAEAVSITRPHVGAQAFIFNKLLNDANIDPKEVS
YVEMHGTGTQAGDAVEMQSVLDVFAPD------------RRGPGQSLHIGSAKANIGHGE
SASGVTALVKVLLMMRENMIPPHCGIKTKINSNFPTDLAKRNVHIAFQPTPWNRPASGKR
RTFVNNFSAAGGNTALLVEDAPIDPRSFHLVSVSARSQSALKNNIEALVKFIDAQGKSFL
PNLAYTTTARRIHHPFRVTAVGANLQSLRDSLHGTLSTAPGIGFVFTGQGAQYTGMGKEL
YRSCFQFRTTIEHFDCIARSQGLPSILPLVDGSEDLSPVVVQVGTTCVQMALVNYWTALG
VKPAFIIGHSLGDYAALNTAGVLSTSDTIYLCGRRAQLLTKECK-IGTHSMLAIKASLAE
VKQFLRDE-LHEVSCINAPAETVVSGLVADIDELAQKCSTEGLKSTKLRVPYAFHSSQVD
PILDSFENIAQGVTFHKPTTPFVSALFGEVITDAECLGPRYLRDHCRKTVNFLGGVEATR
HVKLTNDKTLWVEIGSHTICSGMIKATLGTAASLRRE
[155] '-35580'
IAIIGMSGRFPEADGIEAFWDLLYKGLDVHKKVPPERWDVDAHVDLTGTKRNTSKVPYGC
WINEPGLFDARFFNMSPREALQADPAQRLALLSAYEALEMAGFVPNSSPSTQRDRVGIFM
GMTSDDYREINSGQDIDTYFIPGGNRAFTPGRINYYFKFSGPSVSVDTACSSSLAAIHLA
CNAIWRNDCDTAISGGVNLLTNPDNHAGLDRGHFLSRTGNCNTFDDGADGYCRADGVGTI
VLKRLEDAEADNDPILGVINAAYTNHSAEAVSITRPHVGAQAFIFNKLLNDTNTNPHEIG
YVEMHGTGTQAGDAVEMQSVLDVFAPD------------RRGPANSLYLGSAKSNIGHGE
SASGVTSLVKVLLMLKQNMIPPHCGIKTKINHNFPTDLAQRNVHIAFKPTPWNRPVSGKR
KMFINNFSAAGGNTALLMEDAPLDPRNVHVVSVTARSQTALKRNINALIKYINTHAPSFL
ASLAYTTTARRMHHPFRVTAVGSSVKDIREVLRQRAATAPKTGFVFTGQGAQYTGMGKQL
YEDCATFRSTIHRLDCIAQSQGFPSILPLIDGSEELSPVVTQLGTTCLQMALVDYWKGLG
VTPAFVLGHSLGDYAALNSAGVLSTSDTIYLCGRRAQLLTQQCQ-MGTHAMLAVKAAVSE
IQHLLDPD-VHAVACINGPTETVISGLSGRIDELAQQCSSQNLKSTKLKVPFAFHSAQVD
PILESFEESAQGVIFHEPAVPFVSALNGEVITESSVLGPTYMVKHCREAVNFLGALEATR
HAKLMDDATLWVEVGSHPICSGMIKSTFGTVPSLRRD
[156] '-45271'
IAIIGMSGRFPEADGIEAFWDLLYKGLDVHKKVPPERWDVDAHVDLTGTKRNTSKVPYGC
WINEPGLFDARFFNMSPREALQADPAQRLALLSAYEALEMAGFVPNSSPSTQRDRVGIFM
GMTSDDYREINSGQDIDTYFIPGGNRAFTPGRINYYFKFSGPSVSVDTACSSSLAAIHLA
CNAIWRNDCDTAISGGVNLLTNPDNHAGLDRGHFLSRTGNCNTFDDGADGYCRADGVGTI
VLKRLEDAEADNDPILGVINAAYTNHSAEAVSITRPHVGAQAFIFNKLLNDTNTNPHEIG
YVEMHGTGTQAGDAVEMQSVLDVFAPD------------RRGPANSLYLGSAKSNIGHGE
SASGVTSLVKVLLMLKQNMIPPHCGIKTKINHNFPTDLAQRNVHIAFKPTPWNRPVSGKR
KMFINNFSAAGGNTALLMEDAPLDPRNVHVVSVTARSQTALKRNINALIKYINTHAPSFL
ASLAYTTTARRMHHPFRVTAVGSSVKDIREVLRQRAATAPKTGFVFTGQGAQYTGMGKQL
YEDCATFRSTIHRLDCIAQSQGFPSILPLIDGSEELSPVVTQLGTTCLQMALVDYWKGLG
VTPAFVLGHSLGDYAALNSAGVLSTSDTIYLCGRRAQLLTQQCQ-MGTHAMLAVKAAVSE
IQHLLDPD-VHAVACINGPTETVISGLSGRIDELAQQCSSQNLKSTKLKVPFAFHSAQVD
PILESFEESAQGVIFHEPAVPFVSALNGEVITESSVLGPTYMVKHCREAVNFLGALEATR
HAKLMDDATLWVEVGSHPICSGMIKSTFGTVPSLRRD
[157] 119482413
IAIIGMSGRFPEADGVEAFWDLLYKGLDVHKKVPPERWDVDAHVDLTGTKRNTSKVPYGC
WINEPGLFDARFFNMSPREALQADPAQRLALLSAYEALEMAGFVPNSSPSTQRDRVGIFM
GMTSDDYREINSGQDIDTYFIPGGNRAFTPGRINYYFKFSGPSVSVDTACSSSLAAIHLA
CNAIWRNDCDTAISGGVNLLTNPDNHAGLDRGHFLSRTGNCNTFDDGADGYCRADGVGTI
VLKRLEDAEADNDPILGIINAAYTNHSAEAVSITRPHVGAQAFIFNKLLNDTNTNPHEVG
YVEMHGTGTQAGDAVEMQSVLDVFAPD------------RRGPANSLYLGSAKSNVGHGE
SASGVTSLVKVLLMLKQNMIPPHCGIKTKINHNFPTDLAQRNVHIAFKPTPWNRPISGKR
KMFINNFSAAGGNTALLMEDAPVDPRNVHVVSVTARSQTALKRNINALIKYINTHAPSFL
ASLAYTTTARRMHHPFRVTAVGLSVKDIRDALLQRVATAPKTGFVFTGQGAQYTGMGKQL
YEDCAAFRSTIHRLDCIAQSQGFPSILPLIDGSEELSPVVTQLGTTCLQMALVDYWKGLG
VTPAFVLGHSLGDYAALNTAGVLSTSDTVYLCGRRAQLLTEQCQ-MGTHAMLAVKAAVSE
IQHLLDPE-AHAVACINGPTETVISGLSSRIDELAQQCSSQNLKSTKLKVPFAFHSAQVD
PILESFEESAQGVVFHKPAVPFFSALNGEVITESSVLGPKYMVKHCREAVNFLGALEATR
HAKLMNDATLWVEVGSHPICSGMIKSTFGTVPSLRRD
[158] 121717189
IAIIGMSGRFPEADGVEAFWDLLYKGLDVHKTVPPDRWDVDAHVDLTGTKRNTSKVPFGC
WINEPGMFDARFFNMSPREALQADPAQRLALLTAYEALEMAGFIPNSTPSTQRDRVGIFY
GMTSDDYREINSGQDIDTYFIPGGNRAFTPGRINYYFKFSGPSVSVDTACSSSLAAIHLA
CNAIWRNDCDSAITGGVNLLTNPDNHAGLDRGHFLSRTGNCNTFDDGADGYCRADGVGSI
VLKRLEDAEADNDPILGVINAAYTNHSAEAVSITRPHVGAQAFIFNKLLNDTNTNPHEVS
YVEMHGTGTQAGDAVEMQSVLDVFAPD------------RRGPANSLHLGSAKSNVGHGE
SASGVTSLVKVLLMMKQNMIPPHCGIKTKINHNFPTDLAQRNVHIALKPTPWTRPVSGKR
KMFLNNFSAAGGNTALLLEDSPLDPRNVHVVSVTARSQSALKRNINALIKYIDTHAPSFL
ASLAYTTTARRIHHPFRATAVGATVKDIRDALRQRAATAPKVGFVFTGQGAQYSGMGKQL
YEDCATFRSIIHRFDCIARSQGFPSIIHLIDGSEGLSPVVTQLGTTCLQMALVDYWRGLG
VSPAFVLGHSLGDYAALNAAGVLSTSDTIYLCGRRAQLLTEQCQ-MGTHAMLAVKAALSD
IQHLLDAE-AHAVACINGPTETVISGLSGHIDELAEQLTGQSLKSTKLKVPFAFHSAQVT
PILDPFEDKAQGVVFHKPSVPFVSALTGEVITEEEVLGPRYMVKHCRETVNFLGGLEATR
HAKLMNETTVWLEVGSHPICSGMIKSTFGTVASLRRD
[159] '-53109'
IAIIGMSGRFPEADSPQDFWNLLYKGLDVHRKVPEDRWDADAHVDLTGTATNTSKVPYGC
WIREPGLFDPRFFNMSPREALQADPAQRLALLTAYEALEGAGFVPDSTPSTQRDRVGIFY
GMTSDDYREVNSGQDIDTYFIPGGNRAFTPGRINYYFKFSGPSVSVDTACSSSLAAIHLA
CNSIWRNDCDTAITGGVNILTNPDNHAGLDRGHFLSRTGNCNTFDDGADGYCRADGVGTV
VLKRLEDALADNDPILGVINGAYTNHSAEAVSITRPHVGAQAFIFKKLLNEANVDPKNIS
YIEMHGTGTQAGDAVEMQSVLDVFAPD------------RRGPGQSLHLGSAKSNIGHGE
SASGVTSLVKVLLMMKENMIPPHCGIKTKINHNFPTDLAQRNVHIALQPTAWNRPSFGKR
QIFLNNFSAAGGNTALLLEDGPVDKRRTHVITLSARSQTALQNNIDALCQYISEQEKTAL
PSLAYTTTARRIHHPFRVTAIGSSFQEMRDSLIASSAKTPGIGFLFTGQGAQYAAMGKQL
YEDCSHFRSAIEHLDCISQGQDLPSILPLVDGSSELSPVVVQLGTTCVQMALSSFWASLG
ITPSFVLGHSLGDFAAMNAAGVLSTSDTIYACGRRAQLLTERCQ-PGTHAMLAIKAPLVE
VKQLLNEK-VHDMACINSPSETVISGPKSSIDELSRACSEKGLKSTILTVPYAFHSAQVE
PILEDLEKALQGITFNKPSVPFVSALLGEVITEANILNAEYLVRHCRETVNFLSAFEAVR
NAKLGGDQTLWLEVGPHTVCSGMVKATLGTMASLRRD
[160] 255955711
IAIIGLSGRFPESPDTEAFWDLLKKGLDVHREVPPERWDVKAHVDMEGKTRNTSQVQYGC
WYNDAGMFDPRFFNMSPREALQADPAQRLALLTAYEALEMAGFIPDSTPSTQKNRVGVFY
GMTSDDYREINSGQDIDTYFIPGGNRAFTPGRINYYFKFSGPSVSVDTACSSSLAAIHVA
CNSLWRNECDSAVAGGVNILTNPDNHAGLDRGHFLSRTGNCTTFDDGADGYCRADGIGSI
IIKRLEDAQADNDPIYGVIGGAYTNHSAEAVSITRPHVGAQSFIFDKLLNESNSDPKEIS
YIEMHGTGTQAGDAVEMQSVLDIFAPD------------RRGPTQSLHLGSAKSNVGHGE
SASGVTALIKVLMMMRKNMIPPHCGIKTKINHNFPTDFPQRNVHIASEPTPWNRPNGGKR
KTFVNNFSAAGGNTALMVEDGPLDSRSAHPVLVSARSQSALKNNISALVQYIDTNKNSLL
ANLSYTTTARRIHHPFRVAVTGSTLDEVRSGLAPIVANPPGIGFVFTGQGAQYAGMGRQL
FESCSQFRAHIEHLNCIGQSQGFPSILSLVDGSEEHSPVVTQLGTTCVQMALTKYWMSLG
VSPDFVMGHSLGEFAALNASGVLTISDTIYLAGRRAQLLTERIK-VGTHAMLAIKSSVAQ
VKQFLDE--ATEVACINAPSETVISGACEKIDELAQALTNEGFKTTKLSVPFAFHSAQVE
PILESLAEIGKGVTFNMPSIPFVSALLGDVINETEVLGPNYLTRHCRETVNFLGALEATR
HSSLINDKTIWVEIGSHPVCSGMVKSTFGTVASLRRQ
[161] 212535122
IAIIGLSGRFPDAPSPEHFWNLLYQGLDVHREVPPDRWNWKTHVDLTGKKRNTSQVPYGC
WIPEPGLFDPRFFNMSPREALQADPGQRLALVTAYEALEMAGFVPDSTPSTQKDRVGIFY
GMTSDDYREINSGQDIDTYFIPGGNRAFTPGRINYHFKFSGPSVSVDTACSSSLSAIHMA
CNALWKNDCDTAIAGGTNVLTNPDNHAGLDRGHFLSRTGNCNTFDDAADGYCRADGVGTV
VLKRLEDAIADNDPIQAVIAGAYTNHSAEAVSMTRPHSGAQAFIFDKLLNEAGVHPNDVS
YIEMHGTGTQAGDAVEMTSVLDTFAPD------------GRKPEQTLHIGSAKSNIGHGE
SASGVTALIKVLMMMRKSTIPPHCGIKTKINHNFPTDLKERNVHIAFKPTSWVKPGSGLR
RSFINNFSAAGGNTALLVEDAPDDPRSTYSVAVSARCQASLKNNINNLVDWISKNSS-FL
AKLSYTTTARRLHHPFRIMVSGTKVSEVQEALRAAASVAPSVGFIFTGQGAQYAGMGKQF
FESFSQFRSDILRFNGIAQSQGFPSFLPLIDGSEEMSPVITQLGTTCLQMALANLWASWE
TRPTFVMGHSLGEYAALYVSGTLTAFDTIYLCGRRAQLLEGKCK-VGTHAMLAVRSALSE
ITPFLNPG-IHEVACINAPGETVISATSQNIDALSEQLVAAGIKVTKLKVPFAFHSSQVE
PILEELTNAAKGVKFHKPSIPLVSPLLGEVINEREQLGGKYLSRHCRETVNFLAAIEASR
HAKLMSDKTVWIEIGSHTICSGMIKSTLGTVASLRRN
[162] 242792088
IAIIGLSGRFPDAPSPEHFWDILYQGLDVHREVPPDRWNWKTHVDLTGKKRNTSQVPYGC
WIPEPGLFDPRFFNMSPREALQADPGQRLALVTAYEALEMAGFVPDSTPSTQKDRVGIFY
GITSDDYREINSGQDIDTYFIPGGNRAFTPGRINYHFKFSGPSVSVDTACSSSLAAIHMA
CNALWRNDCDAAIAGGTNILTNPDNHAGLDRGHFLSRTGNCNTFDDAADGYCRADGVGTV
VLKRLEDAIADNDPIQAVIAGAYTNHSAEAVSMTRPHVGAQAFIFDKLLNEADVHPNDVS
YIEMHGTGTQAGDAVEMKSVLDTFAPD------------GRKPEQTLHLGSAKSNIGHGE
SASGVASLIKVLLMMRKSTIPPHCGIKTKINQNFPTDLKERNVHIAFKPTPWVKPESGLR
RCFLNNFSAAGGNTALLLEDAPNDPRSMFSVAVSARCQASLKNNIKNLSDWIEKHSS-FL
AKLSYTTTARRIHHPFRIMVSGTKVSEVQEALRAAASVASGAGFVFTGQGAQYTNMGKQL
FEGFLQFRSDVLRFNGIAQSQGFPSFVSLIDGSEEFGPVITQLGTTCMQMAIANLWISWD
VRPTFVMGHSLGEYAALYVSGALTAFDAIYLCGRRAQLLEEKCK-VGTHAMLAVRSGLSE
ITPFLNPG-VHEVACINAPGETVISATSQNIDALAEQLVAAGIKATKLKVPFAFHSSQVE
PILEELTKVTKGVKYHKPSIPLVSPLLGEVINEKEQLSGTYLSRHCRETVNFLAAIEASR
HAKLMTDKTVWIEIGSHTVCSGMIKSTLGTVASLRRN
[163] '-481006'
IAIIGYSGRFPDAASTDKFWEILHKGLDVHREIPKDRFDVDAHFDPTGKTKNTSRVRHGC
FIEEPGLFDARFFNMSPREAANADPGQRLAITTAYEAFEMAGFVPNRTASTQRDRVGIFY
GMTSDDWREVNSGQNVDTYFIPGGNRAFTPGRINYHFKFSGPSFSVDTACSSSFAAIHTA
CNSLWRGDCDTAIAGGTNVMTNPDNFAGLDRGHFLSTTGNCNTFDDAANGYCRADAVGTI
IMKRLEDAEADCDPIHGVILGAYTNHSAEAESMTRPHVGAQAFIFDKMLNTAGVNPLDVS
YIEMHGTGTQAGDAVEMGSVLQVFAPQ------------GKRPTQPLHLGSAKANIGHAE
SASGVASLIKVLMMMKNNEIPPHCGIKTKLNHSFP-DLGARNVHIARKPTEWSRPQDGKR
TVFMNNFSAAGGNTALLMEDAPVDSRTVHMVSVSGRSILSIKKNLDNMATFLEQNPNISL
PALSYTTTARRMHHNHRVTITGANIETISKKLREAEAKVPKTAFAFTGQGVLQSGMGKQL
FENFVGFHNDIQRFDRIGQSHGFPSIQPLIDGSDNMSPVIAQLGTTCMQMALNRLWASWG
ITPSAVIGHSLGEYAALNAAGVLSASDTIYLTGKRAQLLVARCT-MNTHSMLAVQTTLSQ
VGTHLVGK-PVEVACINGPNALVLSGANESIDALAEELVAAKFKSTKLKVPYAFHSAQVE
AILSDFETIAQKIRFAKPSVPFISPLLGEVIEGEGVLNHLYLSRACRETVDFVSGLNAAL
DSKTITEKTVWVELGSHPVCSGMIKSIVGALPSLQKN
[164] 322692754
IAIIGMSGRFPEAADLDSFWSLLVQGVDAYRPVAPDRFDAHAHYDETGRRKNTSKVLGGC
WINQPGLFDPKFFSISPKEAEQSDPAQRLALQTAYEALEMAGMVPDRTQSTQRERVGVFY
GM-----------------FTQGGIRAFTPGRINYHFKFSGPSITVDTACSSSLAAIHVA
CNSLWRGDCDTAVAGGVNVLTNPDIFAGLDRGHFLSTTGNCKTFDDDADGYCRADGVGTV
ILKRLEDAIMDKDPILAVLNSAYTNHSAEAVSITRPHAGAQELIFSKLLRETGIHPHDVS
YIEMHGTGTQAGDATEMSSVLRTFAPD------------GRLSNQTLHLGSAKSNVGHGE
SASGVTSLIKVLLMMKHNTIPPHCGIKGRINHRFPTDLRERNVFIASQPVAWDKPHSGKR
RVFINNFSAAGGNSALLLEDAPTDPRSTHIVAVSAKSSTALVNNLKRLKVFVQDNIHDLL
AKLSYTTTARRIHYPFRAAITASSSDQLLQGIESILTSQKNIGFVFSGQGAQYAGMGRHL
FQNNETFRTQVLACNQICLSQGFPSILDIFNQGNNLEPLVVQLGTTCLQMSLVSFWKSLG
VTPDFCIGHSLGEYAALQAAGVLSVSDTIYLTGIRARLLQKKCS-AGSHAMLAVRAPLAQ
VHGFFNPS-IHEVTCLNSPHDVAIGGLVADIEDLERELAENNIEAVKVSVPFAFHSTQVE
PILDEFCAAAESVQFQTQRIPVISTLLGEVVLPEAVFGPEYLKRHCREPVNFTAAAQAGK
DANIINSASVFIEIGPHTVCSALLKSNIGTLPSLHRK
[165] 322710435
IAIIGMSGRFPEAADLDSFWSLLEQGVDAYRPVPPDRFDAHAHHDETGRRKNTSKVLGGC
WINQPGLFDPKFFSISPKEAEQSDPAQRLALQTAYEALEMAGVVPDRTQSTQRDRVGVFY
GMVSDDWREINSGQNIDTYFIPGMADSLVMTMVH------GPSITVDTACSSSLAAIHVA
CNSLWRGDCDTAVAGGVNVLTNPDIFAGLDRGHFLSTTGNCKTFDDDADGYCRADGVGTV
ILKRLEDAVMDKDPILAVLNSAYTNHSAEAVSITRPHAGAQELIFSKLLRETGIHPHDVS
YIEMHGTGTQAGDATEMSSVLRTFAPD------------GRLSSQTLHLGSAKSNVGHGE
AASGVTSLIKVLLMMKHNTIPPHCGIKGRINHRFPTDLRERNVFIASQPVAWNKPHSGKR
RVFINNFSAAGGNSALLLEDAPTDPRSTHIVAVSAKSSTSLANNLKRLRDFVQDNIHDSL
SKLSYTTTARRIHYPFRAAMAVSSRDQLLQGIESVLKSQKNIGFVFSGQGAQYAGMGRHL
FHNNHTFRTQILACNQICLSHGFPSILEIFKQDNSLEPLLVQLGTTCLQMSLVAFWKSLG
VTPDFCIGHSLGEYAALQAAGVLSVSDTIYLTGIRARMLQEKCS-AGSHAMLAVRAPLAR
VNALLDPA-IHEVTCLNGPQDVVIGGRVADVEELEKELAKQDIKAVKVSVPFAFHSTQVE
PILGEFCDAARGVPFQTQNIPVISTLLGEVVQPEGVFGPGYLKRHCREPVNFAAAVEAAR
DANVIHAGTVFVEIGPHPVCLALLKSNMGTLASLHRK
[166] '-184884'
IAIIGYSGRFPDSASNEAFWELLRAGKDVHREVPEDRFNWKTHYDPTGKTKNTSRVKYGC
WIEEPGLFDARFFNISPREAENTDPAQRLAITTVYEAMEMAGMVPNRTPSTQQDRIGCFF
GTTSDDWREVNSGQDVDTYFIPGGNRAFVPGRISYFFRFSGPSLSMDTACSSSFAAIQTA
CAYLWRGECDTAVAGGTNVLTNPDNFVGLDRGHFLSTTGNCNAFDDGASGYCRADAVGSV
ILKRLEDAEMDNDPIFGIISGATTNHCGQTDSITRPHEGDQTSVFKRIIRHAGVNPLDVS
YVEMHGTGTQAGDATEMNSVLSVFVPG------------QRMPRHPLYLGSAKANIGHAE
SASGVSSLIKVLMMMKHSEIPPHCGIKTKINHNYPLDLKDRNVNIASRPTPWLRNDCGKR
LAFLNNFSAAGGNTAVLLEDAPLDPRTFHLVAVSSKTAKSLRGNIEALISHLETSRHVSV
SSIAYTTTARRMHHGYRITAIGSDITSIAQSLRSKIARVPNVAFMFTGQGSFYVGLGREL
YLHVSSFRDDMTRFEKMAIRQGFPSFLDVVHGSESPDPVVSQLAITCLQMALSRLWISWG
VKPSFVIGHSLGEYAALFAANVLSASDTIFLVGTRARLLTRHCK-PGTHSMLAVKASVDV
IRPLIENF-KAEIACLNQPTGVVVSAEVEEISQLTQVFKTNGLTTTQLDVPFAFHSAQVE
PILEEFESKAQAVRFYSPSIPYVSPLQSEVISKGCVLNGAYLAKACRHTVNFQAALEAAT
NSGICSEKTIWLEVGPHPACSGMVKGTLGTTSTLRKD
[167] 322701938
IAVIGYSGRFPDAASNEAFWELLRAGRDVHREIPADRFNWETHFDPTGKRKNSSRVKFGC
FIEEPGAFDAHFFHMSPREAENTDPAQRLAITATLEAIEMAGLVRNRTPSTQQDRVGVFF
GTTSDDWREVNSGQDVDTYFIPGGNRAFVPGRISYFFRFSGPSLSIDTACSSSFAAIQTA
CSYLWRGECDTAIAGGTNILTNPDNFAGLDRGHFLSRTGNCNPFDDEASGYCRADAVGSV
ILKRLEDAEADNDPIFGVIVGTNTNHCGQTDSITRPHEGDQASVFKRIMRYANIDPLDIS
YIEMHGTGTQAGDMTEMNSVLSVFVPE------------KRTPPRPLYIGSAKANIGHAE
SASGVSSLIKVLMMMKNSEIPPHCGIKTRINRNYPLDLAERGVHIALSPTPWLRENSGKR
SVFLNNFSAAGGNTAILLEDAPQDPRPVHLVAVTAKTKASLLGNLTALSKWIEEDPNISL
SHLSYTTTARRMHHNYRVIVSGSDIPSILSSIKMKLAKAPNLVFVFTGQGTLYTGLGKSL
YLTNASFRSSILRFSRLAQDQRFPSFIPLVDGSEEISAVVSQLAITSVQMALFELWCSWG
LTPSAVIGHSLGEYAAMYAAGVVNAADVIYLVGHRAVLLEERCV-PGANAMLAVKANSDS
VMQLTRNT-GCEIACVNQPTGHVISGPIEDISRSESKAAAAGLETVRLELPFAFHSAHVE
PILVPFKAAAQGVTYSAPTFPIISPLESRVVPAGGVFDASYLVRACRRTVDFRGALEAAR
NDGLVNERTLWLEIGAHPTCSGMIKGTLGALASMRKN
[168] '-72078'
IAIVGYSGRFPSAASNEAFWELLRAGRDVHREIPRDRFDWETYYDPTGKRRNTSRVKYGC
WIDEPGLFDTKFFNMSPKEAENTDPAQRLAITTTYEAMEIAGMVRNRTPSTQQDRVGVFF
GTTSDDWREVNSGQDVGTYFIPGGNRAFVPGRISYFFRFSGPSLSIDTACSSSFAAIQAA
CSYLWRGECDTAIAGGTNVLTNPDNFAGLDRGHFLSTTGNCNAFDDEASGYCRSDAVGSV
ILKRLEDAEADNDPIFAVIVGTNTNHCGQTDSITRPYEGDQVSVFKRIVRHSGIDPLDIS
YVEMHGTGTQAGDATEMNSVLSVFVPE------------KRMPARPLHLGSAKANIGHAE
SASGVSSLIKVMLMMKHGEIPPHCGIKNRINHNYPLDLEQRGVRIALNVAPWKRDASGKR
SVFLNNFSAAGGNTAMLVEDAPIDARVFHPVAVSAKSPKSLVGNINALIAFIDRKRSLPV
GPLSYTTTARRMHHTYRAMVTGTDLSSILVELRSLAKKQTRVIFMFSGQGVLYSELAKSL
FTVNPAFRSTVFELNRLSRLLGFPSFVEIIDGTPSVSAVVSHLALVCVQIALFELWKTWG
VTPAAVIGHSLGEYPALYAAGVLSAADVIYLIGTRATLLESLCT-SGTHSMLAIKASWEI
VERLMTSG-SCELACINQPSGHVIAGPRDSITELSRQAQQIGIETVQLAVPFAFHSAQVE
PILTDFEASACHVTFHPPTIPFLSPLLGRAISVGGALASTYVSAACRGTVNFVKAVGVAA
DVVNIQD-TIWLEIGAHPLCSGMVKGTLGTIATLRQN
[169] 212531271
IAVIGYSGRYPEAASNEEFWELLAAGRDVHRTIPEDRFDWKAHYDSTGKTKNTSRVKYGC
FVKEPGLFDARFFNMSPRECENCDPAQRLAITSAYEAIEMAGLVANRTPSTQQDRIGVFY
GVTSDDWREVNSGQDVDTYFIPGGNRAFIPGRISYFFRFCGPSLSLDTACSSSFAAIQTA
CAYLWRGECDTALAGGANVLTNPDNFAGLDRGHFLSTTGNCNSFDDTANGYCRSDAVGTV
ILKRMEDAIADNDPIFGVIRGAYTNHCGRTDSITRPFEGDQAAVFNRIMRYAGVDPLDVA
YVEMHGTGTQAGDATEMKSVLSVFAPF------------SRK--FPLHLGTVKANIGHAE
SASGVASLIKVLMMMKHNAIPPHCGIKTKINQKYPKDLKERNVHIPLQLTPWFRQDLGKR
MVFLNNFSAAGGNTAVLLEDAPVDLSRHQPVTVTGKTINSLKGNVENLVIYLGQYPDTSL
SSLSYTTTARRTHHNYRVVVSGSDINSIRGRLQKSLAKLPKIILVFTGQGNIYEGLGKQL
YDSNPIFRDSIMRFDNITQQQGFPSFLPLVTGSKDCRPIINHLALVCVQMALYSLWKALG
VTPSATIGHSLGEYPSLYAAGVLTASNVIYLVGTRARLLTEKAT-VGTHAMLAVKLSTVA
LERELPGT-NCEIGCLNQPSNNVITGPLEQLSMLKDRFKSRGIDCMFLNIPFAFHSTQVD
PILAPFETAASAIVYKEPLIPYISPLLSKVISPGEALNGRYLTNACRQAVNFQGAIEAAQ
TNSLVDEKTIWLEVGSHPACVGMVKNILNVFGSLRKD
[170] 242772575
IAIIGYSGRFPESASNEEFWELLIAGRDVHRTIPEDRFDWKAHYDPTGKTKNTSRVKYGC
FVKEPGLFDARFFNMSPRECENCDPAQRLAITSAYEAIEMAGLVSNRTPSTQQDRIGVFY
GVTSDDWREVNSGQDIDTYFIPGGNRAFIPGRISYFFRFCGPSLSVDTACSSSFAAIQTA
CAYLWRGECDTALAGGANILTNPDNFAGLDRGHFLSTTGNCNAFDDTANGYCRSDAVGTV
ILKRMEDAIADNDPIFGVIRGAYTNHCGRTDSITRPFEGDQAAVFNRIMRYAGVNPLDVG
YVEMHGTGTQAGDATEMRSVLSVFAPF------------TRK--FPLHLGTVKANIGHAE
SASGVASLIKVLLMMKHNAIPPHCGIKTKINHNYPTDLKERNIHIPFQLTPWSREDLGKR
LVFLNNFSAAGGNTAVLLEDAPVDSRSKQPVTVTGKTVKSLKGNIEKLIRYLDQYPDTSV
SSLSYTTTARRMHHTYRAIVSGYDVESIRSRLQKILSKLPKTVLVFTGQGAAYQGLGKEL
FETAPIFRDSIIRFDNIAQQQGLPSFLPLVCSSHAYGPIVTHLALVCVQMALYTLWRAWG
VTASATIGHSLGEYPALYAAGVLTAANVIYLVGTRARLLTEKTT-PGTHAMLAVKLSAVA
IERELQGS-GCEIGCFNQPSNNVVTGPLEQLTQLQNRLKSRGVECMLLDIPYAFHSNQVE
PILASFEKAASAVNYNQLTIPYISPLLSKVVSPEGEFDCTYLTNACRQPVKFQDAIEAAQ
ASSHVDEKTIWIEVGSHPTCIGMIKSILSVFGSLRKD
[171] 317028640
IAIIGFSGRFPESGSNEEFWEMLLAGRDVHRIIPEDRFDWKAHYDPTGKTKNTSRVKYGC
FIKEPGMFDARFFNMSPREAENADPAQRLAITTAYEAMEMAGLVPNTTPSTQGDRIGVFY
GVTSDDWREVNSGQNVDTYFIPGGNRAFIPGRISYFFRFCGPSLSIDTACSSSCAAIQTA
CAYLWRGECDTALAGGVNVLTNPDNFCGLDRGHFLTAKGNCNAFDDEADGYCRSDAVGTV
ILKRLEDALEDNDPIFGVIRGAYTNHCGRTDSITRPFEGDQATVFNRIMRYAGVNPQDVG
YVEMHGTGTQAGDATEMKSVLSVFAPN------------RRQ--NALYLGTAKANMGHAE
SASGVSSLIKVLLMMRNDTIPPHCGIKTRINHTYPIDLAQRNVHIPFKPTPWLREQQLKR
TVFLNNFSAAGGNTAMLLEDAPVDPRSKHVVTVTAKTIKSLRGNISSLMAYLEQHPSISL
SSLSYTTTARRIHHSYRVIVSGSDTGEFIHRMQEILGKLPNIVMTFSGQGTLSVGMGKQF
YDTVPSFREDVTRFDDIASQMGFPSFLPLIDGSQEANPTVAHLALVCVQMALYNYWRSLG
VVPSATIGHSLGEYPALYAAGVLTASSVIYVVGARAALLSEKTT-PRTHAMLAVKGSVES
IQGELHNR-GCALACLNQPFSNVVSGTVGELILLKDWLTSQGIGSVQLDIPYAFHSVQVD
PILNDFKTISAGVEYYVSSIPYISPLLSRVIPAGDVLNASYLRNACREPVNFQGAVVSAE
ETGLVNEKTIWLDIGSHPACSGMIKGILGTIASLRKG
[172] 350632934
IAIIGFSGRFPESSSNEEFWEMLLAGRDVHRIIPEDRFDWKAHYDPTGKTKNTSRVKYGC
FIKEPGMFDARFFNMSPREAENADPAQRLAITTAYEAMEMAGLVPNTTPSTQGDRIGVFY
GVTSDDWREVNSGQNVDTYFIPGGNRAFIPGRISYFFRFCGPSLSIDTACSSSCAAIQTA
CAYLWRGECDTALAGGVNVLTNPDNFCGLDRGHFLTAKGNCNAFDDEADGYCRSDAVGTV
ILKRLEDALEDNDPIFGVIRGAYTNHCGRTDSITRPFEGDQATVFNRIMRYAGVNPQDVG
YVEMHGTGTQAGDATEMKSVLSVFAPN------------RRQ--NALYLGTAKANMGHAE
SASGVSSLIKVLLMMRNDTIPPHCGIKTRINHTYPVDLAQRNVHIPFKPTPWLREHQLKR
TVFLNNFSAAGGNTAMLLEDAPVDPRSKHVVTVTAKTIKSLRGNISSLLAYLEQHPSISL
SSLSYTTTARRIHHSYRFIVSGSDTGEFIHRMQEILGKLPNIVMTFSGQGTLYVGMGKQF
YDTVPSFREDVTRFDDIASQMGFPSFLPLIDGSQEAIPTVAHLALVCVQMALYNYWRSLG
VVPSATIGHSLGEYPALYAAGVLTASSVIYVVGARAALLSEKTT-PRTHAMLAVKGSVES
IQGELHNR-GCALACLNQPFSNVVSGTVGELILLKDWLTSQGIGSVQLDIPYAFHSAQVD
PILNDFKTISAGVEYYVPSIPYISPLLSRVIPAGDVLNASYLRNACREPVNFQGAIVSAD
ETGLVNEKTIWVDIGSHPACSGMIKGILGTIASLRKG
[173] 358374356
IAIIGFSGRFPESGSNEEFWEMLLAGRDVHRTIPEDRFDWKAHYDPTGKTKNTSRVKYGC
FIKEPGVFDARFFNMSPREAENADPAQRLAITTAYEAMEMAGLVPNATPSTQGDRIGVFY
GVTSDDWREVNSGQNVDTYFIPGGNRAFIPGRISYFFRFCGPSLSIDTACSSSCAAIQTA
CAYLWRGECDTALAGGVNVLTNPDNFCGLDRGHFLTAKGNCNAFDDEADGYCRSDAVGTV
ILKRLEDALEDNDPIFGVIRGAYTNHCGRTDSITRPFEGDQATVFNRIMRYAGVNPQDVG
YIEMHGTGTQAGDATEMKSVLSVFAPH------------RRQ--NALYLGTAKANMGHAE
SASGVSSLIKVLLMMRNDMIPPHCGIKTRINHTYPTDLKQRNVHIPFKPTPWLREQQSKR
TVFLNNFSAAGGNTAMLLEDAPIDPRSKHVVTVTAKTIKALKGNISSLIAYLEQHPGVSL
SSLSYTTTARRIHHSYRVIVSGSDTGEFLHRMQEILGKLPNIVMTFTGQGTLYVGMGKQF
YDTVPSFRADVTRFNGIASQMGFPSFLPLIDGSQEASPTVAHLALVCIQMALYNYWKSLG
VIPSATIGHSLGEYPALYASGVLTASSVIYLVGARATLLAEKTT-PRTHAMLAVKGSVDC
IQGELQNT-GCALACLNQPFSNVVSGSIKELMQLKDWLTSRGIESVQLDIPYAFHSAQVD
PILDDFMAIAAGVQYCVPSIPYISPLLSRVILTGNMFGACYLKNACREPVNFQGAVEAAE
KTGLVNEKTIWVDIGSHPACSSMVKGILGAIASLRKG
[174] 346322694
IAVIGYSGRFPEATSNDEFWQLLRSGRDVHRNIPEDRFNWKTYHDPTGKKRNTNKIQHGC
FINEPGLFDTQFFNMSPREANSTDPAQRLAITATYEAMEMAGMVPNRTPSTQQDRIGVFF
GVTSDDWREVNSSQDVDTYFIPGGVRAFMPGRISYFFRFSGPSLSIDTACSSSFAAIQSA
CGYLLRGECDTAIAGGTNVLTNPDIFTGLDRGHFLAKTGNCNTFDDEASGYCRAEGVGAV
ILKRLEDALEDNDPIFGVIAGSNTNHCGQTDSITRPHEGDQVSVFKRVLRYQGVDPNEIS
YVEMHGTGTQAGDATEMRSVLSVFLPD------------QRTASQPLYLGSAKANVGHSE
SASGVVSLIKALLMMKNDEIPPHCGIKTRINRNYPTDLAQRNVRIALEPTPWRRGDGGTR
RMFLNNFSAAGGNTAILLEDAPKGERGTYLVAVSAKSAKSLAANTARLVSFLEENPSCSL
PALSYTTTARRIHHRYRIACSGVSIAAVLKELKLLASKTTKVVFVFSGQGNLYTSLGREL
YDTLSSFREDMVQFNNIAQQHGFPPFLSLIDGSEGVDTCVSHLALVCFQMALSRLWNAWN
IHPSMVMGHSLGEYAALFAAGVISASDTILLVGTRATLLTRHCH-PGTHGMMAIKAGVDS
VLPLLAES-SCEITCINQPSGTVVGGTKESLDKLAAKVQSLGYPSIPLDIPFSFHTSQVD
PILSEFQKAAQNVQYSVPKIPILSPLLGRVIQDEQPFDGDYLARACRGVVNFQGALEAAR
FVSLVDEHTVWLEIGSHPACSGMVKGTLGTLASV---
[175] 400596863
IAVIGYSGRFPEAASNDEFWNLLRSGRDVHRNIPEDRFNWETYHDPTGKKRNTNKVQHGC
FINQPGLFDSQFFNMSPREANSTDPAQRLAITATYEAMEMAGMVPNRTPSTQQDRVGVFF
GITSDDWREVNSSQDVDTYFIPGGVRAFLPGRISYYFRFSGPSLSIDTACSSSFAAIQSA
CGYLLRGECDTAIAGGTNVLTNPDIFTGLDRGHFLAKTGNCNTFDDEASGYCRAEGVGAV
ILKRLEDALEDNDPIFGVIAGSNTNHCGQTDSITRPHEGDQAAVFNRVLRYQGVDPNEIS
YVEMHGTGTQAGDATEMRSVLSVFLPD------------RRSANQPLYLGSAKANVGHSE
SASGVVSLIKALLMMKNNEIPPHCGIKTRINRNYPTDLAQRNVRIAFEPTPWRRESGGTR
RMFLNNFSAAGGNTAILLEDAPSGERGTYLVTVSAKSAKSLVVNLERLVSFLEENPSCSL
PALSYTTTARRIHHRYRVACSGDSIAAVLEKLKSQASKTPKVVFVFTGQGNLYTSLGREL
YETVSSFREDIAQFDNIAQQHGFPPFLSLIDGSEGVDTCTSHLALVCLQMALSRLWNAWN
IQPSMVIGHSLGEYAALFAAGVISASDAILLVGTRATLLARHCS-PGTHGMMAIKAAVDS
ILPLLHES-SCEITCINQPSGVVVGGKKQNIDELATKVQGLGYPTVPLDIPFSFHTSQVD
PILADFEKAAQNVHYSTPKMPILSPLLGHVINDGQPFDGDYLARACRGVVNFQGALEAAK
FVSLVDENTVWLEMGSHPACSGMIKGTLGILAS----
[176] '-555110'
IAIVGFSGRFPEAASNEELWELLCAGRNTVRTIPEDRFDWEAHYDASGKKKNHTRVKYGC
FINEPGVFDTRFFNLSPREAENTDPAQRLALMATYEAIEMAGLVPDRTPSTQRDRIGVFF
GVTSDDWREVNSGQDVDTYFIPGGNRAFVPGRISYVFRFSGPSISVDTACSSSFAAISTA
CSYLWQGDCDSAIAGGTNVLTNPDNFVGLDRGHFLTTTGNCNPFDDAADGYCRADAVGAV
ILKRLEDAVADHDPIFGVIAGCSTNHCGQTVSITRPHEGDQLSLFRRILRQTNTNPTDVS
YIEMHGTGTQAGDAAEMRSVLSAFAWD------------RRTPGRPLHLGAIKANLGHSE
SASGVTALIKVLMMMQHSAIPPH-RLDGKLNHNYPVDLTERNVHIAFKQTPWRQEDGNNR
VSFLNNFSAAGGNTALLLQDAPSDVRTVLPVAVTARTANAFDHNLVALITYLDRNPQISL
SALSYTTTARRMHHKFRALISGTDIATIKAGLQHRVAQAPQLAFTFTGQGTVYNGIGREL
FAHVDVFRHDIVRFDRIAQRHGFPSFLPVITAEEIVEPILIHLAITCVQMALTHLWTLWL
GPPSAVIGHSLGEYAALHAASVLSASDTIYLVGTRAQLIAKHCT-PSTHSMLAIKGSLVS
FAADIAKS-NCTIACINSPSSVIASGSKEAIQSLTASIKSKGSDAIPLDIPYAFHSAQVD
PILSEFEALASTIQFHQPIIPCLSPLLSQTVKEKGVFNSSYLARATRESVNFLGAIEAAL
QDKIISDSTIWIDIGTHPVCSAKIKETISALPTLKKD
[177] 169610345
IAIVGFSGRFPEAASNDELWQVLKAARDCHRTIPEDRFDWEAHFDPTGKKKNHSRVKYGC
FINEPGVFDTAFFNISPREAENTDPAQRLALMAAYEAIEMAGFVPDRTASTQRDRVGVFF
GTTSDDWREVNSGQNIDTYFIPGGNRAFVPGRINYFFRFSGPSISVDTACSSSFAAISTA
CNYLWQGDCDSAITGGTNVITNPDNFVGLDRGHFLSATGNCNPFDDSASGYCRADAVGVV
VLKRLEDAIADRDPIFGVIAGSSTNHCGQTVSITRPHEGDQLSLFKRILRHTNTDPLDVS
YVEMHGTGTQAGDAAEMRSVLSAFAWD------------KRSPSRPLHLGAIKANVGHAE
SASGVTALIKVLMMMKHSEIPPH-RLDGKLNHNYPVDMAERNVHIPFKATPWRRSDSGKR
MAFLNNFSAAGGNTALLLEDAPDDARSVLPVAVTARTPQSLTDNIRALIDHLDAHPDTSL
SSLSYTTTARRAHYKFRVLVSGADVAAIKAALQRCLAIPPKVAYAFTGQGTLYPGIAKEL
FEHVASFRDDLVRFDRIARCHGFPSFLPLITGEKTSDPVASHLAITCVQMALTHMWKALA
GEPSCVIGHSLGEYAALYTARVLSASDTIFLVGGRAQLLVKHCS-KGTHAMLAVKAPTDI
IASDVDAS-GCVVACINSPVSTTVSGPTEAIAHLATSLKDKGLEAVLLELPYAFHSTQVE
PILSEFENLANCISFDEPVVPYMSPLLARTVTGPGILNASYLAQATRRCVDFRGAIDAAQ
ESKLVDGSTIWLELGTHPACSGMLRQTIGTATTLRK-
[178] 322703055
IAIIGYSGRFPSADSTEAFWELLRAGRDVHREIPDDRFDHKTHYDAEGRATNKFRVKHGC
FVDSPGLFDARFFNMSPREAENTDPAQRLAILTTYEAMEMAGFVRNRTPSTQDDRVGVFF
GSTSDDWRDINASQNVDTYFIPGGNRAFCPGRISYFFRLSGPSLSIDTACSSSFAALQIA
CSYLLSGQCDTAIAGGSNIMTNPNLFCGLDRAHFLSTTGNCNVFDDAANGYCRADAVTSV
ILKRLEDAEADNDPILGVIVAADTNHCGHAESITRPHEGDQAALFQQILRRANYDPLEVG
VVEMHGTGTQVGDATEMSSVLSTFAPR------------ERSRNRPLYVGSLKANVGHAE
AASGITSLIKILLMLKHNEIPPHCGIKTRINRSYPADLAARGVYIAAQPTAWPRPSSTQR
AAFVNNFSAAGGNTAVLMEEAPRDNRQTHLVSVTAKTASSLLNNAQSLASWLQHHPDTAL
SELSYTTTARRTHHEHRIMVSAENVHSLIRDLASLSGKRPRIVFAFTGQGSLYIGMGREL
FNVYRSFRQDVTQLDQLAKNYGFPSFISLINGSHTLNTATSHLALLCTQLALVKLLGRWR
IQPTAVIGHSLGEYAALYAAGVISAGDAIYLVGRRASLLDQHCR-KGTHGMLVVKASRRE
TERLLRVVNDVEVACANHPGAHVVAGPKDQMPAVIIAAHGAGLATVELDVPFAFHSSQVE
PILPGFEAAAAQVVFRSPKVPFISPLLGRVVAEGGALNVSYLARASRRLVDFSTALTVAQ
GQGLSGNGVIWLEVGAHPLCASMIKQTLGVLNTLRE-
[179] 296813959
IAIIGYAGRFPEAADADSLWKLLCEGRDVHREIPPDRFNLNTHYHPTGKKKNTSQVRYGC
FINEPGLFDCRFFNLSPKEADQSDPGQRLALLTAYEALEMAGVVPDRTPSTQRDRVGIFY
GMTSDDWREVNSGQSIGTYFIPGGNRAFTPGRINYYFKFSGPSISIDTACSSSAAAIHIA
CNSLWRNDCDTAIAGGTNVMTNPDNFAGLDKGHFLSRTGNCKTFDDGADGYCRADAVGTV
VLKRLEDALADKDPIQAVICGAYTNHSAEAESITRPHIGAQSAIFRHVLNDAGRDSLDVS
YIEMHGTGTQAGDSAEMRSVLDVFTGS------------GRTAERPLYLGSAKANIGHGG
SGSGITSLIKVILMMKNSIIPPHCGIKTKLNSRFPADLKERGINIALEATPWQRPAGGRR
MAFLNNFSAAGGNSALLLEDPPADPRSFHVITVSARSSQSLRQNAKHLAEHLRRNPEISL
GSLAYTTTARRIHHNYRLSVTGRTITDVKTALEKSARKIPGVTFAFTGQGSIYQGMGKHL
FASFSVFREELRRLNGIGRSFGFDSFMALINDSMHHSPQATQLALTCFEIALARLWESFG
IVPSLVVGHSLGEYAALHIAGVLSARDAVFLVGTRARIMQDRCS-AGTHVMLAVKAPVTA
LTQVLQDH-RLEVACINTPDQTVVTGPMADVDRAQEALGLSGIKTSRLKTNFAFHSSQVE
PVLDEFQKLTRGIKFGKLTVPLLSPLLAAVITSEDQLGIEYLTRHCREMVNLAGSIQSAL
SQKIVSEDTICLEIGPDPVVIGMLKASIGTIASTR--
[180] '-123565'
-AIVAMSGRFPGAKDNEAYWDLLYKGLDVHKPVPSLRWDQQTHVDPTGAAKNTSATPFGC
WLDDPSEFDARFFNISPREAPQIDPAQRLALMTAYEAIEQAGIVPDATPSTRPDRVGIFY
GVTSNDWMETNSAQNIDTYFIPGGNRAFIPGRINYFFKFSGPSYAVDTACSSSLAGIHLA
CNALWQGDVDTAIAGGTNVLTNPDYHAGLDRGHFLSRTGNCKTFDDGADGYCRGEGVATI
IIKRLDDAIAENDPILGVVLGAYTNHSAESESITRPHVGAQRVIFNKILNEAAVDPYSVS
YVEMHGTGTQAGDATEMSSVLETFAPP------------ARPDSQKLYIGSAKANIGHGE
AASGVCSVIKVLQMLKKDTIVPHCGIKNKINHRFPTDLDQRNVRIALEPTGWKKGTTNPR
RVFVNNFSAAGGNSALLIQDAPPDSRVQFPIAITAKSGVSLQGNMRSMLKFLSTNPHTSL
AELSYTTTARRIHHQHRILVPGATPEEICSKIETALKAAPKVVFTFTGQGAQYPGMGKQL
FEENEFVRNELLSLDRIAQNLGFTSMLSFIQSDSKFAPSLVQLASVCLQITLSKLWATWG
ITPTAVVGHSLGEYAALNVAGVLSDTDTLFL-----------------------------
------GE-NYETACINSPIETVLAGPNEQIAKVKEQLTAASFKTTLLKVPYAFHSSQLE
PVVFDIEKLAKKVAFSEPRIPVLCPLEGTVIENENPFNASYLARHSRQPVNMLTALTTAY
RDGYLSDRSMVLEVGPHPAVSGMVKPTLGCVASLQRS
[181] '-93057'
-AIVAMSGRFPGAKDKEAYWDLLYKGLDVHKPVPSLRWDQQTHVDPTGAGKNTSATPFGC
WLDDPSEFDARFFNISPREAPQIDPAQRLALMTAYEAIEQAGIVPDATPSTRHDRVGIFY
GVTSNDWMETNSAQNIDTYYIPGGNRAFIPGRINYFFKFSGPSYAVDTACSSSLAGIHLA
CNALWQGDVDTAIAGGTNVLTNPDYHAGLDRGHFLSRTGNCKTFDDGADGYCRGEGVATI
IIKRLDDAIAENDPILGVVLAMLRCTER--------------------------------
--------TQAGDATEMSSVLETFAPP------------ARTDSQKLYIGSAKSNIGHGE
AASGVCSVIKVLQMLKKDTIVPHCGIKNKINHRFPTDLEQRNVRIALEPTQWKKGTTNPR
RVFVNNFSAAGGNSALLIQDAPPDSRVQFPIAITAKSGVSLQGNMRSMLKFFSTNSHISL
AELSYTTTARRIHHQHRVLVPGATPEEICSKIETALKAAPKVVFTFTGQGAQYPGMGKQL
FEENEFVRNELLSLDQIAQNLGFTSMLPFIQSDSKFAPSLVQLASVCLQITLSKLWASWG
ITPTAVVGHSLGEYAALNIAGVLSDTDTLFLVGGRAQLLEQKCT-RGTHAMLVVKGSQEE
IAEALKGQ-EYETACINSPIETVLAGPNEQIAKVKEQLTAASFKTTLLKVPYAFHSSQLE
PVVSDIERLASKVKFSGPRIPVLCPLEGTVVENENPFDASYLARHSRQPVDMLAALTTAY
RDGYINDRSMVLEVGPHPAVSGMVKPTLGCVASLQRS
[182] 342871724
-AIVAMSGRFPGAKDNEAYWDLLYKGLDVHKPVPSLRWDQQTHVDPTGGGKNTSATPFGC
WLDDPSEFDARFFNISPREAPQIDPAQRLALMTAYEAIEQAGIVPDATPSTRPDRVGIFY
GVTSNDWMETNSAQNIDTYYIPGGNRAFIPGRINYFFKFSGPSYAVDTACSSSLAGIHLA
CNALWQGDVDTAIAGGTNVLTNPDYHAGLDRGHFLSRTGNCKTFDDGADGYCRGEGVATI
IIKRLDDAIAENDPILGVVLGAYTNHSAESESITRPHVGAQRVIFNKILNEAAVDPYSVS
YVEMHGTGTQAGDATEMSSVLETFAPP------------ARTDSQKLFIGSAKSNIGHGE
AASGVCSVIKVLQMLKKDTIVPHCGIKNKINHRFPTDLEQRNVRIALEPTQWKQGTTNPR
RVFVNNFSAAGGNSALLIQDAPPDSRVQFPIAISAKSGVSLQGNMRSMLKFLSTNSHISL
AELSYTTTARRIHHQHRILVPGATPEEICSKIETALKAAPKVVFTFTGQGAQYPGMGKQL
FEENEFVRNELLSLDQIAQNLGFPSMLPFIQSDSKFAPSLAQLASVCLQITLSKLWASWG
ITPTAVVGHSLGEYAALNIAGVLSDTDTLFLVGGRAQLLEQKCT-RGSHAMLVVKGSQEE
IAEALKGQ-EYETACINSPIETVLAGTNEQIVKVKEQLTAVSFKTTLLKVPYAFHSSQLE
PVVSDIERLARKVKFSGPRIPVLCPLKGTVVENENPFDASYLARHSRQPVNMLSALTTAY
RDGYINDRSMVLEVGPHPAVSGMVKPTLSCVASLQRS
[183] '-131179'
-AIVAMSGRFPGAKDNEAYWDLLYKGLDVHKPVPSLRWDQKTHVDPTGKAKNTSATPFGC
WLDEPGQFDARFFNISPREAPQVDPAQRLALMTAYEAIEQAGIVPDATPSTRPDRVGVFY
GVTSNDWIETNSAQNIDTYFIPGGNRAFIPGRINYFFKFSGPSYAVDTACSSSLAGIHLA
CNALWQNDVDTAIAGGTNVLANPDFHAGLDRGHFLSRTGNCKTFDDGADGYCRGEGIATI
IMKRLDDALAENDPILGVVLGAYTNHSAESESITRPHAGAQQAIFNKILNQADVDPYTVG
YVEMHGTGTQAGDATEMLSVLDTFAPP------------SRPNDQKLYIGSAKANIGHGE
AASGACSVIKVLQMMQKNTIVPHCGIKTKINHRFPTDLEERNIRIAFEPTPWERINDTPR
RVMVNNFSAAGGNSALLIQDAPPDTRVQFSIAFTAKSGVSLQGNLRSMLKFLAGSPDISL
AELSYTTTARRIHHQHRVLISGSTPSEICNKIETALKSAPKVVFSFTGQGAQYPGMGKQL
FEENTFVRNELLQLDQIAQNLGFPSMLPFIQSEAKFAPSLVQLASVSLQITLSKLWASWG
IVPSAVVGHSLGEYAALNVAGVLSDTDTLFLVGSRAQLLETKCT-RGTHAMLVVKGSQDE
IAEALRGE-EYETACINSPIETVLAGPNDQVTKVKEILSSESFKTTLLKVPYAFHSSQLE
PVVAEIEMLASKVSFSAPSIPILCPLDGTVVEDDDVFGASYLAKHSRQPVNMLSALATAY
REGTISDRHMMLEVGPHPAVTGMVKPTLGCIASLQRG
[184] 408397215
-AIVAMSGRFPGAKDNEAYWDLLYKGLDVHKPVPSLRWDQKTHVDPTGKAKNTGATPFGC
WLDEPGQFDARFFNISPREAPQVDPAQRLALMTAYEAIEQAGIVPDATPSTRPDRVGVFY
GVTSNDWMETNSAQNIDTYFIPGGNRAFIPGRINYFFKFSGPSYAVDTACSSSLAGIHLA
CNALWQNDVDTAIAGGTNVLANPDFHAGLDRGHFLSRTGNCKTFDDGADGYCRGEGIATI
IMKRLDDALAENDPILGVVLGAYTNHSAESESITRPHAGAQQAIFNKILNQADVDPYTVG
YVEMHGTGTQAGDATEMSSVLETFAPP------------SRPNDQKLYIGSAKANIGHGE
AASGACSVIKVLQMMQKNTIVPHCGIKTKINHRFPTDLEERNIRIAFEPTPWERINDTPR
RVMVNNFSAAGGNSALLIQDAPLDTRVQFPIAFTAKSGVSLQGNLRSMLKFLAGTPDVSL
AELSYTTTARRIHHQHRVLISGSTPSEICKKIETALKSAPKVVFSFTGQGAQYPGMGKQL
FEENTFVRNELLQLDQIAQNLGFPSMLPFIQSEAKFAPSLVQLASVSLQITLSKLWASWG
IVPSAVVGHSLGEYAALNVAGVLSDTDTLFLVGGRAQLLETKCT-RGTHAMLVVKGSQDE
IAETLRGE-EHETACINSPIETVLAGPNDQVAKVKEILAAAGFKTTLLKVPYAFHSSQLE
LVVVEIEKLASKVSFSAPNIPILCPLDGTVVEDDDVFSASYLAKHSRQPVNMLSALATAY
RDGTISDRHMMLEVGPHPAVTGMVKPTLGCIASLQRG
[185] '-178088'
-AIVAMSGRFPGAKDNEAYWDLLFQGLDVHKPVPSLRWDAQTHVDPTGKTKNTSATPFGC
WLDDPAEFDARFFNISPREAPQIDPAQRIALMTAYEAIEQAGIVPDATPSTRPDRVGVFY
GVTSNDWMETNSAQGIDTYFIPGGNRAFIPGRINYFFKFSGPSYAVDTACSSSLAGIHLA
CNSLWRGDIDTAIAGGTNVLTNPDFTSGLDRGHFLSRTGNCKTFDDGADGYCRGEGVATL
IIKRLDDAIAENDPILGVILGAYTNHSAESESITRPHVGAQRAIFSKILSEAAVDPYTVS
YVEMHGTGTQAGDATEMASVLDTFAPP------------ARSDEQALFLGSAKANIGHGE
AASGASSVIKVLNMMQKNMIVPHCGIKTKINHKFPTDLLQRNVHIALKPTPWDRIN-GPR
RVFVNNFSAAGGNSALLLEDAPPDSRVQFPIAVTAKSGSALQGNMRSMLKFLKENPEVSL
GELSYTTTARRIHHQHRVLLNGPTTEDICKKIETALKSAPSVIFTFTGQGAQYPGMGKQL
FEESSFVRSELIQLDQIAQSLGFPSMLPVIQSEGIFAPTAVQLASVCLQITLSKLWASWG
IYPAAVVGHSLGEYAALNVAGVLSDTDTLFLVGKRAQLLEQKCT-RSTHSMLVVKGSEDE
IAEVLKGN-EYETACINSPIETVLAGTNEQVADLKELLTAASMKSTLLKVPYAFHSSQLD
PVLSEFQEIATGVTFSKPSVPVLRPLDGTVVDHCDSFGPEYLANHSRQSVNMLGALSTAY
RDHVITDKSMILELGPHPAITGMVKAVLGCIASLQR-
[186] '-555239'
-AIIGISGRFPGAKDNEAFWDVLYQGLDMHKPAPALHWDVKTHVDPTGKRKNTSATPYGC
WLDDPAVFDARFFNISPREAPQIDPAQRLALMTAYEAIEQAGIVPDATPSTRRDRVGVFY
GVTSNDWMETNSAQNIDTYFIPGGNRAFIPGRINYCFKFSGPSYAVDTACSSSLAGIHLA
CNSLWRGDIDTAIAGGTNVLTNPDFTAGLDRGHFLSRTGNCKTFDDGADGYCRGEGIGTI
ILKRLDDAMADNDPILGVILGAATNHSAESESITRPHAGAQAAIFSKILNQGAVDPYSVS
YVEMHGTGTQAGDSGEMSSVLETFAPP------------GRSSEQALYLGSAKANIGHGE
AASGVSSLIKILLMMQKNMIVPHCGIKTKINHRFPTDLKERNVNIALEPTPWERTADQPR
RVFVNNFSAAGGNTALLIEDAPIDPRGPHVFAVSAKNGVSLQGNLRSLLAFLKQTPDVSL
SQLSYTTTARRIHHQHRVMLTGARTEDLCTQIEAAIKHAPKMVFAFTGQGAQYPGMGKQL
FENFSVFRTELRRLDQIGQNLGFPSVLPLIKSEGLFAPTVVQLGNVCFQIALSRLWASWN
ISPLAVVGHSLGEYAALNIAGVLSDADTVYLVGKRAELLEKRCT-QNTHSMLVVKGDVPT
ISNVLKNY-RHEIACINSPVETVLAGPTDDISDFQKLLSNAGLKSTLLKVPFAFHSSQVQ
PVLSEFKKLAAGVTFSKAKIPILCPLEGTVIGDSGNFSPEYLARHCREPVNMIGALESAY
SQNIITDAHTLLEIGPHPAISGMVRPVLGSLASAQRG
[187] '-563916'
-AIIGASGRFPGAKDNEAFWNLLYQGLDVHREVPDFHWDAKSHVDPSGKKKNTSATPFGC
WLDNPKEFDCKFFNISPREAAEVDPAQRIALMTAYEAIEQAGIVPDATPSTRRDRVGVFY
GVTSNDWMETNSAQQISTYFIPGGNRAFIPGRINYYFKFSGPSYAVDTACSSSLAGIHIA
CNALWRGDIDTAIAGGTNVLTNPDMTAGLDRGHFLSRTGNCKTFDDGADGYCRGEGVGTV
IIKRLDDAIADRDPIQAIILGAYTNHSAESESITRPHIGAQSAIFKKILNQGAVDPYDIS
YVEMHGTGTQAGDATEMTSVLQTFAPP------------PRSEEQPLYLGSGKANIGHGE
AASGVSALIKVLLMMQKNTIPPHVGIKTKINHKFPTDLDRRNVNIALKPIPWERTGSQPR
RTFVNNFSAAGGNSALLLEDSPVDPRTVHVIAVSAKNGVSLQGNLKSIHKHLKQNPDLSL
SQLSYTTTARRMHHQHRVMLAGKNSEELCQQIEKAIKTAPRVLFTFTGNGAQYPGMAREL
FDNFSVFRTEMRCLDKIGRSLGFPSMLPVIQSDGKFAPTPVQLATTCMQIALARLWSSFG
IHPAAVVGHSLGEYAALNVAGVLSDTDTVYLVGKRAQLLEAKCQ-VGTHSMLVVRSDVRT
VYGALQDR-QFEVACINSPVETVLAGPNEDITTFSEILNEAGIKSTLLRVPYAFHSSQVD
PILEDFAGLACGVKYSTPRVPVLCPLDGRVVEKAEVFVAEYFSRHCREPVDMITALEQAQ
SKGFITDSTMTLEIGPHPAVSGMVKANLPNLPSLQRG
[188] 310801917
-AIIGMSGRFPGAKHNEAFWDVLRQGLDLHKPAPALHWDVKTHVDPTGKIKNTSATPFGC
WLDDPGAFDAKFFNISPREAAQIDPAQRLALMTAYEAIEQAGIIPDATPSTRRDRVGVFY
GVTSNDWMETNSAQNIDTYFIPGGNRAFIPGRINYCFKFSGPSYAVDTACSSSLAGIHLA
CNALWRGEIDTAIAGGTNVLTNPDFTAGLDRGHFLSRTGNCKTFDDGADGYCRGEGIGTI
ILKRLDDAIADHDPILGVVLGAYTNHSAESESITRPHVGAQRAIFSKILNEASVDPFSIS
YVEMHGTGTQAGDAGEMSSVLEVFAPP------------VRKSDEPVYIGSVKPNVGHGE
AASGVTALIKVLLMMQKNEIPPHCGIKTIINRKFPTDLKERNVHIALEPTTWPKSSSRPR
RAFVNNFSAAGGNTALLIEDAPITSTRPHLIAVSAKNGASLQGNLKSLLRFLQENEDIPL
GQISYTTTARRLHHQHRVMLHSSTVGEACSQIEAALKSAPKPIFCFTGQGAQYPGMGKEL
WDNFSLFRSEMSQLDKMGQTLGFPSVMSVVQSDSGFPPTVVQLANVCMQIALARLWASWN
ITPAAVLGHSLGEYAALNIAGVLSDVDTLYLTGRRAEILERKCA-RGTHAMLVVMASVEK
IAALLKGE-AYEIACINSPVETVLAGTVQRVAALKEMLTASGLKSTVLKVPYAFHSSQIT
PISDEYESAASSVTFSKTKIPVLCPLDGTIADENHPFNARYLVRHALEPVRMMQTLLNAK
NEGIINDRTVFIEVGPHPAIAGMINPVLGCVASQSR-
[189] '-74283'
------------------------------------------------------------
--------------------------------TAYEAIEQAGIVPDATPSTRRDRVGVFY
GTTSNDWMETNSAQNIDTYFIPGGNRAFIPGRINYYFKFSGPSYAVDTACSSSLASIHLA
CNALWRREIDTAIAGGTNVLTNPDFTAGLDRGQFLSRTGNCKTFDDSADGYCRGEGVATV
IIKRLEDAVADKDPILGLILSASTNHSAESESITRPHVGAQREILSNILNRGASNPYDVS
YVEMHGTGTQVGDASEMSSVLETFAPA------------ARGHDTPLYLGSAKANIGHGE
AVSGVSSLIKVLLMMQRNTIVPHCGIKTKINHKFPTDLKDRNAHIALQPVSWERNSSQTR
KVVVNNFSAAGGNSALLVEDAPPDPRQHHVVAVSARNAVSLEGNIRSMLKYLRENPDVQL
GKLSYTTTARRLHHQHRVMVTGSKVEDIATQLQAALKAALKVVFAFTGQGAHYPGMGKEL
FENFSVFRTEVHRLDRLGQTMGFPSVLPVIQSPGTFQPSAVQLAGVCTQMALCKLWAAWN
ITPTAVVGHSLGEYPALNAAGVLSDADTIYLVGKRAQLLEEKCV-RGTHSMLAIKASVDQ
ITGALENM-KYHVACINSPVETVLAAANEELYALKDVLTAAGFKSTPLKVPYAFHSPQVD
PVLADFKELSRGVTFSRPRIPILSALDGNLHVDDHFFDPEYLIRHTREPVNMHRTLLTAA
REHVITEMTTVLEIGSHPAVSGMVKGVLGCLATASRG
[190] '-524721'
-AIVGMSGRFPDAKNTDEFWDILRQGLDVHKVVPPQHWDVRTHVDTSANRKNTSATPFGC
WLKDPEEFDARFFNISPKEAAQIDPAQRLALMTAYEAIERAGIVSDATPSTRPDRIGVFY
GVTSNDWMETNSAQDIDAHMIPGGNRAFIPGRINYFFKFSGPSYAIDTACSSSLAGIHLA
CNSLWCGDIDTAIAGGTNVITNPDFTAGLDRGHFLSRTGNCKTFDDGADGYCRGEGIATV
IIKRLEDALADHDPILGVIVGAYTNHSAESESITRPHVGAQRAIFNKILNESSVDPYSIS
YIEMHGTGTQAGDAAEMSSVLDTFAPS------------SKIRKEKLFLGSAKANIGHGE
AASGASGLIKVLMMMEKNQIVPHCGIKTKINHKFPTNLEDRHVHIASELTAWERNGPAVR
RVLVNNFSAAGGNSALLLEDAPHDTRKLYAVAVSAKTGASMQGNLRSLLAHLKKVPNVSL
GELSYTTTARRIHHPHRVLFIGSSVEEICQQNESAIKGSPRVVFSFTGQGAQYPGMAQQL
LQESTVFRNELHRLDYIAEKLGFPSVIPFIESTTTFQPSVVQLASVCVQLALVKLWGTWG
ILPSLIAGHSLGEYAALNTAGVLSDVDTIFLVGMRARLLEEKCV-PGTHAMLVVDSPVDK
ISTALQER-EYEVACTNSPTETVLAGPSERMPELQELLKNAGMRSTLLKVPYAFHSSQVD
AIIPEFKARAQGVKFCEPRVPIIRPLDSTVSTAGTVFDAEYLSRHSRESVNMLGALIAAH
SNGAITDRSVFLEIGPHPAVSKMVKCTLGAVPSLQRG
[191] 330947111
-AIVGMSGRFPEAKDTDAFWDILQEGLDVHKTVPLQHWDARTHVDTSANRKNTSATPFGC
WLKDPEEFDARFFNISPKEAAQIDPAQRLALMTAYEAIERAGIVSDATPSTRPDRIGVFY
GVTSNDWMETNSAQDIDAHMIPGGNRAFIPGRINYFFKFSGPSYAVDTACSSSLAGIHLA
CNSLWCGDIDTAIAGGTNVITNPDFTAGLDRGHFLSRTGNCKTFDDGADGYCRGEGIATV
IIKRLDDALADRDPILGVILGAYTNHSAESESITRPHVGAQRSIFKKILNEANVDPYSIS
YIEMHGTGTQTGDAAEMSSVLDTFAPS------------VRTSDEALFLGSAKANIGHGE
AASGASSLIKVLMMMEKNAIVPHCGIKSKINHKFPTDFAERHVHIASKLTSWKRREGSTR
RVLVNNFSAAGGNSSLLLEDAPQDSRQIYAVAVSAKTGTAMQSNLRLLFTHLQKTPDISP
GELSYTTTARRIHHPHRVLLVGSSIEEISRKLNSAIRGAPRLVFSFTGQGAQYPGMAQQL
LRESSVFRDELHHLDQIATSLGFSSVIPFIESTLLFPPSVVQLASICVQIALVKLWDSWD
IRPSAVVGHSLGEYAALNAAGVLSDVDTIFLVGTRAHLLEQKCT-PGTHAMLVADGPLEE
IAIALQGR-AYEVACINSPTETVLAGPSEDMPELQESLKKAGMRSTLLKVPYAFHSSQVD
AIIPDFKAQAHSVQFAEPEVPVIQPLDCTIATTGTTFDSEYLARHSREPVNMLGSLIAAQ
NDGLISTRSLFLEIGPHPAISKMVQRTLGTVASLQRG
[192] 296803703
IAIVGLSGRYPSAENNEEFWDLIFQGLDVHKTVPELHWSAQTHVDPTGKKKNTSATPYGC
WLEHPEAFDGLFFNMSPREAPQVDPVQRIALMTAYEAIEQAGIVPGATPSTRHDRVGVFY
GVTSNDWMETNSAQDIDTYFIPGGNRAFIPGRINYFFKFSGPSYSVDTACSSSLASIHIA
CNSLWQRDVDTAITGRTNILTNPDFTAGLDRGHFLSRTGNCKTFDDEADGYCCGEGVGTV
ILKRLEDAIADKDPIHGLILGTYTNHLAEAESITRPHIGAQRDIMRNILSNSGVDPYSVS
YVELHGIGTQAGDAREMTSVLDTFAPA------------YRQPNESLHLGSVKSNIGHGG
AAAGVSALIKVLLMLRNNTIPPHCGIKGRINSSFPTDLEARNVHIAKDAINWPPGDEQPR
RVFINNFSAAGGNSALVLEDKPVDPRIAHVVTVSAKSAVSLSRNLKSLINHIEKHSNLFL
PQLSYTTTARRIHHQHRVAVAGTSVTEIKASLGAAARFAPKVTFAFTGQGAQYIGMAKRL
YQLFDQFKRDINRFDELSQRLGFPSFRAVIQDETDIPPVIMQLSSVCMQIALSRLLISWN
VIPNSVVGHSLGEYAALNVAGVLSDTDTIFLVGRRAQLLEQLCT-LGTHSMLVVKAALSS
VQMALEGA-EFEVACINAPEETVLAGQNTQIEALKETLNNGGFKTKVIAVPFAYHSSQID
SILDDFENLAAGAKFRKPAIPVISPLLAQVIVGENIICPSYLRKHCRETVNFLGAVRHLK
R------------------------------------
[193] 302503845
IAIVGLSGRYPSAENNEEFWDLIFRGLDVHKTVPDLHWSAKTHVDPTGKKKNTSATPYGC
WLEHPEAFDGLFFNMSPREAPQVDPAQRIALMTAYEAMEQAGIVPGATPSTRHDRVGVFY
GVTSNDWMETNSAQNIDTYFIPGGNRAFIPGRINYFFKFSGPSYSVDTACSSSLASLHIA
CNSLWQRDIDTAIAGGTNILTNPDFTAGLDRGHFLSRTGNCKTFDDDADGYCRGEGVGTV
ILKRLEDAIADKDPIHGLILGTYTNHSAEAESITRPHVGAQRDIMRNILSNSGVDPYSVS
YVELHGTGTQAGDAREMTSVLDTFAPA------------YRRPEESLHLGSVKSNIGHGE
AAAGVSALIKVLLMLRNNTIPPHCGIKNKINSSFPTDLDTRNVYIAKKAVPWPSKEGQPR
RVFINNFSAAGGNSALVLEEKPVDPRAAHVVTVSAKSAISLSRNIQSLADYIEKHQDLFL
PQLSYTTTARRIHHQHRVAVTGTSAADIKAALETAARVAPKVTFTYTGQGAQYVGMAKQL
YKLFDQFKRDINRFDSLAQKLGFPSFISVIEDEHDISPVTLQLSSVCMQMALSRLLISWN
IIPDNVIGHSLGEYAALNTAGVLSDTDTIFLVGRRAQLLEQHCT-LGTHSMLVVKASLSA
VQRALDGT-DFEVACINAPEETVLAGPNTQIEALKESLNNNGLKTKIISVPFAYHSSQVD
SILNHFETLATGVMFRKPAIPVISPLLAEVIVDDGIICPRYLRRHCRETVNFLGALQHVK
ETGVVKDKSFFVEVGPHPIVTGMVKAIFGSMPTLQRS
[194] 302659209
IAIVGLSGRYPSAENNEEFWDLIFRGLDVHKTVPDLHWSAKTHVDPTGKKKNTSATPYGC
WLEHPEAFDGLFFNMSPREAPQVDPAQRIALMTAYEAMEQAGIVPGATPSTRHDRVGVFY
GVTSNDWMETNSAQNIDTYFIPGGNRAFIPGRINYFFKFSGPSYSVDTACSSSLASLHIA
CNSLWQRDIDTAIAGGTNILTNPDFTAGLDRGHFLSRTGNCKTFDDDADGYCRGEGVGTV
ILKRLEDAIADKDPIHGLILGTYTNHSAEAESITRPHVGAQRDIMRNILSNSGVDPYSVS
YVELHGTGTQAGDAREMTSVLDTFAPA------------YRQPEESLYLGSVKSNIGHGE
AAAGVSALIKVLLMLRNNTIPPHCGIKNKINSSFPTDLDARNVYIAKKAVPWPSKEGQPR
RVFINNFSAAGGNSALVLEEKPVDPRAAHVVTVSAKSAISLNRNIQSLADYIEKHQDLFL
PQLSYTTTARRIHHQHRVAVTGASAADIKAALKTAARVAPKVTFTYTGQGAQYVGMAKQL
YTLFDQFKRDINRFDSLAQKLGFPSFLSVIEDEHDISPVTLQLSSVC-------------
--------HSLGEYAALNTAGVLSDTDTIFLVGRRAQLLEQHCI-LGTHSMLVVKASLAA
VQRALDGT-EFEVACINAPEETVLAGPNKQIEALKESLNNNGLKTKIISVPFAYHSSQVD
SILNHFETLATGVRFRKPAIPVISPLLAEVIVDEGIICPRYLRRHCRETVSFLGALQHVK
ETGVVKDKSFFVEVGPHPIVTGMVKALFGSMATLQRS
[195] 327302212
IAIVGLSGRYPSAENNEEFWDLIFRGLDVHKTVPDLHWSAKTHVDPTGKKKNTSATPYGC
WLEHPEAFDGLFFNMSPREAPQVDPAQRIALMTAYEAMEQAGIVPGATPSTRHDRVGVFY
GVTSNDWMETNSAQNIDTYFIPGGNRAFIPGRINYFFKFSGPSYSVDTACSSSLASLHIA
CNSLWQRDIDTAIAGGTNILTNPDFTAGLDRGHFLSRTGNCKTFDDDADGYCRGEGVGTV
ILKRLEDAIADKDPIHGLILGTYTNHSAEAESITRPHVGAQRDIMRNILSNSGVDPYSVS
YVELHGTGTQAGDAREMTSVLDTFAPA------------YRQPEESLHLGSVKSNIGHGE
AAAGVSALIKVLLMLRNNTIPPHCGIKNKINSSFPTDLDARNVYIAKKAVPWPSKEGQPR
RVFINNFSAAGGNSALVLEEKPVDPRAAHVVTVSAKSAISLSRNIQSLANYIEKHQDLFL
PQLSYTTTARRIHHQHRIAVTGTSAADIKAALEAAARVAPKVTFTYTGQGAQYVGMAKQL
YTLFDQFKKEINRFDSLAQKLGFPSFISVIEDEQNISPVTLQLSSVCMQMALSRLLISWN
ITPDNVIGHSLGEYAALNTAGVLSDTDTIFLVGRRAQLLEQHCT-LGTHSMLVVKASLSA
VQRALDGT-EFEVACINAPEETVLAGPNTQIEALKESLNNNGLKTKIISVPFAYHSSQVD
SILSHFETLATGVKFRKPMISVISPLLAEVIVDEGIICPSYLRRHCRETVNFLGALQHFK
ETGVVKDKSFFVEVGPHPIVTGMVKALFGSMPTLQRS
[196] 326470031
IAIVGLSGRYPSAENNEEFWDLIFRGLDVHKTVPDLHWSAKTHVDPTGKKKNTSATPYGC
WLEHPEAFDGLFFNMSPREAPQVDPAQRIALMTAYEAMEQAGIVPGATPSTRHDRVGVFY
GVTSNDWMETNSAQNIDTYFIPGGNRAFIPGRINYFFKFSGPSYSVDTACSSSLASLHIA
CNSLWQRDIDTAIAGGTNILTNPDFTAGLDRGHFLSRTGNCRTFDDDADGYCRGEGVGTV
ILKRLEDAIADKDPIHGLILGTYTNHSAEAESITRPHVGAQRDIMRNILSNSGVDPYSVS
YVELHGTGTQAGDAREMTSVLDTFAPA------------YRQPDESLHLGSVKSNIGHGE
AAAGVSALIKVLLMLRNNTIPPHCGIKNKINSSFPTDLDARNVYIAKKAVSWPSREGQPR
RVFINNFSAAGGNSALVLEEKPADPRTTHVVTVSAKSAISLSRNIQSLADYIEKHQDLFL
PQLSYTTTARRIHHQHRVAVSGTSAADIKAALEKAARIAPKVTFTYTGQGAQYVGMAKQL
YTLFDQFKGDINRFDGLAQRLGFPSFLSVIEDEQDISPVTLQLSSVCMQMALSRLLMSWN
IIPDSVIGHSLGEYAALNIAGVLSDTDTIFLVGRRAQLLEQHCT-LGTHSMLVVKASLSA
VQGALEGA-EFEVACINAPEETVLAGPNTQIEVLKESLNSNGFKTKIISVPFAYHSSQVD
SILGHFETVATGVRFRKPTIPVISPLLAEVIADEGIIGPSYLRRHCRETVNFLGALQNVK
ETGFVKDKAFFVEVGPHPIVTGMVKATFGSMPTLQRS
[197] 315039523
IAIVGLSGRYPSAENNEEFWDLIFCGLDVHKTVPDLHWSAQTHVDPTGKRKNTSATPYGC
WLDHPEAFDGLFFNMSPREAPQVDPAQRIALMTAYEAMEQAGIVPGATPSTRHDRVGVFY
GVTSNDWMETNSAQNIDTYFIPGGNRAFIPGRINYFFKFSGPSYSVDTACSSSLASLHIA
CNSLWQRDIDTAIAGGTNILTNPDFTAGLDRGHFLSRTGNCKTFDDDADGYCRGEGVGTV
ILKRLEDAIADKDPIHGLILGTYTNHSAEAESITRPHVGAQRDIMRNILSNSGVDPYSVS
YVELHGTGTQAGDAREMTSVLDTFAPA------------HRQPHESLHLGSVKSNIGHGE
AAAGVSALIKVLLMLRNSTIPPHCGIKNKINSSFPTDLDARNVYIAKSAVPWPAKEGQPR
RVFINNFSAAGGNSALVLEEKPIDPRIAHVVTVSAKSAVSLSRNIQSLVDYIEKHKELFL
PQLSYTTTARRIHHQHRVAVTGVAAVDIKAALETAARVRPKVTFTYTGQGAQYVGMAKQL
YILFDQFKRDINRFNGIAEKLGFPSFLDVIKGEKDISPVTLQLSSVCMQIALSRLLISWN
VMPDSVIGHSLGEYAALNTASVLSDTDTIFLVGRRAQLLEQLCT-LGTHNMLVVKASLST
VQGALEGT-EFEVACINAPEETVIAGPNTQIEALKESLNSNGFKTKIIQVPFAYHSSQVD
AILGDFETIATGVRFRKPTIPVISPLLAEVIVDEGIICPSYLRRHCRETVNFLGAIQRVK
DTGVVKEKSFFVEIGPHPIVTGMVKAVLGSLPTLQRN
[198] 156053668
IAIIGMSGRFPSANDTAKFWDLLYKGLDVHEVVPPLRWDQKTHVDSSGTRKNTSATPYGC
WLEEPGLFDARFFGMSPREAQQVDPAQRLALMTAYEALEQAGVVPDNTPSTKRDRVGVFY
GVTSNDWMETNSAQDIDTYFIPGGNRAFIPGRINYCFKFSGPSYSVDTACSSSLAAIHIA
CNSLWQGDVDTAIAGGTNVITNPDFTSGLDRGHFLSRTGNCKTFDDSADGYCRGEGVATV
VLKRLEDALADNDPIQGVILNVSTNHSAESNSITRPNVGAQKDMFQKVL--SGAERQGVS
YVEMHGTGTQTGDFAEMSSVLECFAPK------------QRSADQPLYLGSAKANVGHGE
AAAGVTSLIKVLLMMRNNTIPPHCGIKTKINHRFPEDLFSRGVRITDKPIKWEKAHGRPR
QVLVNNFSAAGGNTALLLADPPWDARIIHLVTISAKTASALKANAQSLLSFLTGTPAISL
SSLAYTTTARRIHHPHRIAITGIGIEDIAVKLSKAIISSPSIAFAFTGQGSSYIGMGKGI
FDRISSFRADICLYDKLAQKQGFPSILPIISEDPDQSPTAVQLAITCLQMALVRLWASWG
VNPSCVVGHSLGHYAALNAAGVLSAAETIYLVGMRGQELERACL-PHTHLMLAVKSSIEI
LTPFLKEK-EVEIACINGPSDIVLSGTRENIESLSKLLVSQKIMGTILKTPYAFHSSQMN
SILEEFKQNAQGVAFHPPDIPIICPLSATV------------------------------
-------------------------------------
[199] '-20371'
-AIVSMSGRFPESPTTESFWDLLYKGLDVCKEVPRRRWDINTHVDPSGKARNKGATKWGC
WLDFSGEFDPRFFGISPKEAPQMDPAQRMALMSTYEAMERAGLVPDTTPSTQRDRIGVFH
GVTSNDWMETNTAQNIDTYFITGGNRGFIPGRINFCFEFAGPSYTNDTACSSSLAAIHLA
CNSLWRGDCDTAVAGGTNMIYTPDGHTGLDKGFFLSRTGNCKPYDDKADGYCRAEGVGTV
FIKRLEDALADNDPILGVILDAKTNHSAMSESMTRPHVGAQIDNMTAALNTTGLHPNDFS
YIEMHGTGTQVGDAVEMESVLSVFAPS------------ARKADQPLFVGSAKANVGHGE
GVSGVTSLIKVLMMMQHDTIPPHCGIKSKINRNFP-DLGARNVHIAFEPKPWPRTH-TPR
RVLINNFSAAGGNTALILEDAPEDPRSSHIVALSAHVGASMKTNLERLHQYLLKNPHTDL
AQLSYTTTARRWHYLHRVSVTGASVEEVTRKLEMAIKSKPKILFAFTGQGSQYATMGKQV
YDAYPSFREDLEKFDRLAQSHGFPSFLHVCTSPEEMAPVVVQLAITCLQMALTNLMTYFG
IRADVTVGHSLGEFAALYAAGVLSASDVVYLVGQRAELLQERCQ-RGTHAMLAVKATPEA
LSQWIRDH-DCEVACINGPEDTVLSGTTKNVAEVQRAMTDNGIKCTLLKLPFAFHSAQVQ
PILDDFEALAQGATFAKPQLPILSPLLRTEIHEQGVVTPSYVAQHCRHTVDMAQALRSAR
EKGLIDDKTLVIELGPKPLISGMVKMTLGTLPTLAPN
[200] '-65466'
-AIVSMSGRFPESPTTESFWDLLYKGLDVCKEVPRRRWDINTHVDPSGKARNKGATKWGC
WLDFSGEFDPRFFGISPKEAPQMDPAQRMALMSTYEAMERAGLVPDTTPSTQRDRIGVFH
GVTSNDWMETNTAQNIDTYFITGGNRGFIPGRINFCFEFAGPSYTNDTACSSSLAAIHLA
CNSLWRGDCDTAVAGGTNMIYTPDGHTGLDKGFFLSRTGNCKPYDDKADGYCRAEGVGTV
FIKRLEDALADNDPILGVILDAKTNHSAMSESMTRPHVGAQIDNMTAALNTTGLHPNDFS
YIEMHGTGTQVGDAVEMESVLSVFAPS------------ARKADQPLFVGSAKANVGHGE
GVSGVTSLIKVLMMMQHDTIPPHCGIKSKINRNFP-DLGARNVHIAFEPKPWPRTH-TPR
RVLINNFSAAGGNTALIVEDAPEDPRSSHIVALSAHVGASMKTNLERLHQYLLKNPHTDL
VQLSYTTTARRWHYLHRVSVTGASVEEVTRKLEMAIKSKPKILFAFTGQGSQYATMGKQV
YDAYPSFREDLEKFDRLAQSHGFPSFLHVCTSPEEMAPVVVQLAITCLQMALTNLMTYFG
IRADVTVGHSLGEFAALYAAGVLSASDVVYLVGQRAELLQQRCQ-RGTHAMLAVKATPEA
LSQWIRDH-DCEVACINGPEDTVLSGTTKNVAEVQRAMTDNGIKCTLLKLPFAFHSAQVQ
PILDDFEALAQGATFAKPQLPILSPLLRTEIHEQGVVTPSYVAQHCRHTVDMAQALRSAR
EKGLIDDKTLVIELGPKPLISGMVKMTLGTLPTLAPN
[201] '-548899'
-AIVSMSGRFPESQSTDAFWDVLYKGLDVCKEVPKRRWDTATHVDPSGKARNKGATRWGC
WLDFTAEFDPRFFSISPKEAPQMDPAQRMALMSTYEAMERAGIVPDTTPSTQRNRIGVFH
GVTSNDWMETNTAQNIDTYFITGGNRGFIPGRINFCFEFSGPSYTNDTACSSSLAAIHLA
CNSLWRGDCDTAVAGGTNMIFTPDGHTGLDKGFFLSRTGNCKPFDDKADGYCRAEGVGTV
FIKRLEDALADNDPILGVILDTKTNHSAMSDSMTRPHAGAQIDNMSAVLSTAGIHPNELS
YIEMHGTGTQVGDAVEMESVLSVFAPT------------SRGKDQPLHVGSAKANVGHGE
GVSGVTSLVKVLLMMQNNTIVPHCGIKSKINHNYP-DLGARNVHIAFQPKPWPRTA-KPR
RVLINNFSAAGGNTALLVEDAPEDPRTSHILTLSGHVGKSLKSNLELLLAHLQKHPDASL
SQLSYTTTARRWHHLHRVSVAGSSINEIKGKLEIAIKAKPNVVFAFTGQGSQYIGMGKQL
YDAYPKYRADLQRFDQLAQIQGFPSFIDVYTASEEQLPVVAQLATTCLEMALANLLRSFG
VKPSAAVGHSLGEYAALYAAGVISASDTIYLVGKRAELLQERCQ-RGTHAMLATRASPST
LKELLASS-HCEVACVNGPNDTVLSGSIEEITEAQGIISAKGIKGTLLKLPFAFHSAQVQ
PILGDFESLASGASFEKPQIPVLSPLKGNAIEDADILSPSYLAKHCREPVDMVKALEYAK
NNKIINDRTIIIEVGPKPLLCGMVKMTLGALPTLAQ-
[202] 171693207
-AIVSMSGRFPEAQSTDAFWDLLYKGVDTCKEVPRRRWDVRTHVDDTGKARNKGATRWGC
WLDFTAEFDPRFFSISPKEAPQMDPAQRMSLMSTYEAMERAGIVPDTTPSTQRNRIGVFH
GVTSNDWMETNTAQNIDTHFITGGNRGFIPGRINFCFEFSGPSYSNDTACSSSLAAIHLA
CNSLWRGDCDTAVAGGTNMIFTPDGHTGLDKGFFLSRTGNCKPFDDAADGYCRAEGVGTV
FIKRLEDALADNDPILATILDAKTNHSAMSDSMTRPHVGAQIENMTAVLSSACVGPNELS
YIEMHGTGTQVGDAVEMESVLSVFAPD------------ARPKNRPLYVGSAKANVGHGE
GVSGVTSLVKVLLMMQHNTIVPHCGIKSKINRHYP-DLGARNVHIALEPKPWPRSN-GPR
RVLINNFSAAGGNTALLVEDAPEDPRTNHIVTASGHVGKSLKTNLERLLEHIQSTPNLSI
SQLSYTTTARRWHHLHRVSITGSTITEVERSLITAIKTKPNVVFAFTGQGSQYLGMGRQL
YEAYPVFRDAVDRFDRLAQSHGFPSFLHIITSADAMLPVVVQVGLTCLEMALGDLLRSFG
LRPSVVVGHSLGEYAALYVAGVLSASDAIYVVGKRAELLQERCQ-RGTHSMLAARASAAS
LTETLEGL-SCDVACINGPHDTVVSGSIEDITEAQRVLAGKGIKATVLKLPFAFHSAQVQ
PILEDFEKLAGGVSFSKPVVPVLSPLLGNIINEEGAIGANYLARHCREAVDMVKALETAR
DKGLINDKTIIVELGPKPLLSGMVKMTLGTLSTLHQN
[203] '-463277'
-AIVSMSGRFPEAQSTDAFWDLLYKGLDVVKEVPKRRWDVETHVDPTGRARNKGATKWGC
WLDFAGEFDPRFFSISPKEAPQMDPAQRMALMSTWEAMERGGIVPDTTPSTQRNRIGVFH
GVTSNDWMETNTAQNIDTYFITGGNRGFIPGRINFCFEFSGPSFTNDTACSSSLAAIHLA
CNSLWRGDCDTAVAGGTNMIFTPDGHAGLDKGFFLSRTGNCKPFDDKADGYCRAEGVGTV
MVKRLEDALADGDPILGTILDAKTNHSAMSDSMTRPFVPAQIDNMEACLSTAGVDPTSLD
YIEMHGTGTQVGDAVEMESVLSVFAPN------------FRGKDQPLYVGSAKANIGHGE
GVSGVTSLIKVLLMMQNNTIPPHCGIKSKINHNYP-DLAARNVHIAFEPKPFLRREGKLR
RVLINNFSAAGGNTALLIEDAPDDPRTTQTVTISGHVGKSLSNNVANLLAHLKKNPTIDL
SQLAYTVSARRWHHLHRVAVAGTTVADITAKLEKAIKAKPSVFFAFTGQGSQYLGMGKQL
YDSYPMFRSELQGYDRLAQSQGFPSFAHIFTETEQNLPVVVQLAITCLQMALFNLVTSFG
IKASAVVGHSLGEYAALYAAGVLSASDTIYLVGKRAELLQDHCQ-RGTHAMLACKASEWS
LAEITAGK-NVEVACVNGPEDTVLSGTVEEIGEVQKTLSAKSIKATLLKLPFAFHSAQVQ
PILEDFEELAAGATFEKPKLAVISPLLGSVVEDEGVVGPNYLARHCREAVGMVKALGVAK
EKGIINEKTIVIEIGPKPLLCGMIKNILGALPTLKD-
[204] '-515051'
-AIVSMSGRFPEAQSTDSFWDLLYKGLDVVKEVPKRRWDVTTHVDPTGRARNKGATKWGC
WLDFAGEFDPRFFSISPKEAPQMDPAQRMALMSTYEAMERGGIVPDTTPSTQRNRIGVFH
GVTSNDWMETNTAQNIDTYFITGGNRGFIPGRINFCFEFSGPSYTNDTACSSSLAAIHLA
CNSLWHGDCDTAVAGGTNMIFTPDGHAGLDKGFFLSRTGNCKPFDDKADGYCRAEGVGTV
MIKRLEDALADGDPIIGTILDAKTNHSAMSDSMTRPFVPAQIDNMEACLSTAGVDATSLD
YIEMHGTGTQVGDAVEMESVLSVFAPN------------LRTKEQPLYVGSAKANIGHGE
GVSGVTSLIKVLLMFQNNTIPPHCGIKSRINHNYP-DLAARNVHIAFEPKPFLRREGRAR
RVLINNFSAAGGNTALLIEDSPDDPRTAHTVTVSGHVGKSLSNNLSLLLTHLKKNPTASL
PHLSYTTTARRWHHLHRVAVSGTSIADITAKLEKAVKAKPSVFFAFTGQGSQYLGMGRQL
YDSYPKFRAELQRYDRLAQSHGFPSFAHIFTTAEQNLPIVVQLAITALQMALFNLLTSFG
LKASAVVGHSLGEYAALYAAGVLSASDTIYLVGKRAELLQERCQ-RGTHSMLACKASEWS
LAEVTAGT-DVEVACVNGPEDTVLSGTVEEVAGVQQVLSQKGVKATMLKLPFAFHSAQVQ
PILEDFEHLASGATFEKPKLAVLSPLLGSVVEKEGVVGPAYLARHCREAVRMVKALETAK
EKGTISEKTIVIEIGPKPLLCGMIKNILGALPTLKD-
[205] '-47901'
-AIVSMSGRFPEAPSTDSFWDLLYKGLDVCKEVPLRRWDVKTHVDPSGKARNKGATRWGC
WLDFAGEFDPRFFSISPKEAPQMDPAQRMALMSTYEAMERGGIVPDTTPSTQRNRIGVFH
GVTSNDWMETNTAQNIDTYFITGGNRGFIPGRINFCFEFSGPSYSNDTACSSSLAAIHLA
CNSLWRGDCDTAVAGGTNMIFTPDGHTGLDKGFFLSRTGNCKAFDDAADGYCRAEGVGTV
FIKRLEDALAENDPILATILDIKTNHSAMSDSMTRPFKPAQIDNMSALLSTAGISPLDLS
YIEMHGTGTQVGDAVEMESVLSLFAPD------------FRPRDKPLYVGSAKANIGHGE
GVSGVTSLIKVLLMMKNDTIPPHCGIKSRINRNYP-DLPARNVHIAFEPKPWPRTD-TPR
RVLINNFSAAGGNTAVLVEDAPVDPRTSHIVTVSGHVGKSLKLNLEKLRDHLVKRPEINP
SELSYTTTARRWHHPHRVSITGANTMEILRNVESAIATKPKIVIACSGQGSQYTGMGWQL
YNSYPTFRSDLERFDQLARSYGFPSFLEVYTSKEDLLPVIVQLALVSLEMALGNLLGSFG
LKPSAVIGHSLGEYAALYISGVLSAADTLYLVGMRAKLLQERCQ-RGTHAMLAVRASPVT
LCEVLAES-NCEVACHNGPNDTVLSGPLKEVMNLQNSLSATGIKGTLLKLPFAFHSAQVQ
PILEEFKNVARGVTFHKPQIPVLSPLLVKVIDEKGTVDPVYLARHCREPVKMVSVLEHAR
DQHIITDRTIVIDVGPKALMAGMIKTTLDALPTLG--
[206] 396486504
IAIVSMSGRFPESPSTESFWDLLYNGLDVCKEVPLRRWNVKTHVDPSGKTRNKGATKWGC
WLDFYDQFDPKFFSISPKEAPQMDPAQRMALMSTWEAMERGGIVPDTTPSTQRNRIGVFH
GVTSNDWMEVNTAQNVDTYFITGGNRGFIPGRINFCFEFSGPSYANDTACSSSLAAIHLA
CNSLWRGDCDTAVAGGTNMIFMPDGHTGLDKGFFLSRTGNCKTFDDQADGYCRAEGVGTI
FLKRLEDAIADGDPILGTILATQTNHSSMSESITRPFAQAQIDNMSAVMDMACVEANSIS
YVEMHGTGTQVGDAEEMKSVLTCFAPN------------TRE-NNPLFIGSAKANVGHGE
GVSGVTSVIKVLLMMQHNIIPPHCGIKSRINRNFP-DLKARNVNIAFEPTSWTRKDSTPR
RALINNFSAAGGNTALILEDAPIDPRNSHIVTISAHTGKSMVGNLENLLSHLQ-NEECSL
PQLSYTTNARRWHHAHRVALVGTSISEMQSSIRRALKGKSDIIFAFTGQGSQFLGMGKDL
YYSYPDFKENLQCLDRLAQKHGFQSFIHIYTAEENLSPVQVQLAITSLQIALGNLLISWG
AQPSAVFGHSLGEYAALYLAGVLSASDTIYLVGMRAQLLEKTCQ-PFTHAMLAVRSGTAA
LERILLDY-SGDIACINSPTETVISGKLEDMRAAQKILAAAGTKSTLLTLPYAFHSAQVE
PLLDDFKGASRGVSFQSPSIPVLSPLTGEVMQAEDRITPDYLVEHCRKTVNLVAALEKAK
QKQLIKENTIVIEIGPKPILCDMVKATLG--------
[207] 361132314
-----MSGRFPEAQSPEAFWDILYKGLDVCKKVPLKRWNVDTHVDPSGKAHNKGATPWGC
WLDFAGEFDPRFFSISPKEAPQMDPAQRMALMATFEAMESAGMVPGTTPSTQLDRVGVFH
GVTSNDWMETNTAQDIDTYFITGGN-----------------------------------
------------LAGGTNMIFTPDGHAGLDKGFFLSRTGNCKAFDDTADGYCRAEGVGTV
FIKRLSDALADKDPILGVILDIKTNHSALSESMTRPHVGAQIDNMNHVLNTASVDPKSLS
YIEMHGTGTQVGDAVEMESVLSVFAPN------------FRGMDYPLWVGSAKANIGHGE
GVSGVTSLAKVLLMMKHDIIPPHCGIKNKINRTFP-DLGARNVHIAMKPTPWKRAG----
------------------------------------------------------------
-------------------------------LQAAIKTKPGLLFAFTGQGSQYMGMGGTL
YESFPRFRASLHRFDQLSQSLGFDSFIHVFQSKDQFPPVVVQLAICSLEMALGELLKSFG
LEPTLVVGHSLGEYAALNRAGVLSVSDTLFLVGKRAELLQSRCN-RGTHAMLAVKAPSSS
FSGILGDK-RYDIACINGPEDTVLSGLNDQIELIRAALSSKGIKSTLLKVPFAFHSAQVD
PILESFIEIASSITFHKPRIPILCPLTGEVIDKADIITPSYLAKHCRETVNIAAALRYAL
ASKLINQGTITIEVGPQPTVCGMVTK-----------
[208] '-423052'
-AIVGMSGRFPEAPSPADFWDLLYQGLDVCKEVPVQRWNWKTHVTADGKGHNLAGCKWGC
WLDYADQFDPRFFSISPKEAPQIDPAQRMALMTTYEALEQSGFVADKTASSQRTRVGVFH
GITSNDYLECNSGQFIDTYFITGGNRAFVPGRINFCFEFCGPSYSNDTACSSSLAAIHLA
CNSLWRGDCDTAVAGGTNMCINPDGHTGLDKGFFLSRTGNCKPFDDKADGYCRGEAVATV
IIKRLDDAIAENDPILGVILDTKTNHSSLSDSMTRPHVGAQADNMKSVLASATVNASDVS
YVEMHGTGTQVGDAVEMESVLKVFAPD------------QRTPENPLYVGTVKANIGHGE
GVSGITSLTKVLLMLKNNMIPPHCGIKSKINRTYP-DLGARNVHIAFKPTPWERRG-GPR
RALINNFSAAGGNTALLLEEAPPDPRTSHVLTVSGHVAASLKNNAKLLLQYLQQHTGLEL
AQLSYTLTARRQHHIHRISITGATVQEISDRLSAAIKSKPKMLFAFTGQGAMWVAVGKQL
HDAFPSFRSSLYAYDRMAQALGLSSFLPLLVDCESSPAVTVQLATTALQMALADLLRSFG
MSPVAVTGHSLGMYAALYTSGVLTASDAIYLVGKRAELFQQSCA-RGTHAMLAIKASEST
VNSQLTGQ-QFEIACANGPQDTVISGKSDCIAKAQAALTSNGIKSTMLKVPYAFHSAQVD
PILKPFSIIASGVTFRKPTITVLDPLTGAVVDKEGVFSATYLQRHCRETVDMVSALQAGL
KSGIVDVKCISIEIGPHPVVCGMIRNTLGSMAVLER-
[209] 303321003
-AIVGMSGRFPEAPTPEAFWDLLYEGLDVCKEVPAKRWDWRTHVTPDGKGHNLGGSKWGC
WLDYADQFDPRFFSISPKEAPQMDPAQRMALMTTWEALEQSGFVSNTTPSTQNDRVGVFH
GVTSNDYLECNSGQYIDTYFITGGNRGFIPGRINFCFEFCGPSYTNDTACSSSLAAIHLA
CNSLWRGDCDTAVAGGTNMCINPDGHTGLDKGFFLSRTGNCKPFDDQADGYCRGEGVATV
IIKRLDDAIAENDPILAVILDAKTNHSALSESMTRPHVGAQVENMRAVLNTSGLDPRELS
YVEMHGTGTQVGDAVEMQSVLNVFAPD------------FRGRDKPLYVGSAKANVGHGE
GVSGITSLAKVLLMMKHDTIPPHCGIKSRINRNYP-DLKARNVHIASEPVPWTRGS-EPR
RVLINNFSAAGGNTALLLEDAPLDPRSSHIVTVSGHVVASLKENAQRLIDFIGKSGSYSL
SQLSWTTTARRAHHLFKIAVAGSTPMEVRQRLQEALKNKPKILFAFTGQGSQYIGMAKSL
FHAFPSFRSDICNFDRLAHTMGFPSFLHIITSNNDQSPVVVQLAIVSLEIALARLLQSLG
VVPSAVVGHSLGEYAALHIAGVMTLFDTLYLVGRRAEFIQELCD-RGTQAMLAIKASHST
IRKLLNGK-AYEVACVNGPEDTVISAANDVIDGAKAVLNHNGIKSTVLQTPFAFHSAQVA
PIMDLYTKTAEGVTFHKPSVPVLCPLTGKVVQEEGVFSAHYLVRHLREPVNMAAALGTAY
ESRVLDDRTFTIEIGPHPVVCGMVKATLGTLAILSRG
[210] 320036071
-AIVGMSGRFPEAPTPEAFWDLLYEGLDVCKEVPAKRWDWRTHVTPDGKGHNLGGSKWGC
WLDYADQFDPRFFSISPKEAPQMDPAQRMALMTTWEALEQSGFVSNTTPSTQNDRVGVFH
GVTSNDYLECNSGQYIDTYFITGGNRGFIPGRINFCFEFCGPSYTNDTACSSSLAAIHLA
CNSLWRGDCDTAVAGGTNMCINPDGHTGLDKGFFLSRTGNCKPFDDQADGYCRGEGVATV
IIKRLDDAIAENDPILAVILDAKTNHSALSESMTRPHVGAQVENMRAVLNTSGLDPRELS
YVEMHGTGTQVGDAVEMQSVLNVFAPD------------FRGRDKPLYVGSAKANVGHGE
GVSGITSLAKVLLMMKHDTIPPHCGIKSRINRNYP-DLKARNVHIASEPVPWTRGS-EPR
RVLINNFSAAGGNTALLLEDAPLDPRSSHIVTVSGHVVASLKENAQRLIDFIGKSGSYSL
SQLSWTTTARRAHHLFKIAVAGSTPMEVRQRLQEALKNKPKILFAFTGQGSQYIGMAKSL
FHAFPSFRSDICNFDRLAHTMGFPSFLHIITSNNDQSPVVVQLAIVSLEIALARLLQSLG
VVPSAVVGHSLGEYAALHIAGVMTLFDTLYLVGRRAEFIQELCD-RGTQAMLAIKASHST
IRKLLNGK-AYEVACVNGPEDTVISAANDVIDGAKAVLNHNGIKSTVLQTPFAFHSAQVA
PIMDLYTKTAEGVTFHKPSVPVLCPLTGKVVQEEGVFSAHYLVRHLREPVNMAAALGTAY
ESRVLDDRTFTIEIGPHPVVCGMVKATLGTLAILSRG
[211] 392866679
-AIVGMSGRFPEAPTPEAFWDLLYEGLDVCKEVPAKRWDWRTHVTPDGKGHNLGGSKWGC
WLDYADQFDPRFFSISPKEAPQMDPAQRMALMTTWEALEQSGFVSNTTPSTQNDRVGVFH
GVTSNDYLECNSGQYIDTYFITGGNRGFIPGRINFCFEFCGPSYTNDTACSSSLAAIHLA
CNSLWRGDCDTAVAGGTNMCINPDGHTGLDKGFFLSRTGNCKPFDDQADGYCRGEGVATV
IIKRLDDAIAENDPILAVILDAKTNHSALSESMTRPHVGAQVENMRAVLNTSGLDPRELS
YVEMHGTGTQVGDAVEMQSVLNVFAPD------------FRGRDKPLYVGSAKANVGHGE
GVSGITSLAKVLLMMKHDTIPPHCGIKSRINRNYP-DLKARNVHIASEPVPWTRGS-EPR
RVLINNFSAAGGNTALLLEDAPLDPRSSHIVTVSGHVVASLKENAQRLIDFIGKSGSYSL
SQLSWTTTARRAHHLFKIAVAGSTPMEVRQRLQEALKNKPKILFAFTGQGSQYIGMAKSL
FHAFPSFRSDICNFDRLAHTMGFPSFLHIITSNNDQSPVVVQLAIVSLEIALARLLQSLG
VVPSAVVGHSLGEYAALHIAGVMTLFDTLYLVGRRAEFIQELCD-RGTQAMLAIKASHST
IRKLLNGK-AYEVACVNGPEDTVISAANDVIDGAKAVLNHNGIKSTVLQTPFAFHSAQVA
PIMDLYTKTAEGVTFHKPSVPVLCPLTGKVVQEEGVFSAHYLVRHLREPVNMAAALGTAY
ESRVLDDSTFTIEIGPHPVVCGMVKATLGTLAILSRG
[212] '-472661'
IAIIGMSGRFPEADDPEQFWDLLRRGLDVVKEVPPKRWNVNTHVDPACKRRNTGATPWGC
WLETAGLFDPRFFGISPKEAPQLDPGQRVALLTTYEALEMAGVVPGMTPSTQNDRFGVFH
GVTSNDWMETNSAQDIDTYFIVGGNRAFMPGRINFCFDFTGPSYAIDTACSSSLAAIHLA
CNSLWRGDIDTAIAGGTNMVNNPDGHAGLDRGFFLSRTGNCKPFDDKADGYCRAEGAGTV
ILKRLEDAEADGDPILAIIAGASTNHSAESDSITRPHVGAQKALFNKVLNATGVEPHDLS
YIEMHGTGTQVGDAVEMESVLTTFAPD------------SRRPDEPLYLGAAKANIGHGE
GVSGVTSLVKILLMMKKNEIPPHVGIKSRINHNYPTDFKERNVHIAFSPTPWMRPENKSR
KVLINNFSAAGGNTALLIEDAPLDLRTSHIVPVSAKCAVSLKGNIQSLIDYIEANKQLSL
GELSYTTTARRMHHPHRAIVSGANLDEIVSELKAALIAAPKVVFAFTGQGSQYLGMGKQL
FDSFSYFRGQIHRFDQLAQSLGFPSFKQIFATTNEFTPLVIQLATTCMQMALARLWSSWG
VQPSCIVGHSLGEYAALNVAGVLSDSDAIYLVGKRAELLQERCM-RGSHGMLAVHAPASL
IQQLLVGK-KYEVACINGPEDTVLGGSHDQIAAAQATLAKHKLKMMLLKVPYAFHTSQVD
PILESFEAAAQGATYHTPKIPVICPLTSKIVSESGVFGPNYLVRHCRETVNMRDALLAAR
DQKTITNKSVVIEIGPTAVVSLMVKATLGTFATLMRN
[213] '-26714'
-AIIGYSGRFPDANNNEELWQLLHEGRDVASITPSNRWDVKTHVDPTLKKKNTMGTPYGC
WLKEPGLFDAKFFALSPREAPQVDPAQRLALMTAYEAMEFAGLVPDSTPSSQSDRIGVFY
GTTSNDWGETNSSQNVDTYYIPGSCRAFIPGRQNFFYKFSGPSYSVDTACSSGLAALHLA
CNSLLKGDIDTAICGGTNVLTNPDITAGLDRGHFLSRTGNCKTFDDDADGYCRGEGVCTM
VIKRLEDAKADNDPIIAVILGAYTNHSAEAESITRPHIGAQKAIFEKVLTSAGVDPYSVG
YVEMHGTGTQAGDAREMKSVLSVFAPE------------PRTDAERLFLGSAKANVGHGE
SVSGPIALIKSLMMLERNEIPPHCGIKTKINSGFPTDLMDRNVHIAKQPIPWERPEGGVR
RIMINNFSAAGGNSSVLIEDAPVEPRSTHVVAVSAKSSTALIANIKSLLSYMNATK-PEL
PSLSYTTTARRTHHPFRVMVSGPDLPEIHALLENKLRAAQRAAFAFTGQGSQYIGMGESL
LN-FSTFRSDIERFNGIAETLGFPSFLPLLESGSELPPLVVQVGTVCTQIAMARLWRSWG
IEPCAVVGHSLGEYAALNIAGVLSEADTIFLAGKRAQLLQEDIS-ANTHAMLAIGTSVEE
TRSLCDGL-EYDIACINTPKETVLSGTNKQIDRILDILSSTSLKKTRLRVPFAFHSSQME
PVLEKFKAAARGVKFYEPKVPVISPLFGEVLTSKEPFGPEYLARHCRETVNFATALESAK
ADGVISS-ALWVEIGAHPIVSGLLRNNLDTVPTLQRN
[214] '-68694'
-AIIGYSGRFPDANNNEEFWQLLHEGRDVASITPSNRWDVKTHVDPTLKKKNTMGTPYGC
WLKEPGLFDAKFFALSPREAPQVDPAQRLALMTAYEAMEFAGLVPDSTPSSQSDRIGVFY
GTTSNDWGETNSSQNVDTYYIPGSCRAFIPGRQNFFYKFSGPSYSVDTACSSGLAALHLA
CNSLLKGDIDTAICGGTNVLTNPDITAGLDRGHFLSRTGNCKTFDDDADGYCRGEGVCTM
VIKRLEDAKADNDPIIAVILGAYTNHSAEAESITRPHIGAQKAIFEKVLTSAGVDPYSVG
YVEMHGTGTQAGDAREMKSVLSVFAPE------------PRTDAERLFLGSAKANVGHGE
SVSGPIALIKSLMMLERNEIPPHCGIKTKINSGFPTDLTDRNVHIAKQPILWERPEGGVR
RIMINNFSAAGGNSSVLIEDAPVEPRSTHVVAVSAKSSTALIANIKSLLSYMNATK-PEL
PSLSYTTTARRTHHPFRVMVSGPDLPEIHALLENKLRAAQRAAFAFTGQGSQYIGMGESL
LN-FSTFRSDIERFNGIAETLGFPSFLPLLESGSELPPLVVQVGTVCTQIAMARLWRSWG
IEPCAVVGHSLGEYAALNIAGVLSEADTIFLAGKRAQLLQEDIS-ANTHAMLAIGTSVEE
TRSLCDGL-EYDIACINTPKETVLSGTNKQIDRILDILSSTSLKKTRLRVPFAFHSSQME
PVLEKFKAAARGVKFYEPKVPVISPLFGEVLTSKEPFGPEYLARHCRETVNFATALESAK
ADGVISS-ALWVEIGAHPIVSGLLRNNLDTVPTLQRN
[215] 367053117
-AIIGYSGRYPDASNNDEFWQLLYEGRDVASITPETRWS-AAHVDPTLKRKNTMGTPYGC
WLKDPGLFDANFFMISPREAPQIDPAQRLALMTAYEAMEFAGFVPNSSPSTRPDRIGVFY
GTTSNDWGETNSSQDVDTYYIPGSCRAFIPGRQNFFYKFSGPSYSIDTACSSSLAALHLA
CNSLLRGDIDTAFCGGTNVLTNPDITAGLDRGHFLSRTGNCKTFDNDADGYCRGEGVCTL
IIKRLEDAKADNDPICAVILGAYTNHSAEAESITRPHVGAQKAIFEKVLTSAAVDPYSVG
YVEMHGTGTQAGDAREMKSVLSVFAPP------------PRTDEERLFLGSAKANVGHGE
SVSGVIALIKALMMMEKDTIPPHCGIKNKINSGFPTDLQQRNVHIAMKPTPWPRPEGGVR
RIMVNNFSAAGGNSSVLIEDAPVDPRSAHVVAVSAKSSTALLANIKSLLKYLDEAK-PAL
PSLSYTTTARRMHHPYRVMASGSELADIRAALQNKLRAVQRVAFAFTGQGSQYVGMGREL
LR-FSTFRQDIDRYDAISQALGFPSITPLINPQAELPPLLVQVGTTCIQMAMARLWRSWG
VEPCAVVGHSLGEYAALNVAGVLSEADTIFLVGKRAQLLQENVP-ANTHAMLAVSTSVDK
IHDICKGL-EYEIACINAPTETVLSGTAGQIEALQRVATTTALRKTKLQVPFAFHSSQMQ
PILEEFRLAARAVKFQEPKIPIISPLLGQTLSSSEPFGTEYLARHCRETVNFVGGLESAK
KSGL-QESTIWIEIGAHPVVSGLLRGNLGTLPTLQRG
[216] 242797649
-AIVGYSGRFPDANSNNAFWELLCEGRDVARVTPKQRWNVATHVDPTLKKKNTSGTLYGC
WLKDPGHFDARFFGMSPREAPQVDPAQRLSLMTVYEAMENAGMVPDATPSTRRDRVGVFV
GSISNDWGETNSSQDIDTYYIPGSCRAFIPGRQNYYYKFSGPSYSIDTACSSSLAAMHVA
CNAIWRGDIDTAICGGTNVMSNPDITAGLDRGYFLSRTGNCKTFDDDADGYCRGEGVVSM
VVKRLEDAIADNDPICALILNAYTNHSAEAESITRPHVGAQKAIFERVLTSSAVDPSAVS
YIEMHGTGTQAGDAREMESVLSTFANK------------GEGRETPIHLGSVKANVGHGE
SVSGIIALTKILMMMEKNEIPPHCGIKTKINHKFPQNLAERKVFIADKPTPWPRPEGQSR
LAMVNNFSAAGGNSCVLVEDAPRDLRSTHIVAVSAKTKTALLANIKSLVSYIEKEAP-FL
PSLSYTTTARRVHHPHRATAIGNNLDDILAQFKTTLPKATSVVFAFTGQGSQYPGMAHEL
LQ-FKSFRADIEHFDRIAQRQGFPSFLPVIMATSDFSPIVVQLAATCSQMALAKLWRSWG
AEPVAVVGHSLGEYAALNVAGILSDVDTIYLVGKRAELLQTKCV-QGTHGMIAVSASLEE
IAAHVAGN-QIEFACINAPTEIVLSGTTIAIDEAVEALSQAEIKMTRLRVPYAFHSSQID
TIMDEFEAAATTVRFEKPQVPLMSPLLSQVIDTAGIVDAKYLARHARDTVNLCGALQAAK
AMKLVSNASSFIEVGPHPVIVGLLKSNLGVLPTLQRK
[217] 320588358
IAVVGMAGRFPGASSANELWSLLQRKVDMCREVPALRWDVNTHVDAEGKKKNTSKVRWGC
WLDEPDKFDATFFGISPREAPQVDPAQRLALLTAYEAMEHAGIVPGRTPSTREDRVGVFY
GVTSNDWCESNSGQDIDLYYIPGANRAFIPGRINYFFKFSGPSYAVDTACSSSLSAIHIA
CNSLWQGDIDMAVAGGTNVLTNPDMTTGLDKGHFLSETGNCKTFDASADGYCRGEGVATV
LLKRLDDAIEDGDTIHGVLDSAYTNHSAEAESITRPHVGAQKDVLERVLNNSGTHPNEVS
YIEMHGTGTQAGDTREITSVCEVFAPI------------RRPRSKPLHIGGLKANIGHGE
SASGVSALIKVLQMMKHNQIPPHCGIKTRLNPAFPRDLAERNVHIDLETAAWPREDGVPR
KVIINNFSAAGGNSSILVEDAPLSLRPIYPVAISARTSSSLKGNVKAMLDHLANHTTVSL
PEISYTTTARRMHHHFRFITSVSDLQALREKLEAVLVPPKAVLFSFTGQGSQYPGMGKQL
MERLGVFRDDITKFDHLARKLGFPSILPLFQASADYDPVVVQLANTCMQIALARIWISWG
VKPSAVVGHSLGEYAALNVAGVLSDSDTVYLVGRRAQHLQNFCE-PYSHAMLAVVASVSE
LENVSGTS-RFEIACVNGPKETVLAGTAAQVSDWKKTLTAAGIHSTHLRVPYAFHSSQIQ
PILSAYVNNAKGVAFHEPQVPVLSPLEGRVVTESHVFGPAYVRRHAREPVQMMKCLEAAF
SDGTLPAKAFAIEFGPHPVVSGMIKATLGVLPTLRRK
[218] 346327665
IAVVGMSGRFPGASDVNGLWDVLINKMDMCREVPGMRWNVETHFDPKGKEKNKSKVRYGC
WIDNPDLFDARFFSISPREAPQIDPAQRMALLTAYEALESAGIVPGRTPSTREDRVGVFF
GVTSNDWCEANSNQKIDTYFIPGANRAFIPGRINYCFKFSGPSYAVDTACSSSLSAIHIA
FNSLLQGDIDMAIAGGTNVLTNPDMTCGLDRGHFLSSTGNCKTFDASADGYCRGEGVATV
ILKRLEDAIADNDPIMGIISGAYTNHSAEAESITRPHVGAQRDILNRVLSDSGTDPYDVG
YVEMHGTGTQAGDLREMQSVCSVFAPN------------RRAANQPLHLGALKSNIGHGE
SVSGVSALIKVLLMMTKSTIPPHCGIKTQINPGFPKDLRERNVFIDLEAASWERSGGIPR
KAIINNFSAAGGNSTILVEDASDMSRPTFPVAVTARSAKSLVANLKAILQYTQSR-QPDL
AQLSYTTTARRMHHAHRILVVGSSLKEVQNKLNDALLEPKKILFTFTGQGSQYAGMGKRL
YDGLSVFRHQLQHLDRLVRIQGFPSIISLFIADSDFQPVVVQLASTCMQIALARMWISWG
MKPTAVVGHSLGEYAALNIAGVLSDADTIYLVGRRAQCLQALCE-SGSHAMLAVIASESE
IEATLQ-M-PFEVSCVNGPKETVIAGTLAQVTRMRHILLDKGIRSTLLNTPFAFHTSQID
PIRAQLVADAHRVTFNTPKIPVLSSLLGTVVESDGVFNAEYIGRQARETVQVMQALHAGT
DAGIIDDKTYGIEFGPHPVVAGMVKSTLGVLPTLRRN
[219] '-151845'
-AIVGMAGRFPDAASHEKLWELLSKGLDVHRVVPADRFPVETHYDPNGKVINSSHTPYGC
WIEKPGMFDPRFFNMSPREAFQTDPMQRMALTTAYEALEMSGYVPNRTPSTRLDRIGTFY
GQTSDDWREINAAQEVDTYYITGGVRAFGPGRINYHLGFSGPSLNVDTACSSSAAAMNVA
CSSLWARDCDTAIVGGLSCMTNPDIFAGLSRGQFLSKKGPCATFDNNADGYCRGDSCASV
IVKRLDDAIADHDRVLAVILGTATNHSADAISITHPHGPTQSLLSSAILDDAGVDPLDVD
YVEMHGTGTQAGDGTEMVSVTNVFAPA------------KRPADRPLYLGAVKANLGHGE
AASGVTALCKVLLMLQKNAIPPHVGIKSVINKTFPKDLGERNVNIAFHLTPFKRSDGKPR
RVFINNFSAAGGNTGLLLEDAPPDPRNVHVITITGKSKSAMIHNAERLIQFMDDNDDTPI
SHVAYSTTARRIQHYWRMNVTAQDLGEAKQALKNRLPEPPKVAFMFTGQGSHYAGLGKEL
YANHAVFRQAINEFDRISQIHGFPSFMPLVDGSAKLEPLIVQLGLCCFEMALAKLWASWG
VKPAAVMGHSLGEYAALHVAGVLSASDTIYLVGARAKLLVEKCT-AGTHAMLAVMGSVST
VQEALGERDSTNVACINGPRETVLSGEASEMAEIAQQLGAAGFKCTQLKVPFAFHSAQVD
PILDDFEKLARSVRFNTPKVPVISPLLGKLV-DDEPINPKYLRDHARDAVDFLGGLVSAQ
SAGAIDEKTVWLEVGPHPVCANMVKAAFGAVPTLRRN
[220] '-156834'
-AIVGMAGVFPDAADHEKLWELLCKGLDVHREVPPDRFPVATHVDPTGKAVNTSHTPYGC
WIENPGMFDPRFFNMSPREAFQTDPMQRMALTTAYKALEMSGYVPDRTPSTRLDRIGTFY
GQTSDDWREINAAQTVDTYYITGGVRAFGPGRINYHFGFSGPSLNIDTACSSSAAAMNVA
CSSLWARDCDTAIVGGLSCMTNSDIFAGLSRGQFLSKKGPCATFDNEADGYCRGDGCASV
IVKRLDDAIADNDRVLAVILGTATNHSAEAISITHPHGPTQSRLSSAILDEAGVDPLDVD
YVEMHGTGTQAGDGTEMVSVTDVFAPA------------KRSADRPLYLGAVKANLGHGE
AASGITALCKVLLMLQNNAIPPHVGIKSVINKSFPKDLSERNVNIAFHMTPFKRRDGKLR
RVFINNFSAAGGNTGLLLEDAPVDPRSVHVITITGKSKTSMLSNAERMVAWIDKHPDTPL
SHLAYTTTARRQQHYWRMNVAASDLAEAQQLLRGRLSQQPQVAFLFTGQGSHYAGLGKEL
YANHSVFHQSINEFDHIAQIHGFPSFMPLIDGSSKLSPVVVQLGLACFEMALARLWMSWD
VKPSVVLGHSLGEYAALNVAGVLSASDTIYLVGVRAQLLVEKCT-AGTHAMLAVQGTVSA
VQDALGDKATTNVACINGPRETVLSGEAAEIAEIAQQLTAAGFKCTQLKVPFAFHSAQVE
PILDEFEKLARSVRFSLPKVPVISPLLGKLV-ENEPINAKYLRDHAREAVNFLGGLVSAQ
QSSTIDDTTLWIEVGPHPVCSNMVKAAFGAVPTLRRG
[221] 402085510
-AIVGMSGVFPDAADHEKLWDLLCKGLDVHREVPPERFPVATHVDPTGKAVNTSHTPYGC
WIENPGMFDPRFFNMSPREAFQTDPMQRMALTTAYKALEMSGYVPNRTPSTRLDRIGTFY
GQTSDDWREINAAQTVDTYYITGGVRAFGPGRINYHFGFSGPSLNIDTACSSSAAAMNVA
CSSLWARDCDTAIVGGLSCMTNSDIFAGLSRGQFLSKKGPCATFDNEADGYCRGDGCASV
IVKRLEDAVADNDRVLAVILGTATNHSADAISITHPHGPTQSILSSAILDEAGVDPLDVD
YVEMHGTGTQAGDGTEMVSVTDVFAPA------------KRPADRPLYLGAVKANLGHGE
AASGITALCKVLLMLQNNAIPPHVGIKSVINKTFPKDLAERNVNIAFHMTPFKRRDGKLR
RVFINNFSAAGGNTGLLLEDAPIDPRSVHVVTITGKSKTSMLNNAERMVSWIDKHPDTPL
SHLAYTTTARRQQHYWRMNVAASDLAEAQQLLRARLSEQPKVAFLFTGQGSHYAGLGKEL
YANHSVFHQSINEFDHIAQIHGFPSFMPLIDGSSKLSPVVVQLGLACFEMALARLWISWD
VKPSAVLGHSLGEYAALNVAGVLSASDAIYLVGVRAQLLVEKCT-AGTHAMLAVQGAVSV
VQDALGDKATTNVACINGPRETVLSGEAGEMAEIAQQLTAAGFKCTQLKVPFAFHSAQVD
TILDEFETLARSVRFSLPKVPIISPLLGKLV-ENEPINPKYLRDHAREAVNFLGGLVSAQ
QSGTIDETTAWIEVGPHPVCSNMVKAAFGAVPTLRRN
[222] 171691741
-AIVGMAGRFPDAASHEKLWELLEKGLDVHRVVPADRFDVKSHYDPTGKIMNTSHTPYGC
WIENPGFFDPRFFNMSPREALQTDPMQRMALTTAYEALEMSGYVPNRTPTTRLDRIGTFY
GQTSDDWRELNAAQEVDTYYITGGVRAFGPGRINYHFGFSGPSLNIDTACSSSAAAMNVA
CSSLWARDCDTAIVGGLSCMTNPDIFSGLSRGQFLSKKGPCATFDNEADGYCRGDGCASV
VVKRLEDAEAEGDRILAVILGTATNHSADAISITHPHGPTQSVLSRQILDEAGVDPLDVD
YVEMHGTGTQAGDGTEMVSVTNVFAPA------------KRPANRPLYLGAVKANVGHGE
AASGVTALCKVLMMLQKNAIPPHVGIKSVINKTFPKDLSERNVNIAFHTTPFRRKDGKPR
RVFINNFSAAGGNTGLLLEDAPQDPRSHHVVTLTGKSKAAMIRNAERLVGWMERNPETPL
SHVAYTTTARKIQHYWRMNVVASDLDEAKSAISTRLPEQPKVAFMFTGQGSHYPALGKEF
YEHYSVFRQNIDEFDRIAQIHGFPSFLPLIDGSSKLSPVVVQLGLACFEMALARLWISWG
IRPAVVLGHSLGEYAALEVAGVLSASDAIYLVGARAQLLVEKCT-AGTHAMLATMGSVET
IMDALGVKTGVNVACINGPRETVLSGESSEMAEIAQHLTGAGFKCTQLRVPFAFHSAQVD
AILDDFEKLAKSVQFNTPKVPIISPLLGKMV-ENEPITPGYLRNHAREAVNFLGGLVSAQ
QSGAIDEKTVWLEVGPHPVLAGMVKASFGAVPTLRRN
[223] 302422136
-AIVGMAGRFPDAASHEKLWELLSQGLDVHRVVPADRFNIDTHYDITGKAINTSHTQYGC
WIENPGLFDPRFFNMSPREAYQTDPMQRMALTTAYEALEMSGYVPNRTASTRLDRIGTFY
GQTSDDWREINAAQEVDTYFITGGVRAFGPGRINYHFGFSGPSLNIDTACSSSAAALQIA
CTSLWAKDCDTAVVGGLSCMTNPDIFSGLSRGQFLSKTGPCATFDNGADGYCRADGCASV
IVKRLDDAIADKDNVLAVILGTATNHSADAISITHPHGPTQSILSSAILDEAGVDPLDVD
YVEMHGTGTQAGDGTEMVSVTDVFAPA------------KRPADRPLYLGAVKSNIGHGE
AASGVTALCKVLMMLQKNAIPPHVGIKKDINKTFPKDLAERNVNIAFHMTPLKRYDGKPR
RIFINNFSAAGGNTGLLLEDGPSDPRSAQVITITAKSKTAMIKNAEQL------------
---------------------------------------PKVAFLFTGQGSHYAGLGKDL
YAHYAVFRDSIDEFNHIAEVHGFPSFVPLIDGSSNLSPVVVQLGLCCFEMALARLWSAWG
IRPAVVLGHSLGEYAALNVAGVLSASDTIYLVGSRARLLVDRCT-AGTHAMLAVQGPVGT
VNEALGSESSVNIACINGPRETVLSGEVDHMMRVATQLGASGFKCTQLKVPYAFHSAQVE
PILDEFEHLARSTRFMPAQVPVISPLLGKLV-EHELIDCSYLRKHARQPVDFLGGIISAQ
QSGAINEKTVWLEIGPHPVCANMVKAAFGAVPTLRRS
[224] 346970056
-AIVGMAGRFPDAASHEKLWELLSQGLDVHRVVPADRFNIDTHYDITGKAINTSHTQYGC
WIENPGLFDPRFFNMSPREAYQTDPMQRMALTTAYEALEMSGYVPNRTASTRLDRIGTFY
GQTSDDWREINAAQEVDTYFITGGVRAFGPGRINYHFGFSGPSLNIDTACSSSAAALQIA
CTSLWAKDCDTAVVGGLSCMTNPDIFSGLSRGQFLSKTGPCATFDNGADGYCRADGCASV
IVKRLDDAIADKDNVLAVILGTATNHSADAISITHPHGPTQSILSSAILDEAGVDPLDVD
YVEMHGTGTQAGDGTEMVSVTDVFAPA------------KRPADRPLYLGAVKSNIGHGE
AASGVTALCKVLMMMQKNAIPPHVGIKKDINKTFPKDLAERNVNIAFHMTPLKRHDGKPR
RIFINNFSAAGGNTGLLLEDGPSDPRSVQVITITAKSKTAMIKNAEQLVTWMEKNPETPL
ADVAYTTTARRMQHYWRLNVAASTLSEAMSAIKERLTEQPKVAFLFTGQGSHYAGLGKDL
YAHYSVFRDSINEFNHIAEVHGFPSFVPLIDGSSKLSPVVVQLGLCCFEMALARLWAAWG
IRPAVVLGHSLGEYAALNVAGVLSASDTIYLVGSRAQLLVDRCT-AGTHAMLAVQGPVGT
VNEALGSEASVNIACINGPRETVLSGEADHMMKIATQLGASGFKCTELKVPYAFHSAQVE
PILDEFEHLARFTRFMPAQVPIISPLLGKLV-EHELIDPSYLRKHARQPVDFLGGIISAQ
QSGAINEKTVWLEIGPHPVCANMVKAAFGAVPTLRRN
[225] 310793598
-AIVGMAGRFPDAASHEKLWELLSKGLDVHRVVPPDRFPVATHYDITGKAINTSHSQYGC
WIENPGYFDPRFFNMSPREAFQTDPMQRMALTTAYEALEMCGYVPNRTPSTKLDRIGTFY
GQTSDDWREINAAQEVDTYYITGGVRAFGPGRINYHFGFSGPSLNIDTACSSSAAALNVA
CNALWVKDCDTAIVGGLSCMTNPDIFAGLSRGQFLSKTGPCATFDNGADGYCRADGCASV
IVKRLDDAIADKDNVLAVILGTATNHSADAISITHPHGPTQSILSRHILDEAGVDPLDVD
YVEMHGTGTQAGDGTEMVSVTNVFAPA------------KRPADRPLYLGAVKSNVGHGE
AASGVTALTKVLMMMQKNAIPPHVGIKKEINKTFPKDLSERNVNIAFHLTPFKRRDGKPR
RIFVNNFSAAGGNTGLLLEDAPHDPRNVQVVTVTGKSKAAMIRNAERLVGWMEQNPQTPL
SHLAYTTTARRIQHYWRMNVAASDLPEAQRLIKDRLTQQPKVVFMFTGQGSHYAGLGKDL
YAHYTVFRENINEFNQLAQIHGFPSFLPLIDGSTKFSPVVVQLGLCCFEMALARLWSSWG
IKPSAVMGHSLGEYAALNAAGVLSASDTIYLVGARAKLLVEKCT-AGTHAMLAVTGPVDA
VMEALGAQEHVNVACINGPRETVLSGAAAKISDISSHLGTAGFKCTQLKVPFAFHSAQVD
PILDDFETLARSVSFERPQVPIISPLLGKML-ESEPINAAYLRNHARDAVNILGGLVHAQ
QSGAVDEKTVWLEVGPHPVLANFVKSSFGAVPTLRRN
[226] 380475654
-AIVGMAGRFPDAASHEKLWELLSKGLDVHRVVPADRFPVATHYDITGKAVNTSHSQYGC
WIENPGYFDPRFFNMSPREAFQTDPMQRMALTTAYEALEMCGYVPNRTPSTRLDRIGTFY
GQTSDDWREINAAQEVDTYYITGGVRAFGPGRINYHFGFSGPSLNIDTACSSSAAALNVA
CNSLWVKDCDTAIVGGLSCMTNPDIFAGLSRGQFLSKTGPCATFDNGADGYCRADGCASV
IVKRLDDAIADKDNVLAVILGTATNHSADAISITHPHGPTQSILSRHILDEAGVDPLDVD
YVEMHGTGTQAGDGTEMVSVTNVFAPA------------KRPADRPLYLGAVKSNVGHGE
AASGVTALTKVLMMMQKNAIPPHVGIKKEINKTFPKDLSERNVNIAFHLTPFKRRDGKPR
RIFVNNFSAAGGNTGLLLEDAPHDPRSHQVITVTGKSKAAMIRNAERLVGWMEQNPQTPL
AHLAYTTTARRIQHYWRMNVAASDLPEAQRLIKDRLTQQPKVAFMFTGQGSHYAGLGKDL
YAHYRVFRDSIDEFNQLAQIHGFPSFLPLIDGSTKLSPVVVQLGLCCFEMALARLWASWG
IRPSAVMGHSLGEYAALNAAGVLSASDTIYLVGARAQLLVQKCT-AGTHAMLAVTGPVEA
IMEXLGAQEAVNVACINGPRETVLSGAAAKISDISSHLGTAGFKCTQLKVPFAFHSAQVD
PILDDFETLARSVSFERPQVPIISPLLGKMV-ETEPINAAYLRNHARDAVNFLGGLVHAQ
QSGSVDEKTVWLEVGPHPVLANFVKSSFGAVPTLRRN
[227] 320590174
-AIVGMAGRFPDAASHEKLWELLAKGLDVHRVVPKERFPAETHVDPSGKAVNTSHTPYGC
FIENPGLFDPRFFNMSPREALQTDPMQRMALTTAYEALEMSGYVPNRTPSTRLDRIGTFY
GQTSDDWREINAAQEVDTYYITGGVRAFGPGRINYHFGFSGPSLNIDTACSSSAAAMNVA
CTSLWAHDCDTAIVGGLSCMTNSDIFAGLSRGQFLSKTGNCQTFDDGADGYCRGDGCASV
IVKRLEDAEADGDNVLAVVLGTATNHSADAISITHPHGPTQSVLSSAILNDAGVDPLDVD
YVEMHGTGTQAGDGTEMLSVTNVFAPA------------RRPAGRPLYLGAVKANVGHGE
AASGVTALIKVLMMMQKSLIPPHVGIKKEINKGFPKDLSERNVNIAFHMTPFKRHDGLPR
RIFVNNFSAAGGNTGLLLEDGPVDPRTSHVVAVTGKSKASMLRNAERLVAWMAEHAATPL
SDVAYTTTARRIQHYWRMNVVASDLAGAQSALKTRLPEQPKVAFLFTGQGSQYAGLGKDL
YAHYQVFRSSIDEFEQVAKVHGFPSFLPLIDGSQSLSPVVVQLGLACFEMAVARLWISWG
VRPAAVLGHSLGEYAALHIAGVLSASDAIYLVGARAQLLVKACT-AGTHAMLAVQGSVSV
VKDALGELETVNVACINGPRETVLSGTAAEVAELATILGDNGFKCTQLKVPFAFHSAQVD
AILDDFERLAGGVCFQKPTVPVISPLLGKLIEGAGKINGAYLRDHAREAVNFLGGLVSAQ
QAGTIDEKTVWLEVGPHPVCANMVKAAFGAVPTVRR-
[228] 164426746
-AIVGMAGRFPDAANHEKLWELLEKGLDVHRLVPPDRFDIKTHYDPTGKAINTSHTPYGC
WIEQPGLFDPRFFNMSPREAFQTDPMQRMALTTAYEALEMSGYVPNRTPSTRLDRIGTFY
GQTSDDWREINAAQEVDTYFITGGVRAFGPGRINYHFGFSGPSLNIDTACSSSAAALQVA
CTALWARDCDTAIVGGLSCMTNPDIFSGLSRGQFLSKKGPCATFDNEADGYCRGDGCASV
VVKRLEDAQADNDRVLAVVLGTATNHSADAISITHPHGPTQSTLSQAILDDAGVDPHDVD
YVEMHGTGTQAGDGTEMVSVTNVFAPA------------KRPQDRPLYLGAIKANVGHGE
AASGITALCKVLLMLHKNAIPPHVGIKSIINKTFPKDLSDRNVNIAFHLTPFKRRDGKPR
RVFINNFSAAGGNTGILVEDAPKDPRSCHLVTITGKSKAAMIRNAENLAQWMNKHTDASL
ADISYSTTARKIQHYWRMSVTASSVSEAQSAILNRLPEQPKVAFLFTGQGSQYTGMGKEL
YENYSVFRESLHEFDRLARLHGFESFLPLIDGTTNLSPVITQLGLCCFEMALAKLWESWG
IKPAVVMGHSLGEYAALNVAGVLSASDTIYLVGTRAKLLVEKCT-LNSHAMLAVQAPVKE
VQKVLGSMSSVNVACINSNRETVLSGPTDVITKLEEELNAAGQKAKRLLVPYAFHSAQVD
AILDDFENLASAILFERIKVPIISPLHAEVLGEGDNVDASYLRHHAREAVNFQGGLFRAQ
EKNVIDEKTVWLEVGPHAITVGMVKAAFGAVPTLRRT
[229] 336473182
-AIVGMAGRFPDAANHEKLWELLEKGLDVHRVVPPDRFDVKTHYDPTGKVINTSHTPYGC
WIEQPGLFDPRFFNMSPREAFQTDPMQRMALTTAYEALEMSGYVPNRTPSTRLDRIGTFY
GQTSDDWREINAAQEVDTYFITGGVRAFGPGRINYHFGFSGPSLNIDTACSSSAAALQVA
CTALWARDCDTAIVGGLSCMTNPDIFSGLSRGQFLSKKGPCATFDNEADGYCRGDGCASV
VVKRLEDAQADNDRVLAVVLGTATNHSADAISITHPHGPTQSTLSQAILDDAGVDPHDVD
YVEMHGTGTQAGDGTEMVSVTNVFAPA------------KRPQDRPLYLGAIKANVGHGE
AASGITALCKVLLMLHKNAIPPHVGIKSIINKTFPKDLSERNVNIAFHLTPFKRKDGKPR
RVFINNFSAAGGNTGILVEDAPKDPRSCHLVTITGKSKAAMIRNAENLAKWMDKHTDASL
ADISYSTTARKIQHYWRMSVTASSVNEAQSAILNRLPEQPKVAFLFTGQGSQYTGMGKEL
YENYSIFRESLHEFDRLARLHGFESFLPLIDGTANLSPIITQLGLCCFEMALAKLWESWG
IKPAVVMGHSLGEYAALNVAGVLSASDTIYLVGTRAKLLVEKCT-LNSHAMLAVQAPVKE
VQKALGSMSSVNVACINSNRETVLSGPTDVITKLEEELNAAGQKAKRLLVPYAFHSAQVD
AILDDFENLASAILFERIKVPIISPLHAEVLGEGDRVDASYLRHHAREAVNFQGGLFRAQ
EKNVIDEKTVWLEVGPHAITVGMVKAAFGAVPTLRRT
[230] 336269563
-AIVGMAGRFPDAANHEKLWELLEKGLDVHRVVPPDRFDVTTHYDPTGKAINSSHTPYGC
WIEQPGLFDPRFFNMSPREAFQTDPMQRMALTTAYEALEMSGYVPNRTPSTKLDRIGTFY
GQTSDDWREINAAQEVDTYFITGGVRAFGPGRINYHFGFSGPSLNIDTACSSSAAALQVA
STALWARDCDTAIVGGLSCMTNPDIFSGLSRGQFLSKKGPCATFDNEADGYCRGDGCASV
VIKRLEDAQADNDRVLAVILGTATNHSADAISITHPHGPTQSTLSQAILDEAGVDPHDVD
YVEMHGTGTQAGDGTEMVSVTNVFAPA------------KRPENRPLYLGAIKANVGHGE
AASGITALCKVLLMMHKNAIPPHVGIKSIINKTFPKDLSERNVNIAFHLTPFRRRDGKPR
RVFINNFSAAGGNTGILLEDAPKDPRSHQLVTVTGKSKAAMIRNAENLAKWINKHTDASL
ADISYSTTARKIQHYWRMSVTASSVNEAQSAILNRLPEQPKVAFLFTGQGSQYTGMGKEL
YENYSVFRESLHEFDRLARLHGFESFLPLIDGTANLSPIVTQLGLCCFEMALAKLWESWG
IKPAVVMGHSLGEYAALNVAGVLSASDAIYLVGTRAGLLVEKCT-MNSHAMLAVQAPVEE
IQKTLGSKSSVNVACINSNRETVLSGPTDVITQLEEELNAAGQKAKRLLVPYAFHSAQVD
AILDDFEHLASTILFERIKIPIISPLHAEVLGEGDRVDASYLRHHAREAVNFQGGLFRAQ
EQNAIDEKTVWLEIGPHAITVGMVKAAFGAVPTLRRT
[231] 367036467
-AIVGMAGRFPDAASHEKLWELLERGLDVHRLVPADRFDHRTHVDRSGKGTNKSHTPFGC
WIEQPGLFDHRFFNMSPREALQTCPMQRMALTTAYEALEMSGYVPNRTPSTRLDRIGTFY
GQTSDDWREINAAQDVDTYFITGGVRAFGPGRINYYFGFSGPSLNIDTACSSSAAAMQVA
CTALWARDCDTAIVGGLSCMTNPDIFAGLSKGQFLSKNGPCSTFDDAADGYCRGDGCASV
VVKRLDDALADKDRILGVILGTATNHSADAISITHPHGPTQSALSTAILEEAGVDPLDVD
YVEMHGTGTQAGDGTEMLSVTNVFAPA------------KRRADRPLYLGAVKANVGHGE
AASGVTALIKVLLMLEKNVIPPHVGIKSVMNRTFPDDLSARNVNIAFHATPFRRKDGRPR
RVFINNFSAAGGNTGLLLEDGPKDPRGHHIVTVTGKSKTSMIKNAQRLMDWIETHPDVPL
SHVAYTMTARKIQHYWRMAVTGSDLAQVRNAIAARLPQQPKVVLMFTGQGSHYAGLGKDL
YEHQSVFRQSIDEFVRLAWIHGLPSFLPLIDGSAKLSPVVVQLGLVAFEMALGRLWVSWG
VKPSLVVGHSLGEYAALEAAGVLSASDVIYLVGVRAQMLVDKCT-PGTHSMLAVQGSKED
VRPVLGANGGIEVACMNGPRETVLSGKADEISEASRTLSAAGLKCTELRVPFAFHSAQVD
AILDDFEAVAQGISFRAPKLPIISPFLGKEI-EGEPIDARYLREHARQPVNFLGALVSAQ
AAETIDHKTVWIEIGPHPVCANLVKGVFGAVPSLRRK
[232] 154309911
-AIVGMAGRFPDAASHEKLWELLENGLDVHREVPKDRFDVATHFDPTSKIRNTSHTPYGC
WIENPGLFDPRFFNMSPREAYHTCPMQRLGLATAYEALEMAGYVPNRTHSTKLDRIGTFY
GQTSDDWREINAAQDVDTYFIGGGVRAFGPGRINYHFGFSGPSFNIDTACSSSAAALQLA
CTSLWAGDCDTAVVGGLSCMTNPDIFSGLSRGQFLSKNGPCATFDHDADGYCRADGIGTV
IIKRLDYALADKDNVLAVILGSATNHSADAVSITHPHGGTQEILYKRILNNAGVDPNDID
YVEMHGTGTQAGDGTEMKSVTNVFAPA------------KRRPDQPLYLGAVKANVGHGE
AASGVTALIKCLMMLQKNAIPPHVGIKKTINQGFPKDLAERNVHIAFKNTPLPRKSGAPR
RIFVNNFSAAGGNTGLLLEDAPDDPRSTHVIAITAKSKSAMLNNAERLISYLERNRDINL
ADLAYTTTARRIQHKWRMTVTASEVSEVSPALKSKLPEPPKVAFLFTGQGSQYAAMGREL
FENSCLFKETIMEFDNLATILGFPSFISLIDGSQGLSPVVVQLSIVCLEMTMAKLWESWG
VKPSVVIGHSLGEYAALNVAGILSASDTIYLVGRRAQLLVERCT-AGTHAMLAVQGSRLA
VTEALNETTSVNIACINSTRETVLSGEAAEVSSVSDKLCNSGFKCTQLKVPFAFHSAQVE
PILDQFEKLATSVHFGREKIPLISSLFGRCLNESEDIDAAYLRNHARQPVNFLDGLVSAQ
SSGVIDEKTVWIEVGPHPVCLGLIKATVGAAPSLRRN
[233] 156039305
-AIVGMAGRFPDAASHEKLWELLENGLDVHRMVPKDRFDVATHFDPTSKIRNTSHTPYGC
WIENPGLFDPRFFNMSPREAYQTCPMQRLGLATAYEALEMAGYVPNRTHSTKLDRIGTFY
GQTSDDWREINAAQDVDTYYITGGVRAFGPGRINYHFGFSGPSFNIDTACSSSAAALQLA
CTSLWAGDCDTAVVGGLSCMTNPDIFSGLSRGQFLSKNGPCATFDHDADGYCRADGIGTV
IIKRLDYALADKDNVLAVILGSATNHSADAVSITHPHGGTQEILYKRILANAGVDPNDID
YVEMHGTGTQAGDGTEMKSVTNVFASP------------KRRPDQPLYLGAVKANVGHGE
AASGVTALIKCLMMLQKNAIPPHVGIKKTINQGFPKDLADRNVHIAFKNTPLPKKSGAPR
RIFVNNFSAAGGNTGLLLEDAPDDPRSTHVIAITAKSKSAMLNNAERLISYLERNRDIDI
ADLAYTTTARRIQHKWRMTVTATETSEVSTALNSKLPEPPRVAFLFTGQGSQYAAMGREL
FENSSLFKESVMEFDNIATILGFPSFISLIDGSHGLSPVMVQLAIVCLEMAMARLWESWG
VKPSVVIGHSLGEYAALHAAGILSASDTIYLVGRRAQLLIEKCT-AGTHAMLAVQGSRSA
VTEALEDITPVNIACINSTRETVLSGEAAEISKVSDRLCNSGFKCTQLKVPFAFHSAQVE
PILDQFEVLAKSVPFARGNVPLISSLLGRCLTETEDIDAAYLRNHARQPVNFLDGLVSAQ
NSGIIDEKTVWLEVGPHPVCLGLVKATVGAAPSLRRN
[234] 406868110
-AIVGMAGRFPDAASHEKLWELLEKGLDVHREVPKDRFDAKTHTDPTGKTRNTSHTPYGC
WIENPGLFDPRFFNMSPREAFQTDPMQRLSLVTAFEALEMAGYVPNRTRSTKLDRIGTFY
GQTSDDWREINAAQKVDTYFITGGVRAFGPGRINYHFGFSGPSFSIDTACSSSAAGMQLA
CTSLWAGDCDTAIVGGMSCMTNSDIFAGLSRGQFLSKTGPCATFDNDADGYCRADAVGTV
IVKRLEDALADKDNVLAVILGTATNHSADAISITHPHGGTQEVLYRSILAKAGVDPLDVD
YVEMHGTGTQAGDGTEMRSVTNVFAPA------------KRTAEQPLYLGAVKANVGHGE
AASGVTALIKVLMMLQKNAIPPHVGIKNTINKGFPSDLAERNVHIAFHKTPLRKRTNAPR
RIFVNNFSAAGGNTGLLLEEAPTDPRSTHVITVTAKSKSAMLRNAQNLISYLTEHPTTSL
ADVAYSTTARRIQHNWRMSITATDISEVSALLGSKLPEPPKVAFLFTGQGSHYAAMGKEL
YTTSTLFRDTIDEFDKIAIIHGFPSFLPLIDGNQTLSPVVVQIGIVCLEIAMAKLWDSWG
IKPAVVMGHSLGEYAALHVAGILSASDTIYLVGSRAELLVRKCT-PGTHVMLAVQGSLAT
VKEALGVQESVNVACINSSRETVLSGEAGEMTQVQDLLTNSGYKCTQLKVPFAFHSAQVD
PILDEFQKVAESVNFGKETIPLISSVLGRMLNEPEKIDAVYLRNHARNPVNFVGGLEAAQ
SAGATDAKTVWMEVGPHPVCSNMVKATLDIAPSLRR-
[235] 361128278
-AIVGMAGRFPDAASHELLWELLEKGLAVHREVPPDRFPVKTHVDPSGKTVNTSHTPFGC
WIENPGLFDPRFFNMSPREAFQTDPMQRMALSTAFEALEMSGYTPNRTPSTRLDRVGTFY
GQTSDDWREINAAQEVDTYFITGGVRAFGPGRINYHFGFSGPSFNVDTACSSSAAALQLA
YTSLCAKDCDTAIVGGLSCMTNSDIFAGLSH------------------GYCRADGVGTI
IVKRLEDAISDKDNVLAVILGSATNHSADAVSITHPHGGTQEILYRSILRKAGVDPLDID
YVEMHGTGTQAGDGTEMKSVTNVFAPA------------KRTAEQPLYLGAVKANVGHGE
AASGITALIKVLMMLQKNAIPPHVGIKNTINVGFPKDLAERN------------------
----------------------------------AKSKSAMFRNASRLVDYLEANPKTTI
SDLAYTTTARRIQHNWRMTFSASDIQQAKSIIKSKMSVPPKVAYTFTGQGSHYAGLGKDL
YNNSSVFRENILEFDRIARIQGFPSFLPLIDGSSTLSPVVVQIGMVCFEVAMARLWASWG
VNPSVLVGHSLGEYSALCVSGVLSASDTIYLVGARAQLLVEKCT-ANTHAMLAVQGSVDA
LNEALPEMGSLSVACINGPRETVLGGEAGAMADLAEKLTQSGFKCTKLQVPFAFHTAQVD
AILDDFEKLAASVRFGSANIPLISPLLGRPLSEGESIDPTYLRNHAREAVNFLAGLTSSQ
ELGIIDEKTVWIEVGPHSVCSGMVKSTFGTAPSLRRN
[236] 116179828
-AIVGMAGRFPDAASHEALWKLLESGLAVHREAPPDRFNVKTHVDPSGKGKNMSHTPYGC
WIKDPGLFDHRVFNMSPREARNTDPMQRMALTTAYEALEMSGYVPNRTPSTRLDRIGTFY
GQTSDDWREINAAQDVDTYFITGGVRAFGPGRINYHFGFSGPSLNIDTACSSSAAAMQVA
CSALWARDCDTAIVGGLSCMTNPDIFAGLSKGQFLSKKGPCATFDNDADGYCRGDGCASV
VVKRLDDALADQDRVLAVILGTATNHSADAISITHPHGPTQSILSTAILDEAGVDPHDVD
YVEMHGTGTQAGDGTEMKSVTDIFAPA------------PRPEDRPLFLGAVKANVGHGE
AASGVTALIKVLLMLEKNTIPPHVGIQGEINKTFPKDFVARNVNIAFRPVPFRRRDGKPR
RVFVNNFSAAGGNTGLLVEDPPTDPRTHHVITLSGRVWESVKGNAERLLEWTERNRDTPL
SHISYSTTARKLHHVCRMSVTGRDIGDLQAALRERIPHQPRVVMMFTGQGSQYAAMGKEF
YDHYSVFRESIDGFIDLARLQGFPSFLPLIDGTSEMSPIVLQLGLACFEMAAARLWASWG
IKPAAVVGHSLGEYAALEVAGVLSASDVIYLVGSRAKLLVEKCQ-SGSHGMVAVQAPVET
VLELMGTEDGLNIACINSLRETVISGETEKSKDMATYMSDQGYKSNHLRVPFAFHSPQVE
VILDDFEKLAQGVTYKTPKIPIISTVHGKVI-QGKSIDAGYLRKHARDTVYFLDGLIEAQ
KSSTIDDKTVWLEMGPHPVLSAMVKATFGAVPTLRRT
[237] 367023683
-AIVGMAGRFPDAPSHEALWRLLEQGLDVHREVPPDRFDVKTHFDPTGQKDNTSHTPYGC
WIPEPGLFDPRFFSMSPREAAQTDPMQRMALTTAYEALEMSGYVPNRTPSTRLDRIGTFY
GQTSDDWREINAAQTIDTYFITGGVRAFGPGRINYHFGFSGPSLNIDTACSSSAAAMQVA
CTALWAGDCDTAVVGGLSCMTNPDIFSGLSRGQFLSKNGPCSTFDNKADGYCRADGCASV
VVKRLDDALADNDRILGVILGTATNHSADAISITHPHGPTQAILSTTVLDEAGVDPHDVD
YVEMHGTGTQAGDGTEMRSVTDVFAPA------------PRPHDRPLFLGSVKANVGHGE
AASGVTALIKVLLMLEKNLIPRHVGIKSIINQTFPKDLSERGVNIAFHTTPFKRRDGKPR
RVFVNNFSAAGGNTGILVEDPPKDPRSHHIVTLTGKARASLLMNAERLLRWMEQHPETPV
SHISYSTTARKMQHYWRISVTGSEIGDIQKAIQNALAEQPKVVLMFTGQGTFYAALGKEF
YRNHSVFRRSIDGFVKLARMQNFPSFLGLIDGSSRLSAVELQLGLVCFQMALARLWMSWG
INPAAVVGHSLGEYAALEIAGVLSASDVIYLVGSRAQLLEKACE-PGTHGMLAVTGAHDA
IMEAMGRRLGLNVACINGPRETVLSGPVAKTLEVASFLSPRGFRSTPLKVAYAFHSPQVE
VIMDDFEKLAQGVTYNVPKVPVISTARGKVI-VADEFDARYLREHSRNTVDMLGGLVDAQ
RNGTIDAETVWLEIGAHPVLTTMVRATFGAVPTLRRD
[238] 340923607
-AIVGMAGRFPDAASCEKLWELLAKGLDVHREVPPDRFNWRTHVDESGKGVNKSHTKYGC
WIEEPGLFDNRFFNMSPREANVTDPMQRMALSTAYHALEMSGYTPNRTPSTRLDRIGTFY
GQTSDDWREINAAQDIDTYFITGGVRAFGPGRINYLFGFSGPSLNIDTACSSSAAAMQVA
CTALWARDCDTAIVGGLSCMTNPDIFSGLSKGQFLSKRGPCSTFDNAADGYCRGDGCASV
VVKRLEDAIADNDRILAVILGTATNHSADAVSITHPHGPTQAILSSSILEEAGVDPHDVD
YVEMHGTGTQAGDNTEMRSVTDVFAPA------------KRPADRPLFLGTVKANVGHGE
AASGVTALIKVLLMLKYNQIPPHVGIKSKMNVNFPKDLPERNVNIAFHLTPFKRRDGRPR
RVFINNFSAAGGNTGLLLEDPPVDPRGWHVVTVTAKSKLSLLKNVENLVDWIDKNPNTPL
SYLAYTTTARRIQHYWRLSVTGHDLKSVRNALLEKTNKEPAVGFLFTGQGCHYLKLGKSF
YKHYSVFRNAIDEFSALARAHGFPSFMPLIEGVKRLSPVILQLGQTAIQMALARLWASWG
VKPSVVLGHSLGEYAALEVAGVLSASDVLYLVGSRAQLLVKKCE-AHSENMIAVSGGVQS
VIDALGGDAPPNVACVNSHQETVLTAPASEADDMMTVLTAAGFRCTKLRVPYAYHSPQVE
PILNDFKTLASGVTFHHPKVPVISPLLSNFA-NLDSFNPNYLAGHAREPVNFLGALTAAQ
QSGRLNKDTVWIEIGPHPICANWVKTILGAVPSLRRK
[239] '-428258'
IAIVGMAGRFPSAASHEALWDLLMKGLDVHRRIPADRFDADAHCDPSGKGKNKSHTPFGC
FIDEPGLFDPRFFNMSPREAAQTDPMGRLALVTAYEALEMSGYVPNRTPSTKLHRIGTFY
GQTSDDWREINAAENVDTYYITGGVRAFAPGRINYYFKFSGPSYSVDTACSSSLAAIQLA
CTSLWAGDCDTACAGGLNVLTNPDIFSGLSKGQFLSKTGSCKTYDNAADGYCRGDSCGTV
ILKRYEDAIADKDNILGCILGAATNHSAEAVSITHPHAGAQEFLYKRVLANAGVDAHEIS
YVEMHGTGTQAGDGIEMTSVTNVFAPR------------QRKPEQTVHLGAIKANVGHAE
AASGINSVIKVMLMLKHGKIPANVGIKGEINKTFPADLKDRNVHISTKEVPFPRKGAAKR
KVFLNNFSAAGGNTALLIEDGPLDPRSTVPITVTARSIASLKRNIANLQQYLAENPETTL
PSFSYTLTARRIQHNYRVSFPLDQISKAADALQAQVMVPSKVAFCFTGQGSQYTGLGQKL
YQDLKSFRDDINQLDNLARMQGLPSFLELLDGTQTLSPVKVQLGMACIQVALARMWAAWG
ITPTAVIGHSLGEYAALHVAGVISAADMVLLVGRRAELLVRDCT-PHTHGMLAVKGSAEA
IRNTLGSR-MTEIACINGPEETVLCGSGEVVGAANEALTAKGFKATKLNVPFAFHSAQVD
PILDSFKKIASSVTFNKPSVPVLSPLEGEIIREAGIINPEYLARHARETVNFWTALTSGQ
KAKVFDEKTAWLEVGAHPVCSGMVKASIGTAPSLRRG
[240] '-533673'
IAIVGMAGRYPNSANHEALWDLLMKGLDVHRKVPADRFDADAHCDPSGKGKNKSHTPFGC
FIDEPGLFDPRFFNMSPREAAQTDPMGRLALVTAYEALEMSGYVPNRTPSTKLHRIGTFY
GQTSDDWREINAAENVDTYFITGGVRAFAPGRINYYFKFSGPSYSVDTACSSSLAAIQLA
CTSLWAGDCDTACAGGLNVLTNPDIFSGLSKGQFLSKTGSCKTYDNAADGYCRGDACGTV
ILKRYQDAIADKDNILGCILGAATNHSAEAVSITHPHAGAQEFLYKQVLANAGVDAHEIS
YVEMHGTGTQAGDGIEMTSVTNVFAPR------------QRRPEQTVHLGAIKANVGHAE
AASGINSLHKVLLMMKHDKIPANVGIKGEMNKTFPADLKDRNVHISRDAVSWPRKGAEPR
KVFLNNFSAAGGNTALLIEDGPIDPRSTLPVTVTARSIASLKRNLVNLQQYMIENPGTTA
TSFSYTTTARRIQHNYRVAFPLADINKVIDSLQAQVMAATKTAFCFTGQGSQYTGLGQKL
YQDLKSFRDDINQLDQLARIQGLPSFLELLDGTQTLSPVKVQLGMACIQVALARMWSSWG
ITPTAVIGHSLGEYAALHVAGVISAADMVLLVGRRAELLVRDCT-PHTHGMLAVKGSAEA
IRATLGGK-MTEIACINGPEETVLCGSGDVVASANETLTQRGFKATKLNVPFAFHSAQVD
PILDQFKRIASSVTFNKPTVPVLSPLAGEIIREAGIIGPDYLARHARETVNFWTALTSGQ
KAKVFDEKTAWLEVGAHPVCSGMVKASIGTAPSLRRG
[241] '-461738'
VAIVGMAGRYPSAANHEALWDLLMKGLDVHRKVPADRFDADAHCDPSGKGKNKSHTPFGC
FIDEPGLFDPRFFNMSPREAAQTDPMGRLALVTAYEALEMSGYVPNRTTSTKLHRIGTFY
GQTSDDWREINAAENVDTYFITGGVRAFAPGRINYYFKFSGPSYSIDTACSSSLAAIQLA
CTSLWAGDCDTAIAGGLNVLTNPDIFSGLSKGQFLSKTGSCKTYDNAADGYCRGDSCGSV
ILKRYEDAIADKDNILGCILGAATNHSAEAVSITHPHAGAQEFLYKQVLANAGVDAHEIS
YVEMHGTGTQAGDGIEMTSVTNVFAPR------------QRRDDQPVFLGAIKANVGHAE
AASGINSLHKVLLMMKNNKIPANVGVKGEMNKSFPADLNDRKVNISLKEVDWPRKTAAPR
KVFLNNFSAAGGNTALLIEDGPVDPRSTLPITVTARSIASLKRNIANLQDYVKDHGSTAL
SSLSYTLTARRIQHNYRVAFPLSDISKVGDSLQAQVMAPTKTAFCFTGQGSQYTGLGQQL
YQDLKSFRDDIDQLDQLARIQGLPSFLELLDGTQTLSPIKVQLGMACIQVALANMWAAWG
ITPTAVIGHSLGEYAALHVAGVISASDMVLLVGRRAELLVKDCT-PHTHGMLAVKGSAVA
IGQALGQK-MTEIACVNGPEETVLCGSAEVVTAANDTLTQSGFKATKLNVPFAFHSAQVD
PILDQFKKIASSVTYNKPAVPVLSPLTGEIIREAGIINPVYLARHARETVDFWTALTVGQ
KEKVFDEKTAWLEIGAHPVCSGMVKASIGAAPSLRRG
[242] '-512220'
VAIVGMAGRYPSAANHEALWDLLMKGLDVHRKVPADRFDAEAHCDPSGKGKNKSHTPFGC
FIDEPGLFDPRFFNMSPREAAQTDPMGRLALVTAYEALEMSGYVPNRTTSTKLHRIGTFY
GQTSDDWREINAAENVDTYFITGGVRAFAPGRINYYFKFSGPSYSIDTACSSSLAAIQLA
CTSLWAGDCDTAIAGGLNVLTNPDIFSGLSKGQFLSKTGSCKTYDNAADGYCRGDSCGSV
ILKRYEDAIADKDNILGCILGAATNHSAEAVSITHPHAGAQEFLYKQVLANAGVDAHEIS
YVEMHGTGTQAGDGIEMTSVTNVFAPR------------QRRDDQPVFLGAIKANVGHAE
AASGINSLHKVLLMMKNNKIPANVGVKGEMNKSFPADLKDRKVNISLKEVDWPRKTAAPR
KVFLNNFSAAGGNTALLIEDGPVDPRGTLPITVTARSIASLKRNIANLQDYVKDNGSTAL
SSLSYTLTARRIQHNYRVAFPLSDITKAGDALKAQVMAATKTAFCFTGQGSQYTGLGQKL
YQDLKSFRDDIDQLDQLARIQGLPSFLELLDGTQTLSPVKVQLGMACIQVALANMWAAWG
VTPTAVIGHSLGEYAALHVAGVISASDMVLLVGRRAELLVKDCT-PHTHGMLAVKGSVEA
IRQALGDK-MTEVACVNGPEETVLCGSGDIVAAANDTLTQRGFKATKLNVPFAFHSAQVD
PILDQFKKIASSVTFNKPAVPVLSPLSGETIREAGIIGPDYLARHARETVNFWTALTSGQ
KEKVFDEKTAWLEVGAHPVCSGMVKASIGAAPSLRRG
[243] '-487229'
IAIVGMAGRFPNSANHEALWDLLMKGLDVHRKVPADRFDADAHCDPSGKGKNKSHTPFGC
FIDEPGLFDPRFFNMSPREAAQTDPMGRLALVTAYEALEMSGYVPNRTTSTKLNRIGTFY
GQTSDDWREINAAENVDTYFITGGVRAFAPGRINYYFKFSGPSYSIDTACSSSLAAIQLA
CTSLWAGDCDTACAGGLNVLTNPDIFSGLSKGQFLSKTGSCKTYDNDADGYCRGDACGTV
ILKRYQDAVADKDNILGCILGAATNHSAEAVSITHPHAGAQEFLYKQVLANAGVDAHEVS
YVEMHGTGTQAGDGIEMTSVTNVFAPR------------QRRPDQTVHLGAIKANVGHAE
AASGVNSLVKVLMMMKNNKIPANVGIKGVINKTFPADLKDRNVHISQQQVDWPRKTAAPR
KVFLNNFSAAGGNTALLIEDGPLDPRSTLPITISARSIASLKRNLSHYQQFVRENAGTTL
TSFSYTTTARRIQHNYRVAFSLADASKLVDSLQGQVMVATKVAFCFTGQGSQYTGLGQKL
YQDLKSFRDDIDQLDQLARIQGLPSFLELLNGTQTLSPVKVQLGMACIQVALARLWASWG
ITPSAVVGHSLGEYAALHVAGVISASDMVLLVGRRAELLVRDCT-PHTHGMLAVKGSADA
IRTALGPK-MTEIACINGPEETVLCGSGDVVGTANEILARCGFKATKLNVPFAFHSAQVD
PILEQFTKVASAVTFNKPVVPVLSPLEGQVIRDDGIINPTYLARHAREPVNFWSALISGQ
SATVFSEKTAWLEIGAHPVCSGMVKASIGTAPSLRRG
[244] '-496994'
IAIVGMAGRFPNSANHEALWDLLMKGLDVHRKVPADRFDADAHCDPSGKGKNKSHTPFGC
FIDEPGLFDPRFFNMSPREAAQTDPMGRLALVTAYEALEMSGYVPNRTTSTKLNRIGTFY
GQTSDDWREINAAENVDTYFITGGVRAFAPGRINYYFKFSGPSYSIDTACSSSLAAIQLA
CTSLWAGDCDTACAGGLNVLTNPDIFSGLSKGQFLSKTGSCKTYDNDADGYCRGDACGTV
ILKRYQDAVADKDNILGCILGAATNHSAEAVSITHPHAGAQEFLYKQVLANAGVDAHEIS
YVEMHGTGTQAGDGIEMTSVTNVFAPR------------QRRPDQTVHLGAIKANVGHAE
AASGVNSLVKVLMMMKNNKIPANVGIKGVMNKTFPADLKDRNVHISQQQVDWPRKTAAPR
RVFLNNFSAAGGNTALLIEDGPLDPRSTLPITISARSIASLKRNLSHYQQFVRENAGTTL
TSFSYTTTARRIQHNYRVAFSLADASKLVDSLQGQVMVATKVAFCFTGQGSQYTGLGQKL
YQDLKSFRDDIDQLDQLARIQGLPSFLELLDGTQTLSPVKVQLGMACIQVALARMWASWG
ITPSAVVGHSLGEYAALHVAGVISASDMVLLVGRRAELLVRDCT-PHTHGMLAVKGSADA
IRTALGPK-MTEIACINGPEETVLCGSGDVVGTANEILARCGFKATKLNVPFAFHSAQVD
PILEQFTKVASAVTFNKPVVPVLSPLEGQVIRDDGIINPTYLARHAREPVNFWSALISGQ
SATVFSEKTAWLEIGAHPVCSGMVKASIGTAPSLRRG
[245] 398390367
IAIVGMAGRFPNSANHEALWDLLMKGLDVHRKVPADRFDADAHCDPSGKGKNKSHTPFGC
FIDEPGLFDPRFFNMSPREAAQTDPMGRLALVTAYEALEMSGYVPNRSTSTKLNRIGTFY
GQTSDDWREINAAENVDTYYITGGVRAFAPGRINYYFKFSGPSYSIDTACSSSLAAIQLA
CTSLWAGDCDTACAGGLNVLTNPDIFSGLSKGQFLSKTGGCKTYDNDADGYCRGDACGTV
ILKRYQDAVADKDNILGCILGAATNHSAEAVSITHPHAGAQEFLYKQVLANAGIDAHEIS
YVEMHGTGTQAGDGIEMTSVTNVFAPR------------QRKPEQTVHLGAIKANVGHAE
AASGINSLVKVLMMMKNNKIPANVGVKGELNKTFPADLKDRNVHISLKQVDWPRKTEAPR
KVFLNNFSAAGGNTALLIEDGPVDPRSTLPITVTARSIGSLKRNLMNLQKYVAENGSTTL
PSFSYTLTARRIQHNYRVAFPLADISKVADALEAQAMVTTKTAFCFTGQGSQYTGLGQKL
YQDLKSFRDDIDQLDQMARIQGLPSFLELLDGTQTLSPVKVQLGMACIQVALSRMWASWG
VTPTAVIGHSLGEYAALHVAGVISASDMVLLVGRRAELLVRECT-PHTHGMLAVKGGVEA
IRNALGIN-MTEIACINGPEETVLCGSSDVVAAANDTLGKNGFKATKLNVPFAFHSAQVD
PILDEFRKVASSVTFNKPSVPILSPLVGIVIRDGGIITADYLARHARETVNFSSALLSGQ
KEAVFDEKTAWLEVGAHPVCSGMVKASIGTAPSLRRG
[246] '-436914'
IAIVGMSGRFPGAANPEALWDLLERGLDVHREVPADRFDAKAHCDPSGKGKNKSHTPYGC
FIDEPGLFDPRFFNMSPREAAQTDPMGRLALTTAYEALEMSGYVPNRTPSTKLERIGTFY
GQTSDDWREINAAENIDTYFITGGVRAFAPGRINYYFKFSGPSYSVDTACSSSLAAIQLA
CTSLWAGDCDTACAGGLNVLTNPDIFSGLSKGQFLSKTGSCKTYDNDADGYCRGDGCGSV
VLKRYEDAIADKDNILGCILGAATNHSAEAVSITHPHAGAQEYLYNKVLSNAGVDAHEIS
YVEMHGTGTQAGDGIEMTSVTNAFAPR------------QRTPEQTLHLGAIKANIGHGE
AASGINSLVKVLMMMKKNAIPANVGIKGVMNKTFPKDLAQRNVHIETTQVAWPRKGAEKR
KIFLNNFSAAGGNTAVILEDGPLDPRTMHMVTVSARSIASLKKNINNLIDFVDENPSITL
PSLAYTTTARRIQHNYRVAFCVSDMSKVKDGLRAQLMVPTKTAFTFTGQGSQYTGLGQKL
YEDLETFKNDIDQLDKLARLHSLPSILPLLTGAATLSPVVIQLGMACIQVALARMWGAWG
VRPIAVIGHSLGEYAALHVAGVISASDMVLLVGRRAQILEEECT-ANTHGMLAVKGSVEA
IKAALGDK-MTEIACVNGPEETVLCGTVDVVDSTNELLASKGFKSTKLNVPFAFHSAQVE
PILEKFKAVAASVTFNKPVVPVMSPLNGDIIVEAGIIGPDYLARHARETVNFCTALTNGQ
EQKLFDAKTAWLEVGAHPVCSGMVKSSLGAAGSLRRN
[247] '-446700'
IAIVGMSGRFPGAANPEALWDLLERGLDVHREVPADRFDAKAHCDPSGKGKNKSHTPYGC
FIDEPGLFDPRFFNMSPREAAQTDPMGRLALTTAYEALEMSGYVPNRTPSTKLERIGTFY
GQTSDDWREINAAENIDTYFITGGVRAFAPGRINYYFKFSGPSYSVDTACSSSLAAIQLA
CTSLWAGDCDTACAGGLNVLTNPDIFSGLSKGQFLSKTGSCKTYDNDADGYCRGDGCGSV
VLKRYEDAIADKDNILGCILGAATNHSAEAVSITHPHAGAQEYLYNKVLSNAGVDAHEIS
YVEMHGTGTQAGDGIEMTSVTNAFAPR------------QRTPEQTLHLGAIKANIGHGE
AASGINSLVKVLMMMKKNAIPANVGIKGVMNKTFPKDLAQRNVHIETTQVAWPRKGAEKR
KIFLNNFSAAGGNTAVILEDGPLDPRTMHMVTVSARSIASLKKNINNLIDFVDENPSITL
PSLAYTTTARRIQHNYRVAFCVSDMSKVKDGLRAQLMVPTKTAFTFTGQGSQYTGLGQKL
YEDLETFKNDIDQLDKLARLHSLPSILPLLTGAATLSPVVIQLGMACIQVALARMWGAWG
VRPIAVIGHSLGEYAALHVAGVISASDMVLLVGRRAQILEEECT-ANTHGMLAVKGSVEA
IKAALGDK-MTEIACVNGPEETVLCGTVDVVDSTNELLASKGFKSTKLNVPFAFHSAQVE
PILEKFKAVAASVTFNKPVVPVMSPLNGDIIVEAGIIGPDYLARHARETVNFCTALTNGQ
EQKLFDAKTAWLEVGAHPVCSGMVKSSLGAAGSLRRN
[248] '-524996'
IAIVGMSGRFPGAANPEALWDLLERGLDVHREVPADRFDAKAHCDPSGKGKNKSHTPYGC
FIDEPGLFDPRFFNMSPREAAQTDPMGRLALTTAYEALEMSGYVPNRTPSTKLERIGTFY
GQTSDDWREINASENIDTYFITGGVRAFAPGRINYYFKFSGPSYSVDTACSSSLAAIQLA
CTSLWAGDCDTACAGGLNVLTNPDIFSGLSKGQFLSKTGSCKTYDNDADGYCRGDGCGSV
VLKRYEDAIADKDNILGCILGAATNHSAEAVSITHPHAGAQEYLYNKVLSNAGVDAHDIS
YVEMHGTGTQAGDGIEMTSVTNAFAPR------------QRTPEQTLHLGAIKANIGHGE
AASGINSLVKVLMMMKKNAIPANVGIKGVMNKTFPKDLAQRNVHIETTQVAWPRKGGEKR
KIFLNNFSAAGGNTAVILEDGPLDPRTMHMVTVSARSIASLKKNINNLIDFVDENPSVTL
PSLAYTTTARRIQHNYRVAFCVSDMSKVKDGLRAQLMVPTKTAFTFTGQGSQYTGLGQKL
YEDLETFKNDIDQLDKLARLHSLPSILPLLTGAATLSPVVVQLGMACIQVALARMWGAWG
VRPIAVIGHSLGEYAALHVAGVISASDMVFLVGRRAQILEEECT-ANTHGMLAVKGSVDA
IKVALGDK-MTEIACMNGPEETVLCGTVDVVDSTNELLASKGFKSTKLNVPFAFHSAQVE
PILEKFKAAADSVTFNKPVVPVMSPLNGDIIVEAGIIGPDYLARHARETVNFWTALTNGQ
EQKLFDAKTAWLEVGAHPVCSGMVKSSLGAAGSLRRN
[249] '-558553'
IAIVGMSGRFPGAASPEALWDLLERGLDVHREVPADRFDAKAHCDPSGKGKNKSHTPYGC
FIDEPGLFDPRFFNMSPREAAQTDPMGRLALTTAYEALEMSGYVPNRTPSTKLERIGTFY
GQTSDDWREINAAENIDTYFITGGVRAFAPGRINYYFKFSGPSYSVDTACSSSLAAIQLA
CTSLWAGDCDTACAGGLNVLTNPDIFSGLSKGQFLSKTGSCKTYDNDADGYCRGDGCGSV
VLKRYEDAIADKDNILGCILGAATNHSAEAVSITHPHAGAQEYLYNKVLSNAGIDAHEIS
YVEMHGTGTQAGDGIEMTSVTNAFAPR------------QRTPEQTLHLGAIKANIGHGE
AASGINSLVKVLMMMKKNAIPANVGIKGVMNKTFPKDLAQRNVHIETTQVPWPRKGAEKR
KIFLNNFSAAGGNTAIVMEDGPLDPRTMHMVSVSARSIASLKKNINNLMKFIDENADVTL
PSFAYTTTARRIQHNYRVAFCVSEMSKVKDGLQAQLMVPTNTAFTFTGQGSQYTGLGQKL
YEDLATFKADIDQLDKLARMHSLPSILPLLTGTTTLSPVVVQLGMACIQVALARMWSSWG
VRPIAVIGHSLGEYAALHVAGVISASDMVLLVGRRAQLLEQECT-ANTHGMLAVKGSVET
IKAALGNK-MTEIACINGPEETVLCGTVDVVSSTSEELTSKGFKSTKLNVPFAFHSAQVE
PILEKFKAVASSVSFNKPLVPIMSPLNGDIIVEAGIIGPDYLARHARDTVNFNSALATGQ
EQKLFDAKTAWLEVGAHPVCSGMVKSTLGAAGSLRRN
[250] 187979220
IAIVGMSGRFPGAASPEALWDLLEKGLDVHREVPADRFDAQAHCDPSGKGKNKSHTPFGC
FIDEPGLFDPRFFNMSPREAAQTDPMGRLALTTAYEALEMSGYVPNRTPSTKLERIGTFY
GQTSDDWREINAAENIDTYFITGGVRAFAPGRINYYFKFSGPSYSVDTACSSSLAAIQLA
CTSLWAGDCDTACAGGLNVLTNPDIFSGLSKGQFLSKTGSCKTYDNDADGYCRGDGCGSV
VLKRYEDAIADKDNILGCILGAATNHSAEAVSITHPHAGAQEYLYNKVLSNAGVDAHDIS
YVEMHGTGTQAGDGIEMTSVTNAFAPR------------QRRPEQTLHLGAIKANIGHGE
AASGINSLVKVLMMMKNNAIPANVGIKGVMNKSFPKDLLQRNVHISTTQVPWPRNGAEKR
KIFLNNFSAAGGNTAVILEDGPLDPRTMHTITVSARSIASLKKNINNLMQFLDENPKTTL
PSFAYTTTARRIQHNYRVAFAVSDMSKVKDGLQAQLMVPTKTAFTFTGQGSQYTGLGQKL
YEDLETFKNDIDQLDNLARLHSLPSILPLLTGTATLSPVVVQLGMACIQVALARMWASWG
IRPVAVIGHSLGE-----------------------------------------------
--AALGDK-MTEIACMNGPEETVLCGTVEVVESTNSALTAQGFKATKLNVPFAFHSAQVE
PILEKFKTAASSVVFNKPTVPVMSPLTGEIIREAGIINAEYLARHARETVNFHAALTTGQ
DEKAFDAKTAWLEVGAHPVCSGMVKSSLGAAGSLRRN
[251] 330920187
IAIVGMSGRFPGAANPEALWDLLEKGLDVHREVPADRFDAKAHCDPSGKGKNKSHTPFGC
FIDEPGLFDPRFFNMSPREAAQTDPMGRLALTTAYEALEMSGYVPNRTPSTKLERIGTFY
GQTSDDWREINAAENIDTYFITGGVRAFAPGRINYYFKFSGPSYSVDTACSSSLAAIQLA
CTSLWAGDCDTACAGGLNVLTNPDIFSGLSKGQFLSKTGSCKTYDNDADGYCRGDGCGSV
VLKRYEDAIADKDNILGCILGAATNHSAEAVSITHPHAGAQEYLYNKVLSNAGVDAHDIS
YVEMHGTGTQAGDGIEMTSVTNAFAPR------------QRRPEQTLHLGAIKANIGHGE
AASGINSLVKVLMMMKNNAIPANVGIKGVMNKSFPKDLLQRNVHISTTQVPWPRNGAEKR
KIFLNNFSAAGGNTAVILEDAPLDPRTMHTITVSARSIASLKKNINNLMHFLDENPKTTL
PSLAYTTTARRIQHNYRVAFAVSDMSKVKDGLQAQLMVPTKTAFTFTGQGSQYTGLGQKL
YEDLETFKDDIDQLDNLARLHSLPSILPLLTGTATLSPVVVQLGMACIQVALARMWASWG
IRPVAVIGHSLGEYAALHVAGVISASDMILLVGRRAEILVEECT-ANTHGMLAVKGSVDA
IKAALGDK-MTEIACMNGPEETVLCGTVEVVDSTNSALTAQGFKATKLNVPFAFHSAQVE
PILEKFKAAASSVTFNKPTVPVMSPLTGEIIREAGIINAEYLARHARETVNFHAALTTGQ
DEKAFDAKTAWLEVGAHPVCSGMVKSSLGAAGSLRRN
[252] 396484323
IAIVGMSGRFPGAASPEQLWDLLAQGLDVHREVPADRFDAQAHCDPSGKGKNKSHTPYGC
FIEEPGLFDPRFFNMSPREAAQTDPMGRLALTTAYEALEMSGYVPNRTPSTKLQRIGTFY
GQTSDDWREINAAENIDTYFITGGVRAFAPGRINYYFKFSGPSFSIDTACSSSLAAIQLA
CTSLWAGDCDTACAGGLNVLTNPDIFSGLSKGQFLSKTGGCKTYDNDADGYCRGDGCGSV
VLKRYEDAIADKDNILGCILGAATNHSAEAVSITHPHAGAQEFLYNRVLSNAGVDAHDIS
YVEMHGTGTQAGDGIEMTSVTNAFAPR------------QRRPDQPLHLGAIKANIGHGE
AASGINSLVKILMMMKKNAIPANVGIKGVMNKTFPKDLSERNVHIETKMVPWPRKGAEKR
KLFLNNFSAAGGNTAVILEDGPLDPRSMHIVTVSARSIASLKKNIDNLVQFLDENSDSTL
PSLAYTTTARRIQHNYRVAICVSEMSKVKEALQAQLMVPTKTAFTFTGQGSQYTGLGQKL
YEQLETFRADIDEMEKLARIHSLPSILPLLAGTTTLSPVVVQLGMAAIQVALARMWASWG
VKPSAVIGHSLGEYAAIHVAGVISASDMILLVGRRAQLLEQECT-ANTHGMLAVKGSVEA
IKAALGDK-MTEVACMNGPEETVLCGTTAVVESTSEALAAKNFKATKLAVPFAFHSAQVD
PILEKFKAVAASVIFNKPEVPVMSPLTGQIIREAGIIGPDYLARHARETVDFWSALTTGQ
EEKLFDAKTAWVEIGAHPVCSGMVKSSLGTAGSLRRN
[253] 169617596
IAIVGMSGRFPGAASPEKLWELLEKGLDVHREVPADRFDAKAHCDPSGKGKNKSHTPYGC
FIDEPGLFDPRFFNMSPREAAQTDPMGRLALTTAYEALEMSGY-----------------
--TSDDWREINAAENIDTYFITGGVRAFAPGRINYYFKFSGPSYSIDTACSSSLAAIQLA
CTSLWAGDCDTACAGGLNVLTNPDIFSGLSKGQFLSKTGGCKTYDNDADGYCRGDGCGSV
VLKRYEDAVADKDNILGCILGAATNHSAEAVSITHPHAGAQEFLYNRVLAKAGVDAHEIS
YVEMHGTGTQAGDGIEMTSVTNAFAPR------------QRRPEETLHLGAIKANIGHGE
AASGINSLVKVLMMMKKDAIPANVGIKGVMNKTFPKDLLQRNVHISTKQVAWPRNGAEKR
KIFLNNFSAAGGNTSLIIEDAPLDPRTMHTVTVTARSIASLKKNINNLMEFLDQNPDTTL
PSLAYTTTARRIQHNYRVAICVSEISQVKDALQAQLMVPTKTAFTFTGQGSQYTGLGQKL
YEELDTFKADIDELDNLARLHAMPSFLPLLTGETTLSPVVVQLGMSCIQVALARMWASWG
IVPTSVVGHSLGEYAALHVAGVISASDMVLLVGRRAELLVQECT-ANTHGMLAVKGSADS
IKAALVDK-MTEIACINGPEDTVLCGTVEIVHSTSELLSSKGFKATKLNVPFAFHSAQVE
PIVEKFKAVASSVIFSKPSIPVMSPLTGEVIHEAGIIGPDYLARHARETVNFWTALSAGQ
DEKLFDAKTAWLEVGAHPVCSGMVKSTLSTATSLRRN
[254] '-482810'
IAIIGMSGRFPSAASHEELWELLEKGLDVHREVPTERFDAKAHCDPTGKGKNKSHTPYGC
FIDEPGLFDPRFFNMSPREAAQTDPMGRLALVTAYEALEMSGYVPNRTPSTKLHRIGTFY
GQTSDDWREINAAENVDTYFITGGVRAFAPGRINYYFKFSGPSYSIDTACSSSLAAIQLA
CTSLWAGDCDTACAGGLNVLTNPDIFAGLSKGQFLSKTGSCKTYDNDADGYCRGDGCGTV
ILKRYEDAIADKDNILGCILGAATNHSAEAVSITHPHAGAQEFLYKRVLANAGVDAHDIS
YVEMHGTGTQAGDGIEMTSVTNVFAPR------------QRRPEQTLHLGAIKANIGHGE
AASGINSLIKVMMMMKKNAIPANVGIKGVINKTFPKDLLQRNVHIEQKQVAFPRKGAEKR
RIFLNNFSAAGGNTAIILEDGPLDPRSMHTVTVTGRSIASLRRNIQNLIEYLDENPSTTL
PSLAYTTTARRIQHNYRVAICVSDIVKAKDALQAQLMVPTKTAFTFTGQGSQYTALGKKL
YEEMSSFRADIEQLDNLARIQELPSFIPLLDGTSTLSPVVVQLGMACIQVALARMWASWG
VKPSAVIGHSLGEYAALQVAGVISASDMVLLVGRRAQLLEKDCT-AHTHGMLAVKGSVEA
IRTALGPK-MTEIACMNGPEETVLCGTVQVVQSTNDLLSSKGFKATKLNVPFAFHSAQVE
PILESFKAAAASVVFNKPEVPVLSPLSGEVIREAGIIGSDYLVRHARETVNFWSALSTGK
DDKVFDEKTAWLEIGAHPVCSGMVKSSLGTAASLRRN
[255] '-544742'
IAIVGMAGRFPGAASHEELWELLEKGLDVHREVPADRFDAQAHCDPSGKGKNKSHTPYGC
FIDQPGLFDPRFFNMSPREAAQTDPMGRLALVTAYEALEMSGYVPNRTPSTKLHRIGTFY
GQTSDDWREINAAENVDTYFITGGVRAFAPGRINYYFKFSGPSFSIDTACSSSLAAIQLA
CTSLWAGDCDTACAGGLNVLTNPDIFAGLSKGQFLSKTGSCKTYDNDADGYCRGDGCGTV
ILKRYEDAIADNDNILGCILGAATNHSAEAVSITHPHAGAQEFLYKKVLADAGIDAHEVS
YVEMHGTGTQAGDGIEMTSVTNVFAPR------------QRRPDQTLHLGAIKANIGHGE
AASGINSLIKILMMMKKNAIPANVGIKGVMNKTFPKDLLQRNVHIEQKQVAYPRKGAEKR
TIFLNNFSAAGGNTALVLEDGPLDPRGTHTITVTARSIASLKRNITNLIEYLDNNPDTTL
PSLAYTTTARRIQHNYRVVISVSDISKVKDALQAQLMVPTKTAFTFTGQGSQYTGLGQKL
YEDLPSFRADIEQLDSLAKIQGLPSFIPLLDGTSTLSPVVVQLGMACIQVALSRMWAAWG
VKPTAVIGHSLGEYAALHVAGVISASDMVLLVGRRAQLLEKDCT-AYTHGMLAVKGSLDA
INSALGSN-MTEVACMNGPEETVLCGTVEVVEATNELLSNKGFKATKLNVPFAFHSAQVD
PILESFKAAAASVVFNKPEIPVLSPLTGEVIRDAGVIGPDYLARHARETVDFWSALTNGK
EVKAFDDKTAWLEIGAHPVCSGMVKSSLGAAASLRRN
[256] 154293086
IAIVGMSGRFPNSADHEAFWALLEQGLDVHREIPSNRFDAKLHCDPSGKGKNKTHSPFGC
FIDEPGKFDPRFFNMSPREAMQTDPMQRLAISTAYEAMEMSGFVRDRTPSTQAHRIGTFY
GQTSDDWREINAAQDIDTYFITGGVRAFGPGRINYHFGFSGPSYSVDTACSSSMAAINLA
VTSLRAGDCDTVFAGGMNVMTNPDIFSGLSKGQFLSKTGSCKTYDDSADGYCRGDGVVTL
ILKRLDDAVADQDPILGVIAGIATNHSAEAVSITHPHAGAQKFLFQKVMDEARVDIRPVK
YVEMHGTPTQAGDGVEMDSVSSIFAPS------------RRRLDQPLFVGSVKSNVGHGE
AVSGATALVKIMMMLKKSMIPPHCGIKTKINQTFPKDLKDRNLNMAFKPTPFPRPTNGKR
YVFMNNFSAAGGNTATLLEDAPIDPRTSQVVIVTAKSLASFRNNVQKILNWSRDQPSSCL
PSLAYTTSARRYHYQYRIAVDAKDLQSVQNALSAYTNVKPRVAFVFTGQGSHYLGMAKAF
FHDVEQFRNDIEDFDQMAQAQGFPSFIGLIDGSSVASPVMTQLAILCVEIAVAALWQSWG
IEPSAVVGHSLGEYAALQVAGVISTHDAIALVGNRAQLLVSKCT-AGSHGMLAVRAGFAA
VEPYLSDI-ECERACINGPEETVFSGTVENMNRLKEVLSSQGFKNTMLNVPYAFHSAQVE
PILDSFIQSAKPAVFHQPRIPVMSTLLGNVVEDSGVFGPEYLARHCRESVDFLGGVSSAL
NSGIIDEKTLFVEIGPHPICSNMVKAIIGTVPSLSRN
[257] 156034773
IAIVGMSGRFPNSADHEAFWALLEQGLDVHREIPADRFDAKAHFDPSGKGKNKSHSPFGC
FINEPGKFDPRFFNMSPREAMQTDPMQRLAISTAYEAMEMSGFVRDRTPSTQAHRIGTFY
GQTSDDWREINAAQDIDTYFITGGVRAFGPGRINYHFGFSGPSYSVDTACSSSMAAINLA
VTSLRAGDCDTVFAGGMNVMTNPDIFSGLSKGQFLSKTGSCKTYDDGADGYCRGDGVVTL
ILKRLDDAVADQDPILGVIAGIATNHSAEAISITHPHAGAQKYLFQKVMDEARVDIRDVK
YVEMHGTGTQAGDGVEMDSVSSIFAPS------------RRRLDQPLFVGSVKANVGHGE
AVSGATALVKIMMMLKKSMIPPHCGIKTKINQTFPKDLKDRNLNMAFKPTPFPRPTNGKR
YVFMNNFSAAGGNTATLLEDAPIDPRTSHVVIVTAKSLASFRNNVQKILSWSRDQPSSCL
PSLAYTTSARRYHYQYRIAVNATDLQSVQNALSSYTNVKPRVAFAFTGQGSHYLGMGKAL
FHDVKQFRHDIEDFDQMAQTQGFPSFIGLIDGSSIASPVMTQLAILCVEISVAALWQSWG
IEPTAVVGHSLGEYAALQVAGVISTHDAISLVGNRAQLLVSKCT-VGSHGMLAVRAGFAA
VEPFLSDI-EVEKACINGPEETVFSGTVDNMNRLKEVLTAQGFKNTMLNVPYAFHSAQVE
PILEDFIQSAKSAVFHQPRIPVMSTLLGTVVEDSGVFGPEYLARHCRESVDFLGGVTSAL
KDGIVDEKTLFVEIGPHPVCSNMIKAIVGTVPSLSRN
[258] 406860920
IAIIGMAGRFPNAADHEAFWDLLVQGLDVHREIPGDRFDAQAHCDPTGKGRNKSHTPYGC
FIDSPGLFDPRFFNMSPREATKTDPMQRLALSTAYEAMEQSGFVSDRTPSTMKHRVATYY
GQTSDDWREINAAQDIDTYFITGGVRAFGPGRINYHFGFSGPSFSVDTACSSSFAAIQLA
CTSLRAGECDTAFTGGMNILSNPDIFSGLSKGQFLSKTGSCKTYDAGADGYCRGDGVVTL
ILKRLDDAIAENDPILGVINGIATNHSAEAVSITHPHAGAQKFLFQKVMDEAEVDVRSVN
YVEMHGTGTQAGDGVEMDSVSSVFAPT------------MRGKDQPLFVGSVKSNIGHGE
AVSGACAMVKVLMMFQKNLIPPHCGVKTSINPAFPKDLKERSLDIAFKPTPFVRSAESPR
YVFINNFSAAGGNTALLLEDAPRDPRSSHLVIITAKSLSSFKQNAKRLLAWASDKNDSIL
PSLAYTTTARRNHYPYRLAFEANTMSHVRNTLGPLISKKPSVAFSFTGQGSHYLGMGKTL
FEDVPQFRRDIEDFDQIATSHDFPSFIGLIDGSATVSPVVTQLAIACLEMAIAKLWDSWG
VKPSVVIGHSLGEYAALQVAGVISVVDTILLVGHRAQLLVSKCA-MGSHGMLAVRASLST
IEPMISHI-PVEKACHNGPEDLVFSGTVDSIEQLRETLTAAGFKATKLNVPYAFHSAQVD
PILEDFKQLAKAIVFHQPRVPVISTCLGSVVSQSDIFGPEYLARHCRESVNFFGGISSAL
DSGFISSESAWIEVGPHPICSNMVKSTLGAVPSLNRN
[259] 212537927
IAIVGMAGRFPNSADHEAYWDLLSQGLDVHRVIPPDRFDAAAHTDPSGNGRNKSHTPYGC
FIEDAALFDPRFFSMSPREAKQTDPMQRLAIVTAYEAMESAGFVMNRTPSTQANRIGTFY
GQTSDDWREINAAENIDTYFITGGVRAFGPGRINYHFGFSGPSFSIDTACSSSFAAIQLA
CTSLRAGDCDTVFAGGMNILTNPDIFAGLSKGQFLSKTGSCKTFDNDADGYCRGEGVATV
ILKRIEDAIADNDPILGVIRGTATNHSAEAVSITHPHAGAQQFLFQNIMDDLAVDPRLVD
YVEMHGTGTQAGDGIEIQSVTDVFAPR------------RRAANQPLFIGSAKANIGHGE
AVSGVSALIKSLLMFQKNLIPPHCGIKGTLNRTFPADLKERGVNIATRLTPFPVPQTRKK
LIFINNFSAAGGNSAMLLEDAPDDNRRFNVVTVSAKSLASFQGNLARLLSWVEGNTEIGL
SDLAYTTTARRQHFIYRKAFSIDTMLNLRQSLQSYMKTSPNVVFMFTGQGAQYSTMGKRL
FEESESFRKQLIHLDQIVLSEGLPSFLGAIDGSLQKSPVVSQVATTCLQIALVDLWKSWG
VVPSAVVGHSLGEYAALYGAGILSQVDAVLLVARRAYLLESLCT-MNSHTMLAVKGSSDE
LLDITSTS-EVEIACINSPIETVLAGPSDAIEEVSTRLAAKDLQVIKLKVPFAFHSAQVE
PILEEFEKLAQSVVFHPPQVPVLSPCLSTTIDRPNVVDASYLRRHCRNTVDFIGAINTGI
DSGVVTRDDLWLELGPHPVCSNLARSILGALPSLHKK
[260] '-79105'
IAIVGMAGRFPNSDDLESFWSTLQQGLDLHRRVPPDRFDIDAHYDPTGKKLNSTHTPYGC
FIEKPGLFDPRFFNMSQREAYQTDPMGRLALVTAYEALEMSGFVPNRTPSSMLDRIGTFY
GQTSDDWRTLNAAEKIDMYYIPGTIRAFATGRINYHFKFKGPSYNVDTACSSSFAAIQLA
CTSLLAKECDTALAGGLNVMTTPDLFAGLSRAHFLSKTGSCKTFDDGADGFCRGDGVGTV
VLKRLEDAEADNDPILAVVLGTATNHSSEAVSITRPHGPAQEALYRKILKHTGVDPVDVS
YVEMHGTGTQAGDGTEMKSITNVFAPR------------RRQPDQLIHLGALKANIGHGE
ASAGVASLIKTVIMMQKNAIPPHVGIKTTMNKTFPHDLNERGVRIAFKETPWVRPDGGKR
RAYLNNFGASGGNTGLLLEDRPADPRTSFVVSLSAKSAYSLDQNINRLATYLEGNPDTSL
PALSYTTTARRVHYPHRVSYAVRSIPETIKSLRSAQASSGKIAFLFTGQGSHYTALGKQL
FEDCQTFRNDLVEFNRIGQKQGFPTFLPLIDGSASLSPVALQLGQSCIQIALARLWKSWG
ITPSSVLGHSLGEYAALNVAGVLSASDTIYLVGRRAQLLEELCT-PGSHKMLAIAASVSS
VKEILGDK-DIEVACINGPNETVISGLAEQMESYSKTLKATDVKCSLLSTAYAFHSAQIQ
VIVEQYRKVASSVHFGPPNVPVISPLLGDVVTDGNVFGPDYLCRQAREAVNFMGALKAAE
SKGVVDNNVIWLEIGPAPVCSAFVKSSLGTLPSLRKQ
[261] 378728556
IAIVGFSGRFPDAADNELFWQLLERGLDVHRPVPPDRFPVESHTDPSGKKKNTSHTPFGN
FIEKPGLFDARFFNMSPREAAQTDPMQRLMLTTGYEAMEMAGIVPGRTPSTKHDRIGTFY
GQTSDDWREVNAAQDIDTYFISGGVRAFGPGRINYFFKFSGPSFSVDTACSSSFAAMNVA
ITSLRANECDTVFTGGANVLTNSDIFSGLSRGHFLSKTGSCKTWDNDADGYCRGDGVCTV
IMKRLDDALADRDPVLGVIRGIGTNHSAEAVSITHPCAENQAFLFDKVLKECNVHCNDVN
YVEMHGTGTQAGDGIEMESVSSVFAPR------------RRRPDQPLYVGAVKSNIGHGE
AVSGVSALIKVLLMLQKNKIPPHTGIKKQINKNFAPDLKERNVNIAFQTTPFPRPPGGKR
TVFINNFSAAGGNTAMLLQDGPEDPRSTHVVTLSAKSLAAFKRTLAKYEAYLNAHPNVGL
PDLAYTVTARRAHYSYRAAFPVQSISQLQASLRAIQLASPQIAMAFTGQGSQYTGMGQKL
FETSKQFRQDIEEFNEIALRQGLPSIMPLIDGSQHLPPTVVQLGMCCIQMALTHLWSTWG
IQPSVVIGHSLGEYAALQAAGVLSIADTIYLVGKRAQLLEQKCT-AGTHAMLAVRSPVGG
LQDVVANSGKIEIACINGVSDTVLSGTMGDIDTVAQKLADAGQKCTKLKLPFAFHSSQVD
PILADFEKLASSVKYHAPRVPVISPLLSDVVSVGGVFDAFYLSRHCRKTVDFVGGLSAGM
STATISDTSLWLEVGGHPLCASMIKSCLS-LATMRRD
[262] '-562879'
IAIVGMSGRFPGAPDVDHLWDLLIQGRNMYREIPKDRFNVETHYDPEGKKNNSSHTPYGC
FVEEPGLFDSRFFSMSPREATQTDPMHRLALVTAYEALEMSGFVLDSTPSSQKDRVGTFY
GQTSDDWREVNAAQNIETYFIPGGVRAFAPGRINYHFGFRGPSYSVDTACSSSLAAIQVA
CSALKSGKCDTAVAGGVNIPTAPDIFAGLRKGQFFSKTGSCKTWDSKADGYCRADGVGSI
VLKRLDDAVADKNNILGVILSTATNHSADAISITHPHAGNQASLYRSVMHDAGIDPVDVS
YVEMHGTGTQAGDMAEIRSVSEVFAPQ------------GSSADKALYIGSVKANIGHGG
AAAGIGALIKILLMLRQSVIPQHIGIQHEINPRFP-DLQSLNMRVPFDNTPWRSQNGLRR
IAFLNNFSAAGGNTAMLIQEGPEDPRTWLPFVTSAKSLSSLKKNVQRLIDHLGSISQKDF
SSLSYTLTSRRMHHNYRVAVTVRNLDELKTSLAKRVSASPEVTFVFTGQGAFYAELGKAL
MESSKQFRSTIQHLDKVSQGQGFPSFLPALAVAETLSPTVVQLALVCVQIALVHLWRSWG
VVPSLVIGHSLGEYAALYTAGVLSMEDTIYLVGARAQLMEAKCK-QNTHAMLAVRASEED
VKLAVGNL-PFDIACLNSPGDTVLAGTAEEIAVLSGALKEKGLQCTQLNLPYAFHSAQVD
PILSPFENLAAEVIFTKPQIPVLSSLLGDVVNSEGIFNAQYLCQHARECVDFVQALEIGK
IQGHITAKTVFLEIGPHPICSKMVKNTLSTASSLVK-
[263] '-20935'
------------------------------------------------------------
------------------------------------------------------------
------------------------------------------------------------
----------------------------LSKGHFLSKTGQCKVWDITADGYCRADGVGSV
VIKRLDDALADNDVILASIVAGATNHSAESISITQPHAAAQKENYRQVMDKAGVSPLDVS
FVELHGTGTQVGDAVESESVLDFFAPS------------RLHPDKRLHLGAVKSNIGHGE
AAAGIASLIKVLLMYQNNMIPRHIGIQTAMNPVVAKTLANRNAGVLSENTPWPTSAFKRR
YSIVNSFGAHGGNTTLLLEDAPLVVPSSEVVCISAKSKASLRANVRALVNYLNNHKETGL
RDIAYTTSARRIHHHIRIATSVSSTAQLHSFLQAAAATKKPVVFAFSGQGCLYHGAAAQL
FERAPWFRDQVLQLDRIARRLGFPSILATVAGDTVDSPVVTQLALVVIQIALVQYWGLLG
IKPNVVIGHSLGEYAALVAAGVLSVADALFLVGKRAELMTAACE-PQSHAMLSVRASVDR
IEELCREDYSYEVSCVNGLTDIVVTGLREDMASLRDMLMGAGLKCVLLDIPFAFHSQQMS
PILDDFERATQYVTFKNPTVPVVSPLLGRCVSEDHVLDGSYLSRATREPVNFVAALDAAW
SDGIVNDKTVWIDIGPHPVCTSFAKNHYAAFASLRRG
[264] '-61145'
-AVVGMSCRMPGADTPERFWELLVNGVDTHTTVPPDRFDLDAHFDPSGEKENTVGTRFGN
FIDNPGYFDAGFFNMSPREAEQTDPMQRLALVTAYEALEMAGFVPNRTPSSHLSRVGTYY
GQASDDYREVNAGQKIGTYGIPGTERGFGNGRINYFFNFQGPSFNIDTACSSGLAAVQAA
CSALWAGEADTVVAGGLNVITSPDIYCMLSKGHFLSKTGQCKVWDITADGYCRADGVGSV
VIKRLDDALADNDVILASIVAGATNHSAESISITQPHAAAQKENYRQVMDKAGVSPLDVS
FVELHGTGTQVGDAVESESVLDFFAPS------------RLHPDKRLHLGAVKSNIGHGE
AAAGIASLIKVLLMYQNNMIPRHIGIQTAMNPVVAKTLANRNAGVLSENTPWPTSAFKRR
YSIVNSFGAHGGNTTLLLEDAPLVVPSSEVVCISAKSKASLRANVRALVNYLNNHKETGL
RDIAYTTSARRIHHHIRIATSVSSTAQLHSFLQAAAATKKPVVFAFSGQGCLYHGAAAQL
FERAPWFRDQVLQLDRIARRLGFPSILATVAGDTVDSPVVTQLALVVIQIALVQYWGLLG
IKPNVVIGHSLGEYAALVAAGVLSVADALFLVGKRAELMTAACE-PQSHAMLSVRASVDH
IEELCREDYSYEVSCVNGLTDIVVTGLREDMASLRDMLMGAGLKCVLLDIPFAFHSQQMS
PILDDFERATQYVTFKNPTVPVVSPLLGRCVSEDHVLDGSYLSRATREPVNFVAALDAAW
SDGIVNDKTVWIDIGPHPVCTSFAKNHYAAFASLRRG
[265] '-47330'
-AVVGMACRMPGADTPDHFWELLMNGVDTHTTVPPDRFDLDAHFDPSGEKENT--TTKGS
QSNRP----------LSRQAEQTDPMQRLALVTAYEALEMAGFVPNRTPSSHLSRVGTYY
GQASDDYREVNAGQKIGTYGIPGTERGFGNGRINYFFNFQGPSFNIDTACSSGLAAVQAA
CSALWAGEADTVVAGGLNVITSPDIYCMLSKGHFLSKTGQCKVWDIGADGYCRADGIGSV
VIKRLDDALADNDVILACISAGATNHSAESISITQPHAAAQRENYRQVMDRAGVSPLDVS
FVELHGTGTQVGDAVESESVLSFFAPL------------RSHPDKRLHLGAVKSNIGHGE
AAAGIASLIKVLLMYRNNTIPRHIGIRTAMNPVVAQHLANRNAGILSENHPWAATASKKR
YAIVNSFGAHGGNTTLLLEDAPSVVASSEVVCTSAKSKASLRANIRALLAYLDTHQETDL
RDLAYTTSARRMHHHIRIASSVTSTAQLRSFLQAAAATKRTAVFAFSGQGCLYHGAAAHL
FEQAPLFRNQVLQLDRIVRRLGFPSILVTVAGDAVDSPLIAQLALVVIQIALVQYWGLLG
IKPSVVIGHSLGEYAALVAASVLSVADALFLVGKRAELMLAVCE-PGSHAMLSVRASVDR
IEELCRESYPFEVSCVNGLTDLVVTGLRGDMASLRDLLQGSGLKCVLLDIPFAFHSKQMS
PILEDFENAAQQITFQEPAVPVISPLLGKCISEANVINGKYLARATREPVDFVAALDSAW
ADGTVNDKSIWIDIGPHPVCTSFASNHYGSFASLRRG
[266] 340514573
-AIVGMSCRMPGADSPEQFWELLMNGVDTLTIVPADRFDVDAHFDPNGEMENAC-TRYSN
HNSNDGIF---------VKAEQTDPMQRLALVTAYEALEMAGFVPNRTPSSHVSRVGTYY
GQASDDYREVNASQKIGTYGIPGTERAFGNGRINYFFNFHGPSINVDTACSSGLAAVHAA
CSALWAGDADTVVAGGLNVITNPDIYCMLSKGHFLSKTGQCKVWDSGADGYCRADGVGSV
VIKRLDDAIADNDNILATIVSGSTNQSAESISITQPHAGAQKDNYRQVMDKAGINPLDVS
YVELHGTGTQVGDAVESESVLDFFAPL------------RQRSEQRLHLGAVKSNIGHGE
AAAGIASFIKVLLMYKHGMIPRHIGIKSTMNPVVARHLANRNAGILSENRPWPKPNGKKR
YSIVNSFGAHGGNTTLLLEDAPLGATTSQVICISAKSKASLRGNISALIRHLDTHPETKL
RDLSYTTCARRIHHHIRIATSVSTTAQLRKFLEAASAKRKSVVFAFSGQGCFYQGAAAQL
FQQAPSFREQVLQLDRVVRQLGFPSVLAAIIGDTIESPLVIQLSMVVMQIALVQYWALLG
IQPDLVIGHSLGEYAAFVAAGVLSVADALYLVGRRAKLMLAACE-PGSHGMLSVRASVGR
IAELCKESYRYEVSCINGVTDIVVSGLRADIVALQNMLQGAGLKCVLLDIPFAFHSAQLE
PILEEYEDAARRVTFKAPAVPIVSPLLGKCISQGEVINETYLRRATRESVDFVTALDAAR
ADGLVDDNAVWIDIGPHPVCTSFARNHYPAFASLRQG
[267] 358382986
-AIVGMACRMPGADSPQEFWKLLINGVDTHTIVPPDRFDVEAHFDPTDEMENSIGTKFGN
FIANPGHFDAGFFNMSPREAEQTDPMQRLALVTAYEALEMSGFVPNRTPSSHVSRVGTYY
GQASDDYREVNASQNIGTYGIPGTERGFGNGRINYFFKFQGPSFNIDTACSSGLAAVHAA
CSALWAGDVDTAIAGGLNVITNPDIYCMLNKGHFLSKTGQCKVWDAGADGYCRGDGVGSV
VIKRLEDALADNDKILATIISGATNHSAESISITQPHAGAQKDNYRQVLDSAGVNPLDVS
YVELHGTGTQVGDAVESESVLDFFAPL------------RRRSEQRLHLGAVKSNIGHGE
AAAGIASLIKVLLMYQHSAIPRHVGIKTTMNPVVAHHLANRNAGIMSENSPWPKSNNTKR
YSVVNSFGAHGGNTTLLLEDAPLEAATHQVVCISAKSKASLRGNISALLRHLDAHQETEL
KDISYTTCARRIHHHIRIAVSVPNTVRLREFLEAAAAKKRAAVFAFSGQGCFYQGAAEQL
FQHAPLFRDQILQLDRIVCQLGYPSVLATIVGDTVESPLVVQLALVVLQIALTQYWRLLG
IKPDIVIGHSLGEYAAFVAAGVLSVADALYLVGKRAKLTLAACE-PGSHIMLSVRASTDR
IAELCRESYHYEVSCINGVTDIVVSGLQADMVALRDLLQDAGLKCLLLDIPFAFHSAQLQ
PILDDFEREAKRVTFKAPTIPVISPLLGQCVSKGQIINETYLRRATREPVNFVTALDAAA
AEGLVDDKTVWIDIGLHPVCTSFVRNHYGTFASLRQG
[268] 320591829
-AIVGMACRMPGADTPEQFWQLLVEGRDTHTRVPPDRFDLQAHFDPSGETENAVGTQFGN
FISNPGHFDAGFFNMSPREAQQTDPMQRLALVTAYEALEMAGFVPNRTPSSHTSRVGTYY
GQASDDYREVNASQKIGTYGIPGTERAFGNGRINYFFNFQGPSLNIDTACSSGLAAVHTA
CSALWAGDADTVVAGGLNIIT-----------------GQCKVWDAAADGYCRGDGVGSV
VIKRLEDALADNDVVLGTIVAGATNHSSDSVSITQPHAGAQMDNYRQVLDKAGVKALDVS
FVELHGTGTQVGDAVESESVLGFFAPL------------RQHPEQRLHLGAVKSNIGHGE
AAAGIASLIKVLLMYRHGIIPRHIGIQTMLNPVVAQHLAHRNANVLSENTPWKTGGAKKR
YSIVNSFGAHGGNTTLLLEDAPPRTPACEVVCISAKSKASLRGNVSGLLRYLEAHPETRL
KDVAYTTCARRMHHHIRIAASVSSTAQLGEFLRAASAVSNVVVFAFSGQGCFYRGAGAAL
FDRAPEFREIVLQLDRVVRQLGFPSVLPATTNIASESPLVTQLALVVLQIALAQYWQLMG
ITPGIVIGHSLGEYAALCTAGVLSVADTLFLVGKRAELMVAACE-PGSHVMMSVRASADR
IAQLCQGCFHYEVSCINGREDTVISGTQDDMYALRDILQAAGLKCVLLDVPFAFHSAQMD
PILDNFETAALRVTFKAPKIPVISPLLGQSVAKEKIIDGVYLRRATRETVDFVSAINASE
TEGLIDSSAVWIDIGPHPVCTSFVRNCQEAFPSLRKA
[269] 402073871
-AVVGMACRMPGADTPDKFWELLVQGRDTLAEVPPDRFDLDAHFDPAMKAENTVNTRFGN
FVSGPGLFDAGFFNMSPREAQQTDPMQRLALVTAYEALEMAGFVPGRTASSHASRVGTYY
GQASDDYREVNASQKIGTYGIPGTERAFGNGRINYFFNFQGPSFNVDTACSSGLAAVYAA
CSALWAGEVDTVVAGGLNVITSPDIYCMLGKGHFLSPTGQCKVWDAGADGYCRGDGVGSV
VIKRLEDALADNDVVLATILAGATNHSSESVSITQPHAAIQKNNYQRVMDRAGVDPLDVS
YVELHGTGTQVGDAVESESVLDFFAPD------------RQGQDQHLALGALKCNIGHGE
AAAGIASLIKVLLMYRHGVIPRHIGIKTAVNPVVARHLAGRNAGVAFENKPWTAPDDGKR
YSIVNSFGAHGGNTTLLLEDGAPDDGRHEVVCISAKSKASLRGNVAALLGYLDANPDARL
RDVAYTTSARRMHHHIRVAEAVSSTARLGDVLRAMAQGRKKVVFAFSGQGCFYRGAAAAL
CERSPDFARLVLELDRVVVQLGFPSVRAAVVENSDLSPLVAQLALVVLQIALARYWALLG
ITPDAVVGHSLGEYAALCAAGVLSAADALFLVGRRAQLTAARARGAGSHAMLSVRVSAAQ
LAEMYPP-FGYEVSCLNGRADTVVSGPRDALVALRDALEATGLKCVLLDVPYAFHSAQMD
PVLADFEAAARRVTFKRPQVPVISPLLGRCVSEAHVINETYLRRAARERVDFVSAVAAAA
AAGLADDGSVWLDIGPHPVCSTFVRNCRQALPSLRRG
[270] '-28291'
-AIVGMACRLPGANDPELFWELLEQGRDTLTTVPPDRFDLNTHYDPTGKTENATQTPFGN
FIDRPGYFDAGFFNMSPREAEQTDPMHRLALVTAYEAMEMAGMVPGRTPSTRPNRIGTFY
GQASDDWRELNASQNISTYAVPGGERAFANGRINYFFKFSGPSYNIDTACSSGLAAVQAA
CSALWAGEADTVIAGGLNVITDPDNYAGLGNGHFLSKTGQCKVWDKDADGYCRADGIGSV
VIKRLEDAEADNDNILAVILGARTNHSAEAVSITHPHAGAQKANYRQVLHQAGVNPLDVS
YVELHGTGTQAGDAVESESVSDVFAPS------------RRRPDQRLYLGAVKSNIGHGE
AAAGITSLLKALLVFQKNMIPKHIGIKTEINPIIPKDLERRHVGLAMENTPWPRPAGKKR
LAVVNSFGAHGGNTTVLLEDAPEDDRTTHPVVISAKSKKSLQANIEKLLSWLDQNPDANL
GDLSYTLCARRMHHSMRFGAAASGIAALQKTLRSWLNDTPSVVLTFTGQGAYYSGMGREL
LAEFSYFRTEVLQLDQIAQRLGFPSVVPVIDGSGPASPVLTQLSVTVLEIALARFWSHLG
IRISAVIGHSLGEYAAFAVAGVISATEALYLVGRRAQLTEERCT-QGSHSMLSVRASEDD
IEELIAGSLAYEVCCRNTPQDTVIGGTQESIDSIRQALEKNTIKCTQLDVPFAFHTAQMD
PILDSLETLATPITFKAPSIPVLSPLLGSVVFDRKSIHAQYLRRATRETVDFVAAIEAAQ
DFGLVDAKTIWIDVGPHPICAGLVRGIDS-ISSCRRN
[271] '-37915'
-AIVGMACRLPGANDPELFWELLEQGRDTLTTVPPDRFDLNTHYDPTGKTENATQTPFGN
FIDRPGYFDAGFFNMSPREAEQTDPMHRLALVTAYEAMEMAGMVPGRTPSTRPNRIGTFY
GQASDDWRELNASQNISTYAVPGGERAFANGRINYFFKFSGPSYNIDTACSSGLAAVQAA
CSALWAGEADTVIAGGLNVITDPDNYAGLGNGHFLSKTGQCKVWDKDADGYCRADGIGSV
VIKRLEDAEADNDNILAVILGARTNHSAEAVSITHPHAGAQKANYRQVLHQAGVNPLDVS
YVELHGTGTQAGDAVESESVSDVFAPS------------RRRPDQRLYLGAVKSNIGHGE
AAAGITSLLKALLVFQKNMIPKHIGIKTEINPIIPKDLERRHVGLAMENTPWPRPAGKKR
LAVVNSFGAHGGNTTVLLEDAPEDDRTTHPVVISAKSKKSLQANIEKLLSWLDQNPDANL
GDLSYTLCARRMHHSMRFGAAASGIAALQKTLRSWLNDTPSVVLTFTGQGAYYSGMGREL
LAEFSYFRTEVFQLDQIAQRLGFPSVVPVIDGSGPASPVLTQLSVTVLEIALARFWSHLG
IRISAVIGHSLGEYAAFAVAGVISATEALYLVGRRAQLTEERCT-QGSHSMLSVRASEDD
IEELIAGSLAYEVCCRNTPQDTVIGGTQESIDSIRQALEKNTIKCTQLDVPFAFHTAQMD
PILDSLETLATPITFKAPSIPVLSPLLGSVVFDRKSIHAQYLRRATRETVDFVAAIEAAQ
DFGLVDAKTIWIDVGPHPICASLVRGIDS-ISSCRRN
[272] 119487997
-AIVGMACRLPGANDPELFWELLEQGRDTLTTVPPDRFDLNTHYDPTGKTENATQTPFGN
FIDRPGYFDAGFFNMSPREAEQTDPMHRLALVTAYEAMEMAGLVPGRTPSTRPNRIGTFY
GQASDDWRELNASQNISTYAVPGGERAFANGRINYFFKFSGPSYNIDTACSSGLAAVQAA
CSALWAGEADTVIAGGLNIITDPDNYAGLGNGHFLSKTGQCKVWDKDADGYCRADGIGSV
VIKRLEDAEADNDNILAVVLGARTNHSAEAVSITHPHAGAQKANYRQVLHQAGVNPLDVS
YVELHGTGTQAGDAVESESVSDVFAPS------------RRRPDQRLYLGAVKSNIGHGE
AAAGIASLLKALLVYQKNMIPKHIGIKTEINPIIPKDLDRRHVGLAMSNTPWPRPAGKKR
LAVVNSFGAHGGNTTVLLEDAPEDDRTTHPVVISAKSKKSLQANIEKLLSWLDQNPDADL
ADLSYTLCARRMHHSMRFGAAASDIAALQKTLRSWLNDAPSVVLTFTGQGAYYSGMGREL
FAEFSYFRTQVLQLDQIAQRLGFPSVVPVIDGSGPASPILTQLSVVVLEIALARFWSHLG
IRISAVVGHSLGEYAAFAVAGVISAADALYLVGRRAQLTEERCT-QGSHSMLSVRASEDD
IEELIAGSIAYEVCCRNTPQDTVIGGTKESIDRIRQALEANSIKCTQLDVPFAFHTAQMD
PILDSLETLATPIAFKAPSIPVLSPLLGSVVFDRKSIHAQYLRRATREAVDFVAAIEAAQ
DFGLVDAKTIWIDVGPHPICAGLVRGIDS-ISSCRRN
[273] 296815510
-AIVGMACRLPGANDLDLFWKLLEEGRDTHTTVPPDRFDLNTHYDPTGKTENATQTPFGN
FIDRPGYFDAGFFNMSPREAEQTDPMQRLALVTAYEAMEMAGVVPGRTPSTHPSRIGTFY
GQASDDWRELNASQNISTYAVPGGERAFANGRINYFFKFSGPSFNLDTACSSGLAAVQAA
CSALWAGEADTVIAGGLNVITDPDNYCGLGNAHFLSKTGQCKVWDKDADGYCRADGIGSV
VIKRLEDAEADNDNILAVVLGARTNHSAEAISITHPHAGAQRANYRQVLHQAGVNPVDVS
YIELHGTGTQAGDAVESESVSDVFAPV------------RRRPDQRLYLGAVKSNIGHGE
AAAGIASLLKALLVYQKNMIPMHIGIKSEINPTIPKDLERRNVGLAMENTPWPRPAGKKR
LAVVNSFGAHGGNTTLLLEDAPEEDRITHPVLISAKSKKSLQANMESLLSYLDQHPETSL
ADLAYTTSSRRMHHSMRFGTAVSCIPALQKALRSQLNEAPSVVLAFTGQGAYYSGMGREL
FIEFPYFRAQVQQLDRLAQRLGFPSVVPVIDGSSPASPILTQLSVVILEIALARFWSLLG
VSISAVIGHSLGEYAALAVAGVISAADALYLVGRRAQLVEERCT-PGSHSMLSVRASEDA
IQEMLASEIAYEVSCCNTYQDTVIGGLKDEINNIRMALEAKSIKCTLLDVPYAFHTAQMD
SILDGLEALAMPVPFKAPSIPVLSPLLATAVFDVKSFNANYLRRATRETVDFAAAIEAAQ
DMGLVDTKTIWVDVGPHPICAGLVRGMIP-VSSCRRN
[274] 315042452
-AIVGMACRLPGANDLDLFWKLLEDGRDTLTTVPVDRFDLNTHYDPTGKTENATQTPYGN
FIDRPGYFDAGFFNMSPREAEQTDPMQRLALVTAYEAMEMAGVVPGRTPSTHPSRIGTFY
GQASDDWRELNASQNISTYAVPGGERAFANGRINYFFKFSGPSFNLDTACSSGLAAVQAA
CSALWAGEIDTAIAGGLNVITDPDNYCGLGNAHFLSKTGQCKVWDKDADGYCRADGIGSV
VIKRLEDAEADNDNILAVVLGACTNHSAEAISITHPHAGAQKANYRQVLHQAGVNPIDVS
YIELHGTGTQAGDAVESESVSDIFAPV------------RRRPDQRLHLGAVKSNIGHGE
AAAGIASLLKALLVYQKNMIPMHIGIKSEINPTIPKDLERRNVGLAMQNTPWPRVEGKKR
LAVVNSFGAHGGNTTLLLEDAPEEDRITHSVLLSAKSKKSLQANMESLLSYLDQHPETNL
ADLAYTTSSRRMHHNMRFGTAVSCIPALQKALRSQLNEAPSVVLAFTGQGAYYSGMGREL
FSEFPYFRSQVQQLDQLAQRLGFPSVVPVIDGSSSKSTILTQLSVVILEIALARFWSLLG
VSISAVIGHSLGEYAALAVAGVISAADAIYLVGRRARLVEERCT-LGSHSMLSVRASEDA
IQQMLASGIEYEVSCCNTNQDTVIGGLKDEINDIRKALEAKSIKCTLLDVPYAFHTAQMD
PILDDLEAFAAHVPFNAPSIPVLSPLLATAIFDVKSLNANYLRRAARETVDFAAAIEAAQ
DMGLVDSKTVWIDVGPHPICAGLVRGMIP-VSSCRRN
[275] 302502784
-AIVGMACRLPGANDLDLFWKLLEEGRDTLTTVPPDRFDLNTHYDPTGKTENTTQTPYGN
FIDRPGFFDAGFFNMSPREAEQTDPMQRLALVTAYEALEMAGVVPGRTPSTHPSRIGTFY
GQASDDWRELNASQNISTYAVPGGERAFGNGRINYFFKFSGPSFNLDTACSSGLAAVQAA
CSALWAGEVDTAIAGGLNVITDPDNYCGLGNAHFLSKTGQCKVWDKDADGYCRADGIGSV
VIKRLEDAEADNDNILAVVLGACTNHSAEAISITHPHAGAQKANYRQVLNQAGVNPIDVS
YIELHGTGTQAGDAVESESVSDIFAPV------------RRRPDQRLYLGAVKSNIGHGE
AAAGIASLLKALLVYQKNLIPMHIGIKSEINPTIPKDLERRNVGLAMQNTPWPRPAGKKR
LAVVNSFGAHGGNTTLLLEDAPEEDRITHSVLLSAKSKKSLQANMESLLSYLDQYPETSL
ADLAYTTSSRRMHHNMRFGTSVSCISGLQKVLRSQLNEVPSVILAFTGQGAYYHGMGREL
FAEFPYFRAQVQQLDRLAQRLGFPSVVPVIENSTPSSPILTQLSVVILEIALARFWSLLG
VSISAVIGHSLGEYAALAVAGVISATDAIYLVGRRAQLIEERCA-QGSHSMLSVRAPEDA
IQKMLAAEIAYEVSCCNTNQDTVIGGLNGEINDIRRALEAKSIKCTILDVPYAFHTAQMN
PILDDLEALAKAVPFKAPSIPVISPLLATVIYDVKSLNADYLRRATRETVDFAAAIEAAQ
DMGLVDSKTIWIDVGPHPICAGLVRSMIP-MSSCRRN
[276] 302667731
-AIVGMACRLPGANDLDLFWKLLEEGRDTLTTVPPDRFDLNTHYDPTGKTENATQTPYGN
FIDRPGFFDAGFFNMSPREAEQTDPMQRLALVTAYEALEMAGVVPGRTPSTHPSRIGTFY
GQASDDWRELNASQNISTYAVPGGERAFGNGRINYFFKFSGPSFNLDTACSSGLAAVQAA
CSALWAGEVDTAIAGGLNVITDPDNYCGLGNAHFLSKTGQCKVWDKDADGYCRADGIGSV
VIKRLEDAEADNDNILAVVLGASTNHSAEAISITHPHAGAQKANYRQVLNQAGVNPIDVS
YIELHGTGTQAGDAVESESVSDIFAPV------------RRRPDQRLYLGAVKSNIGHGE
AAAGIASLLKALLVYQKNLIPMHIGIKSVINPTIPKDLERRNVGLAMQNTPWPRPAGKKR
LAVVNSFGAHGGNTTLLLEDAPEEDRITHSILLSAKSKKSLQANMESLLSYLDQHPETSL
ADLAYTTSSRRMHHNMRFGTSVSCISGLQKVLRSQLNEAPSVILAFTSQGAYYHGMGREL
FAEFPYFRAQVQQLDRLAQRLGFPSVVPVIENSTPSSPILTQLSVVILEIALARFWSLLG
VSISAVIGHSLGEYAALAVAGVISATDAIYLVGRRAQLVEERCA-QGSHSMLSVRAPEDE
IQKMLAAEIAYEVSCCNTNQDTVIGGLTGEINDIRRTLEAKSIKCTILDVPYAFHTAQVN
PILDDLETLAKAVPFKAPSIPVISPLLATVIYDVKSLNANYLRRATRETVDFAAAIEAAQ
DMGLVDSKTIWIDVGPHPICAGLVRSMIP-MSSCRRN
[277] 327292723
-AIVGMACRLPGADDLDLFWKLLEEGRDTLTTVPPDRFDLNTHYDPTGKTENATQTPYGN
FIDRPGFFDAGFFNMSPREAEQTDPMQRLALVTAYEALEMAGVVPGRTPSTHPSRIGTFY
GQASDDWRELNASQNISTYAVPGGERAFGNGRINYFFKFSGPSFNLDTACSSGLAAVQVA
CSALWAGEVDTAIAGGLNVITDPDNYCGLGNAHFLSKTGQCKVWDKDADGYCRADGIGSV
VIKRLEDAEADNDNILAVVLGASTNHSAEAISITHPHAGAQKANYRQVLNQAGVNPIDVS
YIELHGTGTQAGDAVESESVSDIFAPV------------RRRPDQRLYLGAVKSNIGHGE
AAAGIASLLKALLVYQKNLIPMHIGIKSEINPTIPKDLERRNVGLAMQNTPWPRPAGKKR
LAVVNSFGAHGGNTTLLLEDAPEEDRITHAILLSAKSKKSLQANMESLLSYLDQHPETSL
ADLAYTTSSRRMHHNMRFGTSVSCISGLQKALRSQLNEAPSVILAFTGQGAYYHGMGRGL
FTEFPYFRAQVQQLDRLAQRLGFPSVVPVIENSTPSSPILTQLSVVILEIALARFWSLLG
VSISAVIGHSLGEYAALAVSGVISTADAIYLVGRRAQLVEERCA-QGSHSMLSVRASEDA
IQEMLAAEIAYEVSCCNTNQDTVIGGFQGEIDDIRRALEAKSIKCTILDVPYAFHTAQMN
PILEDLETLAKAIPFKAPSIPVISPLLATVIYDVKSLNASYLRRATRETVDFAAAIEATQ
DMGLVDSKTMWIDVGPHPICAGLVRSMIP-MSSCRRN
[278] 326475339
-AIVGMACRLPGANDLDLFWKLLEEGRDTLTTVPPDRFDLNTHYDPTGKTENATQTPYGN
FIDRPGFFDAGFFNMSPREAEQTDPMQRLALVTAYEALEMAGVVPGRTPSTHPSRIGTFY
GQASDDWRELNASQNISTYAVPGGERSFGNGRINYFFKFSGPSFNLDTACSSGLAAVQAA
CSALWAGEVDTAIAGGLNVITDPDNYCGLGNAHFLSKTGQCKVWDKDADGYCRADGIGSV
VIKRLEDAEADNDNILAVVLGASTNHSAEAISITHPHAGAQKANYRQVLNQAGVNPIDVS
YIELHGTGTQAGDAVESESVSDIFAPV------------RRRPDQRLYLGAVKSNIGHGE
AAAGIASLLKALLVYQKNLIPKHIGIKSEINPTIPKDLERRNVGLAMQNTPWPRPAGKKR
LAVVNSFGAHGGNTTLLLEDAPEEDRITHSILLSAKSKTSLQANMESLLSYLDQHPETSL
ADLAYTTSSRRMHHNMRFGTLVSSISGLQKMLRSQLNEAPSVILAFTGQGAYYHGMGSEL
FAEFPYFRAQVQQLDRLAQRLGFPSVVPVIENRAPSSPILTQLSVVILEIALARFWSLLG
VSISAVIGHSLGEYAALAVAGVISAADAIYLVGRRAQLVEERCA-QASHSMLSVRASEDA
IQEMLAVEITYEVSCCNTNQDTVIGGPKGEINDIRRALEAKSIKCTILDVPYAFHTAQMN
PILDDLETLAKAVPFKAPSIPVISPLLATVIYDVKSLDANYLRRATRETVDFAAAIEAAQ
DMGLVDSKTIWIDVGPHPICAGLVRSMIP-IPSCRRN
[279] 145244871
-AIVGMACRMPGANDLDLFWELLAQGRDTHTTVPADRFDLETHYDPTGETENATRTPFGN
FIDQPGLFDAGFFNMSPREAEQTDPMHRLALVTAYEALEMAGIVSGRTPSSNPKRIATFY
GQASDDWRELNASQNIGTYAVPGGERAFANGRINYFFKFGGPSFNLDTACSSGLAAVQAA
CSALWAGEADTVLAGGLNIITDPDNYAGLGNGHFLSRTGQCKVWDQSADGYCRADGVGSV
VIKRLEDAEADNDNILAVVLSAATNHSAEAISITHPHAGAQKENYTQVLHQAAVNPLDIS
YVELHGTGTQAGDAQEAESVLDIFAPR------------RRRADQPLHLGAVKSNIGHGE
AAAGIASLLKVLLMYQKNEIPAHIGIPTVINPAIPTDLEQRQVYLPRTKTAWPRAAGQIR
RAIVNSFGAHGGNTTLVLEDAPEEERSTHPVVISAKSKKSLAANVETLLAYLDENPETDL
GDLSYTTCARRMHHSWRLATAVSDIPALQKFLRNAVTEAPHVVFTFTGQGAYYAGLAQGL
FQALPFFRAEVRQLDHLSQRLGFPSIVPVILGEGTATALVTQLSIVIVEIALARLWLLLG
IAPHAVIGHSLGEYAALAVAGVLSTADALYLVGHRAQLIEEHCT-PGSHAMLSVRATIAD
IERLVGTGPTYELSCQNTHQDTVIGGSIQDLNAIREKLEPEGIKCVNVDVPFAFHTAQMD
AVRERLAKAVAAVPFKTPSVPVLSPLLGSVVFDGKSINPEYIVRATREPVRFATAIDAAQ
ELGIVNSQTLWVDIGPHPICASFVRSLVP-VSSCRRN
[280] 350631455
-AIVGMACRMPGANDLDLFWELLAQGRDTHTTVPADRFDLETHYDPTGETENATRTPFGN
FIDQPGLFDAGFFNMSPREAEQTDPMHRLALVTAYEALEMAGIVSGRTPSSNPKRIATFY
GQASDDWRELNASQNIGTYAVPGGERAFANGRINYFFKFGGPSFNLDTACSSGLAAVQAA
CSALWAGEADTVLAGGLNIITDPDNYAGLGNGHFLSRTGQCKVWDQSADGYCRADGVGSV
VIKRLEDAEADNDNILAVVLSAATNHSAEAISITHPHAGAQKENYTQVLHQAAVNPLDIS
YVELHGTGTQAGDAQEAESVLDIFAPR------------RRRADQPLHLGAVKSNIGHGE
AAAGIASLLKVLLMYQKNEIPAHIGIPTVINPAIPTDLEQRKVYLPRTKTAWPRAAGQIR
RAIVNSFGAHGGNTTLVLEDAPEEERSTHPVVISAKSKKSLAANVETLLAYLDENPETDL
GDLSYTTCARRMHHSWRLATAVSDIPALQKFLRNAVTEAPPVVFTFTGQGAYYAGLAQGL
FQALPFFRAEVRQ-----------------------------------------------
------------------------------------------------------------
------------------------------------------------------------
------------------------------------------------------------
-------------------------------------
[281] 358369322
-AIVGMACRMPGANDLDLFWELLAQGRDTHTTVPADRFDLETHYDPTGETENATRTPFGN
FIDQPGLFDAGFFNMSPREAEQTDPMHRLALVTAYEALEMAGVVSGRTPSSNPKRIATFY
GQASDDWRELNASQNIGTYAVPGGERAFANGRINYFFKFGGPSFNLDTACSSGLAAVQAA
CSALWAGEADTVLAGGLNIITDPDNYAGLGNGHFLSRTGQCKVWDQSADGYCRADGVGSV
VIKRLEDAEADNDNILAVVLSAATNHSAEAISITHPHAGAQKENYTQVLHQAAVNPLDVS
YVELHGTGTQAGDAQEAESVLDVFAPR------------RRRADQPLYLGAVKSNIGHGE
AAAGIASLLKVLLMYQKNEIPAHIGIPTVINPAIPTDLEQRQVHLPRSKTAWPRAAGQIR
RAIVNSFGAHGGNTTLVLEDAPEEERSTHPVVISAKSKKSLAANLETLLAYLDEKPETDL
GDLSYTTCARRMHHSWRVATAVSDIPALQKFLRNAVTEAPPVVFTFTGQGAYYAGLAQGL
FQALPSFRAEVRQLDHLSQRLGFHSIVPVILGEGTSTALVTQLSIVIVEIALARLWLLLG
IAPHAVIGHSLGEYAALAVAGVLSTADALYLVGHRAQLIEEHCT-PGSHAMLSVRATITD
IERLVGTGPTYELSCQNTHQDTVIGGSIPDLSAIREKLEPEGIKCVNVDVPFAFHTAQMD
AVRERLAKAVAAVPFKTPSVPVLSPLLGSVVFDGKSINPEYIVRATREPVQFATAIDAAQ
ELGIVNNQTLWVDIGPHPICASFVRSLVP-VSSCRRN
[282] '-51940'
-AVVGMACRMPGGNDTELFWEILEQGRDVHTTVPADRFDLSTHYDPSGKTDNAATTPYGN
FVDKPGLFDAGFFNMSPKEAEQTDPMQRLALVTAYEALEMAGVVPGRTASSNPKRIGTYY
GQASDDWRELNASQNIGTYAVTGGVRAFGNGRINYYFKFPGPSFNVDTACSSGLAAVQVA
CSALWAGEADTVLAGGLNIITDPDNYAGLGCGHFLSKTGQCKVWDETADGYCRADGIGSV
VIKRLEDAEADNDNIIAVVLSAATNHSAEAISITHPHAGNQKDNYRQVIDMAAVNPLDVS
YIELHGTGTQAGDAVESESVLDVFAPR------------PRRPDQLLQLGAVKSNIGHGE
AAAGIASFLKVLLMYQKNMIPAHIGIHTVINPTIPKDLEQRRVRLTQTNTPWPRLPGKKR
IAMVNSFGAHGGNTTVLLEDAPEENRSTHTVVISAKSKKSLQANIANLALHLEENPDIDL
GDLSYTTCARRIHYTLRVGFAVSSIAGLKEALRKAGGDVPPVVFAFTGQGAFYQGIAREL
FESFSYFRDEVLQLDHIVQRLGFQSIVPVIDGSENPSATVSQLSIVVIEIALAHLWLLLG
MQPSAVIGHSLGEYAALVVAGVLSTADGIFLAGRRAQLIEKCCT-AGSHAMLSVRASVSE
ISKLLGNA-KYEISCQNTLNDTVIGGTKANLDAARQVLESSSIKCVPVDVPFAFHTEQVD
PVLDQLTRVAETVHFKAPSIPIISPLLRSVVFDGKTINSSYLIRATREPVHFAGAIEAAQ
DLGMVNDKTVWVDVGPHPICASFVRSLIP-ASSCRRN
[283] 322698134
-AIVGMACRMPGGNDLEQFWELLEQGRDVHTTVPADRFDLETHYDPSGNTENAATTPYGN
FIDRPGFFDAGFFTMSPKEAEQTDPMQRLALTTAYEAMEMAGLVPGRTASTRRERIGTFY
GQASDDWRELNASQNIGTYAVPGGVRGFTTGRINYFFKFAGPSFCVDTACSSSMAAVHQA
CMALWAGETDTAIAGGVNIITDPDNYAGLGNAHFLSKTGQCKVWDKDADGYCRAEGIGSI
VIKRLEDAEADNDNILAVVLSAATNHCADAISITHPHAGHQKDNYRRTLQKAGVNPLDVS
FVEMHGTGTQAGDAIESESVLDVFAPL------------RRRADQKLLLGAVKSNIGHGE
AAAGISSLIKVLLSFQKSAIPPHVGIKTQINPTIPKDLDRRNAGLAMKMTPWLRPEGKKR
IAMVNSFGAHGGNTTLLLEDPPEDGRALHPVVISARSKKSLQANLQNLLDYLGKNPDIDL
ADLSYTTCARRMQHNLRVATTVSSVSGLQKFLRTAIPNAPSVVLTFTGQGASYKGIRQEL
FDEMPYFRDQVLQLDQLVQRLGFPSVVPAITGSEVLSPVISQLSIVVLEISLARFWAHMG
VKPSAVIGHSLGEYAALAVAGVLSAADALYLVGRRAQITEQRCN-AYSHAMLSVLGAPEE
IDRVLKGDIRYEVSCQNTHADTVLGASKADIDTIRKVLEANTFKCMSLEIPFAYHTSQMD
AVIDELEVLAQTIPFKAPSIPVLSTMLGAVVFDGKTIGASYLRRQTRNCVKFAAAIETAR
DLGIVDDSTIWIDVGPHPVCVGFVKKIIP-GSSCRR-
[284] 322704024
-AIVGMACRMPGGNDLEQFWELLEQGRDVHTTVPPDRFDLETHYDPSGNTENAATTPYGN
FIDRPGFFDAGFFTMSPREAEQTDPMQRLALTTAYEAMEMAGLVPGRTASTRRERIGTFY
GQASDDWRELNASQNIGTYAVPGGVRGFTTGRINYFFKFAGPSFCVDTACSSSMAAVHQA
CMALWAGETDTVIAGGVNIITDPDNYAGLGNAHFLSKTGQCKVWDKDADGYCRAEGIGSI
VMKRLEDAEADNDNILAVVLSAATNHCADAISITHPHAGHQKDNYRRTLQKAGVNPLDVS
FVEMHGTGTQAGDAIESESVLDVFAPI------------RRRADQKLLLGALKSNIGHGE
AAAGISSLIKVLLSFQKSAIPPHVGIKTQINPTIPKDLDRRNAGLAMEMTPWPRPEGKKR
IAMVNSFGAHGGNTTLLLEDPPEDGRALHPIVISARSKKSLQANLQNLLGYLDTNANVDL
ADLSYTTCARRMQHNLRVATAVSSVSGLQKFLRTAIPNAPSVVLTFTGQGASYKGIRQEL
FDEMPYFRDQVLQLDQLVQRLGFPSVVPAITGSEVLSPVISQLSIVVLEISLARFWAYMG
VKPSAVVGHSLGEYAALAVAGVLSAADALYLVGRRAQITEKRCQ-AYSHAMLSVLGAPEE
IDRVLKSGIRYEVSCQNTHTDTVLGASKADIDTIRRVLEANTFKCMSLEIPFAYHTSQMD
AVVDELEVLAQTIPFKAPSIPVLSTMLGAVVFDGKTIGAGYLRRQTRSCVKFAAAVEAAR
DLGIVDDGTIWIDVGPHPVCVGFVKKLIP-GSSCR--
[285] 310798810
-AIVGMSCRLPGANDCKLFWDLLKEGRDTHTEVPADRFDLQAHFDPTGQVPNSTPTPWGN
FIDHPGLFDAAFFNMSPREAEQTDPMHRLALVTAYEALEMSGYVPNRTPSTILERVGTFY
GQASDDWRELNAAQNIGTHAVPGGERAFANGRINYFFKFGGPSFNIDTACSSGLAAVNAA
CSALWAGEADTVIAGGLSVITNPDNYAMLGNGHFLSRTGQCKVWDEGADGYCRADGIGSV
VIKRLEDAVADNDNIIATVLAGATNHSAYAASITQPHAGAQKSNYAQVTQAAGINPLDVS
FVELHGTGTQVGDAIESESVCDFFAPL------------RRRADQPLHLGAVKSNVGHGE
AAAGITSLLKVLLSFQNNEIPPHVGIKTAINPIIPLDLAKRQAGLVMGLQQWPREAGKTR
YAVVNSFGAHGGNTTLMLGDAPEDPRSSHPVVISAKGKISLEANLAALIEYLDRHPDTDL
GDLSYTTTARRIHHSSRVAVSASSIVQLQKALVSAQANAPSVAFAFTGQGSFYLGVGAAL
YKSFPFYRQQITHLDHLVQVFGFPSVIPFIEGTGSVSPLTTQLTIVVTQIALAEFWSLLG
VKPNAVIGHSLGEYAALVVAGVISAADAILLVGKRAELVTSNCR-EGSHVMLAVRSSIDK
IQMIATDG-KYQVSCMNGTNDTVLGGSRDDIEVTRHALEGEGIKCTLLDVPFAFHTSQMD
PMLGPFEQLAKHVTYKTPMIPCLSPVLGGCVFDGKTINEKYLARAAREPVNFVGALEAAQ
ELGIIDEKTMWIEIGPHPVCTSLIRGYMA-TSSFRRD
[286] 296812735
-AIVGMSCRLPGANNLEQFWDLLMDKRDVHTTVPSDRFDLETHFDPTGVTPNSTQTPYGN
FIDNPGFFDAAFFNMSPREAETTDPMHRLALVTAYEALEMAGFSPNRTPSTNCKRFGTFY
GVAGDDWREVNAGQNHGTYAVPGGERAFANGRINYFFKFSGPSFNIDTACSSGLAAVHAA
CASLWAGESDTVLAGGLSIITNPDNYCALGRGHFLSLTGQCKVWDKDADGYCRSDGIGSI
VIKRLEDAEADNDNVLAVISSAATNHSADAISITHPHAGSQIENYKQVMHRAGVNPLDVT
YVELHGTGTQAGDAVESESVTTVFAPV------------RHRPEQRLHLGACKSNIGHGE
AAAGISSLIKTALIFQKGLIPPQFGDKDNVNPVVLKNIEKRNTGLTWEPTPWARGN-KKR
YALVNSFGAHGGNTSVLLEEAPPDNRDAHIISLSAKSRYSLRANAESLLQFLKGHLDTDL
GDLSYTLFARRMHHSMRIAASVTSVPHAISWLESSLSTIPPVVMMFTGQGAFYKSIGTQL
YRDMPFYRTEVHQLDCLVQRLGFPSVEPYLSGSTDPSAIITQLSILVTEIALGRLWNLLG
VHPSAVIGHSLGEYAAFVMAGVLSTVDAIFLVGIRASLIESKCN-PSTHVMLSVRASVKT
IEETCSGM-AYELSCINGPQDVVISGHIDHIEGINKRLQQENIKTVVLDIPYAFHTSQMD
PILDEFEEKARHVTFKPPQLPVISPLLGECVFDGKTIGAQYVRRASREPVKFVDALDAAR
DLGVADINAVWLEVGPHPICNTFVRNWSP--------
[287] '-569399'
-VVVGMSCRMPGANDTELLFQLLTDGRDVHTKIPADRFDVETHYDPTGNKANASETPFGN
FIDNPGFFDAGFFNISPREAEQTDPMHRLALITAYEALEMAGFTPNRTQSTNLKRVGTYY
GVASDDYREANAGQNIDTYATPGGERAFANGRINYYFKFGGPSFNIDTACSSSGAAINAA
CSSLWSGEIDMAIAGGLNVMTNPDNYCMLSKGHFLSKTGQCKVWSKDADGYCRADGIGSI
VIKRLEDAIADNDRIIAMICAAATNHSANAVSITQPHVGAQKENYNQILQDAGVDPLDVS
YVELHGTGTQVGDGVESKSVADVFAPL------------PRQADNPLYLGAIKSNIGHGE
AAAGVASIIKVLLAFEKNQIPRNIFVAKDINPTVAANIRNRNARMVTENISWPRRPEKKR
YAVVNSFGAHGGNTSFLFEEAPLDPRNVFVVAVSAKSKNSLRGNLTSLLRYLDITSDVKL
GDLSYTLCARRIHYQNRVATSATTIIQVRKFIESALVEVPPIAFAFSGQGAFYERIGQQL
FNYFPSFRDEVLRLDHLSQQIGFPSIISALTGSQVSGPLVVHLTLVIVGIALARFWERLG
VKPDVVIGHSLGEYPALVSAGVLSAADAIFLVGKRAEILLETCT-PGTHCMLSIRASVET
IERLTDKL-PYEIACLNSPADTVISGSLEQIQKIQELVELSGLKCNRLEIPFAFHSSQLD
PMLDHYEKLAGSVTFNPPSIPVISPLLGACVTEHNIINARYMRRATREPVNFLGALLNAK
QIGAINSSVTWIDVSPHPVCTSFLQCCAP-CSTLRRN
[288] '-22675'
IAVIGMSCRLPGADDLELLWELLREGRDVHRKVPADRYDVDSHTDITGKQRNTSHTPFGC
FVDQPGLFDAGFFDMSPREAGQTDPTHRLALLTAYEALEQSGYVPDRTRSTRRERVGTIY
GQCSDDYRECNAGQDIDMYFIPGNYRAFAPGRISYFFKFSGPSFNIDTACSASLAAVQIA
CSVLSRGEADMVVAGGLNILTGSDSFAGLSKGFFLSKTGNCQVFDDAADGYCRGDGIGSI
ILKRLSDAQQDNDNILGLILGSATNHSSNAISITHPHAPTQANLYRSTLMQAGVRPQDVD
LVEMHGTGTQAGDAAEIESVTKVFSPA------------VPRRSQPLRISSVKANVGHGE
AAAGITALIKALLIFKHNEIPPQVCLRTTLNSKFP-DLRQLNVHIPKKIIPWPRLPGRKR
YIMVNNFSAAGGNTSLLLEEPPACPQTRFVVTVSAKSTVSLIRNLEGLLGFLKMDPFVDL
ASLAYTTTARRMHHKYRIVVHGASIQEIVKSLEQHIQKAPTIGFVFSGQGSFSQGVGRQL
FQEYPPYRNEIQRLDEICTSHGFDSILPAITSRLEISPFMAQLVTVCVQIALCRLWRSLG
VIPNVVVGASLGEYAALYAAGTLSASDVIYLVGQRARLMQELCT-INSHSMLAVKATIGE
IRHTVRNN-AYEFACINGPRDVTLAASVEDINDIQQTLVSQGYRVAKLNVPFAFHSSQIE
PILEPYNKIAHSVIFRNLKTALISPLLSDVVFDNKSFPPSYLRDSTRGTVQFSDAMTKAQ
EIGLVDSKTVWVEIGVHQTYTGAMRANIPVAPSLRS-
[289] '-64221'
IAVIGMSCRLPGADDLELLWELLREGRDVHRKVPADRYDVDSHTDITGKQRNTSHTPFGC
FVDQPGLFDAGFFDMSPREAGQTDPTHRLALLTAYEALEQSGYVPDRTRSTRRERVGTIY
GQCSDDYRECNAGQDIDMYFIPGNYRAFAPGRISYFFKFSGPSFNIDTACSASLAAVQIA
CSVLWRGEADMVVAGGLNILTGSDSFAGLSKGFFLSKTGNCQVFDDAADGYCRGDGIGSI
ILKRLSDAQQDNDNILGLILGSATNHSSNAISITHPHAPTQANLYRSTLMQAGVRPQDVD
LVEMHGTGTQAGDAAEIESVTKVFSPA------------VPRRSQPLRISSVKANVGHGE
AAAGITALIKALLIFKHNEIPPQVCLRTTLNSKFP-DLRQLNVHIPKKIIPWPRLPGRKR
YIMVNNFSAAGGNTSLLLEEPPAMSSNEIRRYCVSKEH--------------------NL
ASLAYTTTARRMHHKYRIVVHGASIQEIVKSLEQHIQKAPTIGFVFSGQGSFYQGVGRQL
FQEYPPYRNEIQRLDEICTFHGFDSILPAITSRLEISPFMAQLMTVCVQIALCRLWRSLG
VIPNVVVGASLGEYAALYAAGTLSASDVIYLVGQRARLMQELCT-INSHSMLAVKATIGE
IRHTVRNN-AYEFACINGPRDVTLAASVEDINDIQQTLVSQGYRVAKLNVPFAFHSSQIE
PILEPYNKIAHSVIFRNLKTALISPLLSDVVFDNKSFPPSYLRDSTRGTVQFSDAMTKAQ
EIGLVDSKTVWVEIGVHQTYTGAMRANIPVAPSLRS-
[290] 121714857
IAVVGMSCRLPGADDLQRFWELLEDGRDVHQKVPADRYDVDSHTDVTGKRLNTSHTPFGC
FIDSPGLFDAGFFDMSPREAGQTDPTHRLALLTAYEALEQSGYVPDRTRSTTRDRVGTIY
GQCSDDYREANAGQDIDMYFIPGNYRAFAPGRISYFFKFSGPSFNCDTACSASLASVQIA
CAALLRGEADMVVAGGLNVLTGSDSFAGLSRGFFLSKTGNCQVFDDAADGYCRGDGIGSI
ILKRLSDAEDDNDNILGVILGTATNHSSHAISITHPHAPTQEQLFRAVLTQAGVPPQDVD
LVEMHGTGTQAGDAAEIESVTRVFSPW------------APRRTHPLHISSVKANLGHGE
AAAGITALMKALLIFQHNAIPQHVGIKTKLNSKFP-DLERLNVKIPTETVLWPHDPERRR
YVMVNNFSAAGGNTSLLLQEPPVSTQSRFVVGVSAKSTTSLRRNLEALISWLESNPSTQL
ASLAYTTTARRMHHKYRIAVHGASVNEILDSLQKRLNKITSVAFVFSGQGSFYLGLGRQL
FEEYPPYREQLERLEEICHQHGFGSILPAIMGTLELSALITQLATVCVQIALCRLWRNLG
VKPAVVAGASLGEYAALYAAGALSASDVIFLVGQRASLMQDLCT-ANSHAMLAVKGTVED
VRRVLQNQ-KYEVSCINGPLSITIAAAVEDIPKIQETLASHGYRTVKLNVPYAFHSSQME
PMLDRYEKITKGVAFRKLKVPLISPTLADAVVENATLTGSYLRDNTRAPVRFAEALAKAQ
DKGLVGPKTVWVEVGVHPTYSGAVRATIPIVPS----
[291] 317038844
IAVVGMSCRLPGSDDLQRFWELLEDGRDVHQKVPGNRYDVESHTDMTGRRLNTSHTPFGC
FIDSPGLFDASFFDMSPREAGQTDPTHRLALLTAYEALEYSGYVPNRTRSTTRDRVGTVY
GQCSDDYREANAGQNIDMYFIPGNYRAFAPGRISYFFKFSGPSFNCDTACSASLAAVQIA
CSALIRGEADMVVAGGLNILTGSDSFAGLSRGFFLSKTGNCKVFDDGADGYCRADGIGSI
VLKRLSDAQQDNDNILGVILGTATNHSSHAISITHPHAPTQEHLYRSVLSQAGIGPHDVD
LVEMHGTGTQAGDAAEIESVTRVFSPP------------VPRRSHPLYISSVKANLGHGE
AAAGITALMKALLIFQHNAIPRHVGIKTALNSKFP-DLERLNVHIPKETIPWPYRSNRKR
YVMINNFSAAGGNTSLLLEEPPVPPQTRFVVALSAKSTTSLRRNLESLITWLEGNRSARL
ASLAYTTTARRMHHKHRIAVHGASVAEIIQALHQRGSKPPSVAFIFSGQGSFYAGVGSQL
FKEYPPYREQLQRLDEICQQNGFGSILPAITDTSQLSALVTQLTTVCVQIALCRLWRTLG
VKPAVVIGASLGEYAALYAAGALSASDAIFLVGQRTLLMQKLCT-ANSYGMLAVQGSVDD
IRRCVQDR-TYEVACINAPRSITICASIKDIVDIQQSLVSQGYRSVKLNVPFAFHSSQMD
PILDRYEEIAKAVSFRSLQIPLISSTLADAAVQSRSLASLFLRENTRAPARFAEAVAKAQ
DMGLVNSHTVWVEIGVHSTYSGAVRATVAIVPSLRS-
[292] 350631780
IAVVGMSCRLPGSDDLQRFWELLEDGRDVHQKVPGNRYDVESHTDMTGRRLNTSHTPFGC
FIDSPGLFDASFFDMSPREAGQTDPTHRLALLTAYEALEHSGYVPNRTRSTTRDRVGTVY
GQCSDDYREANAGQNIDMYFIPGNYRAFAPGRISYFFKFSGPSFNCDTACSASLAAVQIA
CSALIRGEADMVVAGGLNILTGSDSFAGLSRGFFLSKTGNCKVFDDGADGYCRADGIGSI
VLKRLSDAQQDNDNILGVILGTATNHSSHAISITHPHAPTQEHLYRSVLSQAGIGPHDVD
LVEMHGTGTQAGDAAEIESVTRVFSPP------------VPRRSHPLYISSVKANLGHGE
AAAGITALMKALLIFQHNAIPRHVGIKTALNSKFP-DLERLNVHIPKETIPWPYRSNRKR
YVMINNFSAAGGNTSLLLEEPPVPPQTRFVVALSAKSTTSLRRNLESLITWLEGNRSARL
ASLAYTTTARRMHHKHRIAVHGASVAEIIQALHQRGSKPPSVAFIFSGQGSFYAGVGSQL
FKEYPPYREQLQRLDEICQQNGFGSILPAITDTSQLSALVTQLTTVCVQIALCRLWRTLG
VKPAVVIGASLGEYAALYAAGALSASDAIFLVGQRALLMQKLCT-ANSYGMLAVQGSVDD
IRRCVQDR-TYEVACINAPRSITICASIKDIVDIQQSLVSQGYRSVKLNVPFAFHSSQMD
PILDRYEEIAKAVSFRSLQIPLISSTLADAAVQSRSLASLFLRENTRAPARFAEAVAKAQ
DMGLVNSHTVWVEIGVHSTYSGAVRATVAIVPSLRS-
[293] 358371975
IAVVGMSCRLPGANDLTQFWELLVDGRDVHKKIPADRYDVETHTDTTGKRQNTSHTPFGC
FIDDPGLFDNGFFGMSPREAGQTDPAHRLALLTAYEALEQSGFVPNRTPSTMATRVGTYY
GHCSDDYREANAGQDIDTYFIPGNYRAFAPGRISYFFKFSGPSYSIDTACSASLAAIQIA
CSALIREETDTVVAGGLNLLTGSDSFAGLSRGYFLSKTGSCKVFDDGADGYCRADGIVSI
VMKRLADAQNDNDNILGIIRASATNHAGNASSITHPHAPTQEHLFSQILKEANVNALDVD
VIEMHGTGTQAGDTTEMESVTNVFCPG------------LKRRLHPLYVSSVKANVGHGE
AAAGITALVKALLMFQKSAIPKHVGIKTAINKQF-RDLGTLNVKIPMETVSWAHDNNRRR
FALVNNFSAAGGSTCLLLQEPPVCPHPTLPVAVSAKSKVSLKNNIRSLITYLQQNPSSDL
PSLSYTTTARRMHYRYRVVVNGGSTQELIRRLQTCLPKRPSVAFVFSGQGSFYTSIGRQL
FEEYPPYREKIQRLDKLCLLHGFPSIIPLILSQAAVMPLMTQLLTTCVQIALTDLWRMLG
VKPDVVIGASLGEYAALHAAGVLSASDAIFLVGRRALLLQELCT-IGTHGMVTVRASVDE
ICECLPHK-EYEVACINAQRNVTIAGPVEHMDDIQASLESNGYSTTKLNVPFAFHSAHVE
PILRRFGEISRTVTFHSPKASVLSPLLADNVTSRDILADSYLERATRAPVRFAAALERAQ
EMGIIHSNTAFIEIGVHQTYSNAVRATVRMVPSMRS-
[294] '-27406'
IAIVGMACRFPGANDLNQFWDLLEQGADVHRRVPADRYDVESHTDTSGKSRNTSLTPFGC
FIDQPGLFDAGFFDMSPREAMQTDPMHRLALMTAYEALEQAGFVPNRTESTHLKRIGTFY
GQSCDDYREANAGQEVDTYYIPGGCRAFAPGRINYFFKFSGPSFDCDTACSSSLATIQMA
CTSLQHGDTNMAVAGGLNILTNSDGFAGLSRGHFLSKTGGCKTFDCNADGYCRADGIGSI
VLKRLDDAQRDNDHIFGIILAAATNHSARAISITHPHAPSQAELYRDILTRAGVSPLDVD
FIEMHGTGTQAGDSTEMESITSVFSPG------------VPKRSRPLYIGSVKANVGHGE
AAAGVMSLIKVLLVLQRQAIPKHVGIKTALNPRFP-NLDRLNVRIPHDQVPWPRSPTRKR
YALVNNFSAAGGNTSLLIEEPPVDPRAAFTVAVSAKSKASLKNNLRSFLAYLESQPSISL
AHLSYTTTARRMHHNHRIAVHGSTLSSIMQELEPYLNTPPSIAFVFSGQGSFYTGIARQL
YEHHPGFRLQITRLHNICLSHGFPSFRRAITGDSEAEPIITHLTIVCVSIALCRLWETLG
VKPCVVAGASLGEFAALYAAGVLSASDAIYLVGRRAQLLQELCT-PNTHAMLAVRATVEQ
IRNVLAGQ-PYEVACINGSSDITLSCSVADIINLQLAIEQHGYKCTRLDVPFAFHSAQMD
PLLGPFEHIARGVTFKAPNIPVMSPSLGDCVFDGKTINASYMCNVTRNPVKFVDALETAR
GMDLVDAKTVWVEIGPHASYSRFVGSAMPTIASLNRN
[295] '-39768'
IAIVGMACRFPGANDLNQFWDLLEQGADVHRRVPADRYDVESHTDTSGKSRNTSLTPFGC
FIDQPGLFDAGFFDMSPREAMQTDPMHRLALMTAYEALEQAGFVPNRTESTHLKRIGTFY
GQSCDDYREANAGQEVDTYYIPGGCRAFAPGRINYFFKFSGPSFDCDTACSSSLATIQMA
CTSLQHGDTNMAVAGGLNILTNSDGFAGLSRGHFLSKTGGCKTFDCNADGYCRADGIGSI
VLKRLDDAQRDNDHIFGIILAAATNHSARAISITHPHAPSQAELYRDILTRAGVSPLDVD
FIEMHGTGTQAGDSTEMESITSVFSPG------------VPKRSRPLYIGSVKANVGHGE
AAAGVMSLIKVLLVLQRQAIPKHVGIKTALNPRFP-NLDRLNVRIPHDQVPWPRSPTRKR
YALVNNFSAAGGNTSLLIEEPPVDPRAAFTVAVSAKSKASLKNNLRSFLAYLESQPSISL
AHLSYTTTARRMHHNHRIAVHGSTLSSIMQELEPYLNTPPSIAFVFSGQGSFYTGIARQL
YEHHPGFRLQITRLHNICLSHGFPSFRRAITGDSEAEPIITHLTIVCVSIALCRLWETLG
VKPCVVAGASLGEFAALYAAGVLSASDAIYLVGRRAQLLQELCT-PNTHAMLAVRATVEQ
IRNVLAGQ-PYEVACINGSSDITLSCSVADIINLQLAIEQHGYKCTRLDVPFAFHSAQMD
PLLGPFEHIARGVTFKAPNIPVMSPSLGDCVFDGKTINASYMCNVTRNPVKFVDALETAR
GMDLVDAKTVWVEIGPHASYSRFVGSAMPTIASLNRN
[296] 119501729
IAIVGMACRFPGANDLNLFWDLLEQGIDVHQRVPADRYDVESHTDMSGKSRNTSLTPFGC
FIGQPGLFDAGFFDMSPREAMQTDPMHRLALMTAYEALEQAGFVPNRTESTHLKRIGTFY
GQSCDDYREANAGQEVDTYYIPGGCRAFAPGRINYFFKFSGPSFDCDTACSSSLATIQMA
CTSLLHGDTNMAVAGGLNILTNSDGFAGLSRGHFLSKTGGCKTFDCNADGYCRADGIGSI
VLKRLDDAQRDNDNIFGVILASATNHSARAISITHPHAPSQAELYRDILNRAGVSPLDVD
FIEMHGTGTQAGDSTEMESVTSVFSPG------------VPKRSQPLYIGSVKANVGHGE
AAAGVMALIKVLLVLQRQAIPRHVGIKTALNPRFP-DLDRLNVRIPYEQVPWPRSPTRKR
YALVNNFSAAGGNTSLLIEEPPVDPRTAFTVAVSAKSKASLKNNLRSFLTYLESRPSINL
AHLSYTTTARRMHHNHRVAVHGSTQSSIMQELDKYLNVPPSIAFVFSGQGSFYTGIARQL
YEHHPGFRLQITRLHDICLSHGFPSFRRAITGDSEAEPIISHLTIVCVSIALCRLWETLG
VKPCVVAGASLGEFAALYAAGVLSASDAIYLVGRRALLLQELCT-PNTHAMLAVRATVEQ
IRDVLAGQ-PYEVACINGSSDITLSCSVAEIINIQLAIEQRGYKCTQLDVPFAFHSIQMD
PLLGPFEQISRGVTFKAPNIPVISPSLGDCVFDGKTINASYMCNVTRNPVKFVDALEAAR
GMDLIDAKTVWVEIGPHASYSRFVGSAMPTIASLNRN
[297] '-77710'
IAIVGMSCRFPGADDIERFWELLEDGRDVHKKVPADRFDVDLHCDPTGKRKNTSLTPFGC
FIDQPGLFDAGFFDMSPREAANTDPMHRLALVTAYEALEQSGFVLNRTPATHCKRVGTFY
GQASDDYREASSGQNVDTYYITGGCRAFATGRINYFFKFSGPSFNCDTACSSGLASIQMA
CTSLLHGDADTVVAGGLNVLCDSDGFTGLSRGHFLSKTGGCKTFDCNADGYCRGDGVGSV
VMKRLDDAQRDNDNILGVILASATNHSANAISITHPHAQTQADLFRHILTQSGVSPLEVD
YVEMHGTGTQAGDAVEMESVTSVFSPG------------RTMRPHPLHIGSVKGNVGHGE
AAAGVTALIKTLLAFQKQAIPKHVGIKTMLNPKFP-DLDRLNIHIALEQVPWPRNDARTR
YALVNNFGASGGNTSLLLQEPPVDPRTAHVVAVTAKSKVSLRGNLERLLAYLESKPSVDL
AHLSYTTMARRTHYNHRIVVHGSSQEEVTKRLREALNLDPSMVFVFSGQGGFYTGIGSQL
YESHPTFRTEIYRLVEICESLGFPSFLSTITGNVESQPVITNLAIVCVGIALCRLWDTLG
VRPCVVVGASLGEFVALYAAGVLSATDAIYLVGQRAQLLQEQCT-ANTHSMLAVRASVDQ
VTKALDGK-PYELACVNGTDDVTISGATGIVAELRSTLEAHGYRCTQLDIPYAFHSAQMD
PILDQLEEIAEGVTFHDPSIPVISPVEAACVFDGKSLGPSYIRGVTRRPVQFVDALKAAQ
DLGLVDEMTIWVEIGPRASYSHFVRSVMATVPSLKKG
[298] '-31166'
IAIVGMSCRMPSATDTEKFWDILEQGLDVHRKIPPDRFDVDSHYDPAGKRVNASHTPYGC
FIDEPGLFDAPFFNMSPREAQQTDPMQRLAIVTAYEALERAGYVANRTRSSNKHRMGTFY
GQASDDYREVNSAQEISTYFIPGGCRAFGPGRINYFFKLWGPSFSIDTACSSSLATIQAA
CTALWNGDTDTVVAGGMNVLTNSDAFAGLSHGHFLTKTNACKTWDCEADGYCRADGVASI
VMKRLEDAEADNDNILGVILGAATNHSAEAISITHPHAGAQSCLSRQVLRSAGIDPMDVS
YVEMHGTGTQAGDAEEIKSVSDVFAPA------------RRSSQQPVFIGAVKANVGHGE
AVAGVTALVKVLLMFQKEAIPPHVGIKNSINPGFPKDLDQRNLRIPYEKKPWPRRPGRKR
IAMVNNFSAAGGNSTLAIEEGPLDPRSSHLVTVSAKSKISLKGNLERLLSFLDAHPDVAL
SDLAYTTTARRHHHNHRVAVATSDIADLKAQLCKTLATPPPIAFAFTGQGSSYKSWDLQL
FQHSPYFRSQILHLDTLAQGQGFPSFVPAIDGSHAHCPVITQLALVCTEIALAKYWVSLG
VTPDVVVGHSLGEYAALHIAGVLSASDAIFLVGQRACLLQERCQ-PSSHQMMAVRASLEQ
IEQFAGSL-PYEIACVNGPREMVLSGTREEMAAVARLLEAEGFKCIVLEVAFAFHSAQMD
PILDEFEALAASVVFQAPNLPVISPLLSKVVFDEHTIDSVYMRRATRETVHFLSAMKMAH
K------------------------------------
[299] '-40952'
IAIVGMSCRMPSATDTEKFWDILEQGLDVHRKIPPDRFDVDSHYDPAGKRVNASHTPYGC
FIDEPGLFDAPFFNMSPREAQQTDPMQRLAIVTAYEALERAGYVANRTRSSNKHRMGTFY
GQASDDYREVNSAQEISTYFIPGGCRAFGPGRINYFFKLWGPSFSIDTACSSSLATIQAA
CTALWNGDTDTVVAGGMNVLTNSDAFAGLSHGHFLTKTNACKTWDCEADGYCRADGVASI
VMKRLEDAEADNDNILGVILGAATNHSAEAISITHPHAGAQSCLSRQVLRSAGIDPMDVS
YVEMHGTGTQAGDAEEIKSVSDVFAPA------------RRSSQQPVFIGAVKANVGHGE
AVAGVTALVKVLLMFQKEAIPPHVGIKNSINPGFPKDLDQRNLRIPYEKKPWPRRPGRKR
IAMVNNFSAAGGNSTLAIEEGPLDPRSSHLVTVSAKSKISLKGNLERLLSFLDAHPDVAL
SDLAYTTTARRHHHNHRVAVATSDIADLKAQLCKTLATPPPIAFAFTGQGSSYKSWDLQL
FQHSPYFRSQILHLDTLAQGQGFPSFVPAIDGSHAHCPVITQLALVCTEIALAKYWVSLG
VTPDVVVGHSLGEYAALHIAGVLSASDAIFLVGQRACLLQERCQ-PSSHQMMAVRASLEQ
IEQFAGSL-PYEIACVNGPREMVLSGTREEMAAVARLLEAEGFKCIVLEVAFAFHSAQMD
PILDEFEALAASVVFQAPNLPVISPLLSKVVFDEHTIDSVYMRRATRETVHFLSAMKMAH
KISTIDDATVWVEIGPHPVCVNFVRSSLPTVPSFRRG
[300] 119499674
IAIVGMSCRMPSATDTEKFWDILEQGLDVHRKIPPDRFDVDSHFDPAGKRVNASHTPYGC
FIDEPGLFDAPFFNMSPREAQQTDPMQRLAIVTAYEALERAGYVANRTPSSNKHRIGTFY
GQASDDYREVNSAQEISTYFIPGGCRAFGPGRINYFFKLWGPSFSIDTACSSSLATIQAA
CTALWNGDTDTVVAGGMNVLTNSDAFAGLSHGHFLTKTNACKTWDCEADGYCRADGVASI
VMKRLEDAEADNDNILGVILGAATNHSAEAISITHPHAGAQSFLSRQVLRSAGIDPMDVS
YVEMHGTGTQAGDAEEMKSVSDVFAPA------------RRSSKQPVFIGAVKANVGHGE
AVAGVTALVKVLLMFQKETIPPHVGIKNSINPGFPKDLDQRNLHIPYEKQPWPRGPGRKR
IAMVNNFSAAGGNSTLAVEEGPLDPRPCHLVAVSAKSKVSLKGNLERLLGFLDAHPDVVL
SDLAYTTTARRHHHNHRVAVATSDVVHLKAQLRASLATPPPIAFAFTGQGSSYKSWDLQL
FHDSPYFRAQILNLDTLAQGQGFPSFVPALDGSHAHSPIITQLALVCTEIALAKYWASLG
VKPDVVVGHSLGEYAALHIAGVLSASDAIFLVGQRASLLKDRCQ-PSSHQMMAVRASLAQ
IEQFAGSL-PYEVACVNGPREMVLSGTREEMAAVAKPLQAEGFKCVVLEVAFAFHSAQMD
PILDEFEALAASVVFQAPNLPVISPLLSKVVFDEHTIDSVYMRRATRETVNFLSAMEMAH
KISTIDDATVCVEIGPHPVCVNFVRSSLPTVPSFRRG
[301] '-548046'
IAIVGMSCRMPGATDTEKFWELLESGLDVHRKIPADRFDVESHYDPTGKRMNTSHTSYGC
FIDEPGLFDAPFFNMSPREAQQTDPMQRLAIVTAYEALERAGYVANRTAATNLHRIGTFY
GQASDDYREVNTAQEISTYFIPGGCRAFGPGRINYFFKFSGPSYSIDTACSSSLATIQTA
CASLWNGDVDTAVAGGMNVLTNSDAFAGLSHGHFLTKTNACKTWDSEADGYCRADAVGSI
VMKRLEDAEADNDNILGVILAAGTNHSAEAISITHPHAGHQAYLGKMLSNRAGIDPLDVG
FVEMHGTGTQAGDAEEIKSVTNVYAPT------------RRTAKNPLYIGAVKSNVGHSE
AAAGVTALLKVLLMLQKNAIPPHVGIKNSLNPTFPKDLDKRQVRIPYEKTEWPRVPGKKR
IAAVNNFSAAGGNTSLLIEEGPVDTRSTHVVAVSAKSKISLKGNIERLLAYIEKNPNLSL
ADLSYSTTARRYHHNHRVAISASGVSQVKKQLNSALTTPPPVAFAFTGQGASYKSSNFEL
FHQSPYFRSQILHLDAISQGQGFPSFIPVIDGSYQHSAVMTQLALVCTEIAVAKYWGSLG
VKPDVVIGHSLGEYAALHIAGVLSASDTIFLVGKRASLLEEKCK-AGTHKMVAVRASLAQ
IEESAKGK-PYEIACINGPKETVLSGPTEDMNAIIPVLEGDGYKCFSLDVAFAFHSAQTD
PVLDQFEALANSVLFQTPHMPIISPLLCKVICDDKSVNANYVRRATRESVNFLSALQIAH
DIGTVDDETVWIEIGPHPVSIGFVKSTLSAVPSLRRG
[302] 212538919
IAIVGMSCRMPNASDTEKFWELLENGIDCHRKIPADRFDVETHYDPTGKCVNTSLTPFGC
FIDEPGLFDAPFFNMSPREAQQTDPMQRLALVTVYEALERAGYVANRTAATDLHRLGTFY
GQASDDYREVNTAQEISTYFIPGGCRAFGPGRMNYFFKFSGPSYSIDTACSSSLATIQIA
CAALWNGDVDTAVAGGMNVLTNSDAFAGLSNGHFLSKTNACKTWDSEADGYCRADAIGSI
VLKRLGDAEADNDNILVVILSAATNHSAEAISITHPHAGHQTYLGCLCANRAGIDPLNVS
FVEMHGT--------EIQSVTNVFAPI------------RRSQKNPLYIGAVKSNVGHSG
AAAGVTALMKVLLMLEKEAIPPHVGIKNSPNPNFPKDMDNHNVRIAFEKTPWERRPDRKR
IAAVNNFSAAGGNTTIILEEGPLDPRTSHVITLSAKSKISLKANIERLMGYLESNPDVSL
SNIGYSTTARRYHHSYRIAVSANDIDHAKKQLTSSLSAPPPVAFAFTGQGASFKSYNLEL
FHTSPYFRSQILHLDSLAPGQGFPSFIPVLDGSHQHSPVPTQLALICTEIAVAKYWATLG
VKPGVVVSHSLGEYAALHIAGVLSASDTIFLVGQRARMLEQKCK-VGSHKMVAVKGSLEK
IAQSANGN-PYEIACINGPEETVLSGSTSDMDAIVSVLESAGCKCVSLEVAPAFHSAQTD
SILEEFETAATEVLFQTPYLPVISPLLSKVIFDDKN-------HQCQLPVNFKGTMDVAH
KIGVVDDETAWIEIGPHPVCMSFVKASLSAVPSLRRG
[303] '-57303'
IAIIGMSCRMPGATDTEKFWELLEQGLDVARKIPADRFDVETHYDPKGKRVNTSHTPYGC
FIDEPGLFDAPFFNMSPREAQQTDPMQRLAIVTAYEALERAGYVANRTPATNLHRIGTFY
GQASDDYREVNTAQEISTYFIPGGCRAFGPGRINYFFKFSGPSFSCDTACSSSLATIQAA
CTSLWNGDTDMVVAGGMNVLTNSDAFAGLSHGHFLSKTGACKTWDVNADGYCRADGIGSI
VMKRLEDAEADNDNIIGIIRAAATNHSAEAISITHPHAGAQAYLYRQVMSSAGIDPLDVS
FVEMHGTGTQAGDSVEITSITDIFAPI------------RRSAQQPLHIGAVKANVGHGE
AVAGVTALLKVLLMYQKNAIPPHVGIKNSLNPLFPKDLDKRNLHIPYQKVPWPRVKGKKR
YAVVNNFSAAGGNTTVCLEEPPLDPRTAHVVNVSAKSKISFKKNLERLVAYLDANPDTSL
ASLSYTTTARRYHHNHRASVAATDIAQVKKKLLSYIATPPQVAFAFTGQGASYKSMNLEL
FHHSPYFRSQLLHLDALAQGQGFPSFIPAVDGSYAHSPVVTQLALVSVEIALAKYWISLG
VKPNAVVGHSLGEYAAFHVAGVLSASDALFLVGRRAQLLEEKCQ-IGSHKMLAVRAPLAD
IEKALEGT-NYEVACINGPKETVLSGSQAQVEVVSEILQSVGYRCTSLDVAFAFHSSQTE
AILDDFEEAAKDVLFRAPNMPVISPLLGKVIFDDKTITAKYMRRATRETVNFLSALEMAQ
TFSTVDEETVWVEIGPHPVCMGFVNATLPTVASMKRG
[304] 119499644
IAIVGMSCRLPGADDTEKFWEILNQGLDVHKKVPADRFDVETHCDPSGERLNTSLTPYGC
FIDEPGLFDAPFFNMSPREAVQTDPMQRLAIVTAYEALERAGYVANRTASTNLHRIGTFY
GQASDDYREVNTAQEIGTYFITGGCRAFGPGRINYFFKFSGPSYSIDTACSSGLATIHVA
CNSLWNGDTDMAVAGGMNVLTNSDAFAGLSKGHFLSKTNACKTWDCEADGYCRADGVATV
VMKRLEDAEADNDNILGVILAAGTNHSANAVSITHPHAGHQADLTREILSKAAIDPLDVS
YVEMHGTGTQAGDAQEIQSVVDVFAPL------------RRATKQPLYIGAVKANVGHGE
AVAGTTALLKVLLMLEKKTIPPHVGIKNAINPGFPKDLDKRNLHIAYQSTPWIRSSSKKY
VAVVNNFSAAGGNTSIVLEEGPVDTRPMHVVAVSAKSKVSLKGNLQRLIHYLESNPDVSL
SHLGYTTTARRHHHNHRIAVSTSAVPHLVRQLNSHLSTAPPVVFVFTGQGAAHRSMNLEL
FRDSPCFRSQMLYLDSLCQSQGFPSIIPAVDGSYTHPPTVTQLALVCIELALVAYWESLG
VRPEVVVGHSLGEYAALHVAGVLSAADTIYLVGQRARMLERKCQ-IGSHKMLAVRAALDE
VQSKANGK-PFEVACLNGPKDTVLSGTVSEMEALAEELEQSGIKCYHLDVAFAFHSAQTD
PILHELEETAQTVLFQPPRLPIISPLLGKVIFDEKTVNAKYICRATRETVNFAAALEKAL
AMSTVDETMVWIEIGPHPVCLGFVRSIMSAVPSFRRG
[305] 367028634
IAVVGMSCRMPSATDTEKFWEILEQGLDVHRKIPADRFDVDTHYDPTGKRVNTSITPYGC
FIDEPGLFDAPFFNMSPREAAQTDPMQRLAIVTAYEALERAGYVPNRTPSTDLHRIGTFY
AQASDDYREVNTAQEVGTYFITGGCRAFGPGRINYFFKFSGPSYSIDTACSSGLATIHIA
CNSLWNGDTDMAVAGGMNVLTNSDAFAGLGQGHFLSKTNACKTWDCEADGYCRADGVASV
VLKRLEDAEADNDNILGVILAAGTNHSANAVSITHPHAGHQADLTRQILAQAGVDPLDVS
YVEMHGTGTQAGDAQEIQSVTQVFAPL------------RRSPKQPLHVGAVKSNVGHGE
AVAGTTALLKVLLMFDKQAIPPHVGIKNAINPGFPKDLDKRNLHIPYEKTPWPRVPGKKR
IAVVNNFSAAGGNTSLVLEEPPEDPRSTHVVAVSAKSKVSLKGNLERLIGYLDANLDVSL
SDLSYTTTARRHHHNHRVAVAASEVGQLKRQLGTYLNQPPSVVFAFTGQGASYKSMNLAL
FRDSAAFRDQILHLDSLCRAQGFPSIVPAIDGSHAHSPTVTQLALVCVEMALAKYWESLG
VRPDVVVGHSLGEYAALHVAGVLSAADAIFIVGRRARMLEQKCQ-VGSHKMLAVRASLDD
VRAHAGGR-PFEVACINGPRDTVLSGTGPEIEALAETLQAAGFKCFNLDVAFAFHSAQMD
PILDELEEAASRVLFQPLRLPVVSPLLGRVVFDDKTIDARYVRRATREAVNFLGAVEAAR
AVSTLDDSMVWIEIGPHPVCAGFARSIMPAVPSLRRG
[306] '-71940'
IAIVGMSCRLPGATNTEKFWDVLEQGLDVYRTIPPDRFDVNTHYDPAGKRVNASHTPYGC
FIEEPGLFDAPFFNMSPREAQQTDPMQRLALVTAYEALERAGYVPNRTPATNKHRIGTFY
GQASDDYREVNTAQDVDTYFITGGCRAFGPGRINYFFKFWGPSYSIDTACSSSLATVEAA
CTSLWNGSTDTAVVGGVNVLTNSDAFAGLSRGHFLSKIGACKTWDCNADGYCRADGVISL
VMKRLEDAQADNDNILGVILGAATNHSADAVSITHPHAGAQAHLFRDVLRNAGVDSHDVS
YVELHGTGTQAGDFEEMKSVTDVFAPL------------RRSPNQPLYVGAVKANVGHGE
AVAGVTALLKVLLMLQKSVIPPHVGIKNSINPQIPKDLDKRNLHIPYEKQSWKSTPGKSR
IAVVNNFSAAGGNTSVVLEEGPVDPRPSHVVAISAKSKVSLKGNLERFAAYIDTNPGVSL
SHLSYTTMARRHHHNHRLAAAVSDAEQLKKQLTSWMATPPPVAFAFTGQGASYKSMNVEL
FHTLPSFREQMMHLDALAQQQGFPSFIPAIDGSHAHSQVVTQLALTGTQIALAKYWMSLG
VRPEVVVGHSLGEFAALHIAGVLSAGDTLFLVGRRAQLLEQHCV-QGSYQMLAVRASVSQ
IEEIADGR-LYEVACINGPKETVLSGTRQEIRNIAEHLMTKGYKCTALEVAFAGHSAQLD
PILDTYEQIATKAIFHPPNLPIISPLLGKVIFDDKTVNATYMRRASRETVNFHAALETAQ
RISTVDDTTAWVEIGPHPVCMGFIRSTLQTVPSLRRG
[307] 212529416
IAIVGMACRLPGATDPEKFWEVLDKGLDVHQRIPADRFDVDTHYDPNGKRMNASWTQYGC
FIDEPGLFDAPFFNMSPREALQTDPMQRLALVTAYEALEKAGVVPNRTAATDARRIGTYY
GQASDDYREVNTAQEISTYFITGGCRAFGPGRINYFFKFAGPSYSVDTACSSGLAAIQVA
CTSLLAGEVDTAVAGGVNVLTNCDAFAGLSNGHFLTKTNACKTWDVNADGYCRADGIASF
VLKRLEDAEADNDNILGVILGAATNHSADAISITHPHAGAQAFLTSQVVRQAGVDPLDVS
YIEMHGTGTQAGDAQEILSVTEVFAPL------------RRTSKQPLYIGSVKSNVGHGE
AVSGPTALIKLMLMFQKEAIPRHVGIKTSINPGFPKDLDKRNLRIPYEKTPWPRVPGQKR
IAVVNNFSAAGGNSTLLVEEPPVIPLPSHVVTVSAKSKVSLKGNLERMIAYLEANPDISL
ANVAYSSTVRRRHYNHRVTVAASDAAQLKKQLGSYLATPPPVVFAFTGQGASLPSMNLEL
FQHCPTFRSELVILDSLAQEQGFGSFLPVVDGSYRHSPTATQVALVCVEIALAKYWQSLG
VKPDVVVGHSLGEYAALYVAGVLSASDAISMVGRRAALLEKKCE-IGGYQMLAVRASLNE
IEAALKDR-HFEVSCVNGPRDTVLSGTKEECAVLSEILQGAGHRCMSLDIAFAFHSSQTD
PILEEFEETTKSILFQPPNIPIISPLLGKVIFDEKTINANYLCRATRECVQYVSAIEAAQ
RMCIIDETMAWIEIGPHPVSIQFAKSILPAVPSIRRG
[308] 367044402
IAIVGMSCRMPGATDTEKFWSLLEQGLDVHRTIPPDRFDVETHADPTGKRMNASLTPYGC
FIDEPGLFDAPFFNMSPREAQQTDPMQRLALVTAYEALEQAGVVCNRTAATNAHRIGTFY
AQASDDYREINTAQEIRNYFISGGCRAFGPGRINYFFKFSGPSYSIDTACSSGLATIQAA
CTALWNGEVDTAIAGGVNVLTNPDAFAGLSIDHFLSKTNACKAWDSEADGYCRGDGIASV
VMKRLEDAEADNDNILGVILGAATNHSAEAVSLTHPHAGAQAYLFRQVLNSAGVDPLDVS
YVEMHGTGTQAGDREEIQSVCQVYAPL------------RRRPDQPLVIGTVKANVGHGE
AVAGTTALVKVLLMLQKGMIPRHVGIKNSLNPTFPKDLDKRNLHIPYTQQPWSRSPARKR
IAAINNFGAAGGNTHVVLEEGPIDPRRTHVVTVSAKSKVSLKGNLERLIAYLDAG-DVSL
PSLSYTTTARRLHHNQRVAVAATDVAQLRKMLSSYLATPPPVAFAFTGQGASHRSMDLDL
FRHCPGFRQDIEELDDICQHQGFPSFIPAIDGSHKHSPVVTQLALVCTEIAVARYWESLG
VKADIVVGHSLGEYAALCVAGVLSASDAIFLAGTRATMLEQKCT-AGSHKMLAVKASREQ
IAEVLQSP-AYEIACLNGPKDTVLSGPRDNIDVLCGTLQAAGYKCVSLDVDFAFHSAQTD
PILDAFEEVGRTVVFQSPEVPVISPLLGKVVFDDRTLNANYVRRATREAVDFRGALESAL
RTSSIDGQTAWIEIGPHPVCVNFVQTTLPAVPSLRRG
[309] 358396661
IAIVGMACRLPAAADTEKFWEILDAGLDVHRKIPADRFNVDTHYDPTGKRMNTSFTPYGC
FIDEPGLFDAAFFNMSPREAQQTDPMQRLVIATAYEALERAGYVANRTESSKSERVGSFY
GQASDDYHEVNSGQEIGTYFVTGGCRAFGPGRINYFFKFAGPSYSVDTACSSGLATIHLA
CNSLWNGDTDMAVAGGTNVLTNSDGFAGLSSGHFLSKTNACKTWDSEADGYCRADGAVSL
VLKRLEDAEADNDNILGVILAAGTNHSAAAISITHPHAGHQADLTRALLRKAAVDPLDIS
YIEMHGTGTQAGDAQEIQSVCNVFAPL------------RRSSKQPLYIGAVKSNIGHGE
AVAGTTALLKVLLMFEKGAIPKHVGIKGVINPGFPNDMQRRNLHIPYEKVSWQRNPERKR
VAVVNNFGASGGNSSLIIEEPPLDPRAAHLIVVSAKGKVSLKGNLERLVAYMDAHPDVSM
ADLAYTTTARRQHHNHRVAISVPVVSALKKQLAAHIPTPPRVVFAFTGQGASHRSMDLGL
FRESPVFREHILHLDSLVQGQGFPSIIPVIDGSHGHSPIRTHLTLVCIEIALAKYWNSLG
VYPHVVVGHSLGEYAALHVAGVLSAADAIFLVGSRAILLEQKCT-SGSHKMLAVKAPLDT
ISEIAKGL-PFEVSCINGPSDTVLSGPRADMDALAAALQESGLKCSLLDIAFAFHSSQTD
SMLDEYEDLASKVIYHAPTIPIISPLLGRCIFDEKTVNANYLCRAAREPVHFITGIKAAH
HARLIDKSMAWIEIGPHPVCLGLARSILAAAPSMRR-
[310] '-444742'
-AIVGMSCRLPGSTDTEKFWEVLEAGLDVSRQIPADRFDINTHYDPEGKDLNKTMTQYGC
FIEEPGMFDPSFFNMSPREAMVVDPQMRLSLVTAYEALERAGYVANRTQSTRLQRIGTYY
GQAADDYREVNQGQEVGTYYIPGGCRAFGPGRINYFFKFAGPSYSIDTACSSGLAAIEVA
CQALWSGEVDTAVAGGVNILTNPDGFTGLSKGHFLTKGNACKTWDASADGYCRADGVGSI
VIKRLEDAQADKDNILGVILAAGTNHSAEAVSITHPHAGHQSYLSRQIIRQAGIDPLDVS
YVELHGTGTQAGDFEEMKGVLDVYAPN------------NRRSDQKLHIGSAKSNVGHGE
SVAGTTALIKVLLMLQKNAIPPHIGIKTEVNPRLPKDLDQRNVAIPFSMTEWKSDGKKKR
IAAVNNFGAAGGNTMMLLEEAPPETRPTHVIAVSAKTKTSLRNNINRLLVYLDRNPDVSI
SDLAYTTTARKYHHSYRVAVSATDLASVKKQLSTQLKTPPSMAFVFTGQGASYQSMDLEL
YHEAPVFREHIQYLDRLAQAQGFPSFIPALDGSHEHPPVITQLALVCLEIALAHYWASLG
VKPDVVMGHSLGEYAAMHVAGVISANDAIYMVGCRALMLQKSCT-PGSHCMMAVRASLES
IIGASNGK-PHTVACINGPTDTVLSGTKAQMDDIAVDLEAAGFRCIKLNVAFAFHSEQVD
PILDEFETISKSVIFHEPKLPVVSPLLGKVVFDGRSLNASYVRNATRATVDFLSAAKNAC
DVSIINKETVFMEMGPHPVCVGFIKSIFPAVPSIRRG
[311] '-455642'
-AIVGMSCRLPGSTDTEKFWEVLEAGLDVSRQIPADRFDINTHYDPEGKDLNKTMTQYGC
FIEEPGMFDPSFFNMSPREAMVVDPQMRLSLVTAYEALERAGYVANRTQSTRLQRIGTYY
GQAADDYREVNQGQEVGTYYIPGGCRAFGPGRINYFFKFAGPSYSIDTACSSGLAAIEVA
CQALWSGEVDTAVAGGVNILTNPDGFTGLSKGHFLTKGNACKTWDASADGYCRADGVGSI
VIKRLEDAQADKDNILGVILAAGTNHSAEAVSITHPHAGHQSYLSRQIIRQAGIDPLDVS
YVELHGTGTQAGDFEEMKGVLDVYAPN------------NRRSDQKLHIGSAKSNVGHGE
SVAGTTALIKVLLMLQKNAIPPHIGIKTEVNPRLPKDLDQRNVAIPFSMTEWKSDGKKKR
IAAVNNFGAAGGNTMMLLEEAPPETRPTHVIAVSAKTKTSLRNNINRLLVYLDRNPDVSI
SDLAYTTTARKYHHSYRVAVSATDLASVKKQLSTQLKTPPSMAFVFTGQGASYQSMDLEL
YHEAPVFREHIQYLDRLAQAQGFPSFIPALDGSHEHPPVITQLALVCLEIALAHYWASLG
VKPDVVMGHSLGEYAAMHVAGVISANDAIYMVGCRALMLQKSCT-PGSHCMMAVRASLES
IIGASNGK-PHTVACINGPTDTVLSGTKAQMDDIAVDLEAAGFRCIKLNVAFAFHSEQVD
PILDEFETISKSVIFHEPKLPVVSPLLGKVVFDGRSLNASYVRNATRATVDFLSAAKNAC
DVSIINKETVFMEMGPHPVCVGFIKSIFPAVPSIRRG
[312] '-530373'
-AIVGMSCRLPGSTDTEKFWEVLEAGLDVSRQIPADRFDINTHYDPEGKDLNKTMTQYGC
FIDEPGMFDPSFFNMSPREAMVVDPQMRLSLVTAYEALERAGYVANRTQSTKLQRIGTYY
GQAADDYREVNQGQEVGTYYIPGGCRAFGPGRINYFFKFAGPSYSIDTACSSGLAAIEVA
CQALWSGEVDTAVAGGVNILTNPDGFTGLCKGHFLTKGNACKTWDASADGYCRADGVGSV
VIKRLEDAQADKDNILGVILAAGTNHSAEAVSITHPHAGHQSYLSRQIIRQAGIDPLDVS
YVELHGTGTQAGDFEEMKGVLDVYAPN------------NRRSDQKLHIGSAKSNVGHGE
SVAGTTALIKVLLMLQKNAIPPHIGIKTEVNPRLPKDLDQRNVAIPFSMTEWKSDGKKKR
IAAVNNFGAAGGNTMMLLEEAPPETRPTHVIAVSAKTKTSLRNNINRLLVYLDRNPDVSI
SDLAYTTTARKYHHSYRVAVSATDLASVKKQLSTQIKTPPSVAFVFTGQGASYQSMDLEL
YHEAPVFREHIQYLDRLAQAQGFPSFIPALDGSHEHPPVITQLALVCLEIALAHYWASLG
VKPDVVMGHSLGEYAAMHVAGVISANDAIYMVGSRALMLQKSCT-PGSHCMMAVRASLES
IISASNGK-PHTVACINGPTDTVLSGTKAQMDDIAIDLEAAGFRCIKLNVAFAFHSEQVD
PILDEFEAISKSVIFHEPKLPVVSPLLGKVVFDGRSLNASYVRNATRATVDFLSAAKNAC
DVSIINEETVFMEMGPHPVCVGFIKSIFPAVPSIRRG
[313] '-559437'
-AIVGMSCRLPGATSNERFWEILEAGLDVSRQIPPDRFDITTHYDPEGKDLNKTMTQYGC
FIDEPGMFDPSFFNMSPREAMVVDPQMRLSLITAYEALEQAGYVANRTPSSKLQRIGTYY
GQAADDYREVNQGQEVGTYYIPGGCRAFGPGRINYFFKFAGPSYSIDTACSSGLAAIEVA
CQALWNGEIDMAVTGGVNILTNPDGFTGLCKGHFLTKGNACKTWDATADGYCRADGVGSL
VIKRLEDAQADNDNILGVVLAAGTNHSAEAVSITHPHAGHQAYLARQILRDAAVDPLDVS
YIELHGTGTQAGDFEEMKGVLDVYAPN------------SRRPEQKLHIGSVKSNVGHGE
SVAGTTALIKVLMMLQKNAIPPHIGIKTEINPRLPKDLDHRNVAIPFSITDWKKDPKKKR
LAVVNNFGAAGGNTMMLLEEAPAETRPTHIVTVSAKTKTSLRGNIERLLTYLDRNPDVAV
SDLAYTTTARKYHHTHRVAISATDIASVKKQLTAQLKAPPSVAFVFTGQGASYQSMDLEL
YHDAPVFREHIHYLDRLAQAQGFPSFIPAVDGSYEHPPVITQLALVCLEIALAHYWSFLG
VKPDVVMGHSLGEYAAMHVAGVISANDAIYMVGSRALMLQKSCK-AGSHCMMAVRASLES
VSTAANGK-PYTVACINGPSDTVLSGTKAQMDDIAVDLEAAGYRCIKLNVAFAFHSEQVD
PILDEFEAISKSVVFHEPKLPVISPLLGKAIFDGRSLNAGYVRKATRETVDFLAATRNAL
DVSIISDETVWMEMGPHPVCVGFIKSILPAVSSLRRG
[314] 187978605
-AIVGMSCRLPGATDTEKFWELLEAGLDVSRKIPASRFDIETHYDPEGKDLNKTMTQYGC
FIDEPGMFDPSFFNMSPREAMAVDPQMRLSLVTAYEALEKAGFVGNRTLSTKLQRIGTFY
GQAADDYREVNQGQEVGTYYIPGGCRAFGPGRINYFFKFAGPSYSVDTACSSGLAAIEVA
CQALWNGEVDMAVAGGVNILTNPDGFAGLCRGHFLTKGNACKTWDATADGYCRAEGVGSI
VIKRLEDAEADNDNILGVVLAAGTNHSAEAVSITHPHAGHQSYLSRQILRQAGVDPLDIS
YIELHGTGTQAGDFEELKGVLDVYAPN------------SRRADQVLHIGSSKSNVGHGE
SVAGTTALIKVLLMLQKNAIPRHIGIKTEINPRLPTDLDQRNVVIPFSNTPWAP---GKR
VAAVNNFGAAGGNTMMILEEAPADPRQTHVVTLSAKTKASLRGNIERLLAHLERDETVTL
EDLAYTTTARKYHHSYRVAIAASDLGSVKKQLTSQLKTPPSVAFAFTGQGASYQSMNLEL
YRDVPVFREHIHTLDKLAQAQGFPSFIPAIDGSYVHAPVITQLALVCLEIALAHYWASLG
IKPDVVVGHSLGEYAAMHVAGVISANDAIFMVGSRALMLMEKCQ-SGSHCMMAVRASLEN
IIANSGGK-PHTVACINGPADTVLSGTKAQMDDIAKDLEAAGLRCIKLDVAFAFHSEQTD
PILDEFEAISKSVVFHEPKLPIISPLLGKVIFDGHTLNANYVRTATREAVDFVSAMRNAS
SISTIGDDTVWIEIGPHPVCVGFIKTTLPAVPSLRRG
[315] 330913674
-AIVGMSCRLPGATDTEKFWELLEAGLDVSRKIPASRFDIETHYDPEGKDLNKTMTQYGC
FIDEPGMFDPSFFNMSPREAMAVDPQMRLSLVTAYEALEKAGFVGNRTLSTKLQRIGTFY
GQAADDYREVNQGQEVGTYYIPGGCRAFGPGRINYFFKFAGPSYSVDTACSSGLAAIEVA
CQALWNGEVDMAVAGGVNILTNPDGFAGLCRGHFLTKGNACKTWDATADGYCRAEGVGSI
VIKRLEDAEADNDNILGVVLAAGTNHSAEAVSITHPHAGHQSYLSRQILRQAGVDPLDVS
YIELHGTGTQAGDFEELKGVLDVYAPN------------SRRTDQVLHIGSSKSNVGHGE
SVAGTTALIKVLLMLQKNAIPRHIGIKTEINPRLPTDLDQRNVVIPFSNTPWAP---GKR
IAAVNNFGAAGGNTMMILEEAPADPRQTHVVTLSAKTKASLRGNIERLLAHLERDETVAL
EDLAYTTTARKYHHSYRIAISASDIGSVKKQLTSQLKTPPSVAFAFTGQGASYQSMNLEL
YRDVPVFREHIRTLDKLAQAQGFPSFIPAIDGSYVHAPVITQLALVCVEIALAHYWASLG
IKPDVVVGHSLGEYAAMHVAGVISANDAIFMVGSRALMLMEKCQ-SGSHCMMAVRASLEN
IIANSGGK-PHTVACINGPADTVLSGTKAQMDDIAKDLEAAGLRCIKLDVAFAFHSEQTD
PILDEFEAISKSVVFHEPKLPIISPLLGKVIFDGHTLNANYVRTATREAVDFVSAMRNAS
SISTISDDTVWIEIGPHPVCVGFIKTTLPAVPSLRRG
[316] '-542397'
-AITGISCRFPGATTTEKFWEILEKGLDVSRKIPADRFDIETHYDPTGKALNKSMTQYMC
PIDEPGLFDAPFFNMSPREAQVVDPQMRLALVTAYEALERAGYVGNRTASTKLERIGTYY
GQAADDYREVNQGQEVSTYYIPGGCRAFGPGRINYFFKFAGPSYSIDTACSSGLAAIEIA
CRALWNGDVDTAVTGGMNILTNPDGFAGLNQGHFLSKGNACKTWDATADGYCRADGIGSL
VIKRLEDAEADNDNILGVILGAGTNHSAEAVSITHPHAGHQAYLSRQVLRQAGVDPLDVS
YVELHGTGTQAGDFEEMSGIMDVYAPL------------RRSKDQPLHIGAVKSNVGHGE
SVAGTTALIKVLMMLQKNAIPKHIGIKTEINPKFPKDFKQRNLHIAFEQTAWPQIPGKKR
LAAINNFGAAGGNTTMVLEEGPVDPRQSHVVAVSAKTKASLTGNIERLIAYLEANPATDL
ADLAYTSTARRYQHTHRVAMATSDVAELTKKLTSSLKSPPQVAFSFTGQGASHKSMNLEL
YRDVPTFREHIHHLDTIAQNQGFPSCIPALDGSHEHSPVITQLALVCTEMALAKYWASLG
VKPDVVIGHSLGEYAAMHVAGVITASDAIFMVGRRAQMLQEKCK-IRSHTMMAVRASVAQ
ISESSGGK-RHTIACVNGPSDTVLSGTKEQMNEIQVPLEAAGYRCIKLDVAFAFHSEQTD
PILDDLEAVLESVVFQEPKMPYISPLLGKTIFDGKTLNANYVRRATREAVNFLPAMQNAI
DIEAVSEETVWVEIGPHPVCAGFIKSIVPAIPSIRRN
[317] 242796910
-AIIGMSCRIPGATNTEKFWELLEKGLDVSRRIPPDRFDIDTHFDPTGKELNKSMTQYGC
FIDEPGLFDAPFFNMSPREAQVVDPQMRLALVTAYEALERAGYVGNRTASTQLQRIGTFY
GQAADDYREVNQGQEVSTYYIPGGCRAFGPGRINYFFKFSGPSYSIDTACSSGLAAIEVA
CQALWNGQVDTAVTGGVNVLTNPDGFTGLCNGHFLTKGNACKTWDATADGYCRADGIGSV
VIKRLEDAEADNDNILGVILGAGTNHSAEAVSITHPHAGHQAYLSRQVLRQSGVDPLDVS
YIELHGTGTQAGDYEEMKGVMEVYAPL------------RRGKDQPLHIGSVKANVGHGE
SVAGVTSLIKVLLMLQKNAIPPHIGIKTEINPKFPRDFDQRNLKIPFEMTSWPQVPGKKR
ILAVNNFGAAGGNTTMILEEAPTDLRRTHIIAVSAKTKGSLVGNIERLIAHLNAHPDINI
ADLGYTTTARRHHHSHRIAVSTTDVNHLKKHLAASLKSPPPVAFTFTGQGASYKSMNLDL
YRDVPTFRETIQHLDSLAQGQGFPSFIPAIDGSYVHSAVVTQLALVCTEIALAKYWATLG
VKPDVVMGHSLGEYAAMHVAGVVTANDTIFMVGRRAQMLEEQCK-IGSHSMMAVRASLAQ
IAEVSAGK-PHTIACVNGPSDTVLSGAKDQMDEIAAILEAAGYRCIKLDVAFAFHSEQTD
PILDDFEAISKSVIFQEPKLPVISPLLGRVVFDGKTLNANYVRRATREAVNFLAALENAQ
NVSTVSNETVWIEIGPHPVCTGFVRSTIPTIPSLRRG
[318] 242797229
-AIVGMSCRLPGATNTEKFWEILEKGLDVSRRIPADRFDIDAHYDPTGKELNKTMTQYGC
FIDEPGLFDAPFFNMSPRESQIVDPQMRLALVTAYEALERAGYVGNRTAATQLQRIGTFY
GQAADDYREVNQGQEVSTYYIPGGCRAFGPGRINYFFKFAGPSYSIDTACSSGLAAIEVA
CQALWNGEVDTAVTGGVNVLTNPDGFAGLCNGHFLTKGNACKTWDSTADGYCRADGVGSI
VIKRLEDAEADNDSILGVILGVGTNHSAEAISITHPHAGHQAYLSRQVLRQAGVDPLDVS
YVELHGTGTQAGDHEEMQGILDVYAPL------------RRSKGQPLHIGAVKANVGHGE
SVAGTTALIKVLLMLQKNAIPRHIGIKTEINPNFPRDFNKRNLHIPMEMTSWPQVPGKKR
LAAVNNFGAAGGNTTMVLEEPPIDPRKVHIIATSAKVKTSLAGNIKRLIAHLDNHPDINL
AELSYTTTARRYHHTHRVAIATTDVDHLKKQLKSRLKSMPPVAFSFTGQGASYKSMNLEL
YRDVPTFREHIQYLDSLAQGQGFSSFIPALDGSHAHSAVITQLALVCTEIALAKYWSSLG
VKPDVVIGHSLGEYAAMHIAGVVSASDTIFMVGRRAQMLEQKCK-IGSHSMMAVRASLTQ
IAESSEDK-PFTVACINGPSDTVLSGTKEQVDDISVSLEAAGYRCIKLDVAFAFHSEQMD
PILDDFEAITTTVLFQELKMPVISPLLGKVIFDSKTLNANYVRRATRQTVDYLSAIENAR
KVSTISDETIWIEIGPHPVCTGFIKSTIPAIPSIRRG
[319] 322706211
-AIVGMSCRLPGATSTEKFWDILEKGMDVSRQIPADRFDINTHYDPTGKELNKTMTQYGC
FIDEPGLFDAPFFNMSPRESLVVDPQMRLSLVTAYEALEQAGFVANRTASTALPRIGTYY
GQAADDYREVNQGQEVGTYYIPGGCRAFGPGRINYFFKFAGPSYSIDTACSSGLAAIEVA
CQALWAGDVDMAVAGGVNVLTNPDGFAGLCNGHFLTKGNACKTWDATADGYCRADGVGSL
VIKRLEDAELDNDNILGVILGAGTNHSAEAVSITHPHAGHQAYLSRQVLRQACVNPLDVS
YVELHGTGTQAGDYEEMQGIMDVYAPL------------RRSKDKPLHIGAVKANLGHGE
SVAGTTALIKVLLMLQKNAIPPHIGIKTEINPKFGRDIDKRNLKIPFEMTPWPHVPGKKR
IAAVNNFGAAGGNTTMVLEEAPVDPRQTHVISVSAKTRSSLAGNIESLLGFLDKYPNTNL
GNLAYTTTARRYQHTHRVAIAASNIAQLRKQLTSRLKSPPPIAFTFTGQGASYKSMSLEL
YRDVPTFQHHIRHLDSLSQAQGFPSFIPALDGSHEHSPVVTQLALVSTEIALAKYWSSLG
VKPDVVMGHSLGEYAAMHIAGVVTASDTLYMVGKRAQMLQEKCE-SGSHCMMAVRASLEE
IKARSEGK-PYTIACINGPSDTVLSGTKQQIDEVAILLEQAGFRCIKLDVAFAFHSEQTD
PILDDFEALCKSVTFQEPKLPVISPLLGKVIFDGKTLGANYVRRATREPVDFLSALQNAQ
RVSTISDETVWVEAGPHPVCTGFVKSIIPAVPSIRRG
[320] 242812831
-AIVGMSCRLPGATNTE-------KGLDVSRKIPADRFDIETHYDPAEKELNKTMTQYGC
FIGEPGLFDAPFFNISPRESQVTDSQMRLVLITAYEALERAGYIGNCTASTQLQRIGTFY
GQAADDYREINQGQEVSTYYIPGGCGVLGPGRINYFFKFAGPSYSIDTACSSGLAAIEVT
CQALWNGEVDTAVTGGVNVLTNPDGFSGLCNGHFLTKGNACKTWDTTTDGYCRADGIGSL
AIKRLEDAEADNDNILGVILGAGTNHSAEAVSITHPHAGHQAYLSRQVLRQAGVDPLDVS
YIEIHGTGIQAGDHEEMQGIMDVYAPL------------RRSKDQPLKYWRRKSK-----
------SLIKVLLMLQKNAVPPHIGIKTEINPKF--------------------------
-----------------------DPRKTHIIAISAKVKTSLTGNIDRLIGYLDSHPNTNS
ADLSYTTTARRYHHTHRVAIATSDVAHLKRQLSSSLMSPPLVAFSFTGQGASYKSMSLEL
YRGVPTFRKHIQYLESLGQGQGFPSFIAALDASHAHSAVITQLALVCTEIALAKHWATLG
VKPDVVLGHSLGEYAAIHTAGVITASDAIFMVGRRAQMLEEKCK-VGSYIMMAVRASVAE
I-----------------------------------------------------------
------------------------------------------------------------
-------------------------------------
[321] '-505190'
-AIVGMSCRLPGATSNELFWDVLRRGVDTSQVIPADRFDVATHYDPAGKQLNKSMTQYGC
FIDEPGLFDAPFFNMSPREAQTVDPQMRLALVTAYEALEQAGYVANRTASTRLERIGTYY
GQAADDYREVNQGQEVSTYYIPGGCRAFGPGRINYFFKFAGPSYSIDTACSSGLAAVEVA
CQALWRGDVDTAVTGGVNILTNPDGFTGLCSGHFLSKGNACKTWDATADGYCRADGVGSL
VIKRLEDAEDDNDNILGVILGAGTNHSAQAVSITHPHAGHQAYLARQVLRQAGVDPLDVS
YVELHGTGTQAGDSEEMQGILDVYAPL------------RRSQSQPLHIGAVKANMGHSE
SSAGTTALVKVLLMLQNNVIPPHIGITTEMNPKFGHDFKKRNLHIPFELTPWEHTDDKRR
IAVVNNFGAAGGNTTMILEDAPMDTRKTHVVVLSAKTKTSLVANVDRLISYIDSHPDTQI
ANVSYTTTARRYQHVLRVAISTSEIAHLQKQLYSHRKAPPPVAFSFTGQGASHKSMNLEL
YRDVPTFREFVHQLDSLTRAQGFESFICALDGSHQHSPVVTQLALVCSEIALAKYWASIG
VLPNIVIGHSLGEYAAMHIAGVISASDAIFLVGRRAQLLQERCK-IGSHLMMAVRASVDQ
ITQSAAGK-PFTVACVNGPADTVLAGTKEEIEVIKTPLESSGLQCIKLDVAFAFHSEQTD
PLLDDFEALAKSVIFAEPKLPVISPLLGKVIFDAKTINATYVRRATREAVDFLAALNNAQ
EIGAIGGDTVWVEIGPHPVCTGFVRSTIPALPSFRRG
[322] '-484867'
-AIVGMSCRLPGATSTEKFWEVLEKGLDVSRKIPADRFDIDTHYDPTGKQLNKSMTQYMC
AIDEPGLFDAPFFNMSPREAQVVDPQMRLALVTAYEALERAGYVANRTASTLLQRIGTWY
GQAADDYREVNQGQEVSTYYIPGGCRAFGPGRINYYFKFAGPSYSVDTACSSGLAAIEVA
CQALWNGEVDTAVTGGMNILTNPDGFAGLNCGHFLTKTNACKTWDATADGYCRADGIGSL
VIKRLEDAEADNDNILGVILGAGTNHSAEAVSITHPHAGHQAYLARQVLRQAGVDPLDVS
YVELHGTGTQAGDHEEMQGIMEVYAPL------------RRSKNQPLYIGASKANVGHGE
SVAGTTALIKTLLMLQKNAIPPHVGIKTEINPRFPKDFDKRNLHIAFEKTTWPQHPGKKR
IAAINNFGAAGGNTTMVLEEAPADARQLHVVAVSAKNKTSLTGNLERLQAWIENNPEVSL
ADLSYTTTARRQHHNHRVAIAATDLQGLQKELAKKLKSAPPVAFCFTGQGAAYKSMDLEL
YREVPSFRSDFNHFDSLAQRQGFPSIIPAVDGSHAHSPVVTQLSQVCMQMALSKYWASLG
VKPDMVLGHSLGEYAAMYVAGVLSANDTIYLVGKRAQLLEANAR-VGSHQMMAVRASLAQ
IKEADGGL-QYEVACVNGPSDTVLSGTVEQMDAVSAPLGAAGYKCIKLDVAFAFHSAQMD
PILDEFEEIARTVVFKEPIVPVISPLHGKVIFDGKTLNAKYCRDATRGTVNFLGALESAQ
EISTITEDTVYVEIGAHPVCCSFVKSSISAVPSFRRG
[323] '-495412'
-AIVGMSCRLPGATSTEKFWEVLEKGLDVSRKIPADRFDIDTHYDPTGKQLNKSMTQYMC
AIDEPGLFDAPFFNMSPREAQVVDPQMRLALVTAYEALERAGYVANRTASTLLQRIGTWY
GQAADDYREVNQGQEVSTYYIPGGCRAFGPGRINYYFKFAGPSYSVDTACSSGLAAIEVA
CQALWNGEVDTAVTGGMNILTNPDGFAGLNCGHFLTKTNACKTWDATADGYCRADGIGSL
VIKRLEDAEADNDNILGVILGAGTNHSAEAVSITHPHAGHQAYLARQVLRQAGVDPLDVS
YVELHGTGTQAGDHEEMQGIMEVYAPL------------RRSKNQPLYIGASKANVGHGE
SVAGTTALIKTLLMLQKNAIPPHVGIKTEINPRFPKDFDKRNLHIAFEKTTWPQHPGKKR
IAAINNFGAAGGNTTMVLEEAPADTRQLHVVAVSAKNKTSLAGNLERLQAWIENNPEVSL
ADLSYTTTARRQHHNHRVAIAATDLKGLQKELAKKLKSAPPVAFCFTGQGAAYKSMDLEL
YREVPSFRSDFNHFDSLAQRQGFPSIIPAVDGSHAHSPVVTQLSQVCMQMALAKYWASLG
IKPDMVLGHSLGEYAAMYVAGVLSANDTIYLVGKRAQLLEANAR-VGSHQMMAVRASLAQ
IKEADGGL-QYEVACVNGPSDTVLSGTVEQMDAVSAPLGAAGYKCIKLDVAFAFHSAQMD
PILDEFEEIARTVVFKEPIVPVISPLHGKVIFDGKTLNAKYCRDATRGTVNFLGALESAQ
EISTITEDTVYVEIGAHPVCCSFVKSSIPAVPSFRRG
[324] '-525601'
-AIVGMACRMPSATDTDKFWKILEDGLDVHRVIPADRFDVDTHFDPQNQRMNASWTPYGC
FIDDPGLFDAAFFNMSPREAQQTDPMQRLALVTAYEALERAGHVADRTPASHRSRTGTFY
GQASDDYREVNSNQEISTYFITGGCRAFGPGRINYYFKFSGPSYSIDTACSSSLATLQMA
CTSLWSRDTDCAVVGGMNVLTNSDAFAGLSNGHFLSKTNACKTWDSEADGYCRADGVGSV
VIKRLEDAQADNDNILGVILGAGTNHSADAVSITHPLASAQADLTSQIMRQAGVDPLDVS
YVEMHGTGTQAGDMQEIQSVADVFAPS------------RRASHKPLHIGAVKSNVGHGE
AAAGITALLKVLLMFEHESIPRHIGIKHSLNPAFPVDLVKRNLRIPLEATPWRRSTEQKR
IAVVNNFSAAGGNSAVVIEEAPTDPRNTHVVTVSAKSKASLKGNIERLLAYLNGTREVEL
ASLAYTTTARRHHYNYRLAVAASSVDKLKQQLHKFHAMPPPVVFAFTGQGASHKSFNLEL
YHHSSEFRTQISNLNDIAQAHGFPSFLPVIDGSSAHSPVKTQLALLCVEIALARFYKTLG
VEPDVVVGHSLGEYAALHVAGVLTAADAIFLVGHRAAMLESKCR-IGSHKMLAVRAAMGE
ISEVAKTA-PYEIACINGPRDTVLSGSVEDIDALKAKLVDAGFKCFDLDVAFAFHSSQTD
PILDEFEEIAKQVIFQSPTIPIISPLLGGVVFDEKTINGEYLRRGTRETVNFLGAIQSAL
EIGTIDESMIWVEIGPHPVCTAFVQSIMKTAPTLRRG
[325] 320590305
IAIVGMSCRLPGATDTDTFWAILEQGLDVHRTVPADRFDVTTHCDPSGKSLNASWTPYGC
FIDEPGLFDAAIFNMSPREAVQTDPMQRLALATAYEALERAGFVLNRTPSSREPCVGTSY
GQASDDYREVNTGQEIGTYFITGGCRAFGPGRINYFFKFSGPSYSIDTACSSGLAAIQVA
CTTLWAGDADTIVAGGVNVLTNSDAFAGLSNGHFLSSTNACKTWDSEADGYCRADGVVSF
VLKRLADAKADNDTILGVIGGAGTNHSADAVSITHPHAPSQAYLMRQVLAQAGVDPLDVS
YA----------------------------------------------------------
---------------------------------------------------WPRGDGKKR
LALMNNFSAAGGNNCLLLEEAPADPRPVHTVAVSAKSKQSLLGNLERLVAYLEAHPQTSM
ANVGYTTTARRHHYNHRVAVVVSDAATATAKLRTQLPMPPSVVFAFTGQGASYPSMNVEL
FHDSPAFQAQMLHLDVLVQKQGFPSIVPALDGSHVHSPVVTQLALVCVEIALVHYWAGLG
IRPDVVLGHSLGEYAALHAAGVLSASDAIFLVGKRAQLLTELCE-VGSHDMLAVRASVED
IEAAVGSG-DYEVACLNSPRDTVLSGSANKIGRVAHALETRGIKRFRLDVSFAFHSSQTD
PVLDRFEQAACAVTFHQPTLPVISPLLGRVIFDDKTVNARYIRQATREPVRFHEALGVAY
NMGIIDDSMAWVEDGPHPVCLGFVKSTLTSVPSLRRG
[326] '-482209'
-AIVGMACRLPGVVDPESFWSMLEAGLDVHRTIPPDRFDLNTHFDPHGKKTNASFTQYGC
FIDNPGFFDAPFFNMSPREALETDPMHRLALVTAYEALEKAGHVANRTAATDLRRIGTFY
GQSCDDYREVNAGQDVGTYYIPGGCRAFAPGRINYFFKFAGPSFDIDTACSSSLATIQQA
CTALWAGDADTVVAGGLNILTNCDGFAGLSRGHFLSKTGNCKTWDENADGYCRADAVGSV
VIKRLEDAEADNDNILGVILSSATNHSAEAISITHPHAGAQAYLYDKVIARAGIQPTDIS
YAEMHGTGTQAGDAVEITSISNVFAPL------------RRNADQPLYIGAVKSNLGHSE
AGAGVTALIKVLCMFQREAIPPHVGIKNNINPFFTLDLEKRNLRIPFEKIPWHRQKERKR
IAVVNNFSAAGGNTTLVIEEGPLDPRTKHVISISAKSKASLKGNIQRLLDYLEKNPDVSL
ANLAYTTMARRSHYNHRISLSVARTKDIKALLEPYLAKSPQAAFIFTGQGAFYKQLGQAL
YRAFPSFRDDIDHFDYLAQSHGLPSFLPTIDGQYSFSPTVTQLTLVCVGMALANFWKSLG
VNPNVVIGASLGEFAAFHVAGVLSASDAIFLAGKRALLLEKKCR-PGSNQMVATRASVDD
IKRILQGL-PYEIACINSPKETVISVDSEAVATISTKLSSEGLRVYVLDVPFAFHSNQVD
PILDDFRQLCNSVTFKVPNLPIFSPLLKKVIFDDQTINGEYMVRATRDTVDLVSAFNAAK
ESRMVDEMTAWIEMGPHPVCCSFVRTCLPIVPSLRRG
[327] 154308120
IAVVGMACRFPGADDTERFWDLLAQGRDVHRPVPADRFDIESHVDPTGERSNTSKTPYGC
FVDNPGLFDALFFGMSPREAEQTDPMHRLALVTAYEALESSGYVHGR--GIHQRRVGTFY
GCSSDDYREVNTGQDIGTYFIPGGCRAFGPGRINYFMKFWGPSYSIDTACSSSLAAIQTA
CTSLWSGDIDMAITGGMNIITNSDSYAGLSKGHFLSPTGGCKTWDEGADGYCRADGVGSV
VLKRLEDAEADNDNILAVVLAAGTDHSAEAVSITHPHDLAQIHLFNQIVKRSGIDPLSVG
YVEFHGTGTGAGDPTEMSSVTKVFAN-------------GQPRTTDLHIGSVKSNVGHGE
AAAGIMAFIKTMLVFQKSTIPPHVGIKTGLNPALPKDLDQRGIVIPYTATSWEKSSSQKR
LAMVNNFGAAGGNTAMIVEEATEDTRPTHPITISAKTPYSLQENIRRLVNFMETQPGVSI
ADLSYTLSARKMHYNYRVSVLASSLNDAVKLLRPHIPKQAPVAFAFTGQGIFYIGIGAQL
YRDSRPFREQVDRLDGIAQRQKFSSFLPIIKNTKDVPTVSLHLAIVCIEISLTRLWASYG
VTPSIVIGHSLGEYAALNTAGVFSDSDTVFLVGTRANLLETHCK-PATHGMLFVRASHEK
VQKVANGI-PYEVSCINGPEEIVLGGELEDLEALVNVLGKAGYSTIKLNLPHAYHTSQMD
VLVDDFIKLTNAVVCKPPKIPVISPLYSKVLTSG--IDASYLAKATRETVDYVGGLNVAW
ESGFLSKSTIWLEIGHYPCCISFIAKTLSTSPTMHRD
[328] 169625120
IAVVGMACRFPGADNAEKFWELLAQGRDVHSPIPSDRFNIETHVDPAGKVPNTSKTPYGC
FVDNPGLFDAMFFGMSPREAEQTDPMQRLALVTAYEALEHSGYVHGR--GIHARRVGTFY
GQASDDYREVNSGQDVGTYFIPGGCRAFGPGRINYFFKFWGPSFSVDTACSSSLAAIQAA
CTSLWSGDVDMAITGGMNIITNSDVYAGLSNGHFLSPTGGCKTWDEGADGYCRADGVGSV
VLKRLEDAEADNDNILGVVLAAATDHSAEAVSITHPHDVAQAHLYNQVARRAGIDPLAVG
YVEMHGTGTQAGDSNEMKSVTNVFAPS------------IRDRDSPLHIGTVKSNMGHGE
AAAGIMAFVKTMLVFQKGIIPPHIGIKTRFNPALPEDLAKRNVVIPVTAAIWVRNSDRKR
LAMVNNFGAAGGNTSIIIEEAAPDVRKAQVITVSAKTANSLQENLKALVDYIEARSELSV
ADLAYTLSARRNHYNYRVSVLATSTAEAASLLRPHIGKQVPIAFAFTGQGTFYIGIGAQL
YRDSHEFRKHIDQLDSLVRRQNFASFLPVVSGNEDVSIVTMNLAIVCVEIALARLWESFG
IKPSMVIGHSLGEYAALAVAGVLSDSAAIFLVGTRARLLTSKCT-SRTHGMLSVRASAAD
IKHAGGDI-PFEVSCINGPNETVLGGTLSNMEALSATLAAAGYRTFKLDLPHAYHTYQMD
TIVDELVKQTETVVCKKTTIPIISPRFSRVMTSEDSIDVSYLIGATRETVDFAGALDDAW
QSGLVNESTIWLEMGHHPTCSGFISRI----------
[329] 322700803
IAIIGFSGRYPEADSNEAFWELLAAGLDVHKEIPKDRFDPWLYYDSTGKKKNTSGVTMGC
FVRQPELFDSRFFGMSPREADQADPAQRLALMTAYEAMEMAGFVPDSTPSTQRTRVGVFY
GTASDDYRETNAAQNIDTYYVPGGSRAFLPARINYHFRFSGPSFDVDTACSSGLAATHIA
CNSLWAGDCDVAIAGGTNILTNPDNWAGLDRAHFLSRTGNCKTFDDGADGYCRAESVATV
LLKRLDDALLDGDPIYGTILGAYTNHSAEAVSITRPHSGAQRAIFSRILTSANVDSSKVS
YVEMHGTGTQHGDACEMDSVLNVFAPE------------GSRREKALYLGSVKANIGHGE
SASGISSLIKVLLMMQKSSIPRHVGIKTKINRNFPTDLAQRNVHIAMKDTPWLRPDPRGR
IAFVNNFGAAGGNSSVLVEDAPLDPRPLHIVAVSAKTQTSFKNNLLALEKHLHVHPDIPL
GSLSFTTTARRVHYGYRAAVTGSSLRDIREALASAAGNTTPIGFCFTGQGSQYLSMAREL
LA-HPQFLSLVTRLEDIVLLQGFDSILDVLWGTDQLSPVKVQLAITCLQMALGKFWMALG
VSPQVLVGHSLGEYAAMNIAGVLSDADTIHFVGTRAVLLNKYCS-MGTHTMLALKASADK
VASLLSSQ-GLEIACVNGPEETVVAGPKDQVDSFVAVLNAQSIKTTLLKVQFAFHSPQVE
PMLESFRQSCGSVGFKDPVVPLLSPLLGKTIKNVADLPADYLTRHCRGTVNFRGCLLSAA
EAGVISEKTVWVEVGPHPVCTNMLKSTLGTLPTLRRG
[330] 322704666
IAIIGFSGRYPEADSNEAFWELLAAGLDVHKEIPKDRFDPWLYYDSTGKKKNTSGVTMGC
FVRNPDLFDSRFFGMSPREADQADPAQRLALMTAYEAMEMAGFVPDSTPSTQRSRIGVFY
GTASDDYRETNAAQNIDTYYVPGGSRAFLPARINYHFRFSGPSFDVDTACSSGLAATHIA
CNSLWAGDCDVAIAGGTNILTNPDNWAGLDRAHFLSRTGNCKTFDDGADGYCRAESVATV
LLKRLDDALLDGDPIYGTILGAYTNHSAEAVSITRPHSGAQRAIFSRILTSANVESSRVS
YVEMHGTGTQHGDACEMDSVLNVFAPE------------GSRRDETLYLGSVKANIGHGE
SASGISSLIKVLLMMQKSSIPRHVGIKTKINRNFPLDLGRRNVHIAMKDTPWPRPDPSGR
IAFVNNFGAAGGNSSVLVQDAPADPRPLHIVAVSAKTQTAFKNNLAALEKYLDAHPDVPL
GSLSFTTTARRVHYGYRAAVTGASIRDIREALASAAGSTTPVGFCFTGQGTQYLSMAREL
LA-HPQFLSLVTGLEDIVRLQGFGSILDVLQGTEQLSPVKVQLAMSCLQMALGKFWMALG
VSPDVLVGHSLGEYAAMNVAGVLSDADAVHLVGTRAALLSKYCS-VGTHAMLAVKASADR
VASLLGRP-GLEIACVNGPEETVVAGPKDQIDSLAAVLNAQSVKTTLLKVQFAFHSAQVE
PMLESFRQSCGSVRFKDPAVPLLSPLLGKVVRSAADLPAAYLTRHCRETVNFRGCLLSAA
EAEVVSDKTVWVEVGPHPVCGNMLKSTLGTLPSLRRG
[331] 367034303
IAIIGYSGRFPEADSNEEFWNLLLAGLDVVKEIPKDRFDPHLYCDPTGKKRNTSGVTMGC
FVKHPDLFDARFFGMSPREAEQADPAQRLALMTAYEAMEMAGFVPDSSPSTQRNRIGVFY
GTASDDYREVNAGQNVDTYFVPGGSRAFLPARINYHFRFSGPSFDVDTACSSGLAAVHIA
CNSLWRGDCDVAIAGGTNILTNPDNWAGLDRAHFLTRTGNCKTFDDGADGYCRAESVATV
LLKRLDDALLDGDPIQAVILGALTNHSAEAVSITRPHSGAQRAIFSRILESADVDSSDVS
YVEMHGTGTQHGDACEMDSVLSVFAPD------------SSRRHQPLYLGSAKANVGHAE
SASGVTSLIKVLLMMEKGQIPRHVGIKTRINRNFPTDLDRRNVRIAMQTTPWPRPEGRPR
RAFVNNFGAAGGNSSVLLEDAPPDPRPLHVVAVSAKSQSALRRNIRALADHLGANPGTPI
GSLAYTTTARRVHYNFRAAVTGRTIDEIRRGLLLAENGEVPVAFCFTGQGAQYLGMGRRL
LE-IPQFRSLVANLDEIARLQGFDPVLPVIDGSLLLPPTTVQLAMTCLQMALGKFWISLG
LTPKLVVGHSLGEYAAMNIAGVMSDADTIHLVGTRAALLEKHCR-VGTHTMLAVRASASE
VASLIAARRHLEICCVNGPEETVVGGPNDEIESFASYLRGMSIKATQLKVQFAFHSAQVE
PMLEPFRRSCDGVTFRDPSVPLLSPLLGRVVTAASDLPSSYLSRHCRETVNFYDSLRAAK
STGAISDKTVWLEIGPHPTCSNSLKASLATFPTLRRG
[332] 169613603
IAIVGSSGRFPQADNNEAFWDLLVQGKDVHKPVPASRWSSSSHVDTSERKKNTSATPYGC
WLENAGLFDARFFGMSPREAEQVDPAQRLALMATYEALEDGGIVSG-QRSAQPTRVGVAF
GVTSNDWMETNSAQNIDTYMIPGGNRAFIPGRINYTFKFSGPSYAVDTACSSSLAAIDVA
CRVLRMEEADTMIAGGVNIITNPDFTAGLDRGHFLSRTGGCKSFDDEADGYCRGEGVGVV
VLKRLDDAIMDGDSIKGVLVDIRTNHSAEADSITRPHSKAQSDLFARLLN--GLSPAKIS
YVEMHGTGTQVGDATEMSSVLDVIAPS------------RRAREEAVHLGSAKANVGHGE
AVAGVTSFIKLLLMLEHDTIPPHVGIKTRLNRRFPKDLADRGVRIASAPVPWKRRGAAPR
FALVNNFSAAGGNTALLLQDAPAGIRPVFPVVISAKTRSALHANARALLCFLQKGH-KDL
PSLSYTTTARRMHHSHRLSFSVSSVEELISKLVAISSRPPSVCFVFTGQGGHYLGMGREL
YHTNKAFRTDVQRFDTLVKVMGFKPFLPLIHSNSNFSAEQTQLAHVSLQMALCRLWNSWG
IVPSSAMGHSLGYYTALNVAGILSDSDTLFAVGTRARLLQNKCK-LGTHCMLAVKASKDD
VEHLLPAA-AVDIACVNGPHDVVLSGKRIDIETV--------------------------
------------------------------------------------------------
-------------------------------------
[333] 212544360
IAIIGMSGRFPNSTNTDELWKLLEQGIDCHKVIPADRFNASLYVSQDRNSRNKSKSPYGC
FIEKPGMFDPRFFNMSPKEAAQTDPQQRLALVTAYEALEMAGYVPNGTPSTQLDRIGTFY
GQTTDDYKDLNTSQDIDTYYVSSVIRAFGPGRVSRSNQLGGPSVSVDTACSSSAMALNIA
CTSIWSQECDTAVVGGMLLLGSPEMYAGLSKGHFISETGPCKTFDDSADGYCRGESVASI
VIKRLDAAKADNDNILAVILGAGTNYSAYAASITQPHGPTQEMLYRKVLNQAGLDPFDID
YVEMHGTGTQLGDAIEMSSVSNIFAPV------------RRPIERPLHVGTVKPNIGHGE
SASGITSLIKALLILREERIPPHIGIKSGVNHTF-TDLQRRNVHIPLETAAFPRSQFRKR
RLMVNNFGAAGGNSAFILEEGPIDSRPDHVISVTAKTAFSLQKNISNLIAHLEQYPQVSL
SDLSYTTTARRVQHPLRASAIASNVDELKGRLVQLLGKFPGVAFAFTGQGSVYLSLGQQL
FETSSQFRADMRRFDQICQGYEFKTFLPVIDGSNDLSPTQAQLALVSVQIALARLWASWG
ITPNFVIGHSLGEYAALNVSGVLSISDTLYLVGIRASFLETLCT-KNTHSMLAIHATLDA
VKSAAENKGRLELACVNGPEDIVLSGLFKDIQELSQHLKQQGFKCTVLQVPFAFHSSQTD
PILDSLEKAAQSVRFLKPEIPVVSTLLGAVVDEIDVFGPSYLRRHAREPVNFDGALRQAC
FDGLTDAQTIWLEIGPEPICLAMVKSILGAFPTLRKS
[334] 242800465
IAIIGMSGRFPDSKNPGELWKLLEQGIDCHKVIPADRFDASLYVSQDRNSRNKSKSPYGC
FIENPGMFDPRFFNMSPKEAAQTDPQQRLALVTAYEALEMAGYVPNSTPSTQLDRIGTFY
GQTTDDYKDLNTSQDIDTYYVSSVIRAFGPGRVSRSNQLGGPSVSVDTACSSSAMALNLA
CTSIWCQECDTAVVGGMLLLGSPEMYAGLSKGHFISETGPCKTFDDAADGYCRGESVASI
VIKRLDAAKADNDNILAVILGAGTNYSAYAASITQPHGPTQEMLYRKVLNQAGLHPFDID
YVEMHGTGTQLGDAVEMSSVSNVFAPA------------KRPADKALLVGSVKPNIGHGE
SASGITSLIKALLILREQKVPPHIGIRSGVNHTF-TDLAKRNVHIPLKATAFPRNNSRKR
RLMVNNFGAAGGNSAFILEEGPADSRVDHVISVTAKTASSLQKNISNLISYLEQNPEVSL
SDLSYTTTARRVQHPLRATVIASNIDELKGHLIQLLGKLPGVAFAFTGQGSVYLSLGQQL
FQSNSQFRADLTRFDQICQGYEFKPFLPVINRSNNLSPTQTQLALVSVQIALARLWASWG
ITPNLVIGHSLGEYAALNVSGVLSISDTLYLVGIRASFLENLCT-KNTHSMLAVHATVED
VKSAAGNKDRLELACVNGPEDIVLSGLVEDIQELNQHLKLQGFKCTVLKVPFAFHSSQTD
PILDSLEKAAQSVRFLKPEIPVVSTLLGTVVKETSVFGPSYLRRHAREPVNFDGALRKSY
LDGLVDNQTVWLEVGPEPICLAMVKSILGAFPTLRKS
[335] '-142960'
IAILSASGRFPGADTMDAFWDLLVRGVDTHETVPTWRWDAATHVDPTG-KKNVSGTGFGC
WLHQAAQFDTAFFNMSPREAVQTDPAQRLALMTAAEVLEKAGIVPNRTGSTQKHRVGVWF
GATSNDWMETNSAQNIDTYFIPGGNRAFIPGRINYHFKLSGPSYTIDTACSSSLAALQLA
CNALWRREVDTAVVGGTNVLTNPDMTAGLYRGRFLSRTGNCKTFDDSADGYCRGEAVVTV
ILKRLEDAVADKDPIEACIRGIATNQNAEAESITRPYPEAQMQLFEALLAETNTDPADIS
YVEMHGTGTQIGDVGETMSVVQTLAPA------------SRAASNPLYIGAVKSNVGHGE
AAAGVTSLAKVLLMMKHSMIPPHVGIHTKINHRLP-DLALHNTHIATRPTIWPRPRGAVR
RVLLNNFSAAGGNTAMILEDAPPGLRRHHVVALSAKTPESLVFNLRNMIGWLDRHVQDLL
GKLSYTTTSRRMHHPHRIAVVAAGLGSLRSELQRQLQRGTGVILTFTGQGSFERGLCADL
YDSCEFLRTDVQRCEHLVRAMGLPSILAAFQRPRLLSPVALQLSHVCYQMALCNLWRHLG
LAPKAVVGHSLGEYAALYAAGVLTQADTISLVAGRARLMEELLE-SSTHAMVAVMAPEAS
VTAALGGSHGVSVCCRNSANNVVLGGPTASVVKVKALLEFQGHRCRLLDVDMAFHTAQVD
PILDAFLKVSSRTRLCDPKIPYISSTLAKVVRNASDFGSDYFSRHCRKPVDLLGAVIAAK
AEGLVGERSIAVEIGPAPVVCRMVKEVIGTFTSLHRH
[336] '-517670'
IAILAASGRFPHAEDMAEYWGVLARGEDAHELVPPTRWNAAAHVSDDPKLKNGSGSGFGC
WLHNAGLVDTTFFNMSPREAPQVEPKQRLALLTAAEALDCAGIVPNRTPSTEKTRVGVYF
GSTANDWMETNSAQNIDAYFIPGGNRAFMAGRINYHFKFSGPSYTIDTACSSSFAALHMA
CNALWKGEIDTAIVGGSNILTNPDMHAGLDKGHFLSRTGPCKTFDDGADGYCRGEAVVTI
ILKRLPDARVDKDPIEACILGIATNHNAEAESITRPHVGAQKQLFERLLVETGVDANNIS
YVEMHGTGTQAGDAGETTSVVETLSPL------------TRPASRPLHIGAAKANIGHGG
AAAGVTSLAKVLLMMKNNKIPPHIGIKTKINHKLP-DLLPRNTYIAKSLTSWNRPTNGKR
RVLLNNFSAAGGNTAMILEDAPLDPRSHHAVTISAKTPESMLSNLRNMIQWMKAQQSQLL
SRLSYTTTARRQHHRHRISVIGSQVSQIQIALEDHLPKAPSFVFAFTGQGSPYAGMGAEL
YAHFTPFKADIHRYDKLCTQMELPSIRPLFEQKDQATPTQLQLMHVCLQMALSKLWRSFG
AEPTAVVGHSLGEYAALYTAGVLSQADVIHLVGKRAQLMEHHLA-PGTHAMLVVKADEAH
VLSTLHEERECEISCRNGPANVVIGGTTTQMKEAREALERRDVRCQYLDTPFAFHTSQVD
PILKHFASLSAGAELKDPSIPVISATYGRVLHSRADFEEGYFVEHCRKSVNMVDALAYAK
KEGLLDGNIIGLEIGPAPVVTRMVKEVAGTFASMQK-
[337] 310798798
IAILAASGRFPGADTMDAFWDILIRGVDTHEMVPSSRWSSSAHVGDTS-KKNVSGVGFGC
WLHQASQFDITFFNMSPREASQVDPAQRLALLTTAEALEQAGIVPDRTPSTQKHRVGVWF
GSTSNDWMETNSAQSIDTYFIPGGNRAFIPGRINYHFKFRGPSYTIDTACSSSLAALHLA
CNALWGGEVDTAIVGGTNILTNPDMTAGLDRGHFLSHTGNCKTFDDSADGYCRGEAVVTI
ILKRLDDAMVDKDPIQACIRGIATNHNAEAESITRPHSEAQVELFEHLLAEANISPIDIS
YVEMHGTATQVGDAAETTSVVTTLSPF------------VRPATHPLHIGAVKSNVGHGE
AAAGVTSLAKALMMMKHSTLPPHAGIKTKVNHRLP-DLPSRNTHIAMEPTEWPRPQNGKR
RILLNNFSAAGGNTAMILEDAPVDPRQHHIVAISAKTPDSLVSNLRNMIQWLDGPAS-LL
PKLSYTTTSRRIHHRHRVAIPAASLKQLRSSLQRYLPRGADIVFTFTGQGSTQTGMGAEL
YKRFTAFRTDVQHYDHLCIQMGMPSILPVFEQGSSGSPTLLQLAHVCYQMALCRLWQSFG
VRPQTVVGHSLGEYAAMYAASMLSQADVIYLVGSRAKLMEEHFS-VGSYIMLVVLAPEAN
VLAALPESKDFEVCCRNGKHNVVLGGKTAQMLEIRALIESKDMRCHVLDTPFGFHTSQVD
PILVPFFELSSKVRVRDPAVPIISPTLSEVLRKSSEFGDGYFVRHCRNTVNIQEALNIAK
SEGLINDKSIAVEIGPAPVVCRMVKDVVGVFASLHKG
[338] 380482691
----------------DAFWDILHNGVDTHEMVPASRWNASAHVDP--SVKNVSGTGFGC
WLHQAPLFDAAFFNMSPREAAQVDPAQRLALLTAAEALEKAGIVPNRTASTQKHRVGVWF
GATSNDWMETNSAQDIDTYFIPGGNRAFIPGRINYHFKFSGPSYTIDTACSSSLAALHLA
CSALWRGEVDTAIVGGTNVLTNPDMTAGLDRGHFLSRTGNCKTFDDEADGYCRGEAVVTI
ILKRLEDAQMDKDPVEACILGVATNHNAEAESITRPHAAAQKDLFEYILTEANVSSNDIS
YVEMHGTGTQAGDAGETTSVVTTLSPL------------VRPATSPLHIGAVKSNVGHGE
AAAGVTSLAKVLMMMKHSTIPPHIGIKTKINHRLP-DLQARNTHIATVPTPWVRPQNDSR
RVLLNNFSAAGGNTAIVLEDAPPDPRRHHIVTLSAKTGESLVSNLRILIQWLDEAAS-LL
AKLSYTTTARRMHHRYRVAVTATSIPQLKSSLQQELAKAPCFVFTFTGQGSPHAGMGADL
YSRFASFRSSLQRCDHLCVQMGLPSILLLFEERSRASLTALQLSHAAFQMALCKLWESFG
TVPKAVVGHSLGEYAALYAAGALSQADVLYLVGKRSQLMEEHLV-QGTHAMLVVMAEAAX
VLAAIPGVRDLEVSCLNRKQSIVLGGTVAHVKEAQKILEAKGMRCDVLDTAHAFHTSQVD
PILAQFRKVAKSIHIRQPAIPVISPTHGRVLREAKDFGEGYLAEHCRNPVNIMHAVSVAK
AEGVLDERTIAIEIGPAPVVAPMVKEVVGTFAS----
[339] 169611010
IAILSMSGRFPQAPSMEAFWHVLENGIDTHELALASRWNTRTHVDLSLKPKNTSGTGFGC
WLHDAAQFDARYFNMSPREAPQVDPAQRLALLTATEALEQAGIVPGRTSSTQKDRVGVYF
GSTSNDWMETNSAQNIDTYFIPGGNRAFIPGRINYHFKFSGPSYTIDTACSSSFTALHLA
CNALWKGEVDTAIVGGTNVLTNPDMTVGLDRGHFLSRTGNCSTFDDGADGYCRGEAVATL
VLKRLDDAVADKDPVQACILAIATNHSAEAASITRPHVGAQQDLFASVLADAGVKHTDIS
YCEMHGTGTQAGDAGETTSVLQSLAPI------------VRKQHQPLYIGAAKSNVGHGE
AAAGVTSLAKVLLMLKKSTIPPHCGIKTKINHKLP-DLPSRNTAIAMEAVSWPRPVNGKR
QVLLNNFSAAGGNTALILEDAPEDIRQCHLVAVSAKTPASLENNVKNMLAWLDEKSDATL
ARLSYTSTARRIHHPHRVMINATSLDSVKASLRTALKGTPRFVFAFTGQGAQYAGMGADL
FAQFTGFRADISRYDQICRQLNFPPVRQLFEDPCDATPTTLQLAMVCFQMALYRMWVTLG
VTPSAVVGHSLGEYAALYAASVLTQADVINIVGSRAQLLEKHCE-QGSHTMLAVRSNAED
LEAALGPSLTYELSCHNGRESVVLGGTKSQIETIRPTLQRSRMSNRVLEVPYAYHTSQVE
PILASLAAVARGVHFAKPAIPVISPAFGTVLTQSEDFGSDFIVKHCRNKVNMLGALQAAR
QMSLLDEKMMGIELGPEPVVIKMVKEVAGTFASSRK-
[340] 326472692
IAIVGMAGRFPDAANCEKFWEVLYHGLDVHRTVPEDRYG-PEHYDPTGKRKNTT------
--------------------VQTDPGQRLAIQTAYEALEMVGIVPDSTASTQRDRVGVFY
GMTSDDYREVNSGQEVDTYFIPGGNRAFTPGRINYYFKFSGPSVSVDTACSSSLAAIHTA
CNALWQNDCDTAIAGGTNVMTNPDNVAGLDRGHFLSRTGNCKTFDEAADGYCRADAVGTV
VVKRLEDAIVDQDPILGVILGVYTNHSAESVSITRPHSGAQEFILSKLLSESGVSSEEIS
YVEMHGTGTQEGDAAEMRSVLNVLAPD------------RTSTNRPLYLGSSKANVGHAG
SASGVAALIKVLLMIQQETIPPHSGIKTRINPRFPTDLDDRNVFIPSKPVEWKASSTRTR
RAFVNNFSAAGGNTALLLEKRAEDPRTVHIVTVSAKSAAALQGNIDRLVTYLENHMQDSL
PDLSYTLTARRIHHNFRVSVYGRNIKEISQGLRSSTTCGPRIGFVFTGQGAQFIGMGKVL
FQAFSTFRSDILAFDRLVQLEGLPSIVPTILGNSVNETLVMQVATLCLQLALLHFWESLG
ITPSFVIGHSLGEYAALVAAQVLSAGDAIHLVAARAALLCNACQ-MGTHMMLAVRCAEVD
LNPYLIDG-QHEIACINGPNDTVVGGRKQHILALAEKLQDSGIVCRQVAVDYAFHTSQVD
PILEDLERLARGITFHHPVITVASSLLGRAVPNENPFGPGYIRQHCRERVNFAQALKDID
RNDIGNGILIWVELGPHPICSNMVRATLG--------
[341] '-442181'
-AVVGMSCRLPGANDLELFWKLMVDKRDVHTMIPPDRFELSTHFDPTGQIQNTTQTSYMN
HIDSPGLFDAGFFNISPKEAEQMDPMHRLALVTVYEALEMSGYSPNRTRSTSSPRVGTYH
GQASDDWRELNASQNIGTYAVPSD--------------------------SSGLAAVNAA
CSALWAGDVDIAIAGGLNVITDPDNSVSSERVTF-----------------CLLRDNANV
VIKRLDDALADNDKILATILAANTNHSADAISITHPHAPKQAQNYQRVMSQAGFSPLDVS
YVELHGTGTQAGDREEAKSVSHIFAP-------------RRKKKYRLRLGAVKSNIGHGG
VAAGIASFIKVLLMYQKSAIPPQIGVK-KLNPTLPPDLEERTIGLNWEYVEWPRPKTGSR
LAIVNSFGAHGGNTTVLLSDGPVDPRPSFPLTISARSKNSLKMNTETLLQYINDHEDAQL
GDLSYTLTARRIHHPFRLATSVKDISQANKFLSIEILKAPTVAFTFTGQGAFYVGMCSQL
YSHCSSFREDVQRLDRLSQSLGFDSAIPIIDGADTVDPVASQLAIVLVELALAHYWATLG
IKPSMVMGHSSGEFAALAVAGVISELDALYLTTARAKLMAKHCQ-VGTDTMLAVRCSIDR
LEELLAGRQDYELACINGESDLVISGAKTQIQDLASILATAGLKSTALNVPYAFHSVQMD
PILESFAQLAENVTFKAPQIPVVSPLLAECIFDGKTLNHEYLRRATREQVEVVGALDAAQ
ELGIADADTVWIDIGPHMIAGGMVRNILT-VPSVKR-
[342] '-449607'
----------PS-------WQF-------------------THFDPTGQIQNTTQTSYMN
HIDSPGLFDAGFFNISPKEAEQMDPMHRLALVTVYEALEMSGYSPNRTRSTSSPRVGTYH
GQASDDWRELNASQNIGTYAVPSGERGFANGRINYFFKFNGPSFNMDTAYSSGLAAVNAA
CSALWAGDVDIAIAGGLNVITDPDNSVSSERVTF-----------------CLLRDNANV
VIKRLDDALADNDKILATILAANTNHSADAISITHPHAPKQAQNYQRVMSQAGFSPLDVS
YVELHGTGTQAGDREEAKSVSHIFAP-------------RRKKKYRLRLGAVKSNIGHGG
VAAGIASFIKVLLMYQKSAIPPQIGVK-KLNPTLPPDLEERTIGLNWEYVEWPRPKTGSR
LAIVNSFGAHGGNTTVLLSDGPVDPRPSFPLTISARSKNSLKMNTETLLQYINDHEDAQL
GDLSYTLTARRIHHPFRLATSVKDISQANKFLSIEILKAPTVAFTFTGQGAFYVGMCSQL
YSHCSSFREDVQRLDRLSQSLGFDSAIPIIDGADTVDPVASQLAIVLVELALAHYWATLG
IKPSMVMGHSSGEFAALAVAGVISELDALYLTTARAKLMAKHCQ-VGTDTMLAVRCSIDR
LEELLAGRQDYELACINGESDLVISGAKTQIQDLASILATAGLKSTALNVPYAFHSVQMD
PILESFAQLAENVTFKAPQIPVVSPLLAECIFDGKTLNHEYLRRATREQVEVVGALDAAQ
ELGIADADTVWIDIGPHMIAGGMVRNILT-VPSVKR-
[343] 380485109
------------------------------------------------------------
------------------------------------------------------------
------------------------------------------------------------
------------------------------------------------------------
---------------------ANTNHSAEAAFITHPHAPTQADNYRKVTAKAGISPLDVS
YVELHGTGTQAGDCEEAHSVSDVFAPA------------RRKKKKRLRLGAVKSNLGHSG
AAAGIASFIEVLLMYQNGALPPQIGVA-KLNPTMPPDLEERNPRTDRAP---------GR
LTVMNSFGAHIGNTTVLLADPPEDPRSVFLLALSAQSKYSLRLNAEALLAYLDDGSETDL
GHLSYTLAVRRMHHPFRIVASVKDMAGARRFLSTELLKSPTVAFAFTGQGAFYEGMGARL
YAHCAVFREAVDRLDLLVQSLHLVSVVPIIEGSDEVSPVASQLAIVLIELALTHYWAALG
VRPSMVMGHSLSEFAALAAAGVLSDLDHLHLVGREDE-----------------------
----------YEVACFKGESDLVISASRERLELLSGVLTAAGVTSTMLKVSYAFHSEQMN
PIVAPFLELAEHAVYKAPRILIISPLLAECIFDSKTLNHKYLGRATREPVD---------
-------------------------------------
[344] '-489882'
VAVVGMAGRFAESDGVEDLWSVLASGVSTAKEIPPSRFSLNGRRDHSPEEKQMSYSLSGH
FIPNPGAFDHRLFAISPVEAMQMDPIQRMALTVTYEALDMAGYPGSNRLGPDPTRIAVYF
GQTTDDWKLINQQRGIDTHYLPGVNRSFTPGRISRYFGWSGGFYSIDTGCSSSATCLCLA
RDALLAGEIDMAVVGGGNLLTAPEWYEGLGKGGFLSKAGSCSTFSASADGYCRGEAVAVV
ILKRQDDAWKANDHILATIAGAARNANAHSVSMTAPSSSAQEALYRRVLRDAATSPAAVG
YVEMHGTGTQSGDDAEMAAVANVFGP-------------GHTAQCPLIVGAVKASIGHTE
AAAGVVSLIKAILVLQHRTVPPQPGWPFALNPKFP-AIVGQEIVIAHG-QSWVG---DHR
SILVNSFDAAGGNVSILVQDPCTETPARHIVVISGHSEAAFMDFKARLHAQITAQPTLEL
STLAYSTTARKPPKIYRRSLVVQSMPQLIHDLAKPCNLNPNIVFTFTGQGSQYIGMGMTL
YRTSPPFRQLLHSYENICQGYGF-GFLEMISQDANTSASTIQVATTALEIALASYLMSLG
LVPSLLIGHSLGEYAAYCVAGILSPCDVLWLVHHRARLLEQKCE-PRTHGMLSVFLPALT
VQKNWGD--VCEVSCYNGPNITVVSAPIACIRDLEAQMKDRGVRFTRLDVDFAFHSSQVD
PICASFGALAEQVSFQSTKIPLASTVLGRIVEGEKVVNARYLIRHTRQAVEFVSAVQACE
ENGFIRDETVVVEIGPRPANIGLIQRSLRALATLRGG
[345] '-52781'
IAVVGMSGRFPNSDTLDEFWRLLETATTTHQVIPESRFNVDDFYDPTRAKHNALLARYGC
FLKNPGDFDHRLFNISPREAMQMDPVQRMLLMTTYEALEMAGYSPPPDSEQAPPRIATYF
GQTIDDWKSINDQQGIDTHYLPGVNRGFAPGRLSHFFQWAGGFYSIDTGCSSSATALCLA
RDALTAGKYDAAVVGGGTLLTAPEWFAGLSQGGFLSPTGACKTYSDSADGYCRGEGVGVV
ILKRLADAVRSKDNVIAVIAGASRNCNAGAGSITYPGEKAQGALYRRVMRQAAVRPEQVD
VVEMHGTGTQAGDRVETHAVQSVFAPS------------GNQREKPLIVGALKANIGHSE
AAAGIISLMKAILILQHDKIPAQPNQPIKMNPYLE-PLIGKQIQLANG-QSWTRNGAEPR
YIFVNNFDAAGGNVSMLLQDPPAGLRTHHVVVTSGRTATAHEANRKRLHAYLSAHPDTNL
ADLAYTTTARRIHNVHREAYVASSTSDLVRQLEKPLAPPPAVVFTFTGQGAQSLGMGGAL
YSTSPTFRRLLDSLQSICEVQGLPKFLNAIRGSATVTEVDMQVATVALEIALARYWRSLG
IRPTVLIGHSLGEYAALCVAGVLSASDALALAFRRATLIFTRCP-PSEAAMLAVGLPMRT
VQYRIRDSTGCEVCCVNGPSSTVVGGPVAAIQALDEYLKSDKVSTTRLRVQHAFHTRQMD
VLLDELEASAAQVPFHAPTLPVASTVLGRIVGEQGVFDANYLRRHTREPVAFLDAVRACE
TEGLIPDRSFAVEIGPHPICISLMATCLQAWPSLRRG
[346] 361125590
IAVVGMSGRFPDSDTLDELWRLLESGTTTHQEIPSSRFNIDDFYDPSRETHNALLTRFGC
FLKNPGDFDHRLFNISPREALQMDPVQRILLMTTYEALEMAGYSPSSAKGQQPPRIATYF
GQTVDDWKTINEQQGIDTHYLPGVNRSFAPGRLAHYFQWAGGFYSIDTGCSSSATGLCLA
RDALASGQCDAAVVGGGTLLNAPEWFAGLSQGGFLSPTGACKTYSDSADGYCRGEGVGVV
ILKRLSDAVRSKDNVLAVLAGAARNCNAGAGSITYPGEKAQETLYRKVLRQAGIRPHDVG
YVEMHGTGTQAGDKVETAAVQKVFARP------------EPRRAQALIIGAVKANLGHSE
AAAGIISMIKAVLVLQRNMIPPQPNQPLSLNPHVKPILDSGDVQLASG-QAWKRNGTTPR
YLVTNNFDASGGNISFVVHDTPSDERAHHVVVTSGRTLSAHDANKSRLRKYLLQHPETQL
ADLAYTTTARRMHQVHRAAYVTSSTADLLKQLEKPTEQAKSVVFAFTGQGAQHMGMGGML
YRTSATFKRLLDSYQNLCDAQGLEQFIDAIRETATTAGVILQVATVALEISLTKYWQSLG
IQPTLLIGHSLGEYAALCIAGVLSVGDALALVYERATLIAKHCS-PSDSTMLAVSLPAST
VQWRLRDSAGCEISCYNGPSSTVVGGSVPAIEALESYLNSEHSTATRLRVQYAFHTRQMD
PMLDDLEKCASQVKFHPPTLPVASTLLGRIVGEDGVFSANYLRRHTREPVAFVEAIRACE
REGLIDNQSLVLECGPHSVCIGLMASSLQSYPSLRRR
[347] 154320560
IAVIGMSGRFPSAEDVEEFWEVLQAGKTSHETIPPSRFSISDFHDPTGETKNSLITTHGA
FLRHPGLFDNKLFNVSPKEALQMDPLQRLLLLCTYEALEKAG------------------
-----------------------------------------------------LTCAHLA
CEALNNRELDMTIVAGGSLLGAPEIFSGLGKGGFLSATGGCKTFHDDADGYCRGEALGVV
VLKRLEDAVRENDNILAVIKGTERNSNAGAASITYPGQEAQEKLFGRLLRKASVDPHDVG
FVEMHGTGTQAGDNVEINSVRKVFAQ-------------NRGRDNPLNIGAVKATVGHSE
AAAGIASLIKSLLILREGSIPTQPDWPFKLNHKFP-DLEASNIMIADGKGRLVPGD-GKR
RIVVNSFDAAGGNTSLLIEDAPRDPRSHHVITVSARTLTSLAANTKRLIQYLKMNPDTTI
ADLAYTTTARRQHELYRVAFVSESISELSKQLDSSTKSGPSLIFVFTGQSSQYTGMGKLL
YETSPRFKQTIDTYQSLCDSQDLASFIDIIRGTKNATAAQLQLAIVALEIALAHYWESLG
LKPRLVIGHSLGEYAALCIAGVLSISDTLFLVNKRATLMEKQCG-PGTSAMLAIALPKDK
ISEFLKTR-SCAISCLNSPSSTVVSGPTEEIKLLQIELKEKKVQSSFLPTEFGFHSQAMD
PILDDFELASKRAHFMKPKIPVASTLTGDVINSEGVFNATYLRRQIREPVKFMKAVRACE
SEGFISNSDVILEIGPHPVCIGLITQSVSCLPSLHRS
[348] '-556451'
VAIVGMGGRFPDNDTLDGFWEDLLEGKCHIKKIPKSRFDVDRYYDATHKLKNSTAAKEGG
WLRDPGLFDNRFFNISPREAMQLDPVARLALTTTHEALEMAGYYPGATPSTNPDRVATFF
GITGMDWTESLHQQGLDIYAVSSIAKAFITGRINYTYKFGRGCYSLDAACASSTTAITLG
VQSLLSRDCDMALAGGGSIFSSPFAFSALSRSGMLAYEGGCRTFHDDADGYARSEGMGMV
VLKRLEDALADNDNILGVIRGAARSYSTTSTSITHPSHVSQEKAFREVLGQTAVDPEEIS
YVEMHGTGTQAGDFEEMTSVLNVVGG-------------QRNASNPLTVGAVKAAVGHGE
GVAGVTSLIKALMMLKHGQIPPQPGVPFKINSKFP-QLDKRHVHIALDQSQLRAARDEKV
RMLVNSFDASGGICSLVLEEGPQDPRTSHVVAVSARTPLSLQRNCEQLLAFLEKTPSTRL
EHLAYTTTARRMHNALRKAFVASSMEDLKRQLIEHIPKVPKVVFLFTGQGSQYTAMGKTL
YQTSKSFRSVLETYQVSTQTLGLPDFMPVIADDSTASPTQLQLAIVALELAVTTILRSWG
IVPDVVMGHSLGEYAALCVGGVLSPSDTLYLVGQRAQLMEQHLE-SNAYGMLATRLSGHG
LDAHIKKKSTCCIACLNSPVNTVASGSIVDLTTLKDELAAEGVQTTLLRVPFGFHSNQVE
PVLPEFQKLAEKVEFNMPRIPIVSSLTGDVVTETGVFNAQYLSRQAREPVNFVRALQSVE
AAGFTGTQSLWVEAGPSPVLLGLAQKTLN-IPA----
[349] 116199971
VAIVGMAGRFPGSDTVEGFWEDLLDGKCHIKEIPPSRFDISAYYDPTATKPNSTTARHGT
FLNSPGLFDHRLFNLSPREAAQADPGHRLLLTTAYEALQSAGYHPGTSSPTDPTRVATYF
GQAADEWREVLNQRGADIYYVPGFSRAFAPSRISHHFGFGGGSYALDSACATSATAVAMA
AAALVARECDMALAGGVSVLSSPTTYAGLSRAGMLSATGGCRAFHDDADGYVRGEAAGVV
VLKRLEDAVQGNDRVLAVVRGAVRAYGVGAASMTRPFAPAQEVAYGRVLRMAGMEAEELA
FVEMHGTGTQAGDVEEMKSVIGGLVG-------------KRGRDNPLTVGAVKAAVGHGE
G------------------IPPQPGWPFKLNHKFP-DLAKANIRIPTKPTALVPSG-GKV
KLVVNSFDASGGNVSIALEEAPKDSRVWHVVAVSARTPASLHQNCERLLDFLERHPETKL
ADLAYTTTARRMHEPLRRAYVGDTVSAIVRQLRSDVPRLPGRVFAFTGQGSQYTGMGATL
FRTSRQFQATLLSYQDMASSVGLPRFVDLISGEAGQSTVKIQLAIVALEIAMARLMESWG
ITPNAVIGHSLGEYAALCVAGVLSISDTLLLVGKRAALMEKHLV-ADSYAMLAVSTTEEA
LAESIDKLGFCAVACANAPSLTVASGTVADIDALKSALEADGQRATLLRVPYGFHSSQVE
PVLDEYLQVARGVPFAEPNIPVVSTLTGRVEREAASFSPEYLVRQAREKVNFTGAIEAGV
EAGLFNDQSLWLEMGPDPVCLGLIRRCLD-VPSVK--
[350] 212541696
VAIVGMAGRFPGSDTVDGFWDDVLMGRSHIEKVPKSRFDLNDFYDPTGQQKNSTTAIHGA
FLDDPGLFDHRLFNVSPREAAQMDPMVRLALTTAYEALQSAGYSPGATPATQTNRIATFL
GQTGEDWHEVLNNQGIDIYYIPSVCRAFGPSRLNYHFKFGGGSYAMDSACASSTTAISLA
CSSLIARECDTAVAGGGSVLVSPNSFSGLSKAGMLSPTNGCRTYHDDADGYARGEGVAMI
VLKRLEDALAENDNILGVIRGWARTYSDTAPSITHPSHEAQERIYSQVLHQSCLDPAEIA
YVEMHGTGTQAGDLEEMTSVLNVIGQ-------------NRTRDNPLNVGAVKAVVGHGE
AAAGVTSLIKVLMMMRDRKIPPQPGWPFTLNRKFP-ALDKLHVSITTKGVDLRAGD-GKL
KLLVNSLDASGGNTSLAIEEPPADPRGGHVVAISARTELSLNQNRERLLDHISRNSQVKL
EDLAYTTTARRIHERLRVGYVGKTLHDIVRQLRGDVAKKPSLIWLFTGQGSQYASMGRDL
YRTNTFFASTLLDYEQTAMAMGLPRFMGIIADEHRWSPTQIQLATVALEMALAHLFKSWG
LTADLVIGHSLGEYAALNIAGVLSAGDVLYLVGSRANLMEKNLQ-LNEYAMLATGYDPET
LKKSFETYVSCDIACINAPSVTVASGKMESISALQSHLQQQEIKTTILKTPYGFHSRQIE
PVLREFGDLARGVEFNEPHTPIISSLTGMVE---TGFSPTYLVRQARETVNFVTALYTMR
EAGFVGDNTTFIEIGPSPVCLGLLRRTLDQVSALK--
[351] 358378626
IAIIGMGGRFPGSNSPEEFWDDVLAANCHIEKVPKSRWDIDVFFDPDDKRKNATTAVHGA
WLENPGLFDNRLFNMSPREASQTDPIHRLLLTTSYEALESAGYSPGGSISTQSNRIASFL
GQTTSDWQDVLNEDGIDIYYIPGVGRAFASGRVNHHFKWGGTSLSVDAACATGIATVSLA
VSALLARECDMALAGGGAVHVSPNTYSGLSKAGMVSTTGGCRTFHDDADGYVRGEGVGVV
VLKRLEDAVAENDNILAVIRGAAQTYTSTSTSILHPSHVSQERIYKEVLRQSGLQPQDIN
FVEMHGTGTQAGDVEEMTSVVNVLAK-------------NRSKSNPLTVGTVKAVVGHGE
AAAGIASLIKALMMLREGVIPAQPGWPFKVNHNFP-SLAKANVRIATKTLDLKPSD-KKA
RVMINSFGASGSNTCLIVEEPPEDPRRFHVISLSARSTASLKKNRENLIDYLERKPDTRL
ADLAYSTTARRMHETLRIAYSGDSVRDVLRQLRYDAAKKSSRLFLFTGQGSQYAGMAADL
FAADKSFEELLRTYQDMATNLGLPIFVDIIYDKTTKSPTQVQLAIVALEIALAQMLEKWG
VIPDAVLGHSLGEYAALAVSGALSVGDALYLVGKRALLMEKHLE-PHTFAMLVTGLNVES
LQQRILELDSCSIACVNGPSVTVASGPVKQLEKLEQHLDVYKTKSTFLRVPYGFHSAQVE
PILGEFETIAGGVAFANPHTRFVSSLTGLVIADQTSISPTYLSRQTRECVQFTEALGACK
AAGFIGENSLIMEIGPDPICLGMARKTLEKVPCLKSG
[352] 212531907
IAIVGMAGRFPGSENLEEFWKSLMDGLDAHQEIPSDRFDIEAYYDPSGRSKNSLSTRYGC
FLRNPGDFDHRLFNVSPREAEQMSPLQRLLLMSSYEALEMSGYTSNGTISTQSQRIATYF
GQAADDWKDGSRIAGIDLYYVPGLQRGFTPGRLNYHYKWEGASYSVDSACASSASAIGLA
CSALLTRECDTALAGGVNSITSPEPYSGLSKGSFLSPTGGCKTFQDGADGYCRGEAVGVL
VLKRLEDAIHDNDNVLAVIRGSGRNHSALASSITHPHAETQVRLYHDVLQKAGVQAEEVG
FVEMHGTGTQAGDAVEMSSVLEVFGR-------------NRTKTNPLIVGAVKANVGHTE
AAAGAVSMIKAIMALQKGIIPPQPGVPFKINHNYP-PLKELNVRIADDKINFHKGN-GKR
KVMINNFDAAGGNSCFIIEEAPQDPRSHHTVTVSARTSLSLKKNKEALLEYLTCHAETSL
ADLAYSTTARRIHEELRVAYSGDSIESIVQQLRGDLPQKKSLVWVFSGQGSQYPGMGSEL
FHSNATFRNSIRSMQRMCDAQGLPSFEELISNKAQKTTIQVQLAVVAIELALADLWRSWG
VKPDVVIGHSLGEYAALCVSGVLSVNDALYLVGQRALLIQNRCS-ENTYAMLAVVAPAQA
LEEYLRRPQSCCISCFNSPSATVVSGPVSNLQNLEKAIRAAGSICTLVRVPYGFHSPQMD
SILEDFEHLSHSVRFQTPKIPIVSTVTGSIVCDSGSITPRYLARHAREPVEFNKALAACR
VEGVADAHTIWLELGPDSVCGSMVKATLG--------
[353] 242826759
IAIVGQSVRLPGSDDVKTFWENLKAGQTFESEIPPSRFDLQNYYDTTGAKKSSVTTRFGH
FLDRPGLFDCRLFNVSPREAKQMDPIQRLLLMCSYEALQTAGYSPDSSLSTNRMRVATYF
GQSGDDWRQGRASQDVDIYYIPGTIRSFAPGKLNYHYKWGGGNYSVDSACAASTTSVIMA
CNALLGRECDMALAGGGQLHLEPENYAGLSRAGFLSKTGGCKTFREDADGYCRGEGIGVV
VLKRLEDALADNDNVLAVVRGADRNYSWDASSITHPSANAQATVIQRVLRNTGVEPADIG
FVEMHGTGTTAGDSVEMKTVTTVFG--------------SRPKDNPLYIGAVKANFGHGE
AAAGITSLLKAVQMLGQKTIPRQPGFPGPKDPTFD-HLDAMNIRIPDSSFPFPTSQDGKM
RILVNNFDASGGNNCVLLEEAPDDPRQYYTVAISARTTKSLQKNMERLSDYLVKHPDTPV
ADVAYTSTARRIHEDLKRSYTVDSTESLVGLLQADLATPRSVVFAFTGQGSQYSGMTKQL
FETCTPFRESVQSLHDLAVWQDFPSFLNLFTDDISASPIQTQLAIVVLEMSLANLWKSWG
VEPDLVIGYSLGEYVALYVSGVLSAHDVLFLVGNRAQLMDERCE-IGSYSMLAVQASPED
LEEPLKAY-TSNVACRGAPRSTVVSGPSEDIAKLHAELKEKSISGTILNVPYGFHCAQVD
PILEDFRDLLDRVPFSKPRIPVASSLDGVIVTDDDVFSPSYMVRQTREPVAFVSALKAIE
TSHLVDNTSLWVEIGPKRVLNSFIKATLA--------
[354] 358400521
VAVVGMSARLPGSEDIDSFWEILQAGQKIESEVPASRFDLETHYDPTGVKKNTITTPYGS
FLDNPELFDNRLFNVSPREAKQMDPIQRILLMCSYEALQMAGYTAEATLSTNRGRIATYF
GQSADDWREANNSQDVDIFFIQGGVRPFSTGRLNYHYKWAGGNYSVDSACAGSSTSVILA
VNALLSRECDTALAGGGSIYTATTQYAGLSRAGFLSKTGGCKTFREDADGYLRGEGVGLV
VLKRLEDAIADNDNVLAVLRRGARNYSWNSSSITHPSADAQVNLIRQVLRNADIDSKDVN
FVEAHGTGTQAGDAMEMEAMTRVFGS-------------DRAEDNPLYIGAVKANVGHGE
AASGITSLIKAIEMIRRKTIPKQPGFPGPLNPKFP-PLGNMNIHIPDQTFPFKSSKDGKR
RILINNFDASGGNNSMLLEDAPEDPRKFYTVAVSARTTYSLQNNARRLLEYLESHQDVQL
SDLAYTTTARRIHEDLRKAYTVQSVSELQQLLATDLSNPSSVVFTFTGQGSQYAGMGKQL
FATSPRFRKTVESLQDVCTWHGFPSFIDLIASGGAYSAVQVQLAIAVIELALADLWKSWG
IEPDVVIGYSLGEYAALHVAGVLSVHDVLYIVGKRATLIQEKCT-PGTHAMLAVQASESD
IKDKLLAY-SCEVSCKGAPNSNVVSGPADDIVNLQSQMKKEGYSSTLLEIPYGFHSSQVD
PILEEFGELLDGINFAKPRIPVASTLKGAIVTEEGVFSPSYLEDQARQPVDFVGALKACQ
AANLIDDKTVWIEIGPKPVLSALTAASLG----ISRD
[355] 322704462
VAVVGMSGRFPGSGDINAFWEGLLEGKRYIQEIPNTRFDLEQWYDATGKQKNSTMARTGA
FLDKPGMFDNRLFDMSPREAMQTDVQHRLLMTTSYEALEMSGYYPDGTLSTNKDRVASFF
GQTSDDWREVVVHQGVDIYFATGSCRAFGPGRLHHHFKWGGPSYSVDSACSSSIAAVGLA
CSALLGRECDMALAGGGSLLLSPSPFSGLSRGGFLSAHGGCQTFHDNADGYVRGEGVGVV
VLKRLEDALDDQDNILGVVRGSGRNYSSDASSMMHPSANAQKKLYCDVLEQSGVEANSIS
YVEMHGTGTQAGDFMEMSSVLSTFAE-------------KRGSDNPLIVGALKANIGHGE
AAAGVCALIKTLMMLQSRQIPPQPDLPGPINHRFP-DLAARNVYIAARNMRLEAAK-GTL
RVFLNSFDASGGNSCLLLEEAPPDPRGHHVVTFSARSQKSLISIKERYLAHLRQHPGTKL
ADLAYSTSARRIHGLLRYAIAASSIDEVVQCLETDLPATPTVVFTFTGQGAHYVGMGANL
WETSATFRNTLHDYQTMASAQGLPHFLHLITDSPQSDTVQVQLAMVSLELALAKLWRSWG
IQPAMVLGHSLGEYAALCVAGVLSVSDTLYLVAKRAQIMAGALT-PHEYGMLAVNLSVAD
TREVLSSGTSCAVACINAPKMTVVSGLRSKLDDLQDQLKSDGTRCTPLSVPYGFHSSQLD
PILGQFEEACQGVTFSAPNVPVVSTLLATTVREEGTFSPEYLARQAREPVDFVGALGAVQ
EHKFPSL--TFLEIGPDPVCSGLVNATLGLVASMHRG
[356] 171693079
IAIIGMSVRLPGSESLEDFWQVLEDGRNLHEKIRPDRFDINTHVDPSGKAKNTSLTPYGV
FIDRPGYFDTRLFNMSPREAAQTDPQQRLLLLTTYEALEMAGYTPNATPSTNTKRIGSFM
GQTGDDYREVNASQNVDTYFITGNIRAFGPGRLNYHFGWEGPSYSVDTACSSSAASIQLA
CSALLSSEVDMAVGGGANLLTASDLFAGLSRGSFLSKTGGCKTFDHDADGYVRADAVGVI
VLKRLDDALADRDNILAVLRATATNHSAEASSITHPHAETQERLFDSVLSKAGIDPIEID
YAELHGTGTQAGDATESRSVTNVLSR-------------NRPADKPLFIGTVKPNLGHGE
AASGVTSLIKAILMLSKNMIPPHIGIKGRINEKLP-PLADMNTRISFGKTPFRPGD-GKR
KILINNFDAAGGNTSMVIEDPPMDPRNHHAITVSGKTPNSIMGNSKRLLEHLDQNPDARL
EDIAYTTTARRMHHNLRKAHVASSIKTLRDSLQQAIAAPPQVVFLFTGQGSAYSGMASNL
FNTSAPFRELLQGNDDICVSHGFRSFLPLVEDKTMASPVQVQLAIVSIELAMAEYWKSLG
VMPAAVVGHSLGEYPALCVAGVLSLSDCLYLVGKRAGLMVSNCS-PGTHSMLAVQADQGD
TEALLKSVSGIEIACRNGPTSIVVSGGSDQIRELQEKALTRGLKTTVLEVQYAFHSSQMD
AILEDFSSVANRVNFAAPAIPVASTVLGSIVEGAGIISAEYLLRGTRGPVQFMDAVEAVK
SQNSPNQQTVWIEIGPSPVCVGMVRSMAMLLPSMKKG
[357] 406861912
IAIVGMSGRFPGSESIAEFWQSLLDQKEFHSKIPSSRFDIDAHFDADGKVKNASSVPYGN
FLENPGLFDHRMFKVSPREALQMDPLQRLSLMCAYEALEMAGYSPNRTMSTQTSRIATFF
GQACDDYRDTNINEGVDVYFVPALQRAFVPGRLHYHFGFGGPNYSVDSACASSLSAVVLG
MMNLLSNKCDMAIAGGGSILSNPAVYAGLSRGSFLSTTGSCKTFQDSADGYCRGEGLGVV
VMKRLEDALADNDNVLAVIRGAVRNSSADSISITHPSTNAQQSLYNTLLSQLNVKTEDIG
FVEMHGTATQAGDMAEMSGVAAVFGK-------------NRKPDNPLYVGAVKANIGHGE
ASAGLASLIKSIMILRERKIPGQPAGQFVFNRNYL-SLQGMGICIAEQHQAFRAPKNGKR
KILLNNFDAAGGNVSLILEEYAEDPRKHHVVAISGHTAGSYTANKKALLEYLRRKPATSL
ADLAYTTTARRMHHPYRNAYTVASVAKLIESLSQEGKTKSNVVFAFTGQGHKCRTMGSDL
YKSSRSFKLSIQSYQRLCEGYGFDSFIGLVSGDFVPTAAQTQLATVAVELALASLWQEYG
IKPTHVIGHSLGEFAALCAAGVLSVDDTLYLVGTRAHLLQESAQ-RNTHAMLAVGMSKDD
SVLKLKD-ASCEVACINTPSSTVVSGPIGQIEALKSSLKGLGVTATQLDTPYAFHSQQVD
PILSTFVSRATQVRFSKPAIPVASTLRGLLVTEEGTFDSKYLGLQAREPVNFVGALGTLR
S--LDGDSTVWIECGPHPVCLGLVKSTLDLLPSLQSG
[358] '-508948'
IAVVGMSCRFPDADDVNKFWNLLAEGRDAHRTIPADRFDAQTHVDHTGQTRNTSKTPYGC
FINEPGLFDAAFLSMSRREAEQTDPMHRLALATAHEALEHAGYTAG-SSRISAHRVGTFY
------------------------------GRINYFNKFSGPSFSCDTACSSSLATLQLA
CTSLWADDADMLVVGGLNVLTNCDVYAGLSHGHFLSKTGGCKTWDKGADGYCRADGVGSV
VLNRLEDAEADNDNVLGIILSAATNHSAEAVSITHPHTASQAELYRQVIWRAGLDARDVG
YVEFHGTGTQSGDATELAAVTSVFAPS------------PRSLAQPLYIDSVKANVGHGE
AAAGIMALIKSLLVLQKGTIPPHVGIKTELSMHFPVDAEKRNLHIPWKPTAWPKKESGKR
TVIINNFGAAGGNTTVAMEEADQDDRTLHLVTVSAKSRPSLEGNLSQLLEWVQNNASSQL
CDVAYTTTARKAHHPLRTTFLIRDLYELKRNLESRLTKQPPIVFAYTGQGVCYTGLGADL
YHRSDSFRRDVEFLNDLGMSMELPSVLSSIDGSNDLPSPVIHLAIVVIEIALTWYWRSLG
TQPQSVIGHSLGELAALNAAGVLSTADTLFIAGKRAQLLDRVLT-RDTHGMVAAFASLRE
IDDALQRI--YNLGLYNSPKCHVLTGPAAEIGIIAERLKLRGIQTHRLNIPYAFHSSQMD
LVMEGLTEIIRGVQFQPSKLPTISPQTGQVVPGSREIQARYVINAIRDPVHYYDALNTAR
DSGLVTPDTLWLEVGPHPVCTNYVKNTLE-FPSLQRN
[359] '-138092'
IAIVGMAGRGPGSDNVEEFWNVIMSKLDLCEEIPEDRFNLSEFYRSKHDSGCTTTTKFGC
FMDKPGHFDNRFFHISPREALLMDPGHRQFLMTTYEALEMAGYSDGATRAVDPARIATFF
GQCNDDWHDVSHHTGCDAYTLQGVQRAFGAGRIAFQFKWEGPTYSLDSACASTASSIHLA
CTSLLAKETDMAVAGAANVVGYPHSWTSLSKSGVLSDTGNCKTFRDDADGYCRADFVGTV
VLKRLEDAIAHNDNILAVVAASGRNHSGNSSSITTSDAKAQEKLYRKMMHNARVSPNDIS
YVEMHGTGTKVGDPAEMGALASLFSH--------------RRTPKPVVVGGVKANVGHSE
SAAGVASLLKCIMMFQKNILPPQAGMPHALNPNFP-PLSEINIEIPSEPSTFESPVSQPR
RILLNNFDAAGGNACILLEDFGNDPRVHHTVVTSSRTQASYHGNKAKLLQWLRQNPGARI
EDVAYTTTARRTHHPIRFAVTASSTQELISKLEADTAKESPVVFVFTGQGSHYAGMGSEL
YETSPVFRETVNLCATICEEQNFPPFLDLITQSSDKTTLEVQLAVLTLEIGLAALWRSIG
IQPSVVIGHSLGEYAALHVSGVLSLADVLYLVGQRALLILQRCE-VNTSAMLSVAMPVTD
THAFLEAQPSCEIACVNSTNASVISGSIENITELQAGLKA---RSKMLSVPYGFHSSQMD
PILADYAALAGGVTFSEPKIPVASTLLASLVDTSGTFHAGYMARQCRQPVNFVGALEAIQ
SNY---SDPIWLEIGPSQQVVE---------------
[360] 408393708
IAIVGMAGRGPGSDNVEEFWNVIMSKLDLCEEIPEDRFNLAEFYRSKQDSGCTTTTKFGC
FMDKPGHFDNRFFHISPREALLMDPGHRQFLMTTYEALEMAGYSDGATRAVDPARIATFF
GQCNDDWHDVSHHTGCDAYTLQGVQRAFGAGRIAFQFKWEGPTYSLDSACASTASSIHLA
CTSLLAKETDMAVAGAANVVGYPHSWTSLSKSGVLSDTGNCKTFRDDADGYCRADFVGTV
VLKRLEDAIAHNDNILAVVAASGRNHSGNSSSITTSDAKAQEKLYRKMMHNARVSPNDIS
YVEMHGTGTKVGDPAEMGALASLFSH--------------RRTPKPVVVGGVKANVGHSE
SAAGVASLLKCIMMFQKNILPPQAGMPHALNPNFP-PLSEINIEIPSEPSTFESPVSQPR
RILLNNFDAAGGNACILLEDFANDPRVHHTVVTSSRTQASYHGNKAKLLQWLRENPGARI
EDVAYTTTARRTHHPIRFAVTASSTQELISKLEADTAQKSPVVFVFTGQGSHYAGMGSEL
YETSPVFRETVNLCATICEEQNFPPFLDLITQSSDKTTLEVQLAVLTLEIGLAALWRSIG
IQPSVVIGHSLGEYAALHVSGVLSLADVLYLVGQRAFLILQRCE-INTSAMLSVAMPVTD
THAFLEAQPSCEIACVNSTNASVISGSIENITELQAGLKA---RSKMLSVPYGFHSSQMD
PILADYAALAGGVTFLEPKVPVASTLLASLVDTSGTFHAGYMARQCRQPVNFVGALEAIQ
SNY---SDPVWLEIGPSQVCSSFVRATLSKLSTLDKG
[361] '-549946'
IAIVGMAGRGPGSDNVDEFWDVIMSKQDLCTEVPKDRFDVDEFFCTAHDKRCKMSTRYGC
FMDYPGHFDSRFFHISPREAILMDPAHRQFLMSTYEALEMAGYSDGKTRTTDPNRIAAFF
GQCTDDWLEHSHPTGCDAYTLQGIQRAFGPGRLAWQFKWEGPTYSLDSACAGTTAGIHLA
CMSLLSKDIDMAVAGAGNILSWPHSFTCLSDSGVLSDTGNCKTFRDDADGYCRGDFVGAV
VLKRLEDAVAHNDNILAVVASSGRNHSGNSTSITTSDANAQERLFRKVMRNAQVSPDDVS
YVEMHGTGTQIGDPAEMGAVANTFKH-------------RRRANGPLTVGGVKANIGHGE
AAAGMAELLKCIMMFKKDVIPPQAGMPHALNPKFP-PLSDLNIEILSEPKAFSKPSNKLR
RILLNNFDAAGGNACMLLEDYATDPRSSHVITTSARTKASFQANRRKLVEWLRANPAARI
EDIAYTTTARRMHHPFRFACTVSSVQDLITKLDVPESQAPPIVFVFTGQGSHYAGMGAEL
YRTSPVFRETVDLCVEICNGNNFPFFLDIITDNSTKDAAQIQLSVITLEIALTAFWRSTG
VEPAMVMGHSLGEYAALHAAGVLSLADTLYLVGSRALMLLERCE-PGSCAMLSVTAPVAT
VRDQLDRLSSCGVACINSSGATVVSGTAEDLAQFQAGITAQDARAKTLSVPYAFHSFQMD
PILQDYISLAGGITYSAPKIPVASTLLGSVVDKPGVFNQEYLAQQTRQAVDFVGGLNAVA
SKL---KDPVWLELGPGPVCTSFVRTTLSK-------
[362] 255955045
IAFVGMAERGPGSDNPEQFWDLIVSKQDLCTEVPKDRFDVDEYYCSEHQKRCVMTTRYGC
FMKSPGVFDSRFFKISPREAMLMDPGHRQFLMCTYEALEMAGYSDGQTQTTDPHRIAAFL
GQCTDDWHDASHPTGCDAYTLQGVQRAFGPGRLAWHFKWEGPTYSFDSACASSTASIHLA
CMSLLSKDIDMAVAGANNILSYPHSFTCLSKSGVLSDTGNCKPFRDDADGYCRGDFVGAV
VLKRLEDAVAHNDNILAVVVGSGRNHSGNSTSITTSDSGAQERLFRKVMRNAQVSPDDIS
YVEMHGTGTQVGDPAEVSAVANTFKK-------------RKPVDGPLMVGGVKGNFGHSE
AAAGLAELIKCIMMFKKNIIPPQAGMPHALNPRFP-PLSDYNIEIPAEPKQFKKTG-KPR
RILLNNFDAAGGNACMVLEDYTPDPRENHVIASSARTQASYLANKRKLIDWLRANPTARI
EDVAYTTTARRMHHQFRFACTAATTEELITKLEASESQSCPIVFLFTGQGSHYSGMGSIL
YHTSPVFRDTVHLCVSISEEHGFPQFLHLITEGSVQSTVQTQLAVLTLEIGLAAFWGSVG
VQPSMVIGHSLGEYAALHISGVLSLADVLYLVGCRALLLLERCE-LDTCSMLSVSIPERD
VQDFLGSRSSCDVACINSPVATVISGGTEDISHLQADLTAQSKHSKTLTVPYGFHSIQMD
PILPDYISIAAGITYSAPRIPVASTLLGSIVDGPGTFGARYLAQQMRQRVDFVGALNSIK
ARL---DDPTWLELGPSAICGSFVRATLYK-------
[363] 310801797
IAVVGVSGRGPMCGNINEFWDIIMSKTDTCTEVPKDRFDIDEFYSAEHEKKCTTTTRYGC
FMDKPGHFDSRFFHISPREAMLMDPCHRHFLMSTYEALEMAGYSDGKTKSTDPNRIATFY
GQVTDDWHDQSHPTGCDPYTLPGVQRAFGPGRVAWQFNWEGPTYALDSACASTTSCVHLA
CMSLQTGDIDMAVAGAGNILNYPHSFASLSKSGVLSDTGNCKTFRDDADGYCRGDFVGSV
VLKRLEDAEADNDKILAVIAASGRNHSGNSPSITTSDAGAQERLFRKVLRNAHVSADDIS
YVEMHGTGTQVGDPAEIGAVGNLLKH-------------KSRADGPVPVGGVKANFGHGE
GAAGMASLMKCIKMFETNTIPPQAGMPHALNPKFP-PLENLNVEILSQPKEFKRVGNTPR
RILLNNFDAAGGNACMLLEEYMGDPRSSHVVVLSARTPAAHLENRRQLLTWLRANPDTKI
EDVAYTTTARRMHHPIRFACTATSTSTLVAKLENDISHVPPVVFVFTGQGSHYAGMGCEL
YRTSASFREAVDLCARIGEQHGFPQFVNLIANAASMTTTQTQLAVLALEVGLAAYWESVG
VHPEMVMGHSLGEYAALYAAGVLSLADAIYLVGRRAGLLLDRCE-ADTFAMLSVSMSAAH
VQAFLDSHATCSISCINSTTGTVISGSADEIGNMQQDLAA---RSKALAVPYGFHSFQVD
LILSDYKTIAAGVTFLAPRIPVASTLLGSIVDSQGTFDGQYLAQQTRQPVNFVQALSATT
L-------------SPATQ------------------
[364] 187980597
IAIVGMAGKGPGSDDLEEFWNVILKGLDLHEEVPSDRFNLEEYYSPKHPGKCTMTCRHGC
FMNNPGHFDSKFFHISPREAMLMDPTHRLFLMNAYEALEMAGYSDGQTK-----------
------------------------------------------------------------
--------------------------------RVLSDSGNCKTYRNDADGYCRADFSGAV
VLKRLDDAIAQNDNILAVISSSARNHSGNSTSITTSDAAAQERLFHKVLGNARVTPEDIS
YVEMHGTGTQVGDKAEIGAVSSVFSK--------------RSDGRPLPVGAIKANIGHSE
AAAGMSSLLKSILMFQNNTIPPQAGMPHTLNPNFP-PLHEINIKIPSEPLEFKASGNKPR
RILLNNFDASGGNSCLLLEDYTDDVRSAHTIVTSARTQLSHVLNKKRLLKWLRSNPNTRI
EDLAYTTTARRMHHPIRSAITASTTPEVISKLETEIQHASPVVFVFTGQGSHYGGMGAEL
YRSSSIFRERVDLCASICAGNDFPLFLDIITDESTKNAAQVQLAVLTLEMALTHFWRSAG
IEPTMVMGHSLGEYAALHAAGVLSLADALYLIGHRALLLLEQCE-PDSCSMLSVSMPVDK
VRNHVTKISSCNVACINSSTSTVVSGTAEDLAEFQSSITAQDTRAKTLPLPYAFHSFQMD
PILEDYSRIAAGVTYSAPKIPVASTLLGSVIEREGIFTQEYMVQQTRQAVDFVGGLVAVK
SKL---ADPLWLEVGPAPVCISFVRDTLS--------
[365] 330915414
------------------------------------------------------------
------------------------------------------------------------
------------------------------------------------------------
------------------------------------------------------------
------------------------------------------------------------
---MHGTGTPVGDPAEVGAVGNIFRH-------------RRPESTTLPVGSIKANIGHSE
AAAGMSSLLKCITMFQRDIILPQADMPHAPNPRFP-PLVELNIDIPSGPRSFPRPVRNPR
RNLLNNNDAAGSNASILLEDFSQDARPTHVFATSARTQVSLQAHKRKLIKWLRANPQSMV
QDIAYTTTARRMHHPFRFACTASTIHGLIAKLETDIKESPPLVFVFTGQGSHYAGMGGDL
YRTSPAFRNRINLCVSLYKQHSFPPFIDLIKDASSKSTLQTQLAVVAPEVALAA------
------------------------------------------------------------
------------------------------------------------------------
------------------------------------------------------------
-------------------------------------
[366] '-562407'
IAIVGMSGRYPASESLKEFWDIIAEGKIVHSEIPRDRFDLDELYDPKAAKHLSTSTKYGC
FIQQPGLFDARFFNVSPREALQIDPGHRLFLMAAYEALEMAGYSRGHYAAPDDSRIATFL
GQATEDWRDIMHLSGGDAFSLGGLQRSFGPGRVNFSMRWSGPTYSIDSACASGLSTVTLA
CSSLLARECDMAVAGGANVIASPLTYHALSKAGFLSTTGGCKTYRDDADGYCRGEFVGAF
VLKRLDDAVADHDNILAVIAASARNHSGMASSIMHSDHRAQESLMGEVLRKARVDAADVS
YVEMHGTGTQVGDFAEMTAVANTFGR-------------APGRGAPLKVGAIKANIGHAE
AGAGSAALLKAVLMMQTGMVPPQAGLPHPLNPNLP-DLAALDMDMPTEPQPFGSAGDGSR
AVLINSFDASGGNTCVLLQEPPADPRASHVVTTSAKTAGAHVENKRRLLAFLQSNPGVSV
ADVSYTTTARRLHYPLRTAYAVSSTADLIEQLQADLVGAKPVVFAFTGQGAAYGGMGSDL
FQTSPAFRNKAQLCAQLAASLGLPPFLHLITDPSDASAAQTQLAVVSVEVALAAFWASCG
LSPAAVTGHSLGEYAALHVAGVLSLADMLFLVGQRALLLEARCE-AHTYSMLALSANSNA
ARQLLATATSCGIACLNSPLATVVSGRVDEIGELQLHARAQQLRSVILPLPYGFHSAQLD
PMLDEYARIAHTVPYHAPAIPVASTLLGAMVSTDGVFDAAYLVRQAREPVNFAGAVAAVA
A-TLHQQSPVWLELGPTSVCIDMVRAILSALPSLN--
[367] 380472600
IAIVGMGGRFPACDDLEGLWDIISEGQIVHSEVPRDRFNVDELYDPKTKLHLSTSTKYGC
FIRQPGLFDARFFQVSPREALQMDPAHRLFLMSTYEALEMAGYGRGRFASPHDTRIATFF
GQASEDWRDIMHISGGDAYSLTGLQRSFGPGRVNYSMRWSGPTYSVDSACASSLSSVNLA
CSSLLARDCDMAVAGAANLITSPVAYHMLDKAGFLSKTGGCKVYRSDADGYCRGEFVGAF
VLKRLEDAIADNDNILSVIASSARNHSGTATSITRSDHRAQELLMAETLRKACLEPRDIS
YVEMHGTGTQVGDVAEMTAVANVFGN--------------ASRSVPLSVGTIKANIGHSE
AGSGAAALVKSIMMLQANIIPPQAGLPHDLNPKFP-DLNALKIRIPTTQEPLSTAQTSPN
SILINSFDASGGNTSIVLRGPPQDQRQSQVVVTSARTAGAHVENKRRLLAYLKAYPGTSL
ADLAYTTTARRLHHPIRAAFAVETIAQLVYELEEDLSSTGRISFVFTGQGALYGGMGSDL
YETAPVFRDKVNLCDRLAKSMGFPPFLDLIVDRSTKTTAQTQLAIVTVQVSLAAFWAACG
IKPAMVMGHSLGEYCALHVAGVLSLSDMLFLVGQRATLIQDRLV-SGAYAMLSVGASEKT
LSQIISARSSCQIACVNSPSATVVSGLETDIKELQQHIHFHNLRSTMLPMAYGFHSAQLD
PILLEYENIAKGVRFSAPEIPVASTLLGQVVSFGEAFNAAYLARQAREPVNFLGAFQGAS
T----NQKELWMELGPSSVCVDLLRASAPTAPSLQA-
[368] 310801740
VAIVGMGGRYPRSGDLEEFWQHICQGKALHTEIPKDRFSLDDYYSASS-SPFTTNTKYGC
FLDNPGLFDARFFSLSPREAMEVDPAHRLFLLAVFEALESAGYSRRPHTKTAACRFATFV
GQIADDWAEITRLRGGDAFSLTGIQRSFAAGRVNYHFKWAGPAVTLDTACSSSMTALDQA
CTFLLSGQCDMAVAGGTNILTSPSNFNILGKAGFTSTTGGSKSYRADADGYCRGEFVGAF
VLKRYEDAVAANDNILAVILSSARNHSGDAVSITHSDPEAQQELMAEVLRKARLEPSDVS
YVEMHGTGTQVGDYAEMMAVSKALGR--------------RRRPLPLPLGSIKANAGHGE
AGAGAAAVIKAIMMFERNIMPPQPGLPGQLNPRFP-PLSELNVEIPTETQSFAPVPGRPR
RILLNNFDAAGGNTCILLEEPPSGLPSRYVVVTSAKSLKSHEMNKKRLLAYLGSNPTVRI
QDLAYTTAARRLHHSIRSAYTAASVEELARLIEADIARRTPIVFAFSGQGQLHAAMGASL
YRDSAAFRKKMKTCVRICESLGFPSFVDIITDPTERTASETQLAIVCLEVCLAAFWTSCG
IVPDFVIGHSLGEFAALHLAGVLSLTDTLFLVGKRSQLMERRCR-AGAFSMLSIKASSSS
ISQLLEEY-STSVSCINGPTATVLSGPSEDISSLQAALRTQNIWSTTLPLPYAFHSAQMV
PVLDEYATLARSVPFGTPKIPFASTLLGEVISQGNRIDAAYLVRQTREVVDFQGGVQAIQ
SRLEGGGGGLWLELGPAAVLTDLTASILSRVCSLK--
[369] '-139644'
------------------------------------------------------------
--------------------------------AACEAVEMSGYSDGRSRSVHPGRIGVVY
GQSNEDYMTTHHERGCDAYTLQTVQRAFAPGRVAHHFGWEGPTWSVDSACSTSSSILHLA
TGMLAAGEVDMVVAGASNVISSPHGWCALSKSGVLSATGNCKPFRDDADGYCRGEFVGAV
VLKRLEDAVAHHDQVLAVIAATGKNQSGNAASITTPDAGAQERLFRRVLRTAGVAPTDIS
YVEAHGTGTPVGDPCEMTAIAGALARPKGKGKKKGKGKKGKGEEERLVVGAVKANIGHSE
AASGIASLIKGVFMFRHQLVPPQAGMPHTLNPRLP-LLDQAGIVIPSSTGAFESAPGRPR
RILINNVDAAGGNACFLLEDPAGQDSPYHVVTVSARTEASFHKNKRRLVDWLETNPNVRL
ADLAYTTTARRTHHPFRFACAASSIKEVVGSLVADMPKARPVVWVFSGQGSEYPDMGSEL
YQTSPVFRDTVDRCVHLCANQGFPSFSDMMLSDGVDRTVKKHLALVTLELALAAFWRHAG
VEPSVVVGHSLGEYAALHVAGVLSLADVLHLVGNRARRLAAVCE-PGACGMLAVSASADA
VGAFLHRRSSCSIACINAPNAVVVSGSAADLLAAQEALGQKGIRSQRLAVDFGYHSAQMD
AVTSDLERLTAAVSFSAPKLAVASTMLASVVKASITINADYLALQTRRPVNFVGAVQAAN
ASLGGTDKAIWLEMGPRAVSSV---------------
[370] '-152199'
IAVIGMGGRGPDSDGLDQFWEIIREGRDVARKIPEERFNADGLFEASSSSLCRSSTDYGC
FLRDPGHFDSRYFRLSPREASLLDPCSRLFLMAACEAVEMSGYSDGRSRSVHPGRIGVVY
GQSNEDYMTTHHERGCDAYTLQTVQRAFAPGRVAHHFGWEGPTWSVDSACSTSSSILHLA
TGMLAAGEVDMVVAGASNVISSPHGWCALSKSGVLSATGNCKPFRDDADGYCRGEFVGAV
VLKRLEDAVAHHDQVLAVIAATGKNQSGNAASITTPDAGAQERLFRRVLRTAGVAPTDIS
YVEAHGTGTPVGDPCEMTAIAGALARPKGKGKKKGKGKKGKGEEERLVVGAVKANIGHSE
AASGIASLIKGVFMFRHQLVPPQAGMPHTLNPRLP-LLDQAGIVIPSSTGAFESAPGRPR
RILINNVDAAGGNACFLLEDPAGQDSPYHVVTVSARTEASFHKNKRRLVDWLETNPNVRL
ADLAYTTTARRTHHPFRFACAASSIKEVVGSLVADMPKARPVVWVFSGQGSEYPDMGSEL
YQTSPVFRDTVDRCVHLCANQGFPSFSDMMLSDGVDRTVKKHLALVTLELALAAFWRHAG
VEPSVVVGHSLGEYAALHVAGVLSLADVLHLVGNRARRLAAVCE-PGACGMLAVSASADA
VGAFLHRRSSCSIACINAPNAVVVSGSAADLLAAQEALGQKGIRSQRLAVDFGYHSAQMD
AVTSDLERLTAAVSFSAPKLAVASTMLASVVKASITINADYLALQTRRPVNFVGAVQAAN
ASLGGTDKAIWLEMGPRAVCASLVRSILPVLSTLNH-
[371] '-526951'
VAVVGMSGQFPGAASVDEMWDVLMRREELHRKIPTERFNADDYLDETGRGLNAITTAYGC
FLGSPGLFDHKMFNVSPREAMQMDPGQRLLMHGVYTALEDAGLVTGGTASADNRRISTYI
GDGSDDWRELQQQHGVDKYILQGTQRSFTPGRLNHHFKWEGATFLVDSACGSTASAVGLA
YRALINRDCDTAVAGGANIIATPFWQSALSKGGFLSTTGGCKTFRSDADGYCRGEGVGVV
VLKRLEDALAENDNIISVIRGYARNHSADTVSITRPHVPAQERAYQAVLHSSGLEPDDIS
YVEMHGTGTTAGDSAELESIVNVLAQ-------------KSTRATPLVVGAIKANLGHSE
AASGISSLIKASFMFRKGVVPPQVGIPEKMG-VFD-CLDRGSVLIPGEPVSFTRQSVKTR
TMIVNNFDAAGGNSCFVLEEPPTDPRRYHVVTVSAHCQASLDGNKRRLLQFLTENNQTNL
ADLSYTTTARRMHHSLRSAYTGDSIQEIINGLNRDLTGEPRLAFAFTGNGAHYAGMGADL
FKLWQPFRKTITSLEKSCMSHGFPRFAHVISDPENISTAQVHLSMIALEIALVDVWKLLG
ISPDLVMGHSIGEYAALYAAGVLSSTDAMYLVGTRAMLLQDNLE-EGAHGMLSISGTQQN
IANIVSDEVDCEIACHNSPGMVVLGGPRQRLAEIEEQLSASKCKCKLLNVPYAMHSSQLD
SILPGIREAARGVCFGTPKIKVISTLTGT---EQQHFDGNYLARQTREAVKFTQAISHCV
SQGLVDSTTLWLEIGPAPVCLGLVRSNTSAMTSMTK-
[372] 310792902
IAIVGMSGRFPGGDNLQAFWDILVQGKDLHKKVPKDRFDVDLHCDPTGKTPNSTLSAFGC
FLDKPGHFDNLMFNMSPREAAQTDPCQRLLLMAAYEALETAGYRY--DAKPDRGNVGSFV
GLTTDDWREYNISQEIDMYFVTGGLRSFGSGRLNYFFKLEGPSYVLDTACSSSAASIELA
CASLLGRDCDMALAGGANVMTGPNLWAGLSRAGFVSPTGSCKTFDETADGYCRGEGVGII
VLKRLEDAIQAGDNIQGVIRGIATNHSANALSITQPHGPTQKKLYKQVLRKANLTPDQIQ
YVEMHGTGTQAGDVTEMNSVVSTFAS-------------GREPTNPLYVGGIKANVGHGE
------------------------------------------------------------
---------AGGNTCMVIEEPPRDPRNLQVVTVSAKTRSSLRGNKQRLLDYLVRYPNLGL
ENIAYTLTARRSHQPLRSSFCASSVQGLIKALSSDLVGQGSIVFVFPGQGVKFFGLAKNL
YGSCPQLQQSILELNNIAKTLGLPPFIDLILRENGASPTRTHLAIVALEIAIAQLLKSWG
IVPNAVLGHSLGEYAALCTAGVLTVADTLLLVGRRAQLVEKLCV-KDTHGMLAISAPAQK
IQTLIDETAGIAIACFNSPVSVVVNGKMEALERFRTTLEGNSIKSTYLSTPYAFHSTQLD
PMLDAYQTVAKSAQFCKPSIPVVSTLLGRVVDKEGVFSASYLAEQTRKPVRFETAITAAR
DAGYITNNTLIVEAGPGAMCLSMAKSTLALLPALQ--
[373] '-542297'
IAIVGMAGRFPGAENVDELWKALMDGQDLHTEIPRDRFDAQSHLDA---------PAFGC
FLDKPGLFDSRFFNISPREALQTDPGQRLALTTAYEALEMAGFVPNRTPSSQLERVGTFY
GQVADEYKEQNATQQVGTYFIPGTMRAFGPGRISHFFRFGGPSMTIDTACSSSLVALHVA
CNAIWNGDCDTAVVGGMNIVTSSDNYNGLISGHFLSPTGSCKTFDNAADGYCRGEAVASI
VIKPLSAAIADNDKILGTLLSSSMNHSWGSSSITHPWAPAQQRLFRKVVADAGIRPGHVN
YIEMHGTGTQAGDAVEMSSILNTFATP------------RHSSHFPLLLGSIKANLGHGE
SASGITSVIKALLMIRQKLAPPHVGIKSVINSQFP-PMSERNVAIPRQAISLPDTDENKT
TILINNFDAAGGNAACIISQASKKVPNWLPIAISAKSWTSLEGNAQGLRQYLKQVPQPSL
VDLSYTTMARRIHHRLRAVKVVSTVAEAEEALNSISSGERKLALIFTGQGAFDIHSVRLL
AQSCGYFRATLLHYNQIATSQRIPSFEEFITNEGEPDFVSKQVLILGVQMALLRLLQRFG
LRPDLVLGHSFGEYAALVAAEVLTARDAIRLVGTRARLLEKYCS-TESHLMLAVNASLDT
IRETLDE-STVEVACFNSPQDTVLVGSADTIQDLLQIFKPRGTRCKILGMPFGHHSAQME
PLLGDLREELECLTFKTPSIAVATPTSATVVRSSPTLNAEYIVRQIRDPVHFRGALEASQ
AEGFSPQNTCWLEIGTTPVCLAMIHATMGLLSSMR--
[374] '-555138'
IAIVGMAGRFPSANSPDEFWKNLSQGVDCVQEVPEDRFDKTIHF---------KDRLWGC
FLNDPGKFDPRFFHMSPREAVNTDPAHRLGLTTVQEALDMAGVVRNRTPTTDATKIGTFW
GNATEEYKEEYMTQHVDPYYIPGSSRAFGPGRVNFIYNFDGPAFSVDTACSSSMIALHQA
CNSVWNGDCGTAIVVGTNILTAPYSYKGLDMGHFLSKTGGCKSFDEHADGYCRGEAVGTI
IIKKLSDAVLENDHVLGVIRAISTNHSSSASSITRPHGPTQEKLFKRLLNKANLKPTDIS
YVEMHGTGTQAGDTVEMTSVSNVLAPS------------PRSEDNPLYIGAVKSNVGHGE
GASGITSLIKSLLMLREQKIPPHVGIKSGIRRREP-NLDGRNVQIASSLTDWNSSHKGLR
RILISNFSAAGGNTAMILEEASPDSRSYQVISVSGKTEKSLQDNTRNLLGWIKQQQTLNM
SDLSYSTTLRRPHYEFRHSVAASTSKDLEDQLNSKLHQSTDVKFVFTGYTNLRSPGMQEL
FTTSSFFSSEVRRLDRSAQRLGHPSIIPFFTDEKELSLIQRQLGYVVSQIALYKLITSWG
VKPAAVTGHSLGEYVALCASGMVSPDDMLYIVGVRAKALEGKCN-LNTHGMLAVRTSTTQ
AQKYLQS-SELELACINSPSDIVLSGSISNLEKAEKLFSDKQIQCQRVDTLLAFHSSQMD
AVADELQDAQHYIKITNAHTPLLSPTEGKVVESANQLGPDYLKRHTRGTVDFNTALSSDS
Q----GAKSIWLEIGPHAICTSMVKTTFGAIPFMRKD
[375] '-143179'
VAIVGVSGRFPDAESVDEFWQNLLAGRESHKLVPESRFGLDAWKHA---LGPDATLPYGC
FLNSPGQFDAKLFNISPREAEQMEPMHRLQMLTTYEALEDAGYAPNATPSTDKTRISAFI
AQSSDDWRDINHQHGIETHYVPSIARAFGAGRLHHYFKWEGPAFTVDAACGSSAVAIALA
CSSLVRGDCDTAVVGGSMLACSPDAMAGLAKGGFLSPTGSCKTFRDDVDGYCRGEAVGSV
VLKRLEDAELDGDRILGVVDGWARNHSAYASSITHPHQPSQERVFHQAMRMADAAPEDVG
YVEAHGTGTVAGDVCEVKAIANVIGG-------------SRAPDNQLVLGAVKANVGHAE
AGAAIVALIKVAMIFKNGVIPPQPGFDVRLNPEFP-HLAGRHIHIANGRQHLAA----GK
KAILNCFDATGGNTCLVLSPPPSDPRTHHVVVCSGHTFNVMKRNERRILDYLISHKDASV
ADLAYTTSARRVQHDVRAAWTVADTKELGRLLLKETKRPGTVVFTFTGQGAAYRGMASQL
FETSPQFRSGIMAAQRLCDLYGFPSVVEYIQGQPEVVAAQEQLSLVALQTALVDLLRFWG
LRPDVVMGHSLGEYAGLCAAGVLSLGDTLYLVGRRAGLLGQHCR-AGDYGMLVLPVGSGE
ADKMIAN-RGCCIACKNTPSATVVSGPLKEIHDLQAAVRDRGIETTILPVQYGFHSSQME
NIAEDLERLAEEVHFSSPQIPVASTLLGRIIKDGGTLGPKYLSRQTREAVDFVATVEAIS
AGGLADKDTIWVEIGPDAVNTSMVRKTLG-VPALKKG
[376] '-133921'
IAIVGMSTNLPGGHNTAQLWETLSSGLNTVQEIPESRFEISDYYTS--EEPRSMTTEHGA
FLDDPFSFDNAFFNISPREAKSMDPQQRILLHAAQDALEDAGYVADSTPSSQRATTGCYI
GLATGDYTDNLRD-DIDAFYPSGTLRAFHSGRISYFYQLSGPSIVTDTACSSSTVSIYQA
CRAIQNGDCTTAIAGGVNVITSPDMYLGLSRGHFLSPTGNCKPFDASADGYCRAEGCVLF
VLKRLSDAVAEGDRIHGVIRSAQVNQSGNSSSITHPHSPTQTDLLTRLLNQADIDPASVS
VVEAHGTGTQAGDSREIETLKLVFGQ-------------YHSETNPLVVSSIKGNVGHCE
AASGAAGLAKLLLMLRNDEIPKQAGLE-NMNPALG-DLQSSGLVVPRHNMPWNR--RVPR
RAVLNNFGAAGSNASLLLEEWLGGKRSSYVFALSAKSNKALQLSVGRYIETLKKNMGTPL
EDICYTATARRQQFDHRISVTCSSKVELMDKLEQYQQKASSTVFVFTGQGSIYSGMGREL
MSTYPPFRDIIRTCDRIVQGLGLPSILNYILPGHVEHLMVSQCACVALEYALAKTFISWG
IKPHYVMGHSLGEYTALCISGVLTPSDTFRLVATRAKMMGEHCV-VNTSGMLACHLSSGE
IQSIISDDFQLSIACLNGPHDCVVGGPLTQLEALRTRCKTGNIKCKLIDVPYAFHTSAMD
PVLGLLSALGRSVEFQDATIPVISNVDGQLFD----MTANYFANHTRRPVRFHESIMNLQ
DLIGQSSDSLFIEIGPQPAMLPMLRDSIA-LSTLQKG
[377] 408395378
IAIVGMSTNLPGGHNAAQLWETLSSGLNTVQEIPESRFQISDYYTS--EEPRSMATGHGA
FLDDPFSFDNAFFNISPREAKSMDPQQRILLHGAQEALEDAGYVADSTPSSQRATTGCYI
GLATGDYTDNLHD-DIDAFYPSGTLRAFHSGRISYFYQLSGPSIVTDTACSSSTVSIYQA
CRAIQNGDCTTAIAGGVNVITSPDMYLSLSRGHFLSPTGNCKPFDASADGYCRAEGCVLF
VLKRLSDAVAEGDRIHAVIRNAQINQSGNSSSITHPHSPTQTDLLTRLLKQADVDPASIS
VVEAHGTGTQAGDAREIETLKLVFSQ-------------YHSATTPLVVSSIKGNVGHCE
AASGAAGLAKLLLMLRNDEIPKQAGLE-NMNPALG-DLQNSGLVVPRQNMPWNR--RVPR
RAVLNNFGAAGSNASLLLEEWLEGKRSSYVFALSAKSNKALQLSVGRHIETLKKNMGTSL
EDICYTATARRQQFDHRISATCSSKLELMDKLEQYQQMVSSTVFIFTGQGSIYSGMGREL
MSTYPPFRDIIRTCDRIVQGLGLPSILNYILPGHVEHLMVSQCACVALEYALAKTFISWG
IKPDYVMGHSLGEYTALCISGVLTPGDTFRLVATRAKMMGEHCA-ANTSGMLACHLSSGE
IQSIISDDCQLSIACLNGPHDCVVGGPLTQLEALRTRCKTGNIKCKLIDVPYAFHTSAMD
PVLGLLSALGRSVEFQDATIPVISNVDGQLFD----MTANYFANHTRRPVRFHESIMNLQ
DLIGQSSDSLFIEIGPQPAMLPMLRDSIA-LSTLQKG
[378] '-23103'
IAIVGMGVDLPGASNTDALWQNLAEGVNSCVEIPSSRFHVEDFY----QDGRTLRTKYGN
FLENPFMFDNEMFGISRREALSMDPQQRVMLQTAYRALEDAGYVPDSTPSFSRRTFGCFI
GNATLDYTDNLRD-HIDVYYSPGTLRAFQSGRISYVFKWSGPSITLDTACSSSMVAIHQA
ARALQAGDCRSALVGGVNVISSPDMYLGLDRAHFLSPTGQCKPFDDSADGYCRSEGCAAF
VIKKLNDAILEGDRILGVIRGIEINQSGNAHSITHPHSPTQEYLFQTLLKKSQVHPHQIT
VVETHGTGTQAGDPNELLSIRGAFCN-------------GRDPGNLLHFTSIKANIGHCE
AASGGAALAKLLLMMRHGKIPPQISLK-TLNPKIK-DLGTDGSAIDRDGATWPRS-RHPR
LALLNNFGAAGSNGALILQEY--CEAHSYMLGFSARSHTSLLAYKDALISYLEAPSPSSL
RDAAYTSTARRQIYDYRISVTGSTIQEIVDNLRNADNPQPRAVFAFSGQGSQYLGMGREL
LTSQPEFKKVVLDCDRWLLSNGYPGCLNVIACKSSLLQQSLQTAVFVLEVALARLLISLG
IMPTIVLGHSLGEYAALVIAGVIDLQSSLKLVAHRAKLMMELCE-LEKTSMLAVNLSAET
VRRHIGNSHDLAISCDNSESDCVVGGPISQLQSLKAKLGTMKTRSKILDVPMAYHTHALD
PILVQLTEVAKTLEISCPRIPVLSNVFGRVIGERA-FTFEYFAMHCRQTVAFNAGIRELS
SSGMGA--IRWIEIGPHPSVLPMVSTRLD-LPSLRKG
[379] '-30264'
IAIVGMGVDLPGAPDADALWQNLVEGVNSCTKIPSSRFHVEDFY----QDGRTLRTKYGN
FLENPFMFDNELFGISRREAHSMDPQQRVMLQTAYRALEDAGYVPDSTPSFSRETFGCFI
GNATLDYTDNLRD-NIDVYYSPGTLRAFQSGRISYVFKWSGPSLTLDTACSSSMVAIHQA
ARALQAGDCRSALVGGVNVITSPDMYLGLDRAHFLSPTGQCKPFDDTADGYCRSEGCAAF
VIKKLGDAISEGDRILGVIRGIEINQSGNAHSITHPHSPTQEDLFRTLLKKTRIHPHEIT
VVETHGTGTQAGDPNELVSIRGAFCK-------------GRDPANLLHFTSIKANIGHCE
AASGGAALAKLLLMMRHGQIPPQISLQ-TLNHKIK-DLGTDGSVIDRDGATWPRS-RHPR
LALLNNFGAAGSNGALILQEY--REAPSYILGLSARSSSSLLAYKDALISYLEAPSRSSL
RDVAYTSTARRQIFDYRISVTGSTIQEIVDNLRNAENPQPRAVFAFSGQGSQYLGMGREL
LTAYPEFKKVVLDCDRWLLSNGYPGCLNVIASKSPAMQQSLQTAVFVLEVALARLLISLG
VMPTTVLGHSLGEYAALVIAGVIDLQSSLKLVAHRAKLMMELCQ-LETTSMLAVNLSAET
VRQHIDNNHDLAISCDNSQTDCVVGGPIGQLQTLKARLSTMKTKSKILDVPMAYHTKAMD
PILDQLTEVAKTLEISCPRISIVSNVFGRLIGERA-FTFEYFAMHCRQTVAFNAGIDELS
LSDMEP--LRWVEIGPHPSLLPMVSTKLD-LPSLRKG
[380] '-64605'
IAIVGMGVDLPGASNTDALWQNLAEGVNSCVEIPSSRFHVEDFY----QDGRTLRTKYGN
FLENPFMFDNEMFGISRREALSMDPQQRVMLQTAYRALEDAGYVPDSTPSFSRRTFGCFI
GNATLDYTDNLRD-HIDVYYSPGTLRAFQSGRISYVFKWSGPSITLDTACSSSMVAIHQA
ARALQAGDCRSALVGGVNVISSPDMYLGLDRAHFLSPTGQCKPFDDSADGYCRSEGCAAF
VIKKLNDAILEGDRILGVIRGIEINQSGNAHSITHPHSPTQEYLFQTLLKKSQVHPHQIT
VVETHGTGTQAGDPNELLSIRGAFCN-------------GRDPGNLLHFTSIKANIGHCE
AASGGAALAKLLLMMRHGKIPPQISLK-TLNPKIK-DLGTDGSAIDRDGATWPRS-RHPR
LALLNNFGAAGSNGALILQEY--CEAHSYMLGFSARSHTSLLAYKDALISYLEAPSPSSL
RDAAYTSTARRQIYDYRISVTGSTIQEIVDNLRNADNPQPRAVFAFSGQGSQ--------
---------VKLSITQWI--SGMSQCN------RTA--ISLIFATTTISSNSSLCLGGST
STPSYLSGYSLGEYAALVIAGVIDLQSSLKLVAHRAKLMMELCE-LEKTSMLAVNLSAET
VRRHIGNSHDLAISCDNSESDCVVGGPISQLQSLKAKLGTMKTRSKILDVPMAYHTHALD
PILVQLTEVAKTLEISCPRIPVLSNVFGRVIGERA-FTFEYFAMHCRQTVAFNAGIRELS
SSGMGA--IRWIEIGPHPSVLPMVSTRLD-LPSLRKG
[381] '-476449'
MAIVGMAVDLPDAPDTTKLWENLTSGVNSCREIPSSRFHVEDFYQD--GSARSLDTKYGN
FLENPFMFDNEFFGISPREARSMDPQQRVMLQTAYRALEDAGYVPDSTPSFARETFACYI
GNATLDYTENLRD-EIDVYYSTGTLRAFISGRISYAFGWSGPCMTLDTACSSSLVAIHQA
ARALAAGDCRAALVGGVNVITSPDMYLGLDRAHFLSPTGQCKAFDQSADGYCRSEGCGAF
VLKRIGDAISEGDRILGVIRGVEINQSGNAHSITHPHAPTQERLFKNLLRNSNVDPHQIN
VAELHGTGTQAGDPNELKSIRSALCK-------------DRDPQNHLHLSSIKSNIGHCE
AASGAASLAKMLLMIKNKAIPPQISLK-HLNSEIR-GLGNDGTAIDRVGISWPRA-DTPR
LAMLNNFGAAGSNGALILQEYIPHASQTYHIGCSAKNSKALLSLTDALAKYLKTLPDYSL
RDICYTMTARRQIYTHRISTTASSIQELINTLENAEDQESGVAFAFSGQGSQYIGMGKEL
IHIYPLFANTVMEFF-----IGDP---------KIPSQEAFQTAMFVLEVALARLFISWN
VIPKVVIGHSLGEYAALVIAGVIDLSSGLKLVAHRARLMMAHCK-PGTTSMLAVNSSADS
IKTIIQSNHGLAISCNNSPLDCVVGGDISELESLKQHLKVDKMKCKMLEVPMAFHTQAMD
PILEPLTKLARSIDILPPKIPVVSNVFGRVVGERA-FTSEYFALHCRRTVAFHDGLQALS
QSQEVV--PRWVEIGPHPALLPMIRSTLN--------
[382] 400594967
IAIVGMAVELPGASDADTLWQNLVDGYQACSEIPPSRFNVNDYN----NGSRTLNTKYGN
FLENPFLFDAEHFGISRREAKSMDPQQRILLQTAYRALEDAGYVPDTTTSSARDTFGCWI
GNATLDYVDNLRS-DIDVYYSTGTLRAFLSARISYVFGWSGPSITLDTACSSSIVALHQA
ARSILAGDCRSALVGAANTITSPDMYLGLDRAHFLSPSGQCKAFDASADGYCRAEGCGVF
VIKRLSDALAEGDRIHGVIKAIEINQSGNTHSITHPHVPTQEALFDKMFRESRINPHEIS
VVEMHGTGTQAGDPNEVESVRRALCK-------------ARSPLNPVYLTSLKANIGHAE
AVSGIAGLAKLILMTRNGYIPPQVSLK-TLNPRIR-PLGVDGAAIDANGTEWPRGPKKAR
MSMLNNFGAGGSNAAVIIGEHLSCGATIFVCGVSAKNDRALVKLQETVADYLTSAGPPSL
ADVCATLTSRRQMYNHRVAVVASSLEELAENLRSASCEAPEAVFIFSGQGSQYLGMGREL
IEQYEDFAHTVNVCDGWLVKNNYPSCLAVITGEDAHTWQSFQSAIYVIEVALAKLLESWG
IRPQAVAGHSLGEYAALVTAGVIRLMDGLKLVAHRAKLMMEQCD-LGQTSMLAVNCSAAV
ITSIIEASEGLAISCNNSETDCVVGGPVPQLVLLKKHLTDRQVRSKLLDVPMAFHTAAMD
PILEEFTAFAREVRVFPPTLPVVSNVLGRTVGE-QAFSPEYFAKQCRGTVAFDDGIKHFL
ALGDCE--TRWIEIGPHPSVQPMLRGRLG-LTTLKK-
[383] '-497179'
IAIVGVGIDLPGAPDMDKLWQNLINGINSCSELPSDRFHIDDYYHG--PKARSMGTKYGN
FLDDPFQFDCQLFGISPREASSIDPQQRLMLQTVYRALENAGYAPDSSPSFSRETFGCFV
GSATLDYVDNLRN-NIDVYYSPGTLRAFISGRISYAFQWSGPSITVDTACSSSLAAIYQA
ARALIAGDCRAAIAGGVNVITSPDMYLGLDKAHFLSATGQCKAFDETADGYCRSEGCASF
VLKRLDDAIVENDRILGVIKGVALNQSGLTSSITHPHAPTQERLFKNLLTTADVEPHDVT
VVEAHGTGTQAGDPNELRSIRGVFAQ-------------GRRPENKLHVTSLKSNIGHLE
AASGGAALAKLLLMLRHRRIPPQALLH-NLNPAIA-ELGTDGTYITTDAVDWTA---GKR
TALLNNFGAAGSNGALLLQEHIDHEPIAYVYGCSARNEQLLERARDEMLSFIQHPQDIRL
SDICYTSTARRVLQSHRLSITAASLPQLVHGLETARDQQPSVVFLFSGQGSQFVGMGQDL
LRLLPTFQETVLRCHELLLGWGHPGCLNVIQPEDVCVMRSLQCGVFVLEVALARSLVRLG
VQPALVAGHSLGEFAALVIADVLDLESGLWLVAERARLIVEKCN-LFQTSMLAINMPAAL
VRQDILRLSQVSISCENSPSDCVVGGVVADLEQLEEYVMESGRKATRLDVPVAYHSAALD
KVLEELKTAAAKLSFAVPSIPIASNVLGRIVGERSIFNPEYIARHCKEVVAFSGSIKDAL
FQDEAL--TRWIEIGPHPMLLPMIAQH----------
[384] '-387322'
IAIVGMAVQFPGAADSAGLWDVLEKGLNAVSEIPAARFDVSAYA----AAQRTLKTRFGS
FLDDADAFDHAFFRVSPREARSMCPQQRVLLHAAYHALEDAGYAPSSASAFDPSTFGVYV
GAATDDYVQNLRN-DVDVYYSTGTLRAFLSGKISYAFKFSGPSVVVDTACSSSSVALYQA
CRALAHGDCNAALAGGVNIITSPDMYLGLDRAHFLSGTGQCKPWDAAADGYCRAEGCGLF
VLKRLRDALAENDRVLGVVRAVEVNQSARAASITQPHVPTQADLFRKAVSAASVDPAQIG
VVEAHGTGTKAGDPAELAAIRTVFG--------------GSGRTHPLYVTSLKANIGHAE
AASGAASLAKVLLMLRHAAVPPVISLK-HPSAPVR-ALLADQMTIPTARVAWEKEDGSPR
LALLNNFGAAGANAALVLAEHQEGAAPAFVVGLACESEEALETRRHAYIKHIETRVALDL
TDVAYTATARRQTHRVRLAAAGKTKDEVLDALRRATTTTGRTVFVFSGQGGQYVGMGRVL
YRTLPALRHVVDRCHERLVGWGYPGILDVIDPRVQEDFRAFQQAVFVIECALAEVWKGWG
VRPDAVAGHSLGEYAALVAAEVLSLDDALKIVAGRARLMGEKCV-PDETGMLAVKMSPAE
LVHYISGNHGLSVACYNSCDDGVVAGRIAQLDKLQPELKASGRKCARVNVPYGYHTDAMK
PILDDITALASTVKLNAPSIPVISNVHGTVVGNASVFTPEYFARHCGEPVKFEQGIHDLL
SKDAFT--VLWLELGPHPTSLPMLRAIPA-LPTFKKN
[385] '-409962'
IAIVGMGVHMPGARSVEELWHILEDGINTISEVPEHRFKVSDYNK---DTRRQMKASTGN
FIDGVDEFDNKFFKISPREARSMDPQQRILLQVAYEALESAGYVPDSTSTWQKDGIGCYI
GVATHDYGQNLRD-EIDVYYSTGTLKAFLSGRISYALQLSGPSVVVDTACSSSAVAVYHG
CRALMNGDCSAAIVGGVNVISSPDMMLGLDRAHFLSPTGQCKAFDASADGYSRSEGCGVF
VLKKLSDAIEEHDNILGVIRGIEVNQSGLANSITHPHAPTQAALFRTLLENTGIEANRVS
FVEAHGTGTQAGDSNELQSIRSVFAI-------------KREQGNPLHIGSFKASIGHLE
AASGSAGLAKLLLMFKYHIIPRVISLE-NLNPLIA-PLDSDNTIIDTVQTEWTVQ-GRRR
IAVLNNFGAAGSNVAMLLEES--PESLAYAFGLSAKTESALEELRNRYIRWLESPKNVRL
ADIAYTMTARRCIYEHRMAVQASTQDELMEKLKGASGELGKVVFVFSAQGGQYLGMGKTL
YQTSEVFRKHINKCHSFLVSSGFVGVTQILLAGKLEELEAYQVASFSLEYAIAKMWMSWG
LIPAAVIGHSLGEYAALVISGVLSLRGALCIVANRARFMFEKCA-IETTGMVSINASPGV
VSEAINSSSGLNIACYNSATDCVVSGPISLIEALRTYLDRK-VKHVLLSVPFGYHGPAMM
PLLQDLTRVAKKITINAPTIPVVSNVFGNVVGDDSVFNPEYFARHCAEPVQFDTGVRSLV
SECGLG--FAWLEIGPHTTTLPLLKANAS-LCSLK--
[386] '-418816'
IAIVGMGVHMPGARSAEELWRILEDGINTISEVPEHRFKVSDYNT---DNRRQMKASTGN
FIDGVDEFDNKFFKINPREARSMDPQQRILLQVAYEALESAGYVPDSTPTWQKDGIGCYI
GVATHDYGQNLRD-EIDVYYSTGTLKAFLSGRISYALQLSGPSVVVDTACSSAAVAVYHG
CRALMNGDCSAAIVGGVNVISSPDMMLGLDRAHFLSPTGQSKAFDASADGYSRSEGCGVF
VLKKLSDAIEEHDNILGVIRGIEVNQSGLANSITHPHAPTQAALFRTLLENTGIEANRVS
FVEAHGTGTQAGDSNELQSIRSVFAI-------------KREQGNPLHIGSFKASIGHLE
AASGSAGLAKLLLMFKHRIIPPVISLK-ILNPLIA-PLDSDNTIIDTVQTEWTVQ-GRRR
IAVLNNFGAAGSNVAMLLEES--PESLAYAFGLSAKTESALEELRNRYIRWLESPKNVRL
ADIAYTMTARRCIYEHRIAVQASTKDELMEKLKAASNESGQVVFVFSAQGGQYLGMGKTL
YQTSEVFRKHIDECHSFLVSSGFVGVTQILLAGKLEELEAYQVASFSLEYAIAKMWISWG
LTPAAVIGHSLGEYAALVISGVLSLRGALCIVANRARFMFEKCA-IEATGMVSINASPGV
VSEAINSSSGLNIACYNSATDCVVSGPISLIEALRTYLDRK-VKHVLLSVPFGYHGPAMT
PLLQDLTRVAKKITINAPTIPVVSNVFGNVVGDDSVFNPEYFARHCAEPVQFDSGVRSLV
SECGLG--FAWLEIGPHTTTLPLLKVNAS--------
[387] 389742941
IAIVGMAVNMPGAPDVSMLWEVLEKGLNTISEIPENRFKVSDYAS---SSKRSMAAHTGN
FIDEPDAFDNRFFNISPREARSIDPQQRVLLHTAYEALEDSGYVPNSSLTNSPETFGCYI
GVSTEDYVHNLEN-DIDVYYSTGTLRAFLSGRISYALKLSGPSIVIDTACSSSLVAIYQA
CRALGNHDCNGALAGGVNIMTSPDMFLGLDRGHFLSPTGQCQSFDSSADGYSRSEGAGVF
VLKRLADAVAEGDHIYGVIRGVEVNQSGLARSITHPHSATQVSLFKQLLSRTGIDPNRVS
VIEAHGTGTQAGDPNELQSIRSVFAV-------------NRSPSNPLHVTSLKANIGHLE
AASGAAGLAKLLLMLQHRTIPRQISLR-NLNPKIE-PLASDNTIIDTVATSWTVETGSDR
MALLNNFGAAGSNAALILSEF--RPELPFVFGLSAKTEDALHSLKSRYLEWLSNPSELSF
ADIAYTSTARRQLFPRRLAVSASSHAELEQKLRSASGSPGKVAFVFSGQGGQYIGMGAAL
YETSSIFRHAIDECHSFLSATGFPGVLQIIISQTLEEFEAYQAAVFSLEYALAQLWISWG
VVPDVVVGHSLGEYAAQVVAGVLSLKGALTIVATRARLMVQNCA-LEATGMIAINMGPEK
VASLLGSSSSATISCFNSATDCVVSGPIEQLKALKAHIDSD-VKNVLLSVPFGYHSSAMQ
PILDDLTLAASRVTIRPPTIPVISNVVGRVVGDSSVFTPEYYARHCAEPVLFEKGISDLA
TAGFAH--IAWIEVGPHPTTLPMLKSHPS-LPSIR--
[388] 336365495
IAIVGMAINMPGAPDTNKLWEVLEKGINTITEIPKSRFKVQDYTI---KSSRTMRAHTGN
FIDSPEEFDHKFFKISPREARSMDPQQRMLLHTAYEALENAGYVPDATPSFQRSTFGCYV
GAATQDYVENLRD-DIDVYYSTGTLKAFLSGRISYAMQLSGPSMVVDTACSSSAVAIYQA
CRALANKDCRAALAGGVNVITSPDMFLGLDRGHFLSPTGSCKTFDAAADGYSRGEGTGLF
VLKRLSDAISEQDNIIGVIRGIEVNQSGMAESITHPHSATQTTLFQQLLQKSGMDASRVS
VVEAHGTGTQAGDPGELCSIRAVFAR-------------QRKPDNPLHVTSVKANIGHLE
AASGAAGLAKLLLMLRHRSIPPQISFS-NLNPKIA-SLESDNIMINTSLGPWPSQGGLSR
VAVLNNFGAAGSNAALLLEEH--VHDVQYVFGLSAKSLASLEEIRTRYLDWLRNMNEIRL
GDMAYTLMARRQIYEHRIAFTARTQEELVEKLSIGKPSQGNVVFVFSGQGSQYLGMGSTL
YSTCALFKHHIDECQSLLLADGYPGIIQVISTSLTEEFETYQTAIVALEYALSKLWMQWG
VLPCAVVGHSLGEYSALVIAGVLTIADALLIVAKRARLMRRMCS-ADSTGMLAVNVGYRV
LLDILASQPEVTIA------------------------------------------SAMQ
PVADELLKVTRGIIINAPTIPIVSNVLGDVVGNSSVFVKEYFSRHCRHPVLFHQGVCALT
AQPGFT--VAWIEIGPHTPCLPMIKSVVI-LPSLRKG
[389] 336378054
IAIVGMAINMPGAPDTNKLWEVLEKGINTITEIPKSRFKVQDYTI---KSSRTMRAHTGN
FIDSPEEFDHKFFKISPREARSMDPQQRMLLHTAYEALENAGYVPDATPSFQRSTFGCYV
GAATQDYVENLRD-DIDVYYSTGTLKAFLSGRISYAMQLSGPSMVVDTACSSSAVAIYQA
CRALANKDCRAALAGGVNVITSPDMFLGLDRGHFLSPTGSCKTFDAAADGYSRGEGTGLF
VLKRLSDAISEQDNIIGVIRGIEVNQSGMAESITHPHSATQTTLFQQLLQKSGMDASRVS
VVEAHGTGTQAGDPGELCSIRAVFAR-------------QRKPDNPLHVTSVKANIGHLE
AASGAAGLAKLLLMLRHRSIPPQISFS-NLNPKIA-SLESDNIMINTSLGPWPSQGGLSR
VAVLNNFGAAGSNAALLLEEH--VHDVQYVFGLSAKSLASLEEIRTRYLDWLRNMNEIRL
GDMAYTLMARRQIYEHRIAFTARTQEELVEKLSIGKPSQGNVVFVFSGQGSQYLGMGSTL
YSTCALFKHHIDECQSLLLADGYPGIIQVISTSLTEEFETYQTAIVALEYALSKLWMQWG
VLPCAVVGHSLGEYSALVIAGVLTIADALLIVAKRARLMRRMCS-ADSTGMLAVNVGYRV
LLDILASQPEVTIACVNSALDCVVSGPITYLRSLKAYLSGRGHTCLDLGVPFGYHSSAMQ
PVADELLKVTRGIIINAPTIPIVSNVLGDVVGNSSVFVKEYFSRHCRHPVLFHQGVCALT
AQPGFT--VAWIEIGPHTPCLPMIKSVVI-LPSLRKG
[390] 389750301
IAIVGMAINMPGAPDVSSLWRLLEEGLNTISEIPQHRFQISDYQTA--STPRTMKARMGN
FIDGPDVFDNKFFRISPREARSLDPQQRILLHTTYEALEDAGYVPDATDTWKRETFGCYV
GAATGDYTQNLKN-DVDVYYATGTLRAFLSGRISYAMGFGGPSIVVDTACSSSLISMYQA
CRALASGDCNAAVAGGINIITGPDMFLGLDRAHFLSPTGQCKPFDASADGYARSEGCGMF
VLKRLSDALSENDNVLGVIRGVDINQSGLADSITHPHAATQTTLLKRLLHRSEIEPERVN
VVEAHGTGTQAGDPTELESIRNVFASP------------HRSTNNPLHITSIKANIGHLE
AASGAASLAKLLLMFKHRTIPRQAFFR-ELNPRIL-PLGIDGSVIPTRNMEWKQGGGLPR
AGVVNNFGAAGSNAAMVVEEH--TRNMTYVFGLSAKTEEALERLRERYIEWLQTADEARL
ADITYTATARRQLYDHRISFSVTDKEDLWRKLIDSRPAPPKIAFVFSGQGSQYLGMGASL
YHSVPLFRKCVDECHSILRKMGFPGVLAIILGEREEEVQAHQTAVFAVEWALAQVWMTWG
VRPVVVVGHSLGEYAAQVIAGVLTLKGALLLIANRALWMVQRCT-LNATGMLAVNISSDS
VSDIITSHSECHISCFNSPTDCVISGPISQLIVLRLHLNELNVKNLILSVPYGYHSPTML
PVLDDLTSLARRISIRAPTIPIVSNVYGEIVGDTDVFNAEYYAMHCAEPVHFERGLRSLG
TFMGNGVGGMWVEIGPSTTTLPMLNANSG--------
[391] 238580913
------------------------------------------------------------
------------------------------------------------------------
------------------------------------------------------------
----------------------------------------------------------MF
VLKRLSDAVAENDNVFGVIRGVEVNQSGNAHSITHPHAPTQVKLFERLLEKTGVDKHRIN
VIEAHGTGTQAGDPNELESIRKTFAT-------------GRPKSNPLHITSVKANIGHLE
AASGSAGLAKLLLMMRHRTIPRLISLK-NLNPLIA-PLDSDNTAIDTVACEWVSEPGLPR
LAMLNNFGAAGSNGAVLLEEY--AAQITLPFGLSAKDADALNQLRQRYVDYLQKPEGTSL
HDIAYTMTARRQIYPFRMVVSASTRQELVDKLQQASESDAEVAFVFSGQGGQYLGMGAAL
YETCPVFKNHIDECRSLLLCMGFGDILSIICSSSTDELEVYQTAVFALEYSLAQMWMSWG
LSPVAVVGHSLGEYAALVVAGVLSLRSALFVIASRVRLMVRKCE-MKTTGMIAINNGPTE
VQKILDSSEGLSIACYNSVSDCVVAGPLTGLKALKSHLDSE-VKSTILNVPFGYHSAAMN
PLVDDLNAVLETVKLQAPKIPVVSNVFGSVVGDAKGF-------------------AALL
ANAESA--AVWIDVGPDPTTLPMIKAC----------
[392] 170089613
IAIIGMAVNMPGASNTSQLWELLEKGLNTVSEIPEHRFKVSDYT----GPGRKMKAHTGN
FLQGVDEFDHKFFKISPREARKMDPQQRVLLHVAYEALEDSGYVPYSSPCFDPRTFGCFV
GSATHDYRHNLRD-DIDVYYSTGTLNAFLSGRLSYAMQLSGPSVVVDTACSSSTVALYQA
ARALMNLDCRAAMVGGINVISAPDMFLGLDKGHFLSPAGQCRSFDASADGYARGEGCGVF
VLKRLSDAVAENDKILGVIKGVEVNQSGLAQSITHPHAPTQSALLEQIISNSGIDGNRVN
VIEAHGTGTRAGDAHELDSIQRVFSG-------------HRSPSNPLYITSIKANIGHLE
AASGCAGLTKLLLMFQHKIIPRQISLQ-NVNSQVA-QLSADYALIPNTNIPWISHENAPR
VAILSNFGAAGSNVAVLVEEY--TRRSSFVFGISAKSDIALQKMRVQLVSWLQLPGGTPL
INFAYTSTARRQLYNHRLCASATDLEDLIQQLESVPKKVTQVIFVFSGQGSQYPAMGSRL
YETSPIFRQHIDQCHSILTESGFPGILPLIVGLPGEELVALQSFLFSLEFALSKLWLSWG
IRPTAVVGHSLGEYVALVIAQVLSLKDAIFIVATRARLMGQKCS-LNSTGMIAVSLGHEE
VRKILESSADLAIACYNSPTSCVVSGSLVQIKTFKCLLDAQCLKNAILSVPFGYHSPAMV
PLIDTLTKAVKSIKISPPTIPIISNVSGTVVGDKFTFNSAYFAQHCLQPVRFCEGIESFL
RDPAHT--LCWLEIGPHPVVLPMLKAQAK-LESLRK-
[393] 296414891
IAIVGMGVNMPGAADPNELWKLLEEGLNTVSEIPSDRFDVSQFYSG--SPKRSMGTKFGN
FISNPGSFDNNFFNISPREAKSLDPQQRVLLQTAYSAIENAGYVADSTDTFSRETFGCYV
GVATGDYVENLRN-EIDVYYSTGTLRAFLSGRISYALKLAGPSIVIDTACSSSLVAIYQA
CRALENGDCNAAVAGGVNVITSPDMYLGLDRAHFLSPTGQCKAFDESADGYCRSEGCGMF
VLKRLSDAIAENDQILGVIRGVQVNQSGEAHSITHPHAATQQRLFKRLLEETGIDPLDVS
VIEAHGTGTQAGDPID--------------------------------------------
------------------TIPKQVSLK-NLNPRIA-PLGQDGVQIARRNLLWKPKEGAQR
LAVLNNFGAAGSNGILLLEEAPALSRKSYPFTVTAKTKSALESLRVKYLNYLNEKSTLSL
EDVCYTSTARRQPFNHRIAVTANSFDDLISQLGKATKGTSKTVFVFSGQGSQYLGMGRGL
IESSPLFREIVECAHYSLVSLGFVGVLQVMNAAEKQKVEAFQCSIFVLEYALAKLWASMG
VQPDAVLGHSLGEYAALAISEVLSFEDALKIVAGRARMMANNCE-FKASGMLAVNAPPEK
VEEILRSRPNLVIACRNSTADCVVAGPVQELDTFRAYLKDNAIKNVKLDVPFGYHSAAME
PIREPLTALVATVRINPPKIVTGSNVFGRSIQD---IGSEYFAKHARQPVRFAEEIQDIV
SLPGFS--TRYIEIGPHPISLPMIRSTLG-IPSMH--
[394] 302697445
IAIVGMAVHVPGARAPDELWTSLENGMNMVSSIPEARFMVSNYTGA--ASTRKMRASMGN
FIDGADEFDAAFFGISPREARSMDPQQRILLQTAYEALESAGYIPDATPTSLRETFGCYI
GAATNDYVQNLRH-EIDVCYSSGTLQSFLSGRISYALKLGGPSVVYDTACSSSLVAIHAA
CRAIANGDCTAALAGGVNIITSPDMFIGLDRAHMLSHTGQCKSFDVSADGYCRGEGSAMF
VLKKLSDALAEQDAILGIIRGVEINHSGRAPSITHPHADAQAALFRRLMSTAGMSSSRVG
VVEAHGTGTQAGDPTEMKSIREVFA-----------------TGQQLRVTSVKANIGHLE
AASGAAGVAKVLMMFKHKKVPPQISLK-ILNPRIE-PMEGSGMEISTRTTDWDVE-GATR
VAVVNNFGIAGSNATLLLEEYVSDGRKAHIFGVSAKTEGQLEERRDALLRWLRDPASISL
SDIAYTLTARSQIHHHRLAVYASSREELCARLSGASDAKEPTIFVFSGQGGQYLGMGKQL
YGTSTVFRRVVDDCERILLGSGLTGAKDVVVGSPRAETEAYQAATFVLECGLLEMYKSWG
IVPDAVVGHSLGEYVALVAAGVLKREDALYIVGKRARLMATACD-VATTGMVAVKYPPID
VQSLIELDDSLSIACYNGPSECVVAGPVRLLGDFLATLKARGIPCVRLEVPFGFHSQAMT
PIVDDLDKVCEGIALKPPSISIASNVLGTIVGDTTTFTSTYFSRHCREPVQFHDNIHGLL
HSAAYL--NIWIELGPHSTSLPMVRSCAG-LASLRRK
[395] 390597489
IAIVGMAVNFPGGPDVATLWESLVAGVNTVTEIPSSRFDISDYM----TTGRSMRTRYGN
FIENADVFDNAFFRISPKEARSMSPQQRLLLHVAYEAIEDSGYVAHATPTFDPDTFGVYV
GVATNDYVLNLRE-DIGPHYSTGTLQAFLSGKVSYAFGFGGPSIVVDTACSSSAVAIHQA
CRALQYGDCNAAVAGGVNVITSPDMYLGLDKAHFLSATGQCKPWDASADGYARSEGCGMF
VLKRLSDAERENDNILGIIRGTEINQSGRACSITHPHEDAQVDLFKRLLDKSAIPACRVS
VVEAHGTGTQAGDPIEMRSIRAVFAA-------------ARTPDNPLHVTSIKANIGHAE
AAAGAASLAKLLLMLRHNVIPANISLK-TLNPRIP-PLASDGTRINVSNVAWPA--GKPR
IAVLNSFGAAGSNCALVLEEAKAPCSGSLICGLSAKTEDALEKLRRAYLDHIDTRLDADF
VNFSYTATARRQQYPYRIAVSAADKTELRAKLLAAPSFDGKVVVAFSGQGSQYDGMASSL
YCTCPQFKETIDYCHAKLLSYSLPGILGCITTTATDSPTCLQSAIFAIEYALAKLWMSWG
LKPDAVVGHSLGEYAALTIAGVIKLDDALLLVNRRSRMVTQYCA-FTSTGLMVLQLGPHE
ARILLQNSAPLSIACFNSSSATVVGGPTDVLKQFAEDCTRSNVKCRILDVPHAYHTAAMA
PAGLELTALAQTFRLSSPKIPVVSNVTGRLVGDSTVFVAEYFAKHLCQPVEFHNGILSLL
SEPDLD--IAWIEMGPHPVVLPMIPRLRT-IPTLQRN
[396] 392562865
-----MAAEFPGAEDTARLWTVLGDGINTLRKIPLDRFDTSVHTDV--SRGRSMKTTMGN
FIVNADAFDNAFFQVSPREARSMDPQQRVLLRVAHNALENAGYVPKATPTFDPESFGTFI
GVATNDYVQNLRD-DVDVYYSTGTLPAFLSGRISYAFGLGGPSMVLDTACSSSLVAIHQA
CRALASGDCNAALAGGVNIITSPDMYLGLARGHFLSETGQCRPWDASADGYCRSEGCGVF
VLKRLEDAVAENDRILAVIRGSEVNQSGNARSITHPHVPAQATLFQKLVTSADVDPLDIS
VAECHGTGTQAGDPAELEAIRKVFAI-------------GRLKDNPLHITSIKANIGHAE
AASGAASLAKLILMLQHRTIPRHISFK-TLTPRIP-DLAVDNVRIDTESTPWTSE-GKTR
LALLTNFGAAGSNSALLLEEH--VPVGDFLLGLSCKSEAAAEERRRTYMLHLEHSITASL
QDFMYSATARRELHGYRLAVSGRSQAELFANLGSAK-PADKVVFVFSGQGSQYDRMGSDL
YQHLPAFARIVDECHKKLVMAGCPGILDTFISGEPIRFRSSQASLFVLEYALAQLWISWG
IRPCAVMGHSFGEFAALTVAGILTLDDALRVVTRRAEVIAEKCA-LHNTGMTSVQGPVDE
FAQCLGSASRLEVCCYNSATSFVVGGDLGELYRFEEMCTAQGVRHTRLDIPYAYHSAAMD
PVQRDLEALYAEVMPSPPEIPVLSNTTGSMIGDSSAIGVDYFAQHCRKASRFQQGVESLS
THINLS--VAFIEVGPHSATLPLLRGIQK-LPSAR--
[397] 395326591
IAIVGMASTFPNAPNPEVLWDVLLGGQITVAEVPPERFSLSEQQEG--DSSRDPHTLRGN
FIDQPDIFDNAFFHVSPREAQSMDPQQRLLLHVAYHALENAGYIPNATRSWNPETFGTFV
GVATNDYVHNLRS-NIDVYYSTGTLQSFLSGKIAYTFGFGGPALVLDTACSSSIVAIHQA
CRALQNGDCNAALAGGVNVITSPDMYLGLSRGHLLSETGQCRPWDASADGYGRSEGCGLF
VLKRLDDAVADNDRILVVIRGAEVNQSGNARSITHPHIPTQVALFERLVASTGVHPNDIS
VAECHGTGTAAGDPAELEAVRKVFAV-------------GRAPDNPLHITSVKANIGHAE
AASGAASLAKLILMFRENLIPHHPSFE-RLNPQIP-DLSVDNVRIDTTNVPWTS---GQR
LALLNNFGASGSNAALILEEY--SLRTGAVVGLACKSSAATEKMRDAYIAQLEASEATAL
HDFAYSATARRQLHPFRIAVGGTSTCEILQALRDAP-PAQRVVFVFSGQGSQYDGMAAEL
YRELELVSRIVDGCDRKLIEWGFVGILDVFRAPDPRHIQATQVALFVLEYALAQLWISWG
VRPVAVVSHSFGEFVALVVAGVMTLDDGLRLVATRARLVYEKCT-PGETGMTGVHASTEQ
LEPLLAT-SGLEICCYNGTSHNTVGGPLAELQQLESLCNDRGYQFRRLDIALAYHSAAMD
PVLDDLREAVKGIKLKPPQIAVHSNVHGTLVGATIAYSADYFARHCREPARFSAGIVDFQ
ARFCPS--IAFIEVGPQPTTLSFLRNLQQ-LPSLRKN
[398] '-389521'
VAIIGMAATFPGARDANALWDLLKNGRSTLTEIPQDRFEV----------PAGLAARHGN
FLEDAAGFDAGFFRVAPRAARAMDPQQRVLLHLAKHALDGAGFAPRAAGLGDLDGVGVFV
GAATGDYVENLNSAEQDAFYSTGTLRAFLAGRVAHAFGFGGPAEVVDTACSSSLVAIHNA
CRALASGECDMALAGGVNIIASPEMHVGLERAHFLSPTGQCRPWDAAADGYARAEGGALF
VLKRLRDARAADDRVLGVIRSTARTQSGRATSITHPHVPAQVALLRRLLDGAGARPGEVG
VVEAHGTGTRAGDPAEMAAVRAVFGRG------------DESGEGPLHVTSVKANIGHAE
AASGAAGLVKLVLMLRERAIPPTISLV-SLNPRIP-DLSADGIRINKELAGWER--RGRR
TAVLNNFGAAGSNAALLLEEPPEARPAAFVLGLSCHSVEALETFRGRYLCHMQEAIDLDL
EDFTFSATARRQLYRYRIAVSGASKEELCERLQNAQGPAQKVVFVFSGQGAQYAGMGKGL
YASLPSFRRTVHEAHERLCSWGYPGILDVINPTFPGDIVAEHPAMFVLEYALASASISWG
VKPDIVVGHSLGEYAALVVAGVMSFDDALRLVVERARLIDRKCA-KAETGMLAIRADAER
ITEMLENERKLSIACYNSDIDCVVAGPLTPLSSLEGALRESGCRCIQLDVRYAYHTGALG
PILDDLHNLASTIDLSPPTIPVLSNLFGRVIADGAAFDADYFSRHCVEPVLFVDGIRHLL
ASEQGAD--TWIELGPHPTTLPMLRNICS-IPTLRR-
[399] 393220848
IAIVGMAVNFPGARNTDELWRVLEMGINTVEEIPRTRFSITPYTNP--NPNRQLKTRFGN
FLPDHSSFDNAFFRISPREAQALDPQMRVLMRVGLQAVESAGLVIEDSATKTEEDVGCFV
GAATNDYVHNLRN-DIGVHYATGTLPAFLAGRLAYALHISGPSIVVDTACSSSLVAIHQA
CRALLTGDCKAALAGGVNVISSPDMFLGLDRAHFLSPTGNCKPWDAAADGYCRAEGCGMF
VLKRLSDALASSDNILGVIRGTEINQSSAAVSITRPHGLTQASLFQSLLTKSGVRPEDVN
LVEAHGTGTQAGDPEEMKTLRDVLSPN------------ARSSANPLTVTSVKGNIGHAE
AASGAASLAKVLLMLRYRAVPTQVGLN-ALNPKIE-RLSKDFTRINTTEVDWLP--TGCR
LALVNNFGAAGSNAAMLVEEAPNRPCDTVLVGLSAETEDALLRLRGSYTASVTD---DNL
RNFAYTATARRKLRPWRMAVSANSAAGIARALSEARYSGKQVVFVFSGQGGQHIGMGRQL
YKTSQRFNTIINDCHEKLLNWGYPGVLAIIDANKDDEIVALQCAVFVLECALFILWESWG
VKADAVLGHSLGEYAALVAGRVLSLESGLRLVAHRARLMTQFCQ-PGTTGMLAVRLPAAV
VSKAISEVDTLAIACFNGPNDIVVGGSLDELEILKTRLDSSGSKCMYVDAPFAFHTSAME
PICANLSPFARKIELRAPVIPIATTVAGKLVGDASVFNSEYFAKHCLQAVRFQEGAHDLV
ESLGTIA--AFVEIGPHPTTLPMLAHLAS-LHSLH--
[400] '-73079'
-AIVGMSVNFPLGEGKEGFWEMLEQGLNAATQIPGTRFEVKDYHGT--NPHREMKARHGN
FLRDPFQFDHEYFGLSPREAKSMDPQQKLLLQGAVHAMDDAGYVPNGAPSFNPETIGCYI
GVATDDYVQNLAR-DIDVYYSTGTLRAFLSGKISYAYGWSGPSIVIDTACSSSLVSVVMA
CRALAQGDCTTALAGGVNAITSPDMYLGLSRAHFLSPTGQCKPFDASADGYCRGEGCGLF
VIKRLCDALREDDRIYGIIKGAHINQSGQSSSITHPHGPAQKQLFETLLSRGGLDAKAIN
----------AGDAVETSSIESVFG--------------G--CPSPVYLTSVKGNIGHAE
AASGAAGLAKLVMMLKYSRIPPQVGLN-TLNPKLQ-ALTGRNIRVPTAGCEWNRAPNMPR
RALLNNFGAAGSNAALILEEY--PPRAAYNLILSARNARSLGELIGKYSQFLQG--GLSI
EDLCYTSTARRQKHRHVLSVVGGTVPELVDQLERHRRIKHPIVFVFSGQGSFYSAMGQQL
MCTAPVFRAKVEECDAVLRQNGFLDITKVLDGSAVDSVLWSQVACFVLEYSLACLWISWN
IQPDVVMGHSLGEYAAMVTSGALSLQDALLLVTRRAQLMASMCK-IGETSMLACNTSALS
ASQLITETSRLTVACDNSVTDSVVAGPVDQLDQLAQHAKERGIRCKRLDVPLGFHSTALD
PIMPEFEAECKALTFFNPKIALGSCLHGRLVGD---LGSSYPLRQTRGTVRFTELVSSLF
NREGFQ--NTFIEIGPNPITLPMVRTKFS-LPSMAKG
[401] 242772323
-AIVGMSVNFPSGLGKEQFWRTLEQGLNTVQKIPETRFKIDDYQRG--QTNREMKARHGN
FIDNPYGFDHEFFNISPRDANSMDPQQKILLQGAVHAMDDAGYVPHVTPSYDPRTIGGYI
GIATEDYVQNLTR-DIDVYYSTGTLRAFLSGKISYAFGWSGPSLVIDTACSSSMVSIATA
CRALAAGDCSAALAGGANVITRPDMYIGLSKAHFLSDTGQ------------YLKGAGLF
VIKRLEDAILENDRIYGVIRGIEVNQSGNASSITHPHSETQQNLFRKLLSSSGIDPTSIS
AVEAHGTGTQAGDGVESSSLESVFG--------------GLSPVQSVYLTSIKGNIGHAE
AASGAASLAKILLMMHHCTIPPQGSFK-NLNPKLE-SLLSRTFRIATRSVEWKTV-STPR
RALINNFGAAGSNAALIVEEY--TARAAYNFILSAKSESALKALIKLYLEKLQMGPSPAI
EDLCYTVTARRQLYKWRSSLTVSSVTDLIQQLEQNLKSESLLVFVFSGQGSFYSGMGKQL
LSTATVFREKVTECDQILQQLGLPSVIPDIDGTTSDFVLWSQIACFIVEYTLACLWLSFG
IQPDVIIGHSLGEYAAMAISEALSVKDALTIVVRRAQLMTKSCE-LGKTGMIACDRSASY
IEKEILSALSLTIACDNSPTTSVVSGPLNDIDRLATLLEERKIRHKRLGVRLGFHSAALD
PILQELNDLCHDMPFHAPKFPLGSCLHGRLMGD---LNPSYIAQQTRGKVRFAELVKSLH
DKETQS---VFVEVGPHPITSPMVKTIFS-LPSLV--
[402] 242816973
-AVVGMSVNFPSGLGKAQFWNMLELGLNAAQEIPGTRFCVDDYQKG--QSKREMKIQHGN
FINNPFSFDHEFFNISPRESKSMDPQQKLLLQGAVSALDDAGYVPYSTPSYNPETMACYV
GIATEDYVQNLNS-EIDVYYSTGTLRAFLSGKISYAFGWSGPSVVIDTACSSSTVAILNA
CRALAAGDCSAALAGGANVITSPDMYIGLSRAHFLSSTGQCRPFDAGADGYCRSEGCGLF
VIKRLEDAVREHDRIYGVIKGIEINQSGNATSITHPHAETQQKLFQKVLTSSGIDPATIS
VVEAHGTGTQAGDGTEASSLMSVFG--------------GLSSIQSVYLTSIKGNIGHAE
AASGAASLAKLLLMLQNRTIPPQVGLK-RLNPKLE-RLMAQNFHISTQAIEWKPR-NIPR
RALLNNFGAAGSNATLIVEEY--EQRSTYMFILSAKTEQALRTLINRHKEFLQKNDYDSI
ANICYTVTARRRLYVWRLSLAVSSSKDLLKQLNDEHSIGSPVTFVFSGQGGFYAGMAKSL
LSTSSLFRDKVTECDQILKLFNLPSVIPILEGLKLDFILWSQIASFVLEYAVAFLWLSWG
VKPDLVIGHSLGEYAAMAFTEALSLKDSLGMIVRRAQLMVELCQ-CGQSGMLACESSVSF
IGKIFASDQNLSIACDNGPTSCVVSGPNQDLDRLAQILRSQAVRCKSLDVAIGFHSDALE
PIMKPLEEHCRDFVFHAPKFPMGSCLHGRLLSE---LEPSYIVQQTRGTVRFKRLLESLR
EARMNS---IFIEIGPHPITLPMINSMFR-LASI---
[403] 171677268
-AIVGLSVNYPKGNGLDEFWETLVRGESTLSTIPDNRFDITSYGD---DGKPKPTPNHGN
FLDDAFKFDAAYFNISPREAKCMDPQQRLLLHVAAGALEDAGYSPNSTPTFIKDKFGVFV
GVATGDYVDNLRE-DIDVYYSPGTLRAFLSGRISYALGLKGPSIVFDTACSSSTVALHHA
CQSLKSGECTVALAGGINVMSSPYMHLGLSRAHFLSPTGQCKPFDVSADGYCRAEGAGLV
VVKKLSDAIREGDHIHGVIRGMGLNQCGTAKSITHPDAATQAELFNEVLSRNHIDPDSIS
LVETHGTGTQAGDFAEITSLQSTFG--------------MRAPDNPLYISSVKGNIGHAE
AASGLAGLTKLLLAMREKKLPPQASFK-TLNPRLK-SIREHNIVIPTVLTDWTTD-KTPR
RALLNNFGAAGSNAALVLEEY--VSRSSHILNISAKTPAALEHLREEYISYIKTYP-VKI
EDLCYTATARKNGYAHRISVLGSNVQQLESQLRQEAAGHRKTLFVFSGQGGIYAGMGGEL
LLTSPRFRSAVERCDGILTANGFPAVSSYLLDSAEPKPVVEQSACFVIEYALAQMFIHWG
LKPDAVVGHSIGEYAALVTAGALTLEDGLLFVAKRASLMTAKCP-AASSGMMACALPARE
IECLLSQHPALSVACENSPKDSVVAGSLDELTRFGEFARANKIKNKLLEVAYGFHSPAMD
PILEEIEAHAATLRRAEGAVDVGLSTYGRLLGEQ--ITSAYFAKQTRGTVQFSQVAQKLA
TKLNGN--NTVLEAGSSPITLPMVKAAFD-LPSLRPK
[404] 302404487
IAIVGVSANFPGEKGLDGFWNTINNARSCATEIPGSRFKVSDYHQPSGSSPRQMGSKHGN
FLDNPFTFDTEYFNISPREAKSMDPQQRLLLHAAVEALDDAGYSPGATPSFQQASFGVYV
GAATGDYVDNLRD-EIDVYYSPGTLRAFMSGRIS--------------------------
-------------------------------AHFLSPTGQCKPFDAEADGYCRAEGCALV
VLKKLSQARAEGDQVYGIIRSIGVNQCGTAKSITHPDYKTQAELFSQTLHRSRLSSASID
VVEAHGTGTQAGDFAEVSSLSSVFK--------------GRPADNPLHLGSVKGNIGHVE
AASGIAGLIKLLLMMKHETIPGQGSFQ-TLNPRLT-PLANENFVVPNSPRKWTRK-GHPR
RALLNNFGAAGSNAALILEEAPR-------------------------------------
-----------EVSSTRIQTTAASPQRIVSK-------PSKTVFVFAGQGGAHEGMSAEL
LRTSSVFRNAVRECDTILRRHEFPTVESYLDPTERDGIILVQCACFVLQYALTQLLRSFG
LTPDLVLGHSIGEYAALVTAEVLGLKDALLFVARRAELMVNHCE-AGESGMLACRMSPPD
ASRFLDKRDDLVVACRNSPEDCVIAGPTARLVQVSEVLKAEGVKNKLLNVSYGFHSPVMN
AITPSLRNVASSMAICRPSIQVGSSVLGQLIHE--ILKPDYFVNQTSQPVLFMELLADIQ
SNNSQT--TQVIEIGPSTSTSSMLKSSFT-SPSLRP-
[405] 346975748
IAIVGVSANFPGEKGLDGFWNIISDARSCATEIPGSRFNVSDYHQPSGATPRQMGSKHGN
FLDNPFTFDTEFFNISPREAKSMDPQQRLLLHAAVEALDDAGYSPGATPSFQQASFGVYV
GAATGDYVDNLRD-EIDVYYSPGTLRAFLSGRISYAFGFKGPSVVTDTACSSSLVSIYHA
CKALQSGDCTAALAGGVNVISSPDMYLGLSRAHFLSPTGQCKPFDAEADGYCRAEGCALV
VLKKLSQARAEGDHIYGVIRGIGVNQCGTAKSITHPDYKTQAELFSQTLQLSRLSSASID
VVEAHGTGTQAGDFAEVSSLSSVFK--------------GRPADNPLHLGSVKGNIGHVE
AASGIAGLIKLLLMMKHETIPQQGSFQ-TLNPRLT-PLANENLVVPSSPRKWTRK-GHPR
RALLNNFGAAGSNAALILEEAPRSQRSQHLLTMSARSAKALERLRSDYASFLHK------
-----------N------------------------------------------------
--------------------RHL----------ERDAIILVQCACFVLQYALTRLLQSFG
LTPDLVLGHSIGEYAALVTAEALGLNDALLFVARRAELMVNHCE-AGESGMLACRMSPPD
ASQFLQNRDELVVACHNSPEDCVIAGPTARLIQVSEVFKAEGVKSKLLNVSYGFHSPFMN
AITPSLRNVASSMAIRRPNIQVGSSVLGQLIHE--ILSPDYFVNQTSHPVLFMELLADIQ
SKTLQT--TQVIEIGPSTSTSSMLKSSFT-SPSLRP-
[406] 367031190
IAIVGLSVNFPGAKGQEQFWQLLASGLSTVAEIPPSRFGV---HDS--DHGRSRGNGHAN
CLDNSFDFDPAYFNVSPREAKSMDPQQRLVLMAALEALEDAGYAPDSTPTFQRERIGVYM
GVATGDYVDNLRD-DMDVYYSPGTLRAFIAGRVSYAFKFGGPSMVTDTACSSSLVSIYHA
CRALRAGECGTALAGGVNTMSSPDMYNGLARAHFLSPTGQCKPFDAAADGYCRAEGCGLV
VLKRLADAVAEGDHIYAVIRAIGVNQCGKARSITHPHANTQASLMRTVLASARASPRSIG
VVEAHGTGTQAGDAAEMASIRSVFC--------------PRPPDQPLYVSSVKGNFGHSE
AASGVAGLAKLLLMMDRRQIPPQTSFV-NLNPKLP-ANRPGEVTIPTRMTEWKEQPTTPR
RALVNNFGASGSNAALVLEEYVVNKRSHHLLNISAKTAKALEAARRDLLAFLSQNPDVGL
QDLCYTANARRQEYTHRWSAVVSDRGDLAEQLGGGHLGPAKTVFVFSGQGGVYAGMGAAL
LATVPLFRSIADRCDETLVARGFPPVSPFLAGSAEDQIIISQCACFVLEYALAETWRHWG
VTPDLVIGHSIGEYAAFAFAGMIGWEDALLLLAGRARLLATRCP-PQVTGMVACRLSRAA
VEQLLADKAGITVSCFNSPSDSVLAGPVDSLARLARHCKDNGIRHKRLDVPYGFHSPALE
PILSDHGRAARAVPFRPPSLRAGSSLRGRLFGQSETVDGDYFVQHAREPVNFSGVVEDAL
PELAGS--HTFIEIGPSPSTESMLKQIIN-LGSLT--
[407] 187976080
---------------NTALHQRLQIEHRLTFQIPSSRFNLFDYYDA--NKPRKMAAKHGN
FLKNPFHFDNRFFSISPREAKSMDPQQRLILQSALRALDDAGYAPNTTESFQPDKMGVFI
GAATGDYVDNTRS-DIDVYYSPGTLRAFLSGRISYAFGFKGPSVVIDTACSSSLVAIHQA
CIALERGDAVSALAGGVNVISSPDMYLGLARAHFLSPTGQCKPFDAAADGYCRAESSVVF
VLKRMEDAIAHGDRIHGIIRGTSVNQSGTSKSITHPDAETQALLMRSLLDRTKIPARSIS
VVEAHGTGTQAGDLCEITSLQAVLGQ-------------GSGRQQPLCLGSIKGNIGHAE
AASGGVGLAKLLLMMQRKKIPPQASFQ-HLNPRLS-SIADHNIMIPTRVMDWNSH-DSPR
RALLNNFGAAGSNAALILEEC--HSRSTHILNISAKTQEALVELLSRYLDLLRNKSEIPL
ADLCYSANARRQHHEFRISVTGKSIQDLAEQLANTDKAQPLNVFVFSGQANLYRGMGAEL
QSTAPVFRKTVLQCDASLRQQGIEGIVQYITNDKGNEEVVSQCACFVVQYALAKLWQSWG
IEPDFVVGHSMGEYAALVLSEALKLDDALRLIAQRAQLIVTHCT-PAKTGMVAVKLSADD
ARVELAQLAPLTVACENSPEDCVVAGDIDHLSTFLRHCKAVGTKALQLQVPFGFHSPAME
PAVNPYRELCSDIKMSEGRITILSSHLGRFAED---LSVDFLPSHMRRPVRFSDAIRSLE
SVTVGR--KRVLEIGHTSGTTALVKKSLK-MSSLRP-
[408] 392585243
IAIVGMSLNVPGANTPQDLWDLLMRDENTLRHIPPGRFDVS--------SCPTLQARTGN
FLDNPGAFDARFFGISPREAQSMDPQQRLLLHAAYEALESAGCPPSDKKAFDGAAFGCFI
GAATHDHAANMRD-NVDLHYVTGTLGAFLSGRISHVLGLEGPSMVVDTACSSSLVAIHQA
CRALQFGDCDAALAGGVNVISSPELQLGLDRGHFLSHSGQCMPFDASASGYSRSEGCIVF
VLKRLPDATSNRDNILGVIRAVAVGQGSSSHAIVHPNSQAQASLLTRVLAAAGLNADGVD
VVEAHGTGTQAGDVAEMAAIRAALGD-------------NRSSAHRLRIGSIKANIGHLE
AASGAVGLAKLLLMLKHDTVPSQISLR-TLNPKIS-PLENDGIEILKEASTWERRDDRPR
VAVLNNFGASGSIGALVLEEHVPAEGEHVVLGISARDEHALELLRERWLAYISSPDDRRF
VDIAYTATARRHPYPCRIAVSATSNRDVVEALRSAVDLEVKAVFVFSGQGSSYAGMGSVM
YARSEVFRRTIDECDAILLARGFSSILPFLLSQPDTSPDCCQTGLVAFEYALAQIWISWG
VVPSAVLGHSLGEYAALAVCDVISIGDALTLVATRARLIASSCE-LNVTGMLAVNVSEEV
VRDMLLSSSPISIACVNSPFDCVLSGPMLQLRAFRAQLSGEGLRSTLLDLPIGYHSSAMD
PIQQAFEEATSSLTLRPPRYPLASPALGALLGDGMGFTSSYFWDHCRRPVHFHHAAQAVV
ASTITSGT-AWIEIGPSSSCLSMIEATLP-LPTMRRN
[409] 299742907
IAVVGMAFRTPGGSDVESLWEVLTSGTSTLSQIPSSRFDYGDYVAL---PGRSMAVSTGN
FLEDVDFFDNELFAISPREARVMDPQQRLLLHVASEALQDAGYVPGASPTFDPETFGVFV
GAATSDYVHNLRE-NIDLHYSTGTLSALLSGRISYAMSFGGPSIVVDTACSSSGVALYQA
VRSLQSGDSNAALAGGVNVISSPDLFLGLDAGRFLTQSGQPRPFDANAEGYSRAEGCVLF
VLKRLEDAVRENDRILGVIDAIEVNQSGRASSITRTHAPTQTALLKKLLVRAQVDPRDVH
VIEAHAAGTKVGDTTEIQAIRNVFDT-------------GDRNHRPLYLTSIKANLGHLE
AASGATSLIKVLLMLRHQTIPRQIGVA-TLNPALT-EPPTHPILVPNEPIRWTA--TKPR
YAVINNYGAAGSNVAILVREFVQSPNLQFTFGLSAPREEKLQAWREKMLGWLEGGEDASN
LDIAYTSTARRQLYDYRLSFPCTNRATIIQMLRTAQSKYPFVIFVFSGQGCQYRGMGADL
YHASETFRSDVDTCARLALNLGARSFLPVLLDRGIDESLEEQLALFAFEYSLARLWMSWG
VRPAAVVGHSFGEYASLVTAGVLSLEDAISIIKIRTQLVQHHTTGRRNSSMLAVHLDPDR
AKVLLDTLNDLDIACYNSSEHCTLSGPLDQLQAFQAFLEKEHVRSTILRIPAAYHSSHLA
SIVEPFTLALQSTTFRPPTVPIASSVTGRLVGDSTSIDASYLASQPVRPVLFQQAVHSLL
AHVDQKAGLTWVEIGPQHGHLS---------------
[410] 343428080
IAIIGMSCRVPGADDADELWQLLKDGKSMCEEIPAHLYRYQDYHSA--SDRNVMRVKTGN
FITSSSSFDKSFASASSEDCAKIDPQQRVAILTAYETLQRAGYGFSHKHPKRPEKWSTHL
AYCSDDYREHLSQ-DIDADFVSNTHRAHLVAKVNEAFGFRGEACTYDTACSSALVAVEAA
CNSLLAGETSAVLTGGVNILTQPQITIGLDRGFFLSASSQCMTLDDAGAGYSRADAVSIM
LLKRLTDAVRDGDPILAVISSAATNHSGESFSITHPHGPTQKRLYQSGMLASRTLPHDYS
YIEMHGTGTQSGDFEEVTGIVQTFGEG------------KRGETSPLVLGSVKANIGHSE
AASGASSIIKTIKIYEHGEVPRHIGIRTKLNTKLP-PLD--GLHVPLQETRLDR---NDG
FTLVDNFSAAGGNSSIVMDRGTVASDKHHLLFVAAASPFSLDAKRRRLISFLDANEQVSL
TEFCSTVSLGEAMFPYRLIATPANMGEVRTCLSSQESKGYTIGIAFSGQGAQYLDMAREL
YEHSAAFRNHVDHCNAIALNARLPNLVEVMYPVDSFSAAQYQLALVATEVGLASMLLDWG
LKPSCVVGHSLGEYAALWLSGVLSLPSLIELVGRRAVLMMELCE-PNASSMLAIREGHEK
VGELLQRAEQLEIACVNSPNDTVVAGCNDDIEKLRRFCEQSKIKAMAIPVPYAFHSKAVE
PLMAEYGEVVASYIFGEPRIPVASNLFGKVIQS-DDFTDEYLVSHLRGRVLFSDSISDLQ
KKLKVD---TWIEVGPHPTCTPMLKGCYA-LTSFRRG
[411] 71024671
IAIIGMSCRLPGAEDADELWQLLKEGKDTCEEIPKRLYRYQDYHSA--SERNVMRVKTGN
FVASASLFDKSIIGMSCEDCAKMDPQQRVAILTAHETLQKAGYGFSYRHPRHPDQWSTHL
AYCSDDYREHLSQ-SIEAGFVSNTQRAHLVARINATFGFRGEACTYDTACSSALVAVEAA
CNSLLSGETSVALTGGVNILTQPQITIGLDRGFFLSPSSQCMTLDDAGAGYSRADAISIM
LLKRLPDAVRDGDPVLAVISSAATNHSGESFSITHPHGPTQKRLYQAGMLASKTLPQDYS
YIEMHGTGTQSGDFEEITGIVQTFGEG------------KRGDESPLVLGSVKANIGHSE
AASGASSMIKTIKIYEHGEVPRHIGIRTKLNTKLP-GLD--GLHVPMREAKLDR---NTA
FTLVDNFSAAGGNSSIVMDRGTAEEDKHHLLFVTAATSFSLDAKRRRLIAYLDTNKHVGL
NEFCSAVSLGESMLPYRLIAVPSNIAEARSCLASQELKKHAVGIVFSGQGSQYLNMAREL
YVHSAAFRRHVDHCNSIALSLLLPSLVEVIHPLDSFSAAQYQLALIATEVGLASMLLDWG
LKPSCVTGHSLGEYAALWLSGVVTLRSLIELVGRRALLMMERCT-PDASSMLAIRESRNT
VERLLGQSEQLEIACVNSPNDTVVAGPNEEIETLRRFCEQSKIKAMAIPVPYAFHSKAVE
PLMDEYRMVVASHTFFKPEMPVASNLLGRVVGS-DEIAGSYLVSHLRGQVLFSDSIIDLQ
SQLSVD---TWIEVGPHPTCTPMLKGCYA-FSSFRRG
[412] 388857990
VAIVGMSCRVPGANDADELWKLLKEGKDMCQEIPTRIYRYQDYHSA--SERNVMRVKTGN
FVECSSLFDRSILGVSVEDCVKMDPQQRLAILTTQETLQSAGYGFSYQHPKKPEQWSTHL
AYCSDDYREHLSQ-NIEANFVSNTHRAHLVAKVNETFGFRGEACTYDTACSSALVAVEAA
CNSLLAGETSAVLTGGVNILMQPQITIGLDRGFFLSASSQCMTLDDAGSGYSRADAVSIM
MLKRLPDAVRDGDPILGVISSAATNHSGESFSITHPHGPTQKRLYQAGMLASKTLPEDFT
YIEMHGTGTQSGDFEEVGGIVETFGND------------KRGEESLLVLSSVKANIGHSE
AASGASSMIKTLKIYQHGQVPRHIGIRTKLNTKLP-PLF--GLHVPLEETKLDR---GSA
FTLVDNFSAAGGNSSIVMDRGSVPVAKHHLLFVTAATPFSLDAKRRRLVAFLEANVDVSL
TEFCSAVSLSDPMYPYRLMASPASLAEVKTCLSSQEVKRRQIGIVFSGQGAQYMDMAKEV
YEHSAAFRNHVDSCNTIALSLGLPNLVEVIHPPDSFSPAQYQLALIATEVGMASMLRDWG
LQPLCVVGHSLGEYAALWLSGVISLRSLIELVGRRAMLMMELCE-PNASSMLAVREGPVR
VRQLLEASTDLEIACFNSPNDTVVAGPTDRIGQMLKLCEQQKIKAMAIPVPYAFHSRAVE
PLMQGYGEVTARHRISSPKINIASNVLGQVVGR-SDFDAQYLVQHLRQPVRFAESIADLQ
YKLKVD---TWIEIGPHPTCIPMLKGCYT-IPSFRRG
[413] 396484154
------------P-----------------------------------------------
------------------------------------------------------------
------------------------------------------------------------
-----------------------------------------------------GEFVGAV
VLKRLEDAVADQDNILSVIAASARNDSGQASSMTHSNHRAQESLMGEVLRKARVDASEVS
YVEMHGTGTQVGDLAEMTAVANRFGG--------------RGRDGPLMVGSVKANVLP--
-----------------GLILPQAGLFQKIENNFP-DLDQLDIQIPTQLAPVQS---GTH
TILINSFDASGGNGCLLIQEPPPDPRTRHVVVTSAKMAGAQPTSHASRIPPGQQHPRRLY
DDCTYLGSITR-------------YAPPGSRLGHKSHRPAPGRCCQCQQTVAWVPICSPI
ALHFEIRRSSVFAWLSPLAC--LP-FLHIIADSSIQTAVQVQLAVITLEVALAALWAICG
IKPAMVV-------------------DMLFLVGRRAQLIEERCE-AGTDAMLALA-----
----I-------------------------------------------------------
------------------------------------------------------------
-------------------------------------
[414] '-125000'
VAIVGMGMRLPGIHTPDELWGMLVEKRSTRCEIPPTRFSVDGFHSS---KPGSIAMRHGH
FLDDKDRLDTSFFSMGMTEVSDIDPQQRMLLEVAYECMQSSGQTN-----WRGSNIGCYV
GVWGEDWLDLHSKDDSGTYRVSGGHDFAISNRISYEYDLKGPSFTIKAGCSSSLIALHEA
VRAIRAGDCDGAIVAGTNLVFSPTMSVAMTEQGVLSPDASCKTFDANANGYARGEAINAI
FLKPLNNALREGDPIRALVRATSSNSDGKTPGMSMPSSESHEALIRRAYGEVFLDPKDTC
FVEAHGTGTSVGDPLEATAIARVFGGS---------------SDNKLYIGSVKPNLGHSE
GASGVSSVMKAVLALENRTIPPNINFS-TPNPKIP--FSEMNMAVPVDAIPWPR---RPL
RVSVNSFGIGGANAHCIIETLEEKIRSKALYVLSAANPTSLRQSVMDYQKYLASHK-TDP
VDVSYTLANRREHLSHRTYGVVTTESTNDTPIVPDFNSLPEINMIFTGQGAQWVGMGKEL
MDEYETFYNTIAYLGLVLSGLEHPPTWDLIRELNVGRAEFSQPLVCAVQVALVDLLRSWG
ITPAAVVGHSSGEMAAAYAAGAISSEEAITIAYYRGYVNQQY---TRDGGMAAIGMGAQE
VAPYLVE--GVGVACENSPQSVTLSGDKGVLEEVCQKIKEQDCFVRQLKVNVAYHSHHMQ
DLGGLFENLLEGKVYSQPTIPFFSSVTVQKITEPRSLDAAYWRQNLESPVRFTGAVKLLL
ERASTGSQ-VFVEIGPHSALSGPLRQIFK-VSAMIRG
;
END;
