# Supplementary material for: The Distant Siblings—A Phylogenomic Roadmap Illuminates the Origins of Extant Diversity in Fungal Aromatic Polyketide Biosynthesis
Source: Genome Biol Evol. 2015 Nov 3;7(11):3132–54. doi: 10.1093/gbe/evv204 (PMC5635595; doi:10.1093/gbe/evv204)
Supplement: Supplementary Data [file evv204_Supplementary_Data.zip › SM3_Gene_identifiers.xls]

## Sheet: Sheet1
Sequence Id	Gene name
187976080	PTRG_09655
367031190	MYCTH_96206
171677268	PODANSg600
346975748	VDAG_09534
302404487	VDBG_09801
-133921	FGSG_03964/PKS14
408395378	FPSE_05310
-73079	ATEG_07379_
242816973	TSTA_052680
242772323	TSTA_082870
296414891	GSTUM_00003432001
-497179	SEPMUDRAFT_151975
400594967	BBA_08179
-476449	O9MDRAFT_4327
-30264	AFUB_079710_
-64605	AO090023000877_
-23103	AFLA_112840_
393220848	FOMMEDRAFT_144436
390597489	PUNSTDRAFT_72898
-387322	PHACADRAFT_198250
-389521	CERSUDRAFT_90155
392562865	TRAVEDRAFT_66181
395326591	DICSQDRAFT_148781
389742941	STEHIDRAFT_170496
238580913	MPER_11430
302697445	SCHCODRAFT_64016
-409962	AGABI1DRAFT_73474
-418816	AGABI2DRAFT_202648
389750301	STEHIDRAFT_165773
170089613	LACBIDRAFT_244979
299742907	CC1G_05377
392585243	CONPUDRAFT_169950
336378054	SERLADRAFT_411735
336365495	SERLA73DRAFT_163261
242760818	TSTA_061660
212539173	PMAA_101600
380495468	CH063_04772
358392895	TRIATDRAFT_31567
340519646	TRIREDRAFT_105804
358385404	TRIVIDRAFT_222260
154300775	BC1G_10687
330923955	PTT_11692
187984851	PTRG_07420
-563820	SETTUDRAFT_154973
-442773	COCHEC4DRAFT_152704
-454681	COCHEDRAFT_105287
169607911	SNOG_07020
330927414	PTT_13471
-564073	SETTUDRAFT_92491
-528338	COCSADRAFT_355789
-454233	COCHEDRAFT_77059
-441687	COCHEC4DRAFT_151329
242821846	TSTA_001780
310801514	GLRG_11575
380478309	CH063_03132
121711976	ACLA_061390
-483453	O9MDRAFT_11331
361125095	M7I_7108
-550592	O9ODRAFT_6662
398408701	MYCGRDRAFT_9788
-495543	SEPMUDRAFT_77864
-486193	O9CDRAFT_112410
-51446	ANIA_06448_
154309929	BC1G_06885
171681419	PODANSg2680
212531127	PMAA_062940
392868149	CIMG_04689
303323203	CPC735_071300
320031307	CPSG_10149
-75747	ATEG_03629_
310801759	GLRG_11798
116204489	CHGG_10128
119483954	NFIA_096030
-29300	AFUB_084240_
-37519	AFUA_8G02350_
380476401	CH063_14031
322705364	MAA_07496
322693892	MAC_08207
-133217	FGSG_04588/PKS15
408394615	FPSE_06017
350632544	ASPNIDRAFT_194381
171683708	PODANSg3829
-552347	O9ODRAFT_8417
-557761	SETTUDRAFT_158567
169607248	SNOG_06682
116201817	CHGG_08793
367046733	THITE_2050784
242760313	TSTA_060720
-69845	ATEG_10080_
-48033	ANIA_08383_
296805718	MCYG_07466
258577193	UREG_02294
392870432	CIMG_03162
320039038	CPSG_02816
303317928	CPC735_009980
358379553	TRIVIDRAFT_20101
154310220	BC1G_07030
-67609	AO090009000131_
358373565	AKAW_08276
317031839	An09g02100/ANI_1_1166084
296816114	MCYG_03900
315042251	MGYG_07747
326473498	TESG_04915
327300138	TERG_05353
302497179	ARB_03291
302663550	TRV_02519
-546408	O9ODRAFT_2478
121711719	ACLA_008090
358373218	AKAW_07931
119474079	NFIA_003740
154319945	BC1G_01953
367046711	THITE_53646
-42566	AFUA_3G02570_
-56872	ANIA_00523_
-17682	AFLA_127090_
-65831	AO090001000402_
116203405	CHGG_09586
340521949	TRIREDRAFT_73621
310799231	GLRG_09268
255953601	Pc21g05070
330921831	PTT_10610
-530101	COCSADRAFT_91588
-457476	COCHEDRAFT_1029307
-435649	COCHEC4DRAFT_139971
212539227	PMAA_101860
242760674	TSTA_061410
367049108	THITE_2079455
317031819	An09g01860/ANI_1_1132084
350639884	ASPNIDRAFT_56946
212539163	PMAA_101550
242760842	TSTA_061710
242792629	TSTA_117750
396488666	LEMA_P086730.1
310801814	GLRG_11857
-145041	MGG_10011
380485274	CH063_02139
322705053	MAA_07925
322697587	MAC_04551
-52775	ANIA_07903_
242821914	TSTA_001920
392866066	CIMG_13102
320041312	CPSG_01144
303320459	CPC735_034200
361126554	M7I_5636
358395052	TRIATDRAFT_309813
367041521	THITE_47532
116204287	CHGG_10027
-77022	ATEG_03432_
-49345	ANIA_03386_
358375850	AKAW_10539
350637487	ASPNIDRAFT_190014
317033668	An12g02050/ANI_1_1474104
-71110	ATEG_08662_
-14656	AFLA_116890_
-59404	AO090010000114_
-49523	ANIA_03230_
317028440	An03g01820/ANI_1_1088034
-59157	AO090010000404_
-14863	AFLA_118960_
116198979	CHGG_07645
-72239	ATEG_07661_
-56321	ANIA_01034_
-55052	ANIA_02032_
322702958	MAA_09947
320592403	CMQ_5095
322692327	MAC_09711
-60889	AO090701000831_
-21219	AFLA_062860_
296812663	MCYG_04406
392868976	CIMG_05571
320035415	CPSG_05799
303315469	CPC735_066970
388857990	UHOR_08970
343428080	sr16861
71024671	UM06418.1 /
310792902	GLRG_03507
171693079	PODANSg8506
358400521	TRIATDRAFT_188840
242826759	TSTA_008140
212531907	PMAA_066670
406861912	MBM_06725
154320560	BC1G_01752
-489882	O9CDRAFT_102749
-52781	ANIA_07909_
361125590	M7I_6637
322704462	MAA_08549
116199971	CHGG_08141
358378626	TRIVIDRAFT_39352
-556451	SETTUDRAFT_152662
212541696	PMAA_061720
-526951	COCSADRAFT_137956
-143179	MGG_00241
310801740	GLRG_11778
380472600	CH063_03928
396484154	LEMA_P098070.1
-562407	SETTUDRAFT_161587
-139644	MGG_18133
-152199	MGG_08281
187980597	PTRG_04385
330915414	PTT_07292
-549946	O9ODRAFT_6016
255955045	Pc21g12450
310801797	GLRG_11836
-138092	FGSG_02395/PKS13
408393708	FPSE_06864
-542297	MYCFIDRAFT_20039
-555138	O9ODRAFT_11208
242800465	TSTA_014510
212544360	PMAA_001920
-79105	ATEG_00145_
-562879	SETTUDRAFT_40268
-508948	QYADRAFT_188153
169625120	SNOG_15829
154308120	BC1G_08227
-77710	ATEG_02434_
119501729	NFIA_045430
-27406	AFUB_100730_
-39768	AFUA_4G00210_
358371975	AKAW_06695
-22675	AFLA_108550_
-64221	AO090023000444_
121714857	ACLA_043310
317038844	An04g09530/ANI_1_2226184
350631780	ASPNIDRAFT_51499
296812735	MCYG_04442
-569399	_bgh05342
-47330	ANIA_07071_
-20935	AFLA_060020_
-61145	AO090701000530_
358382986	TRIVIDRAFT_49800
340514573	TRIREDRAFT_81964
320591829	CMQ_1196
402073871	GGTG_13042
310798810	GLRG_08632
380485109	CH063_00035
-449607	COCHEDRAFT_1108855
-442181	COCHEC4DRAFT_28198
-51940	ANIA_06000_
358369322	AKAW_04051
145244871	An11g07310/ANI_1_2242094
350631455	ASPNIDRAFT_179462
322704024	MAA_08920
322698134	MAC_04116
119487997	NFIA_112240
-37915	AFUA_7G00160_
-28291	AFUB_086700_
296815510	MCYG_03598
315042452	MGYG_06588
326475339	TESG_06702
327292723	TERG_08357
302667731	TRV_00386
302502784	ARB_00538
-482209	O9MDRAFT_10087
-57303	ANIA_00150_
-71940	ATEG_08451_
119499674	NFIA_101810
-40952	AFUA_4G14560_
-31166	AFUB_071800_
320590305	CMQ_2677
212529416	PMAA_031640
-525601	COCSADRAFT_110090
367028634	MYCTH_101261
358396661	TRIATDRAFT_80219
119499644	NFIA_101660
367044402	THITE_35447
212538919	PMAA_100360
-548046	O9ODRAFT_4116
-484867	O9CDRAFT_125961
-495412	SEPMUDRAFT_57748
242796910	TSTA_126190
242797229	TSTA_126840
242812831	TSTA_100460
-542397	MYCFIDRAFT_34361
-505190	QYADRAFT_184395
322706211	MAA_06575
330913674	PTT_06073
187978605	PTRG_02708
-559437	SETTUDRAFT_38126
-530373	COCSADRAFT_119757
-455642	COCHEDRAFT_81477
-444742	COCHEC4DRAFT_191225
-428258	BAUCODRAFT_30707
-461738	DOTSEDRAFT_47338
-512220	QYADRAFT_191425
-533673	MYCFIDRAFT_216850
398390367	MYCGRDRAFT_96592
-487229	O9CDRAFT_118889
-496994	SEPMUDRAFT_159092
-482810	O9MDRAFT_10688
-544742	O9ODRAFT_812
169617596	SNOG_11981
396484323	LEMA_P098490.1
187979220	PTRG_03323
330920187	PTT_09773
-558553	SETTUDRAFT_175651
-524996	COCSADRAFT_157080
-446700	COCHEDRAFT_30478
-436914	COCHEC4DRAFT_82412
361128278	M7I_3853
406868110	MBM_00260
154309911	BC1G_06876
156039305	SS1G_11789
320590174	CMQ_2546
346970056	VDAG_00190
302422136	VDBG_00580
310793598	GLRG_04203
380475654	CH063_03518
-151845	MGG_07219
-156834	MAPG_07456
402085510	GGTG_00407
336269563	SMAC_03130
164426746	NCU03584
336473182	NEUTE1DRAFT_35966
171691741	PODANSg7836
340923607	CTHT_0051120
367036467	THITE_2106274
367023683	MYCTH_2300170
116179828	CHGG_00542
378728556	HMPREF1120_03173
212537927	PMAA_095560
406860920	MBM_07653
154293086	BC1G_14497
156034773	SS1G_13322
296813959	MCYG_05054
367034303	MYCTH_105482
322704666	MAA_08370
322700803	MAC_01522
-481006	O9MDRAFT_8884
-555110	O9ODRAFT_11180
169610345	SNOG_08274
212531271	PMAA_063620
242772575	TSTA_083310
358374356	AKAW_09063
317028640	An03g05440/ANI_1_1430034
350632934	ASPNIDRAFT_191422
-184884	NechaG33672
346322694	CCM_03663
400596863	BBA_06613
322701938	MAC_00177
322703055	MAA_09892
-72078	ATEG_07500_
212535122	PMAA_082120
242792088	TSTA_116790
255955711	Pc21g16000
121717189	ACLA_076490
119482413	NFIA_093000
-35580	AFUB_033290_
-45271	AFUA_2G17600_
-53109	ANID_8209_
-63271	AO090102000545_
-17171	AFLA_006170_
358371639	AKAW_06360
317031606	An09g05730/ANI_1_726084
350640174	ASPNIDRAFT_56896
-120482	FVEG_03379
-87262	FOXG_04757_
-14589	AFLA_116220_
-59464	AO090010000048_
326472692	TESG_04133
322710435	MAA_03239
322692754	MAC_09310
408396874	FPSE_03799
-138016	FGSG_02324/PKS12
322705096	MAA_07745
322696833	MAC_05385
358397475	TRIATDRAFT_217154
340514273	TRIREDRAFT_82208
358383079	TRIVIDRAFT_209609
242797649	TSTA_008950
367053117	THITE_44861
-26714	AFLA_082150_
-68694	AO090005000961_
169611010	SNOG_08614
-517670	QYADRAFT_196875
-142960	MGG_00428
310798798	GLRG_08620
380482691	CH063_02506
169613603	SNOG_09932
156053668	SS1G_05681
-472661	O9MDRAFT_539
-423052	BAUCODRAFT_62024
392866679	CIMG_08569
320036071	CPSG_05648
303321003	CPC735_062240
361132314	M7I_0019
396486504	LEMA_P081920.1
-47901	ANIA_07825_
-20371	AFLA_139410_
-65466	AO090026000009_
-515051	QYADRAFT_194256
-463277	DOTSEDRAFT_48345
-548899	O9ODRAFT_4969
171693207	PODANSg8570
320588358	CMQ_1908
346327665	CCM_01921
296803703	MCYG_08535
315039523	MGYG_08684
326470031	TESG_01568
327302212	TERG_02850
302503845	ARB_07994
302659209	TRV_04611
-74283	ATEG_06206_
-555239	O9ODRAFT_11309
310801917	GLRG_11956
-563916	SETTUDRAFT_21011
-524721	COCSADRAFT_349874
330947111	PTT_20106
-178088	NechaG101778
408397215	FPSE_03446
-131179	FGSG_09182
-123565	FVEG_03695
-93057	FOXG_05816_
342871724	FOXB_15288
