# Supplementary material for: The Distant Siblings—A Phylogenomic Roadmap Illuminates the Origins of Extant Diversity in Fungal Aromatic Polyketide Biosynthesis
Source: Genome Biol Evol. 2015 Nov 3;7(11):3132–54. doi: 10.1093/gbe/evv204 (PMC5635595; doi:10.1093/gbe/evv204)
Supplement: Supplementary Data [file evv204_Supplementary_Data.zip › SM4_Genetree_BI.nwk]

(((((408395378:0.0384950000,-133921:0.0105890000)1.0000000000:0.5415840000,((-73079:0.3275430000,(242816973:0.3143400000,242772323:0.2233980000)1.0000000000:0.1526130000)1.0000000000:0.3010140000,(187976080:0.6363900000,((346975748:0.0349640000,302404487:0.0504510000)1.0000000000:0.4177840000,(367031190:0.4855930000,171677268:0.4686870000)0.7500000000:0.0668610000)0.8900000000:0.0692000000)1.0000000000:0.1743850000)0.9200000000:0.0800910000)0.9900000000:0.1375110000,((-497179:0.4474600000,(-476449:0.2483400000,(400594967:0.4580230000,(-30264:0.0507000000,(-64605:0.0574420000,-23103:0.0024100000)1.0000000000:0.0614720000)1.0000000000:0.1888870000)0.9700000000:0.0634120000)1.0000000000:0.1373750000)1.0000000000:0.2224610000,(296414891:0.4180390000,(((393220848:0.6401850000,390597489:0.4454070000)0.5900000000:0.0495640000,((395326591:0.3776820000,392562865:0.3369640000)1.0000000000:0.2098080000,(-389521:0.5874270000,-387322:0.3767050000)0.9700000000:0.0960060000)1.0000000000:0.1166300000)0.9900000000:0.0828250000,(((299742907:0.8474830000,170089613:0.3847670000)0.6200000000:0.1430170000,(392585243:0.8156240000,(336378054:0.0014500000,336365495:0.0014380000)1.0000000000:0.3692810000)0.4100000000:0.0820900000)0.1500000000:0.0234550000,((389750301:0.3936990000,389742941:0.2594970000)0.7100000000:0.0426100000,(238580913:0.3218820000,(302697445:0.6022380000,(-418816:0.0221730000,-409962:0.0183350000)1.0000000000:0.2693420000)0.6400000000:0.0551960000)0.7100000000:0.0669180000)0.4700000000:0.0404120000)0.9500000000:0.1018580000)0.9500000000:0.1112420000)0.6400000000:0.0548190000)0.8300000000:0.0730780000)0.9400000000:0.2263690000,((((242760818:0.1165120000,212539173:0.0646670000)1.0000000000:0.3456760000,(380495468:0.3096800000,(340519646:0.1575330000,(358392895:0.1207230000,358385404:0.0932310000)0.9900000000:0.0400890000)1.0000000000:0.2376740000)0.9900000000:0.0773910000)1.0000000000:0.1189980000,((154300775:0.3461450000,((-454681:0.0013900000,-442773:0.0013910000)1.0000000000:0.0807830000,(-563820:0.0553120000,(330923955:0.0248110000,187984851:0.0153700000)1.0000000000:0.0428090000)0.9900000000:0.0351850000)1.0000000000:0.2643230000)0.8300000000:0.0552470000,((-564073:0.1427000000,(330927414:0.0971190000,169607911:0.1176990000)0.9900000000:0.0408880000)0.9900000000:0.0773140000,(-528338:0.0873640000,(-454233:0.0013940000,-441687:0.0014030000)1.0000000000:0.0256770000)1.0000000000:0.1234560000)1.0000000000:0.3321360000)0.8400000000:0.0620830000)1.0000000000:0.2610820000,((242821846:0.5728660000,((380478309:0.1928590000,310801514:0.2804950000)1.0000000000:0.2334540000,(121711976:0.2798320000,(361125095:0.2350200000,-483453:0.2706450000)0.9800000000:0.0792860000)0.9900000000:0.0891950000)0.9900000000:0.1174700000)1.0000000000:0.2055990000,(((-550592:0.2251630000,(398408701:0.5459640000,(-495543:0.0209850000,-486193:0.0148180000)1.0000000000:0.3122490000)0.8800000000:0.0851250000)1.0000000000:0.2868680000,(-51446:0.4588420000,(154309929:0.5890880000,(171681419:0.2877240000,(212531127:0.2509770000,(392868149:0.0034450000,(320031307:0.0014150000,303323203:0.0014070000)0.9600000000:0.0036680000)1.0000000000:0.2164270000)1.0000000000:0.0925530000)1.0000000000:0.2184440000)0.6100000000:0.0406390000)0.9900000000:0.0987300000)0.5500000000:0.0587210000,((((-75747:0.3849970000,(310801759:0.3027860000,116204489:0.2701700000)1.0000000000:0.1866090000)1.0000000000:0.1096770000,((119483954:0.0463690000,(-37519:0.0013940000,-29300:0.0013890000)1.0000000000:0.0410090000)1.0000000000:0.4752020000,(380476401:0.2356140000,((322705364:0.0308520000,322693892:0.0777790000)1.0000000000:0.2759310000,(408394615:0.0156760000,-133217:0.0184680000)1.0000000000:0.2105460000)0.9300000000:0.0696720000)1.0000000000:0.2503870000)1.0000000000:0.1996900000)0.9900000000:0.0878810000,(350632544:0.6956520000,((116201817:0.6864680000,(-552347:0.2703840000,(-557761:0.4562640000,(171683708:0.7137090000,169607248:0.3376180000)0.9900000000:0.0914540000)0.8000000000:0.0474690000)1.0000000000:0.1913760000)0.4000000000:0.0447650000,((367046733:0.4510700000,242760313:0.2667000000)0.9900000000:0.0748610000,((-69845:0.1654740000,-48033:0.1893340000)1.0000000000:0.3034240000,((296805718:0.2127130000,258577193:0.1308820000)1.0000000000:0.1243920000,(392870432:0.0047700000,(320039038:0.0055310000,303317928:0.0027690000)0.9900000000:0.0078270000)1.0000000000:0.1758450000)1.0000000000:0.2546040000)1.0000000000:0.1665090000)0.9200000000:0.0623200000)1.0000000000:0.1916040000)0.9400000000:0.0724490000)1.0000000000:0.0940800000,((358379553:0.6641430000,(154310220:0.1628060000,(-67609:0.1711400000,(358373565:0.0680410000,317031839:0.0622880000)1.0000000000:0.1959860000)0.9900000000:0.0982680000)1.0000000000:0.7347100000)0.6000000000:0.0952050000,(-42566:0.4381600000,(((296816114:0.0942200000,(315042251:0.0915450000,(326473498:0.0331670000,(327300138:0.0229540000,(302663550:0.0170700000,302497179:0.0056380000)0.9900000000:0.0059040000)1.0000000000:0.0157910000)1.0000000000:0.0649640000)1.0000000000:0.0638500000)1.0000000000:0.2817860000,((-56872:0.1432280000,(-65831:0.0030740000,-17682:0.0040510000)1.0000000000:0.1390640000)1.0000000000:0.3623890000,(367046711:0.3367170000,(154319945:0.3515670000,((358373218:0.0264030000,119474079:0.0311200000)1.0000000000:0.3668290000,(121711719:0.2295360000,-546408:0.2723190000)0.6100000000:0.0575570000)1.0000000000:0.0944810000)0.9100000000:0.0586670000)0.9500000000:0.0472730000)0.9200000000:0.0308680000)0.9500000000:0.0411350000,(((((310799231:0.2193300000,255953601:0.1555110000)0.9500000000:0.0391490000,(340521949:0.2143590000,116203405:0.2349800000)0.8100000000:0.0325390000)1.0000000000:0.2578400000,(330921831:0.1958190000,(-530101:0.0194230000,(-457476:0.0014330000,-435649:0.0014230000)1.0000000000:0.0173620000)1.0000000000:0.1369880000)1.0000000000:0.3620590000)0.9900000000:0.0698240000,(((242760674:0.0909930000,212539227:0.0585450000)1.0000000000:0.1878880000,(367049108:0.2730740000,((350639884:0.0085000000,317031819:0.0086890000)1.0000000000:0.2523960000,(242760842:0.0854290000,212539163:0.0348530000)1.0000000000:0.2597630000)0.9900000000:0.0513050000)1.0000000000:0.0724890000)1.0000000000:0.0703950000,(242792629:0.3877220000,((396488666:0.5148890000,(310801814:0.1162250000,-145041:0.1780900000)1.0000000000:0.4026780000)0.9500000000:0.0893540000,((380485274:0.3469520000,(322705053:0.0201370000,322697587:0.0301500000)1.0000000000:0.3212670000)0.5300000000:0.0738030000,((242821914:0.0839580000,-52775:0.0634360000)1.0000000000:0.1226380000,(392866066:0.0180340000,(320041312:0.0014250000,303320459:0.0013970000)0.9800000000:0.0070620000)1.0000000000:0.1730020000)0.9900000000:0.0508870000)0.5200000000:0.0409440000)0.9900000000:0.0561350000)0.9900000000:0.0568230000)0.9900000000:0.0289330000)0.5000000000:0.0244940000,((367041521:0.0779540000,116204287:0.1320580000)1.0000000000:0.2920320000,((-77022:0.3688230000,((-71110:0.1912150000,(-59404:0.0228800000,-14656:0.0075360000)1.0000000000:0.2417010000)1.0000000000:0.0677280000,(-49345:0.2973600000,(358375850:0.0598950000,(350637487:0.0258890000,317033668:0.0151890000)1.0000000000:0.0777650000)1.0000000000:0.2290310000)0.9700000000:0.0500940000)1.0000000000:0.2887230000)0.8500000000:0.0723220000,((361126554:0.2712370000,358395052:0.2539710000)0.9300000000:0.0804040000,((-49523:0.4199530000,(317028440:0.5251580000,(-59157:0.0087700000,-14863:0.0052540000)1.0000000000:0.4723040000)0.9600000000:0.0743590000)0.9900000000:0.0573300000,(322692327:0.2689230000,(((116198979:0.1062690000,(-72239:0.0758790000,-56321:0.1213250000)1.0000000000:0.1384690000)1.0000000000:0.1175080000,(-55052:0.1171590000,(322702958:0.0589160000,320592403:0.2088310000)1.0000000000:0.0445390000)1.0000000000:0.2491950000)1.0000000000:0.0818160000,(296812663:0.1242420000,((-60889:0.0027160000,-21219:0.0015360000)1.0000000000:0.0622950000,(392868976:0.0055460000,(320035415:0.0204890000,303315469:0.0014160000)1.0000000000:0.0102970000)1.0000000000:0.0351660000)0.6000000000:0.0209350000)1.0000000000:0.3232020000)0.6800000000:0.0404240000)0.9900000000:0.0640590000)1.0000000000:0.1431960000)0.3100000000:0.0237260000)0.4500000000:0.0280300000)0.9200000000:0.0472630000)0.9200000000:0.0426950000)0.9300000000:0.0876740000)1.0000000000:0.4289850000)0.8000000000:0.0857060000)0.7000000000:0.0452510000)0.8800000000:0.0961380000)1.0000000000:0.2671680000)1.0000000000:1.0589500000)0.6500000000:0.2709450000,((343428080:0.0432660000,(71024671:0.1330520000,388857990:0.1846550000)0.9800000000:0.0656240000)1.0000000000:1.3140500000,((171693079:0.5594650000,(310792902:0.7595510000,(((358400521:0.2926060000,242826759:0.3373170000)0.9900000000:0.2757750000,(322704462:0.4827080000,(116199971:0.3580670000,(-556451:0.5041990000,(358378626:0.4111760000,212541696:0.3171430000)0.6400000000:0.0791100000)0.7900000000:0.0669410000)1.0000000000:0.1632570000)0.9900000000:0.1408370000)0.8400000000:0.0640970000,((154320560:0.4062330000,(-489882:0.6715290000,(361125590:0.1828270000,-52781:0.2278990000)1.0000000000:0.1935980000)1.0000000000:0.2941920000)0.9900000000:0.2277230000,((406861912:0.5604710000,212531907:0.4600800000)0.9900000000:0.0886810000,((-526951:0.7686930000,-143179:0.7693740000)0.9800000000:0.1170340000,((310801740:0.5643350000,(380472600:0.3077270000,(396484154:0.6322900000,-562407:0.1518940000)0.9900000000:0.0972540000)1.0000000000:0.1499670000)0.9800000000:0.0880820000,((-152199:0.0024240000,-139644:0.0050260000)1.0000000000:0.7164920000,(187980597:0.2538410000,((408393708:0.0097390000,-138092:0.0138340000)1.0000000000:0.2427790000,((330915414:0.3616570000,310801797:0.2719070000)0.4000000000:0.0463600000,(255955045:0.1959700000,-549946:0.1467980000)0.9400000000:0.0532030000)0.2800000000:0.0439050000)0.6900000000:0.0751300000)0.7600000000:0.0910430000)1.0000000000:0.2256180000)1.0000000000:0.3256190000)0.9500000000:0.0709420000)0.5200000000:0.0469570000)0.5600000000:0.0529680000)0.9900000000:0.1773200000)0.3400000000:0.0472310000)0.5800000000:0.0861750000,(((242800465:0.0589660000,212544360:0.0652490000)1.0000000000:0.3924700000,(-555138:0.9405690000,-542297:0.8837080000)0.6400000000:0.0974700000)0.9900000000:0.1404460000,(-79105:0.3750460000,((-562879:0.5882490000,((-508948:0.5782960000,(169625120:0.1921750000,154308120:0.2485120000)1.0000000000:0.2876010000)1.0000000000:0.1547310000,((-482209:0.4045420000,(-57303:0.1353410000,((-71940:0.2207250000,(119499674:0.0220080000,(-40952:0.0013470000,-31166:0.0014040000)1.0000000000:0.0445860000)1.0000000000:0.1487610000)0.9600000000:0.0236170000,(((367028634:0.0990430000,(358396661:0.2863770000,119499644:0.1562000000)0.9900000000:0.0352220000)1.0000000000:0.0576230000,(-525601:0.3057950000,(320590305:0.3142950000,212529416:0.2216070000)0.8100000000:0.0359790000)0.5300000000:0.0287420000)1.0000000000:0.0460050000,((212538919:0.2000610000,-548046:0.1053540000)1.0000000000:0.0920750000,(367044402:0.2413270000,((-495412:0.0036150000,-484867:0.0071580000)1.0000000000:0.1632500000,((-542397:0.1108140000,-505190:0.2261190000)0.6800000000:0.0219700000,((242796910:0.1075780000,(242812831:0.1445360000,242797229:0.0783400000)0.8200000000:0.0162280000)0.9900000000:0.0250160000,(322706211:0.1128170000,((330913674:0.0064150000,187978605:0.0100410000)1.0000000000:0.0925930000,(-559437:0.0627990000,(-530373:0.0054670000,(-455642:0.0013340000,-444742:0.0013240000)1.0000000000:0.0121920000)1.0000000000:0.0719240000)1.0000000000:0.0524790000)1.0000000000:0.1340330000)0.8400000000:0.0322820000)0.7800000000:0.0203080000)1.0000000000:0.0402640000)1.0000000000:0.1642390000)0.3300000000:0.0161570000)0.8100000000:0.0202540000)0.9200000000:0.0280330000)0.9900000000:0.0408520000)1.0000000000:0.1062850000)1.0000000000:0.0818060000,(((-77710:0.2391180000,(119501729:0.0223570000,(-39768:0.0013410000,-27406:0.0013270000)1.0000000000:0.0369790000)1.0000000000:0.1965110000)0.9900000000:0.0625170000,(358371975:0.2928130000,((-64221:0.0265580000,-22675:0.0032360000)1.0000000000:0.2172230000,(121714857:0.1218350000,(350631780:0.0018380000,317038844:0.0035030000)1.0000000000:0.1205250000)1.0000000000:0.0591630000)1.0000000000:0.1168620000)1.0000000000:0.1745640000)1.0000000000:0.2255520000,((-569399:0.4158920000,((-47330:0.1142630000,(-61145:0.0028180000,-20935:0.0015990000)1.0000000000:0.0533760000)1.0000000000:0.0967300000,((358382986:0.1157100000,340514573:0.1104780000)0.9700000000:0.0491030000,(402073871:0.2417650000,320591829:0.1504640000)1.0000000000:0.0771920000)0.4900000000:0.0274940000)1.0000000000:0.2656010000)0.9800000000:0.0525160000,((296812735:0.3482390000,(380485109:0.2856500000,(-449607:0.0044810000,-442181:0.0038880000)1.0000000000:0.1911320000)1.0000000000:0.3546660000)0.7100000000:0.0417330000,(310798810:0.3030000000,((-51940:0.2083910000,(358369322:0.0108330000,(350631455:0.0045100000,145244871:0.0036870000)1.0000000000:0.0140870000)1.0000000000:0.1593880000)1.0000000000:0.0711980000,((322704024:0.0234450000,322698134:0.0227380000)1.0000000000:0.2509240000,((119487997:0.0084630000,(-37915:0.0040560000,-28291:0.0013420000)1.0000000000:0.0291750000)1.0000000000:0.0731330000,(296815510:0.0126450000,(315042452:0.0343610000,(326475339:0.0231890000,(327292723:0.0219330000,(302667731:0.0090530000,302502784:0.0131940000)0.9900000000:0.0073640000)0.4200000000:0.0023990000)1.0000000000:0.0443750000)1.0000000000:0.0252600000)1.0000000000:0.0811440000)1.0000000000:0.0975660000)0.8300000000:0.0273490000)1.0000000000:0.1104080000)0.9900000000:0.0470010000)0.7800000000:0.0311450000)1.0000000000:0.2141220000)0.8700000000:0.0431970000)0.6900000000:0.0311150000)1.0000000000:0.1307010000)0.9900000000:0.0717980000,((((-428258:0.0424330000,((-512220:0.0164100000,-461738:0.0277220000)1.0000000000:0.0514770000,(-533673:0.0407020000,(398390367:0.0611170000,(-496994:0.0026380000,-487229:0.0066460000)1.0000000000:0.0621960000)0.9900000000:0.0234860000)0.8300000000:0.0138720000)1.0000000000:0.0265020000)1.0000000000:0.1042770000,((-544742:0.0666130000,-482810:0.0441430000)0.7400000000:0.0188070000,(169617596:0.0725630000,(396484323:0.0752410000,((330920187:0.0083380000,187979220:0.0078870000)1.0000000000:0.0396620000,(-558553:0.0422430000,(-524996:0.0114380000,(-446700:0.0013170000,-436914:0.0013200000)1.0000000000:0.0074440000)1.0000000000:0.0208280000)1.0000000000:0.0254900000)1.0000000000:0.0208370000)0.7000000000:0.0137620000)1.0000000000:0.0543790000)0.6000000000:0.0258180000)1.0000000000:0.2629650000,((361128278:0.1449830000,(406868110:0.1374540000,(156039305:0.0503870000,154309911:0.0262250000)1.0000000000:0.1342410000)1.0000000000:0.0719850000)0.5700000000:0.0243120000,(320590174:0.1303040000,(((380475654:0.0107390000,310793598:0.0266150000)1.0000000000:0.0781130000,(346970056:0.0063920000,302422136:0.0228830000)1.0000000000:0.1126300000)1.0000000000:0.0316810000,((-151845:0.0867400000,(402085510:0.0212240000,-156834:0.0295250000)1.0000000000:0.0730800000)1.0000000000:0.0319360000,(171691741:0.0716620000,((336269563:0.0275030000,(336473182:0.0067870000,164426746:0.0134730000)1.0000000000:0.0187060000)1.0000000000:0.1797240000,((367036467:0.1495780000,340923607:0.2712900000)0.9800000000:0.0495150000,(367023683:0.1831870000,116179828:0.1808420000)1.0000000000:0.0914390000)0.9700000000:0.0534650000)0.9800000000:0.0380220000)1.0000000000:0.0326500000)1.0000000000:0.0264960000)0.9800000000:0.0281950000)1.0000000000:0.1168520000)1.0000000000:0.2034810000)0.9900000000:0.0681350000,((378728556:0.3888120000,(212537927:0.4127410000,(406860920:0.2043400000,(156034773:0.0222310000,154293086:0.0438030000)1.0000000000:0.1604100000)1.0000000000:0.1320680000)1.0000000000:0.0994580000)1.0000000000:0.0905410000,(((((169613603:0.6210240000,156053668:0.3722320000)0.5200000000:0.0772740000,(169611010:0.2695750000,(-517670:0.2673950000,(380482691:0.1811380000,(310798798:0.1762380000,-142960:0.3147390000)0.8800000000:0.0527380000)1.0000000000:0.0858530000)1.0000000000:0.1383320000)1.0000000000:0.3600440000)0.7600000000:0.0593960000,(-472661:0.2703670000,((-423052:0.3026310000,(392866679:0.0023150000,(320036071:0.0013150000,303321003:0.0013420000)0.5000000000:0.0020180000)1.0000000000:0.2001230000)1.0000000000:0.1161630000,(361132314:0.2375050000,((-65466:0.0039470000,-20371:0.0026580000)1.0000000000:0.1803540000,(396486504:0.3553130000,(-47901:0.1943670000,((171693207:0.1618670000,-548899:0.1037590000)1.0000000000:0.0386620000,(-515051:0.0520630000,-463277:0.0542000000)1.0000000000:0.1246620000)0.8500000000:0.0272410000)0.8700000000:0.0277420000)0.6700000000:0.0255320000)1.0000000000:0.0923390000)0.9900000000:0.0455680000)1.0000000000:0.1403430000)1.0000000000:0.1316870000)0.4200000000:0.0257600000,((242797649:0.3165420000,(367053117:0.1363710000,(-68694:0.0029870000,-26714:0.0036640000)1.0000000000:0.1389040000)1.0000000000:0.1555590000)1.0000000000:0.2215580000,((346327665:0.2802810000,320588358:0.2549550000)1.0000000000:0.2807940000,((296803703:0.1040410000,(315039523:0.0509220000,(326470031:0.0337190000,(327302212:0.0178960000,(302659209:0.0145560000,302503845:0.0115180000)0.9700000000:0.0049860000)1.0000000000:0.0128970000)0.9900000000:0.0234750000)0.9900000000:0.0359650000)1.0000000000:0.2918100000,(-74283:0.2407580000,(-563916:0.2367450000,((310801917:0.2492230000,-555239:0.1326330000)0.9500000000:0.0402640000,((330947111:0.1144900000,-524721:0.1123970000)1.0000000000:0.2436610000,(-178088:0.0772150000,((408397215:0.0144070000,-131179:0.0202200000)1.0000000000:0.0737080000,(-123565:0.0215130000,(342871724:0.0191980000,-93057:0.0210170000)1.0000000000:0.0166120000)1.0000000000:0.0690410000)1.0000000000:0.0922650000)1.0000000000:0.0715380000)1.0000000000:0.0592260000)0.3100000000:0.0185430000)0.6000000000:0.0454530000)1.0000000000:0.1361990000)0.9900000000:0.0675480000)0.7500000000:0.0273060000)0.4300000000:0.0220160000)1.0000000000:0.1128610000,(((296813959:0.4687760000,(367034303:0.1331410000,(322704666:0.0470120000,322700803:0.0550400000)1.0000000000:0.1857190000)1.0000000000:0.3532020000)0.9900000000:0.0897540000,(-481006:0.2840730000,((169610345:0.1859300000,-555110:0.2098510000)1.0000000000:0.2354870000,(((242772575:0.0907090000,212531271:0.1096250000)1.0000000000:0.1358710000,(358374356:0.0356980000,(350632934:0.0108530000,317028640:0.0081380000)1.0000000000:0.0549920000)1.0000000000:0.1710410000)1.0000000000:0.1385830000,((400596863:0.0478150000,346322694:0.0640210000)1.0000000000:0.3063200000,(-184884:0.2338400000,(322701938:0.1833100000,(322703055:0.5046460000,-72078:0.2643500000)0.9800000000:0.0591520000)1.0000000000:0.0750730000)0.9400000000:0.0362150000)0.4500000000:0.0269910000)0.6100000000:0.0556030000)1.0000000000:0.1968840000)1.0000000000:0.0679510000)0.9800000000:0.0270500000,(((242792088:0.0562560000,212535122:0.0380220000)1.0000000000:0.1509950000,(255955711:0.1848460000,(-53109:0.1891190000,((121717189:0.0544160000,(119482413:0.0161440000,(-45271:0.0013360000,-35580:0.0013380000)1.0000000000:0.0183450000)1.0000000000:0.0397810000)1.0000000000:0.1071450000,((-63271:0.0026610000,-17171:0.0013420000)1.0000000000:0.0999080000,(358371639:0.0142710000,(350640174:0.0013380000,317031606:0.0040070000)1.0000000000:0.0172910000)1.0000000000:0.1130270000)0.7800000000:0.0255030000)0.6900000000:0.0227400000)1.0000000000:0.0695540000)1.0000000000:0.0966650000)1.0000000000:0.1185140000,(((-59464:0.0271970000,-14589:0.0059220000)1.0000000000:0.3038140000,(-120482:0.0148420000,-87262:0.0239370000)1.0000000000:0.2934930000)1.0000000000:0.2395490000,(326472692:0.5121490000,((322710435:0.0759000000,322692754:0.0608820000)1.0000000000:0.3304720000,((408396874:0.0131400000,-138016:0.0099890000)1.0000000000:0.2412460000,((322705096:0.0339460000,322696833:0.0459570000)1.0000000000:0.0666660000,(358383079:0.0971460000,(358397475:0.1164360000,340514273:0.0771670000)0.9800000000:0.0168530000)1.0000000000:0.0376270000)1.0000000000:0.2229910000)0.9900000000:0.0607150000)0.7900000000:0.0503950000)0.9900000000:0.0666930000)0.9000000000:0.0417000000)0.9900000000:0.0500160000)0.6600000000:0.0292630000)1.0000000000:0.1376550000)0.9400000000:0.0427230000)0.7800000000:0.0219800000)0.7700000000:0.0553320000)1.0000000000:0.1176310000)0.9900000000:0.1721470000)0.9800000000:0.5176070000)0.9100000000:0.3606220000);
