# Supplementary material for: The Distant Siblings—A Phylogenomic Roadmap Illuminates the Origins of Extant Diversity in Fungal Aromatic Polyketide Biosynthesis
Source: Genome Biol Evol. 2015 Nov 3;7(11):3132–54. doi: 10.1093/gbe/evv204 (PMC5635595; doi:10.1093/gbe/evv204)
Supplement: Supplementary Data [file evv204_Supplementary_Data.zip › SM5_Genetree_ML.nwk]

(((((212539173:0.0788800000,242760818:0.1088380000)100.0000000000:0.3779950000,(380495468:0.3536740000,(340519646:0.1624560000,(358385404:0.0989730000,358392895:0.1225150000)98.0000000000:0.0393040000)100.0000000000:0.2430320000)100.0000000000:0.0958850000)100.0000000000:0.0770770000,(154300775:0.3673040000,(((-442773:0.0000010000,-454681:0.0000010000)100.0000000000:0.0844650000,(-563820:0.0573500000,(187984851:0.0144500000,330923955:0.0246670000)100.0000000000:0.0433760000)99.0000000000:0.0397650000)100.0000000000:0.2632450000,((-528338:0.0942230000,(-441687:0.0000010000,-454233:0.0000010000)100.0000000000:0.0186840000)100.0000000000:0.1450960000,(-564073:0.1494000000,(169607911:0.1174750000,330927414:0.1011530000)95.0000000000:0.0368780000)100.0000000000:0.0673680000)100.0000000000:0.3507040000)99.0000000000:0.0674040000)100.0000000000:0.1054470000)100.0000000000:0.3217220000,(((154310220:0.1734150000,(-67609:0.1815930000,(317031839:0.0629020000,358373565:0.0756150000)100.0000000000:0.2333000000)100.0000000000:0.1138740000)100.0000000000:0.7935130000,(242821846:0.5939990000,((310801514:0.2969440000,380478309:0.1959820000)100.0000000000:0.2477730000,(121711976:0.3210520000,(-483453:0.2900750000,361125095:0.2671900000)98.0000000000:0.0599030000)100.0000000000:0.0739400000)100.0000000000:0.1603500000)100.0000000000:0.1764870000)100.0000000000:0.0771740000,(((398408701:0.5510930000,(-550592:0.2183280000,(-486193:0.0247110000,-495543:0.0106600000)100.0000000000:0.4067700000)100.0000000000:0.1316690000)100.0000000000:0.2234420000,((-51446:0.4962090000,(154309929:0.6251810000,(171681419:0.2986680000,(212531127:0.2795530000,(392868149:0.0022190000,(303323203:0.0000010000,320031307:0.0000010000)100.0000000000:0.0022030000)100.0000000000:0.2159540000)100.0000000000:0.0841610000)100.0000000000:0.2039410000)99.0000000000:0.0497360000)97.0000000000:0.0734690000,(358379553:0.7553300000,(((-75747:0.4312820000,(116204489:0.3028300000,310801759:0.3208850000)100.0000000000:0.2079230000)99.0000000000:0.0726930000,((119483954:0.0392320000,(-29300:0.0000010000,-37519:0.0000010000)100.0000000000:0.0539410000)100.0000000000:0.5443340000,((322693892:0.0761300000,322705364:0.0345170000)100.0000000000:0.2382100000,(380476401:0.3202560000,(-133217:0.0151550000,408394615:0.0179300000)100.0000000000:0.1878670000)100.0000000000:0.0972550000)100.0000000000:0.2884330000)100.0000000000:0.1847690000)100.0000000000:0.0943620000,(350632544:0.7032270000,((-552347:0.2865970000,(-557761:0.4707400000,(169607248:0.3831120000,171683708:0.7483490000)93.0000000000:0.0499240000)100.0000000000:0.0793950000)100.0000000000:0.1636140000,(116201817:0.8415280000,((242760313:0.3298290000,367046733:0.4419810000)100.0000000000:0.0872750000,((-48033:0.2094160000,-69845:0.1774540000)100.0000000000:0.3287820000,((258577193:0.1562090000,296805718:0.2181190000)100.0000000000:0.1431190000,(392870432:0.0071520000,(303317928:0.0014570000,320039038:0.0043800000)100.0000000000:0.0030860000)100.0000000000:0.1866750000)100.0000000000:0.2783300000)100.0000000000:0.1630210000)100.0000000000:0.0496250000)100.0000000000:0.0535910000)100.0000000000:0.1817030000)100.0000000000:0.0879280000)99.0000000000:0.0855190000)91.0000000000:0.0645740000)87.0000000000:0.0446670000)89.0000000000:0.0527570000,(-42566:0.5019300000,((-49345:0.3075750000,((-71110:0.2030950000,(-14656:0.0078960000,-59404:0.0213110000)100.0000000000:0.2651290000)100.0000000000:0.1017710000,(358375850:0.0780550000,(317033668:0.0164150000,350637487:0.0248220000)100.0000000000:0.0718910000)100.0000000000:0.2505330000)94.0000000000:0.0472950000)100.0000000000:0.3278000000,(((296816114:0.1016150000,(315042251:0.0965890000,(326473498:0.0314720000,(327300138:0.0233390000,(302497179:0.0041750000,302663550:0.0170260000)100.0000000000:0.0044770000)100.0000000000:0.0170490000)100.0000000000:0.0714470000)100.0000000000:0.0655510000)100.0000000000:0.3049910000,(367046711:0.3819210000,((-56872:0.1623330000,(-17682:0.0025730000,-65831:0.0019190000)100.0000000000:0.1404650000)100.0000000000:0.3957640000,(154319945:0.3618950000,((-546408:0.3045100000,121711719:0.2382500000)99.0000000000:0.0700910000,(119474079:0.0262250000,358373218:0.0304310000)100.0000000000:0.3821750000)100.0000000000:0.0923710000)100.0000000000:0.0569880000)98.0000000000:0.0255350000)98.0000000000:0.0220990000)99.0000000000:0.0476280000,(((255953601:0.1674990000,(310799231:0.2221530000,(116203405:0.2685980000,340521949:0.2260600000)95.0000000000:0.0425790000)94.0000000000:0.0271870000)100.0000000000:0.2583500000,(330921831:0.1899710000,(-530101:0.0192640000,(-435649:0.0000010000,-457476:0.0000010000)100.0000000000:0.0158450000)100.0000000000:0.1513140000)100.0000000000:0.3509310000)100.0000000000:0.0869370000,((((212539227:0.0596070000,242760674:0.0909600000)100.0000000000:0.2247000000,((317031819:0.0150040000,350639884:0.0000010000)100.0000000000:0.2817380000,(367049108:0.2881560000,(212539163:0.0502590000,242760842:0.0702080000)100.0000000000:0.2707720000)90.0000000000:0.0461640000)100.0000000000:0.0722150000)100.0000000000:0.0665090000,(242792629:0.4263780000,((396488666:0.5330050000,(-145041:0.1997390000,310801814:0.1127910000)100.0000000000:0.4024980000)100.0000000000:0.0832470000,((380485274:0.3521730000,(322697587:0.0351220000,322705053:0.0134870000)100.0000000000:0.3438050000)98.0000000000:0.0604750000,((-52775:0.0669220000,242821914:0.0859940000)100.0000000000:0.1365170000,(392866066:0.0168030000,(303320459:0.0000010000,320041312:0.0000010000)100.0000000000:0.0067830000)100.0000000000:0.1718110000)100.0000000000:0.0588060000)98.0000000000:0.0417480000)100.0000000000:0.0595870000)76.0000000000:0.0456170000)76.0000000000:0.0316420000,((116204287:0.1368040000,367041521:0.0797870000)100.0000000000:0.3016690000,((358395052:0.2775820000,361126554:0.2676070000)95.0000000000:0.0884560000,(-77022:0.4321390000,((-49523:0.4460550000,(317028440:0.5667040000,(-14863:0.0033070000,-59157:0.0083610000)100.0000000000:0.4860790000)100.0000000000:0.0857170000)100.0000000000:0.0596320000,(((-21219:0.0000010000,-60889:0.0014990000)100.0000000000:0.0512270000,(296812663:0.1459570000,(392868976:0.0043770000,(303315469:0.0000010000,320035415:0.0205160000)100.0000000000:0.0094330000)100.0000000000:0.0340610000)100.0000000000:0.0243120000)100.0000000000:0.3215350000,(322692327:0.3179860000,((-55052:0.1191100000,(322702958:0.0617510000,320592403:0.2286090000)100.0000000000:0.0462190000)100.0000000000:0.2574040000,(116198979:0.1135150000,(-56321:0.1320350000,-72239:0.0752900000)100.0000000000:0.1504220000)100.0000000000:0.1172970000)100.0000000000:0.0896810000)98.0000000000:0.0479670000)99.0000000000:0.0430180000)100.0000000000:0.1563850000)89.0000000000:0.0301850000)72.0000000000:0.0408320000)100.0000000000:0.0580820000)73.0000000000:0.0229920000)79.0000000000:0.0413940000)80.0000000000:0.0467880000)69.0000000000:0.0695940000)100.0000000000:0.4206010000)99.0000000000:0.0819660000)100.0000000000:0.1484910000)100.0000000000:0.4031630000,((((-73079:0.3629220000,(242772323:0.2255360000,242816973:0.3294290000)100.0000000000:0.1775740000)100.0000000000:0.2871690000,((-133921:0.0122200000,408395378:0.0349520000)100.0000000000:0.6098780000,(187976080:0.6538060000,(367031190:0.5376080000,(171677268:0.5214370000,(302404487:0.0587790000,346975748:0.0266710000)100.0000000000:0.4958960000)99.0000000000:0.0596990000)100.0000000000:0.1037000000)100.0000000000:0.1256240000)100.0000000000:0.0434280000)100.0000000000:0.1352170000,((392585243:0.7261650000,299742907:0.8165280000)85.0000000000:0.1734810000,((393220848:0.7223950000,(390597489:0.5347000000,((-387322:0.4677630000,-389521:0.6060110000)100.0000000000:0.0857910000,(392562865:0.3550420000,395326591:0.4112400000)100.0000000000:0.2373120000)100.0000000000:0.0831840000)100.0000000000:0.0281980000)100.0000000000:0.0756450000,((296414891:0.4538110000,(-497179:0.4900710000,(-476449:0.2627360000,(400594967:0.4993600000,(-30264:0.0489820000,(-23103:0.0009410000,-64605:0.0626130000)100.0000000000:0.0689420000)100.0000000000:0.2211420000)99.0000000000:0.0672310000)100.0000000000:0.1427620000)100.0000000000:0.2427900000)99.0000000000:0.0585190000,(302697445:0.6228550000,((336365495:0.0000010000,336378054:0.0000010000)100.0000000000:0.4202340000,(170089613:0.5088240000,((389742941:0.2805560000,389750301:0.4352440000)90.0000000000:0.0462370000,(238580913:0.3519440000,(-409962:0.0187640000,-418816:0.0201030000)100.0000000000:0.3211100000)99.0000000000:0.0483890000)99.0000000000:0.0417340000)100.0000000000:0.0304220000)100.0000000000:0.0782700000)86.0000000000:0.0849380000)85.0000000000:0.0663230000)83.0000000000:0.0532690000)100.0000000000:0.0882060000)100.0000000000:0.2047060000,((388857990:0.1153430000,(343428080:0.1121890000,71024671:0.1499620000)100.0000000000:0.1019850000)100.0000000000:1.1467580000,((171693079:0.5574580000,(310792902:0.7200000000,(((-143179:0.8571960000,(154320560:0.4263230000,(-489882:0.7042640000,(-52781:0.2260340000,361125590:0.1984430000)100.0000000000:0.2326470000)100.0000000000:0.2176080000)100.0000000000:0.2025120000)94.0000000000:0.0696010000,(212531907:0.5428510000,((406861912:0.6239530000,(242826759:0.3551330000,358400521:0.2626780000)100.0000000000:0.2629670000)100.0000000000:0.0490170000,(322704462:0.5268190000,(-556451:0.4988820000,(116199971:0.4299230000,(212541696:0.3810630000,358378626:0.4268500000)100.0000000000:0.1078020000)98.0000000000:0.0576630000)100.0000000000:0.1424560000)100.0000000000:0.1360350000)96.0000000000:0.0564360000)94.0000000000:0.0421070000)94.0000000000:0.0422570000,(-526951:0.8230970000,((310801740:0.5711240000,(380472600:0.3126270000,(-562407:0.1901670000,396484154:0.7778690000)100.0000000000:0.0967410000)100.0000000000:0.1613380000)100.0000000000:0.1410430000,((-139644:0.0046630000,-152199:0.0000010000)100.0000000000:0.6415610000,(187980597:0.2929480000,((-138092:0.0101380000,408393708:0.0113280000)100.0000000000:0.2466030000,(310801797:0.3049550000,(330915414:0.4085930000,(-549946:0.1632490000,255955045:0.2033880000)68.0000000000:0.0376450000)49.0000000000:0.0186930000)67.0000000000:0.0499480000)67.0000000000:0.0645690000)100.0000000000:0.1277230000)100.0000000000:0.1394700000)100.0000000000:0.2093580000)95.0000000000:0.0716700000)100.0000000000:0.1200380000)99.0000000000:0.0296280000)100.0000000000:0.0912040000,(((212544360:0.0778700000,242800465:0.0497240000)100.0000000000:0.4464550000,(-542297:0.8182120000,-555138:0.7998710000)100.0000000000:0.1109320000)100.0000000000:0.1162470000,((-562879:0.5488890000,(((-77710:0.2492330000,(119501729:0.0250410000,(-27406:0.0000010000,-39768:0.0000010000)100.0000000000:0.0335230000)100.0000000000:0.1990780000)100.0000000000:0.0883420000,(358371975:0.3305740000,((-22675:0.0020210000,-64221:0.0266010000)100.0000000000:0.2181590000,(121714857:0.1224430000,(317038844:0.0027340000,350631780:0.0000010000)100.0000000000:0.1276520000)100.0000000000:0.0643530000)100.0000000000:0.1067370000)100.0000000000:0.1553350000)100.0000000000:0.2050560000,((-508948:0.6355950000,(154308120:0.2475350000,169625120:0.2113080000)100.0000000000:0.2933370000)100.0000000000:0.1525920000,((((296812735:0.3516590000,(380485109:0.3236150000,(-442181:0.0023610000,-449607:0.0034460000)100.0000000000:0.2030540000)100.0000000000:0.3399100000)99.0000000000:0.0571400000,(310798810:0.3164280000,(-569399:0.4387550000,((320591829:0.1468690000,402073871:0.2649800000)100.0000000000:0.0785410000,((340514573:0.1174520000,358382986:0.1117930000)100.0000000000:0.0512610000,(-47330:0.1170790000,(-20935:0.0000010000,-61145:0.0014620000)100.0000000000:0.0584740000)100.0000000000:0.1060420000)97.0000000000:0.0297230000)100.0000000000:0.2629120000)99.0000000000:0.0655550000)84.0000000000:0.0519300000)84.0000000000:0.0337350000,((-51940:0.2019110000,(358369322:0.0106100000,(145244871:0.0020240000,350631455:0.0024010000)100.0000000000:0.0131780000)100.0000000000:0.1818880000)100.0000000000:0.0781580000,((322698134:0.0217480000,322704024:0.0235910000)100.0000000000:0.2578760000,((119487997:0.0081990000,(-28291:0.0000010000,-37915:0.0027760000)100.0000000000:0.0275630000)100.0000000000:0.0705010000,(296815510:0.0154160000,(315042452:0.0350500000,(326475339:0.0224940000,(327292723:0.0210860000,(302502784:0.0119710000,302667731:0.0079360000)100.0000000000:0.0062080000)100.0000000000:0.0000010000)100.0000000000:0.0412480000)100.0000000000:0.0225810000)100.0000000000:0.0875500000)100.0000000000:0.0904690000)100.0000000000:0.0308000000)100.0000000000:0.1074890000)100.0000000000:0.2514770000,(-482209:0.4034960000,(-57303:0.1611680000,((-71940:0.2234640000,(119499674:0.0292190000,(-31166:0.0000010000,-40952:0.0000010000)100.0000000000:0.0362220000)100.0000000000:0.1505170000)97.0000000000:0.0282590000,((-548046:0.0982690000,212538919:0.2048370000)100.0000000000:0.1064410000,(((358396661:0.3036040000,(119499644:0.1781260000,367028634:0.0970330000)99.0000000000:0.0304520000)100.0000000000:0.0502780000,(-525601:0.3040160000,(212529416:0.2154620000,320590305:0.3439990000)91.0000000000:0.0361910000)79.0000000000:0.0207200000)100.0000000000:0.0437610000,(367044402:0.2258910000,((-484867:0.0045080000,-495412:0.0038640000)100.0000000000:0.1688260000,((242796910:0.1136120000,(242797229:0.0839780000,242812831:0.1479480000)98.0000000000:0.0130210000)100.0000000000:0.0191040000,((-542397:0.1188550000,-505190:0.2195410000)96.0000000000:0.0156240000,(322706211:0.1117120000,((187978605:0.0088970000,330913674:0.0050780000)100.0000000000:0.0923340000,(-559437:0.0665360000,(-530373:0.0027180000,(-444742:0.0000010000,-455642:0.0000010000)100.0000000000:0.0123320000)100.0000000000:0.0681320000)100.0000000000:0.0554050000)100.0000000000:0.1370240000)99.0000000000:0.0330350000)100.0000000000:0.0191230000)100.0000000000:0.0514750000)100.0000000000:0.1546860000)87.0000000000:0.0322960000)84.0000000000:0.0208060000)75.0000000000:0.0267690000)84.0000000000:0.0316700000)100.0000000000:0.1123150000)100.0000000000:0.0808350000)100.0000000000:0.0373430000)99.0000000000:0.0371220000)100.0000000000:0.1138580000)99.0000000000:0.0522020000,((-79105:0.4361360000,((378728556:0.3911480000,(212537927:0.4193130000,(406860920:0.1815950000,(154293086:0.0431290000,156034773:0.0206410000)100.0000000000:0.1990310000)100.0000000000:0.1641650000)100.0000000000:0.0809950000)100.0000000000:0.0979640000,(((-428258:0.0430840000,(-533673:0.0385800000,((-461738:0.0262400000,-512220:0.0167570000)100.0000000000:0.0495480000,(398390367:0.0597060000,(-487229:0.0055110000,-496994:0.0012870000)100.0000000000:0.0674250000)97.0000000000:0.0241240000)93.0000000000:0.0159100000)100.0000000000:0.0273850000)100.0000000000:0.1071660000,((-482810:0.0514360000,-544742:0.0633250000)99.0000000000:0.0177760000,(169617596:0.0756420000,(396484323:0.0703580000,((187979220:0.0064850000,330920187:0.0072740000)100.0000000000:0.0394160000,(-558553:0.0410310000,(-524996:0.0109440000,(-436914:0.0000010000,-446700:0.0000010000)100.0000000000:0.0062180000)100.0000000000:0.0227290000)99.0000000000:0.0232840000)100.0000000000:0.0240230000)99.0000000000:0.0143030000)100.0000000000:0.0490410000)100.0000000000:0.0285610000)100.0000000000:0.2479550000,((406868110:0.1426670000,(154309911:0.0224810000,156039305:0.0535630000)100.0000000000:0.1322580000)100.0000000000:0.0651400000,(361128278:0.1659690000,(((367036467:0.1571040000,340923607:0.3015320000)87.0000000000:0.0460350000,(116179828:0.1905770000,367023683:0.1977790000)100.0000000000:0.1016300000)100.0000000000:0.0637580000,((336269563:0.0295770000,(164426746:0.0128690000,336473182:0.0053500000)100.0000000000:0.0155650000)100.0000000000:0.1902630000,(171691741:0.0842670000,((-151845:0.0812610000,(-156834:0.0294420000,402085510:0.0201860000)100.0000000000:0.0788830000)100.0000000000:0.0258070000,(320590174:0.1676840000,((302422136:0.0225110000,346970056:0.0043020000)100.0000000000:0.1112210000,(310793598:0.0252570000,380475654:0.0109760000)100.0000000000:0.0825670000)100.0000000000:0.0278550000)87.0000000000:0.0275980000)86.0000000000:0.0280150000)86.0000000000:0.0240650000)85.0000000000:0.0164720000)100.0000000000:0.1218800000)98.0000000000:0.0301270000)100.0000000000:0.2002960000)100.0000000000:0.0646620000)100.0000000000:0.0305570000)100.0000000000:0.0496540000,((((296813959:0.4544800000,(367034303:0.1622810000,(322700803:0.0570000000,322704666:0.0458740000)100.0000000000:0.1728460000)100.0000000000:0.3744400000)98.0000000000:0.0636730000,(-481006:0.3179980000,((-555110:0.2231540000,169610345:0.1941170000)100.0000000000:0.2305680000,(((212531271:0.1221130000,242772575:0.0861380000)100.0000000000:0.1397630000,(358374356:0.0408050000,(317028640:0.0072430000,350632934:0.0095720000)100.0000000000:0.0492300000)100.0000000000:0.1761940000)100.0000000000:0.1364610000,((346322694:0.0687370000,400596863:0.0445230000)100.0000000000:0.3234180000,(-184884:0.2600610000,(322701938:0.2125830000,(-72078:0.2916550000,322703055:0.5185230000)98.0000000000:0.0400200000)98.0000000000:0.0714300000)97.0000000000:0.0252950000)98.0000000000:0.0354440000)98.0000000000:0.0406270000)100.0000000000:0.1743510000)100.0000000000:0.0840840000)100.0000000000:0.0449180000,(((212535122:0.0422050000,242792088:0.0536660000)100.0000000000:0.1664580000,(255955711:0.1941140000,(-53109:0.1899000000,((121717189:0.0572720000,(119482413:0.0150300000,(-35580:0.0000010000,-45271:0.0000010000)100.0000000000:0.0171730000)100.0000000000:0.0363720000)100.0000000000:0.1130120000,((-17171:0.0000010000,-63271:0.0013870000)100.0000000000:0.1022970000,(358371639:0.0178390000,(317031606:0.0027910000,350640174:0.0000010000)100.0000000000:0.0120190000)100.0000000000:0.1154770000)100.0000000000:0.0217500000)98.0000000000:0.0244950000)100.0000000000:0.0719340000)100.0000000000:0.0867340000)100.0000000000:0.1342220000,(((-120482:0.0191900000,-87262:0.0186340000)100.0000000000:0.3068580000,(-14589:0.0091570000,-59464:0.0229140000)100.0000000000:0.3100710000)100.0000000000:0.2230160000,(326472692:0.5319200000,((322692754:0.0517070000,322710435:0.0868200000)100.0000000000:0.3222690000,((-138016:0.0072790000,408396874:0.0136170000)100.0000000000:0.2508250000,(358397475:0.1009110000,(340514273:0.0796010000,(358383079:0.0957650000,(322696833:0.0461990000,322705096:0.0337890000)100.0000000000:0.0998540000)98.0000000000:0.0160660000)99.0000000000:0.0315840000)100.0000000000:0.2435480000)100.0000000000:0.0496320000)100.0000000000:0.0921860000)100.0000000000:0.0589490000)100.0000000000:0.0380220000)100.0000000000:0.0603040000)99.0000000000:0.0276690000,((((156053668:0.3344760000,169613603:0.6132850000)99.0000000000:0.0845570000,(169611010:0.3166170000,(-517670:0.3061790000,(380482691:0.1741220000,(-142960:0.3569900000,310798798:0.1768700000)100.0000000000:0.0777190000)100.0000000000:0.0820770000)100.0000000000:0.1521180000)100.0000000000:0.3635610000)99.0000000000:0.0653720000,(-472661:0.2901720000,((-423052:0.2953000000,(392866679:0.0013930000,(303321003:0.0000010000,320036071:0.0000010000)100.0000000000:0.0000010000)100.0000000000:0.2231060000)100.0000000000:0.1161880000,(361132314:0.2696960000,((-20371:0.0004650000,-65466:0.0037570000)100.0000000000:0.2003940000,((-548899:0.1279740000,171693207:0.1578660000)99.0000000000:0.0294910000,((-463277:0.0540600000,-515051:0.0587160000)100.0000000000:0.1307590000,(-47901:0.1902790000,396486504:0.3676210000)75.0000000000:0.0443500000)74.0000000000:0.0153220000)87.0000000000:0.0346700000)100.0000000000:0.0951550000)100.0000000000:0.0453850000)100.0000000000:0.1331100000)100.0000000000:0.1253020000)100.0000000000:0.0256650000,((242797649:0.3542670000,(367053117:0.1273640000,(-26714:0.0021620000,-68694:0.0020630000)100.0000000000:0.1579050000)100.0000000000:0.1532000000)100.0000000000:0.2079950000,((320588358:0.2951180000,346327665:0.2897200000)100.0000000000:0.2861290000,((296803703:0.1094600000,(315039523:0.0541960000,(326470031:0.0302840000,(327302212:0.0167300000,(302503845:0.0101570000,302659209:0.0140040000)100.0000000000:0.0035170000)100.0000000000:0.0151520000)100.0000000000:0.0185180000)100.0000000000:0.0333690000)100.0000000000:0.3124880000,(-563916:0.2234970000,((-74283:0.2625990000,(-555239:0.1462260000,310801917:0.2503980000)100.0000000000:0.0376610000)100.0000000000:0.0315930000,((-524721:0.1042240000,330947111:0.1250810000)100.0000000000:0.2434140000,(-178088:0.0928760000,((-131179:0.0181530000,408397215:0.0146860000)100.0000000000:0.0730430000,(-123565:0.0210330000,(-93057:0.0213520000,342871724:0.0177220000)100.0000000000:0.0162470000)100.0000000000:0.0730920000)100.0000000000:0.0844510000)100.0000000000:0.0802350000)100.0000000000:0.0527150000)100.0000000000:0.0378450000)100.0000000000:0.1440720000)100.0000000000:0.0504790000)100.0000000000:0.0313840000)98.0000000000:0.0266210000)100.0000000000:0.1035290000)100.0000000000:0.1202470000)100.0000000000:0.0792250000)100.0000000000:0.0952750000)100.0000000000:0.1133430000)100.0000000000:0.2380910000)100.0000000000:0.1967910000)100.0000000000:0.1666970000);
