# Supplementary material for: The Distant Siblings—A Phylogenomic Roadmap Illuminates the Origins of Extant Diversity in Fungal Aromatic Polyketide Biosynthesis
Source: Genome Biol Evol. 2015 Nov 3;7(11):3132–54. doi: 10.1093/gbe/evv204 (PMC5635595; doi:10.1093/gbe/evv204)
Supplement: Supplementary Data [file evv204_Supplementary_Data.zip › SM6_Genetree_ALE.nwk]

((((187976080:0.6369300000,((367031190:0.4857470000,171677268:0.4686810000)1.0000000000:0.0666014000,(346975748:0.0349398000,302404487:0.0504416000)1.0000000000:0.4179390000)1.0000000000:0.0692809000)1.0000000000:0.1743720000,((-133921:0.0105802000,408395378:0.0384736000)1.0000000000:0.5414340000,(-73079:0.3274410000,(242816973:0.3142250000,242772323:0.2233000000)1.0000000000:0.1526890000)1.0000000000:0.3009090000)1.0000000000:0.0145249000)1.0000000000:0.1374150000,((296414891:0.4181410000,(-497179:0.4472060000,(400594967:0.4581440000,(-476449:0.2482750000,(-30264:0.0507739000,(-64605:0.0574552000,-23103:0.0024092000)1.0000000000:0.0614848000)1.0000000000:0.1888970000)1.0000000000:0.0514749000)1.0000000000:0.1372380000)1.0000000000:0.2223780000)1.0000000000:0.0444747000,((393220848:0.6401160000,(390597489:0.4451880000,(-387322:0.3764440000,(-389521:0.5874050000,(392562865:0.3371110000,395326591:0.3777230000)1.0000000000:0.2095750000)1.0000000000:0.0536069000)1.0000000000:0.1165130000)1.0000000000:0.0411517000)1.0000000000:0.0827690000,((389742941:0.2596690000,(238580913:0.3218780000,(302697445:0.6098230000,(-409962:0.0183172000,-418816:0.0221420000)1.0000000000:0.2694860000)1.0000000000:0.0551717000)1.0000000000:0.0670032000)1.0000000000:0.0343454000,(389750301:0.3938020000,((170089613:0.3846520000,299742907:0.8479560000)1.0000000000:0.1430630000,(392585243:0.8155300000,(336378054:0.0014492100,336365495:0.0014431800)1.0000000000:0.3694480000)1.0000000000:0.0820907000)1.0000000000:0.0234050000)1.0000000000:0.0326497000)1.0000000000:0.1023890000)1.0000000000:0.1113380000)1.0000000000:0.0733188000)1.0000000000:0.2247190000,(((((242760818:0.1166740000,212539173:0.0645508000)1.0000000000:0.3459700000,(380495468:0.3097230000,(358392895:0.1208350000,(340519646:0.1574470000,358385404:0.0931836000)1.0000000000:0.0358041000)1.0000000000:0.2378390000)1.0000000000:0.0773275000)1.0000000000:0.1189330000,(154300775:0.3461580000,(((330923955:0.0248133000,187984851:0.0154081000)1.0000000000:0.0428350000,(-563820:0.0553117000,(-442773:0.0013932300,-454681:0.0013975200)1.0000000000:0.0807931000)1.0000000000:0.0160580000)1.0000000000:0.2642220000,(169607911:0.1176830000,(330927414:0.0971450000,(-564073:0.1426990000,(-528338:0.0874764000,(-454233:0.0013921500,-441687:0.0014128900)1.0000000000:0.0256103000)1.0000000000:0.1236040000)1.0000000000:0.0480528000)1.0000000000:0.0504512000)1.0000000000:0.3325050000)1.0000000000:0.0465335000)1.0000000000:0.0621146000)1.0000000000:0.2612620000,((242821846:0.5729920000,((310801514:0.2806080000,380478309:0.1928750000)1.0000000000:0.2333230000,(121711976:0.2797800000,(-483453:0.2708190000,361125095:0.2349770000)1.0000000000:0.0791514000)1.0000000000:0.0892103000)1.0000000000:0.1172560000)1.0000000000:0.2057280000,(((-550592:0.2253340000,(398408701:0.5459550000,(-495543:0.0209784000,-486193:0.0148359000)1.0000000000:0.3121170000)1.0000000000:0.0852000000)1.0000000000:0.2869190000,((-51446:0.4590120000,154309929:0.5892560000)1.0000000000:0.0310386000,(171681419:0.2879280000,(212531127:0.2508270000,(392868149:0.0034583400,(303323203:0.0014047800,320031307:0.0014111200)1.0000000000:0.0036633400)1.0000000000:0.2164310000)1.0000000000:0.0925931000)1.0000000000:0.2184470000)1.0000000000:0.0986242000)1.0000000000:0.0586318000,((((-75747:0.3846660000,(310801759:0.3027610000,116204489:0.2700390000)1.0000000000:0.1868500000)1.0000000000:0.1096420000,((119483954:0.0464345000,(-29300:0.0013962000,-37519:0.0013901500)1.0000000000:0.0409058000)1.0000000000:0.4750390000,(380476401:0.2357520000,((322705364:0.0308969000,322693892:0.0777138000)1.0000000000:0.2759750000,(-133217:0.0184792000,408394615:0.0156798000)1.0000000000:0.2106020000)1.0000000000:0.0697151000)1.0000000000:0.2504780000)1.0000000000:0.1997340000)1.0000000000:0.0880521000,(350632544:0.6956770000,((171683708:0.7138550000,(-552347:0.2704890000,(-557761:0.4563870000,169607248:0.3377330000)1.0000000000:0.0374716000)1.0000000000:0.0717180000)1.0000000000:0.1913190000,((116201817:0.6859440000,(367046733:0.4508590000,242760313:0.2669360000)1.0000000000:0.0748848000)1.0000000000:0.0104167000,((-69845:0.1652620000,-48033:0.1893810000)1.0000000000:0.3036610000,((296805718:0.2127300000,258577193:0.1309900000)1.0000000000:0.1243660000,(392870432:0.0047451100,(320039038:0.0055223400,303317928:0.0027721700)1.0000000000:0.0078182900)1.0000000000:0.1759310000)1.0000000000:0.2547420000)1.0000000000:0.1664380000)1.0000000000:0.0367438000)1.0000000000:0.1914860000)1.0000000000:0.0722385000)1.0000000000:0.0941007000,((358379553:0.6641190000,(154310220:0.1630090000,(-67609:0.1712420000,(358373565:0.0680081000,317031839:0.0622591000)1.0000000000:0.1958500000)1.0000000000:0.0980588000)1.0000000000:0.7348910000)1.0000000000:0.0950083000,(((296816114:0.0942005000,(315042251:0.0915473000,(326473498:0.0331425000,(327300138:0.0229705000,(302497179:0.0056503900,302663550:0.0170809000)1.0000000000:0.0059089800)1.0000000000:0.0157927000)1.0000000000:0.0648895000)1.0000000000:0.0638795000)1.0000000000:0.2817160000,((-546408:0.2723770000,(121711719:0.2294310000,(358373218:0.0263698000,119474079:0.0311853000)1.0000000000:0.3667110000)1.0000000000:0.0529496000)1.0000000000:0.0946095000,((154319945:0.3515550000,367046711:0.3367620000)1.0000000000:0.0686732000,(-42566:0.4381410000,(-56872:0.1433640000,(-17682:0.0040537700,-65831:0.0030660600)1.0000000000:0.1390620000)1.0000000000:0.3622120000)1.0000000000:0.0505381000)1.0000000000:0.0164793000)1.0000000000:0.0285595000)1.0000000000:0.0526652000,((((116203405:0.2347970000,(340521949:0.2142810000,(310799231:0.2193950000,255953601:0.1556490000)1.0000000000:0.0390834000)1.0000000000:0.0259193000)1.0000000000:0.2579270000,(330921831:0.1957840000,(-530101:0.0194400000,(-457476:0.0014229100,-435649:0.0014275400)1.0000000000:0.0173602000)1.0000000000:0.1370420000)1.0000000000:0.3620920000)1.0000000000:0.0698020000,(((212539227:0.0585236000,242760674:0.0909737000)1.0000000000:0.1878250000,(367049108:0.2732110000,((317031819:0.0086768800,350639884:0.0084953100)1.0000000000:0.2523420000,(212539163:0.0348273000,242760842:0.0854233000)1.0000000000:0.2595500000)1.0000000000:0.0512896000)1.0000000000:0.0726200000)1.0000000000:0.0704298000,(242792629:0.3875780000,((396488666:0.5147440000,(310801814:0.1161120000,-145041:0.1781530000)1.0000000000:0.4027410000)1.0000000000:0.0891561000,((380485274:0.3468520000,(322705053:0.0200602000,322697587:0.0302098000)1.0000000000:0.3212450000)1.0000000000:0.0736643000,((-52775:0.0633862000,242821914:0.0839638000)1.0000000000:0.1227010000,(392866066:0.0180664000,(320041312:0.0014204100,303320459:0.0014065300)1.0000000000:0.0070491800)1.0000000000:0.1729590000)1.0000000000:0.0509291000)1.0000000000:0.0409568000)1.0000000000:0.0561192000)1.0000000000:0.0569076000)1.0000000000:0.0289614000)1.0000000000:0.0244461000,(((361126554:0.2712520000,(358395052:0.2540080000,(367041521:0.0781070000,116204287:0.1320170000)1.0000000000:0.2919920000)1.0000000000:0.0562509000)1.0000000000:0.0372198000,(-77022:0.3689520000,(-49345:0.2973160000,((358375850:0.0599214000,(350637487:0.0258981000,317033668:0.0151841000)1.0000000000:0.0777109000)1.0000000000:0.2290970000,(-71110:0.1912140000,(-14656:0.0075460900,-59404:0.0229261000)1.0000000000:0.2416700000)1.0000000000:0.0677167000)1.0000000000:0.0293224000)1.0000000000:0.2887620000)1.0000000000:0.0722913000)1.0000000000:0.0120660000,((-49523:0.4200020000,(317028440:0.5250970000,(-59157:0.0087779100,-14863:0.0052675500)1.0000000000:0.4720520000)1.0000000000:0.0743787000)1.0000000000:0.0573634000,(((116198979:0.1062470000,(-72239:0.0758577000,-56321:0.1213320000)1.0000000000:0.1384930000)1.0000000000:0.1176460000,(-55052:0.1173030000,(322702958:0.0588917000,320592403:0.2087720000)1.0000000000:0.0444845000)1.0000000000:0.2492230000)1.0000000000:0.0816630000,(322692327:0.2690310000,((-60889:0.0027102000,-21219:0.0015382200)1.0000000000:0.0622980000,(296812663:0.1242160000,(392868976:0.0055550600,(320035415:0.0205127000,303315469:0.0014114500)1.0000000000:0.0102828000)1.0000000000:0.0351627000)1.0000000000:0.0216835000)1.0000000000:0.3233140000)1.0000000000:0.0095944700)1.0000000000:0.0641041000)1.0000000000:0.1432580000)1.0000000000:0.0472374000)1.0000000000:0.0426478000)1.0000000000:0.4288610000)1.0000000000:0.0856183000)1.0000000000:0.0451792000)1.0000000000:0.0961627000)1.0000000000:0.2668890000)1.0000000000:1.1543100000,((388857990:0.1847920000,(343428080:0.0433167000,71024671:0.1330090000)1.0000000000:0.0462322000)1.0000000000:1.3157500000,(((310792902:0.7604810000,171693079:0.5596090000)1.0000000000:0.0428210000,((((358400521:0.2941160000,242826759:0.3373940000)1.0000000000:0.2761860000,(212531907:0.4602310000,406861912:0.5603200000)1.0000000000:0.0886079000)1.0000000000:0.0522156000,((154320560:0.4063450000,(-489882:0.6718370000,(-52781:0.2277890000,361125590:0.1829220000)1.0000000000:0.1935980000)1.0000000000:0.2941480000)1.0000000000:0.2275020000,(322704462:0.4826630000,(116199971:0.3580200000,(358378626:0.4113080000,(-556451:0.5040420000,212541696:0.3173720000)1.0000000000:0.0773694000)1.0000000000:0.0669885000)1.0000000000:0.1631340000)1.0000000000:0.1406540000)1.0000000000:0.0484865000)1.0000000000:0.0751745000,((-526951:0.7686940000,-143179:0.7689620000)1.0000000000:0.1169250000,((310801740:0.5647480000,(380472600:0.3078000000,(396484154:0.6324250000,-562407:0.1519120000)1.0000000000:0.0971928000)1.0000000000:0.1498350000)1.0000000000:0.0881074000,((-139644:0.0050114700,-152199:0.0024329500)1.0000000000:0.7163860000,((187980597:0.2538580000,330915414:0.3616030000)1.0000000000:0.0276587000,((-549946:0.1467650000,255955045:0.1959160000)1.0000000000:0.0532074000,(310801797:0.2717720000,(-138092:0.0138314000,408393708:0.0097412700)1.0000000000:0.2427780000)1.0000000000:0.0198409000)1.0000000000:0.0562183000)1.0000000000:0.0912093000)1.0000000000:0.2254200000)1.0000000000:0.3257200000)1.0000000000:0.0708660000)1.0000000000:0.1775480000)1.0000000000:0.0865587000,(((-542297:0.8839950000,-555138:0.9411610000)1.0000000000:0.0974769000,(242800465:0.0588766000,212544360:0.0653933000)1.0000000000:0.3922830000)1.0000000000:0.1402960000,(-79105:0.3751550000,((-562879:0.5881800000,(((-508948:0.5783730000,(169625120:0.1919450000,154308120:0.2485560000)1.0000000000:0.2875810000)1.0000000000:0.1550380000,((-77710:0.2390810000,(119501729:0.0223336000,(-27406:0.0013301300,-39768:0.0013446600)1.0000000000:0.0369927000)1.0000000000:0.1963630000)1.0000000000:0.0627472000,(358371975:0.2930450000,((-22675:0.0032561200,-64221:0.0265630000)1.0000000000:0.2171580000,(121714857:0.1219150000,(317038844:0.0035041300,350631780:0.0018482800)1.0000000000:0.1204990000)1.0000000000:0.0590950000)1.0000000000:0.1169350000)1.0000000000:0.1746020000)1.0000000000:0.2255200000)1.0000000000:0.0142843000,(((296812735:0.3481720000,(-569399:0.4159640000,((-47330:0.1142180000,(-20935:0.0015988300,-61145:0.0028115600)1.0000000000:0.0534039000)1.0000000000:0.0965941000,((358382986:0.1156810000,340514573:0.1104510000)1.0000000000:0.0491610000,(320591829:0.1503390000,402073871:0.2417500000)1.0000000000:0.0771663000)1.0000000000:0.0275390000)1.0000000000:0.2655390000)1.0000000000:0.0526050000)1.0000000000:0.0290803000,((310798810:0.3029050000,(380485109:0.2858020000,(-449607:0.0044905900,-442181:0.0039063000)1.0000000000:0.1909200000)1.0000000000:0.3551950000)1.0000000000:0.0207355000,((-51940:0.2084330000,(358369322:0.0108543000,(145244871:0.0036736700,350631455:0.0045374800)1.0000000000:0.0140696000)1.0000000000:0.1592890000)1.0000000000:0.0712898000,((322704024:0.0234141000,322698134:0.0227589000)1.0000000000:0.2509090000,((119487997:0.0084631400,(-37915:0.0040475800,-28291:0.0013488200)1.0000000000:0.0291633000)1.0000000000:0.0731395000,(296815510:0.0126682000,(315042452:0.0344180000,(326475339:0.0231430000,(327292723:0.0219284000,(302667731:0.0090506300,302502784:0.0132234000)1.0000000000:0.0073843700)1.0000000000:0.0023749800)1.0000000000:0.0443620000)1.0000000000:0.0252600000)1.0000000000:0.0810272000)1.0000000000:0.0975156000)1.0000000000:0.0273998000)1.0000000000:0.1103540000)1.0000000000:0.0190577000)1.0000000000:0.2140530000,(-482209:0.4044810000,(-57303:0.1353110000,((-71940:0.2207330000,(119499674:0.0220225000,(-40952:0.0013465400,-31166:0.0014159300)1.0000000000:0.0446011000)1.0000000000:0.1487710000)1.0000000000:0.0235586000,(((320590305:0.3142080000,212529416:0.2216300000)1.0000000000:0.0359927000,(-525601:0.3056080000,(367028634:0.0989552000,(358396661:0.2862580000,119499644:0.1560550000)1.0000000000:0.0353377000)1.0000000000:0.0575455000)1.0000000000:0.0216480000)1.0000000000:0.0459502000,(367044402:0.2412970000,((212538919:0.2001130000,-548046:0.1053710000)1.0000000000:0.0919873000,((-484867:0.0071342200,-495412:0.0036168300)1.0000000000:0.1632520000,((242796910:0.1076260000,(242797229:0.0782448000,242812831:0.1445230000)1.0000000000:0.0162603000)1.0000000000:0.0250099000,((-542397:0.1108410000,-505190:0.2259840000)1.0000000000:0.0219626000,(322706211:0.1128320000,((330913674:0.0064013300,187978605:0.0100499000)1.0000000000:0.0925798000,(-559437:0.0627995000,(-530373:0.0054617000,(-455642:0.0013314600,-444742:0.0013246100)1.0000000000:0.0122082000)1.0000000000:0.0719339000)1.0000000000:0.0525250000)1.0000000000:0.1341100000)1.0000000000:0.0322167000)1.0000000000:0.0147420000)1.0000000000:0.0402545000)1.0000000000:0.1642170000)1.0000000000:0.0121196000)1.0000000000:0.0202569000)1.0000000000:0.0279890000)1.0000000000:0.0408467000)1.0000000000:0.1062640000)1.0000000000:0.0818645000)1.0000000000:0.0314691000)1.0000000000:0.1307770000)1.0000000000:0.0717295000,((((-428258:0.0424595000,((-461738:0.0277550000,-512220:0.0164063000)1.0000000000:0.0514866000,(-533673:0.0407111000,(398390367:0.0611236000,(-487229:0.0066514700,-496994:0.0026430900)1.0000000000:0.0622050000)1.0000000000:0.0234666000)1.0000000000:0.0138932000)1.0000000000:0.0264592000)1.0000000000:0.1043220000,((-482810:0.0440641000,-544742:0.0666309000)1.0000000000:0.0188235000,(169617596:0.0725631000,(396484323:0.0752427000,((187979220:0.0078786100,330920187:0.0083434400)1.0000000000:0.0396627000,(-558553:0.0421866000,(-524996:0.0114196000,(-446700:0.0013121200,-436914:0.0013114900)1.0000000000:0.0074369700)1.0000000000:0.0208186000)1.0000000000:0.0254575000)1.0000000000:0.0208306000)1.0000000000:0.0137651000)1.0000000000:0.0544025000)1.0000000000:0.0258149000)1.0000000000:0.2629330000,((361128278:0.1448740000,(406868110:0.1373950000,(154309911:0.0262008000,156039305:0.0503514000)1.0000000000:0.1342720000)1.0000000000:0.0719055000)1.0000000000:0.0243163000,(320590174:0.1302140000,(((346970056:0.0063994100,302422136:0.0229217000)1.0000000000:0.1125710000,(310793598:0.0266077000,380475654:0.0106972000)1.0000000000:0.0781523000)1.0000000000:0.0316973000,((-151845:0.0866786000,(-156834:0.0294848000,402085510:0.0212686000)1.0000000000:0.0730841000)1.0000000000:0.0319405000,((336269563:0.0275212000,(164426746:0.0134426000,336473182:0.0067862200)1.0000000000:0.0186978000)1.0000000000:0.1796810000,(171691741:0.0717039000,(340923607:0.2713160000,(367036467:0.1495960000,(367023683:0.1832690000,116179828:0.1808160000)1.0000000000:0.0913036000)1.0000000000:0.0207639000)1.0000000000:0.0534972000)1.0000000000:0.0193397000)1.0000000000:0.0326844000)1.0000000000:0.0264756000)1.0000000000:0.0282407000)1.0000000000:0.1168900000)1.0000000000:0.2036330000)1.0000000000:0.0681755000,((378728556:0.3890560000,(212537927:0.4128410000,(406860920:0.2042340000,(154293086:0.0438577000,156034773:0.0222034000)1.0000000000:0.1605700000)1.0000000000:0.1320100000)1.0000000000:0.0995242000)1.0000000000:0.0905506000,((((296813959:0.4689000000,(367034303:0.1333060000,(322704666:0.0470303000,322700803:0.0549325000)1.0000000000:0.1856330000)1.0000000000:0.3532330000)1.0000000000:0.0899238000,(-481006:0.2839020000,((-555110:0.2098560000,169610345:0.1858640000)1.0000000000:0.2353780000,(((212531271:0.1096520000,242772575:0.0906483000)1.0000000000:0.1358010000,(358374356:0.0356666000,(317028640:0.0081514800,350632934:0.0108316000)1.0000000000:0.0550208000)1.0000000000:0.1710440000)1.0000000000:0.1386020000,(-184884:0.2337690000,((346322694:0.0639672000,400596863:0.0477972000)1.0000000000:0.3064620000,(322701938:0.1832360000,(322703055:0.5045720000,-72078:0.2645020000)1.0000000000:0.0591933000)1.0000000000:0.0749783000)1.0000000000:0.0172902000)1.0000000000:0.0270245000)1.0000000000:0.0555795000)1.0000000000:0.1969880000)1.0000000000:0.0679639000)1.0000000000:0.0270002000,(((212535122:0.0380083000,242792088:0.0562355000)1.0000000000:0.1509090000,(255955711:0.1847780000,((121717189:0.0544011000,(119482413:0.0161363000,(-35580:0.0013405000,-45271:0.0013336600)1.0000000000:0.0183466000)1.0000000000:0.0397564000)1.0000000000:0.1070630000,(-53109:0.1890840000,((-63271:0.0026596300,-17171:0.0013415800)1.0000000000:0.0999834000,(358371639:0.0143064000,(317031606:0.0040029700,350640174:0.0013369300)1.0000000000:0.0173050000)1.0000000000:0.1130720000)1.0000000000:0.0254614000)1.0000000000:0.0219473000)1.0000000000:0.0696281000)1.0000000000:0.0966433000)1.0000000000:0.1184080000,(((-120482:0.0148712000,-87262:0.0239150000)1.0000000000:0.2935340000,(-14589:0.0059142800,-59464:0.0272084000)1.0000000000:0.3040640000)1.0000000000:0.2395970000,(326472692:0.5121800000,((322710435:0.0760544000,322692754:0.0608119000)1.0000000000:0.3306080000,((408396874:0.0131550000,-138016:0.0099576700)1.0000000000:0.2414030000,((322705096:0.0339348000,322696833:0.0459705000)1.0000000000:0.0666264000,(358397475:0.1165260000,(340514273:0.0772763000,358383079:0.0970761000)1.0000000000:0.0137358000)1.0000000000:0.0377361000)1.0000000000:0.2231050000)1.0000000000:0.0606929000)1.0000000000:0.0503530000)1.0000000000:0.0666940000)1.0000000000:0.0417508000)1.0000000000:0.0500617000)1.0000000000:0.0291971000,(((242797649:0.3165500000,(367053117:0.1362460000,(-26714:0.0036614400,-68694:0.0029910000)1.0000000000:0.1388610000)1.0000000000:0.1555260000)1.0000000000:0.2214630000,(169611010:0.2695630000,(-517670:0.2671980000,(-142960:0.3147770000,(310798798:0.1762330000,380482691:0.1811090000)1.0000000000:0.0074522600)1.0000000000:0.0858966000)1.0000000000:0.1381240000)1.0000000000:0.3599800000)1.0000000000:0.0278797000,(((169613603:0.6208590000,156053668:0.3722970000)1.0000000000:0.0772339000,(-472661:0.2702860000,((-423052:0.3027590000,(392866679:0.0023184400,(320036071:0.0013162800,303321003:0.0013289200)1.0000000000:0.0020050900)1.0000000000:0.2000690000)1.0000000000:0.1161310000,(361132314:0.2372980000,(396486504:0.3551160000,((-47901:0.1943160000,(-20371:0.0026699100,-65466:0.0039388700)1.0000000000:0.1802480000)1.0000000000:0.0155025000,((-515051:0.0520936000,-463277:0.0542383000)1.0000000000:0.1247000000,(-548899:0.1037930000,171693207:0.1618720000)1.0000000000:0.0386144000)1.0000000000:0.0272045000)1.0000000000:0.0241900000)1.0000000000:0.0923650000)1.0000000000:0.0455330000)1.0000000000:0.1404350000)1.0000000000:0.1316210000)1.0000000000:0.0357240000,((320588358:0.2550220000,346327665:0.2803190000)1.0000000000:0.2809140000,((296803703:0.1040440000,(315039523:0.0509075000,(326470031:0.0336972000,(327302212:0.0178716000,(302503845:0.0114956000,302659209:0.0145605000)1.0000000000:0.0049935000)1.0000000000:0.0128845000)1.0000000000:0.0234496000)1.0000000000:0.0359778000)1.0000000000:0.2919020000,(-74283:0.2408080000,((-555239:0.1326180000,310801917:0.2492860000)1.0000000000:0.0403313000,(-563916:0.2366230000,((-524721:0.1124260000,330947111:0.1145110000)1.0000000000:0.2435750000,(-178088:0.0772341000,((408397215:0.0144416000,-131179:0.0202128000)1.0000000000:0.0736825000,(-123565:0.0215420000,(-93057:0.0210373000,342871724:0.0192002000)1.0000000000:0.0166131000)1.0000000000:0.0689667000)1.0000000000:0.0922589000)1.0000000000:0.0715731000)1.0000000000:0.0592402000)1.0000000000:0.0138640000)1.0000000000:0.0454059000)1.0000000000:0.1363080000)1.0000000000:0.0675683000)1.0000000000:0.0273066000)1.0000000000:0.0255264000)1.0000000000:0.1129180000)1.0000000000:0.1377010000)1.0000000000:0.0426528000)1.0000000000:0.0219715000)1.0000000000:0.0552576000)1.0000000000:0.1176550000)1.0000000000:0.1719670000)1.0000000000:0.5307730000)1.0000000000:0.5057160000)1.0000000000:0.2247190000);
